# Supplementary material for: Quantitative Proteomic Analysis of Tibetan Pig Livers at Different Altitudes
Source: Molecules. 2023 Feb 10;28(4):1694. doi: 10.3390/molecules28041694 (PMC9960092; doi:10.3390/molecules28041694)
Supplement: Supplementary file 1 [file molecules-28-01694-s001.zip]

Archive with 8 entries (8 files):
- Figure S1.tif
- Figure S2.tif
- Table S1 Quantitative proteins.xlsx
- Table S2 TMT labeling efficiency values.xlsx
- Table S3 RSD value of the sample.xlsx
- Table S4 Differentially expressed proteins.xlsx
- Table S5 GO enrichment.xlsx
- Table S6 KEGG pathway enrichment.xlsx
