# Supplementary material for: Quantitative Proteomic Analysis of Tibetan Pig Livers at Different Altitudes
Source: Molecules. 2023 Feb 10;28(4):1694. doi: 10.3390/molecules28041694 (PMC9960092; doi:10.3390/molecules28041694)
Supplement: Supplementary file 1 [file molecules-28-01694-s001.zip › Table S1 Quantitative proteins.xlsx]

## Sheet: Sheet1
Table S1 Detailed information of quantitative proteomic analysis
Protein accession	Protein description	Gene name	MW [kDa]	JZT_1	JZT_2	JZT_3	LZT_1	LZT_2	LZT_3	SNT_1	SNT_2	SNT_3	SNT/LZT Ratio	SNT/LZT P value	LZT/JZT Ratio	LZT/JZT P value	SNT/JZT Ratio	SNT/JZT P value
Q19S50	Signal transducer and activator of transcription 3 OS=Sus scrofa OX=9823 GN=STAT3 PE=1 SV=1	STAT3	88.066	0.925	0.928	0.957	1.309	1.258	1.301	1.244	1.236	1.223	0.957	0.0309279	1.377	4.12449e-05	1.318	2.05983e-05
Q02745	CMP-N-acetylneuraminate-beta-galactosamide-alpha-2,3-sialyltransferase 1 OS=Sus scrofa OX=9823 GN=ST3GAL1 PE=1 SV=1	ST3GAL1	39.768	0.919	0.896	0.923	1.13	1.23	1.236	1.066	1.054	1.027	0.875	0.0130411	1.313	0.000881188	1.149	0.000641304
P04178	Superoxide dismutase [Cu-Zn] OS=Sus scrofa OX=9823 GN=SOD1 PE=1 SV=2	SOD1	15.892	0.89	0.908	0.889	0.916	0.931	0.964	1.108	1.139	1.101	1.191	0.000671171	1.046	0.0533308	1.246	6.09076e-05
F1RX88	Sulfotransferase OS=Sus scrofa OX=9823 GN=LOC100152150 PE=1 SV=1	LOC100152150	35.334	1.054	1.098	1.04	1.138	1.148	1.12	1.057	1.104	1.08	0.952	0.0264365	1.067	0.0218329	1.015	0.49767
F1SHB1	Pre-mRNA processing factor 40 homolog B OS=Sus scrofa OX=9823 GN=PRPF40B PE=4 SV=2	PRPF40B	98.812	1.142		0.94	0.999		1.056	0.918		0.991	0.929	0.257685	0.987	0.939264	0.917	0.511707
A0A287AYY7	Leucine rich repeat containing 47 OS=Sus scrofa OX=9823 GN=LRRC47 PE=1 SV=1	LRRC47	63.95	1.026	1.029	1.056	1.094	1.132	1.111	0.919	0.936	0.95	0.841	0.000227324	1.073	0.00648697	0.902	0.00145296
F1S6B5	Fibromodulin OS=Sus scrofa OX=9823 GN=FMOD PE=1 SV=3	FMOD	43.197	0.962	0.939	0.934	1.017	0.978	0.956	0.785	0.895	0.927	0.883	0.0786887	1.041	0.120002	0.92	0.168555
A0A287A830	Pentaxin OS=Sus scrofa OX=9823 GN=CRP PE=3 SV=1	CRP	22.546	0.578	0.621	0.66	1.006	1.015	1.033	0.678	0.704	0.706	0.684	1.50897e-05	1.643	0.000219714	1.123	0.0440936
A0A0U2ETD0	Emerin OS=Sus scrofa OX=9823 GN=EMD PE=4 SV=1	EMD	29.237	0.957	0.852	0.933	1.184	1.302	1.13	0.913	1.043	1.044	0.83	0.0374791	1.319	0.00719516	1.094	0.191471
I3LU86	Microtubule associated scaffold protein 2 OS=Sus scrofa OX=9823 GN=MTUS2 PE=4 SV=2	MTUS2	139.01	1.2	1.1	1.167	1.096	1.17	1.021	1.085	0.84	0.992	0.887	0.218678	0.948	0.312654	0.841	0.088482
A0A5G2QGV9	Mitochondrial ribosomal protein L55 OS=Sus scrofa OX=9823 GN=MRPL55 PE=4 SV=1	MRPL55	14.645	0.939	0.829		1.016	1.024		1.04	1.002		1.001	0.969736	1.154	0.145791	1.155	0.154082
A0A287AHU1	MIF4G domain-containing protein OS=Sus scrofa OX=9823 GN=PAIP1 PE=1 SV=2	PAIP1	53.748	1.086	1.115	1.15	0.964	0.993	0.997	0.938	0.867	0.913	0.92	0.0301356	0.882	0.0030499	0.811	0.00179804
A0A287B9W9	Epidermal growth factor receptor pathway substrate 15 like 1 OS=Sus scrofa OX=9823 GN=EPS15L1 PE=1 SV=2	EPS15L1	83.327	1.042	1.057	1.062	1.124	1.079	1.02	0.89	0.79	0.885	0.796	0.00879739	1.02	0.551147	0.811	0.00584213
F1SB76	Family with sequence similarity 185 member A OS=Sus scrofa OX=9823 GN=FAM185A PE=1 SV=2	FAM185A	41.284	0.934	1.084	1.039	1.003	0.924	0.955	0.905	0.974	0.972	0.989	0.765713	0.943	0.316246	0.933	0.246741
F1S0P4	DnaJ heat shock protein family (Hsp40) member C7 OS=Sus scrofa OX=9823 GN=DNAJC7 PE=1 SV=3	DNAJC7	52.534	1.074	1.092	1.074	1.212	1.17	1.159	1.016	1.017	1.03	0.865	0.00053508	1.093	0.00379753	0.945	0.00136626
A0A287AYE2	RNA helicase OS=Sus scrofa OX=9823 GN=YTHDC2 PE=4 SV=1	YTHDC2	160.18	1.087	1.039		1.082	1.03		0.958	0.927		0.893	0.0617893	0.993	0.860532	0.887	0.0500037
A0A286ZK28	MIF4G domain containing OS=Sus scrofa OX=9823 GN=MIF4GD PE=4 SV=1	MIF4GD	25.738	1.022	0.969	0.964	1.363	1.208	1.328	0.905	0.996	1.003	0.745	0.00399625	1.319	0.00256598	0.983	0.658404
I3LD75	Single Ig and TIR domain containing OS=Sus scrofa OX=9823 GN=SIGIRR PE=3 SV=1	SIGIRR	45.322	1.129	1.134	1.058	0.985	0.893	1.007	1.114	1.107	1.05	1.134	0.0377992	0.869	0.030565	0.985	0.634485
F1RQU7	Transmembrane 7 superfamily member 2 OS=Sus scrofa OX=9823 GN=TM7SF2 PE=3 SV=2	TM7SF2	44.41	0.868	0.893	0.914	0.838	0.806	0.82	1.232	1.241	1.227	1.502	4.14874e-06	0.921	0.0118035	1.383	2.91528e-05
A0A287B9U1	Phosphoinositide phospholipase C OS=Sus scrofa OX=9823 GN=PLCD3 PE=1 SV=2	PLCD3	83.456	0.676	0.99		1.109	1.392		0.832	0.891		0.689	0.0907049	1.501	0.200536	1.034	0.816583
A0A287A374	Solute carrier family 13 member 3 OS=Sus scrofa OX=9823 GN=SLC13A3 PE=3 SV=2	SLC13A3	57.888	0.772	0.858	0.829	0.903	0.907	0.92	1.133	1.217	1.142	1.279	0.000459505	1.11	0.0289133	1.42	0.000798962
F1S4X4	alpha-1,2-Mannosidase OS=Sus scrofa OX=9823 GN=EDEM2 PE=3 SV=4	EDEM2	59.761		1.025	1.015		1.009	0.979		1.055	1.033	1.05	0.116338	0.975	0.24394	1.024	0.183845
F1SDW6	Oxoglutarate dehydrogenase L OS=Sus scrofa OX=9823 GN=OGDHL PE=1 SV=4	OGDHL	110.41	0.877	0.889	0.898	1.319	1.432	1.338	1.249	1.233	1.254	0.914	0.0256511	1.535	8.30923e-05	1.402	2.43158e-06
A0A286ZTR7	Ataxin 2 OS=Sus scrofa OX=9823 GN=ATXN2 PE=1 SV=2	ATXN2	108.88	0.995	1.024	1.007	1.143	1.188	1.201	1.035	0.944	0.916	0.82	0.00728427	1.167	0.000845877	0.957	0.293196
A0A287B5G7	N-acylsphingosine amidohydrolase 1 OS=Sus scrofa OX=9823 GN=ASAH1 PE=1 SV=2	ASAH1	53.188	0.963	0.928	0.922	1.041	1.021	1.015	1.022	1.028	1.034	1.002	0.794961	1.094	0.00446674	1.096	0.00273238
A0A287BN36	RAB5C, member RAS oncogene family OS=Sus scrofa OX=9823 GN=RAB5C PE=1 SV=1	RAB5C	23.466	0.983	1.016	1.028	1.006	1.1	1.008	0.992	0.934	0.91	0.911	0.0749401	1.029	0.441114	0.937	0.0851962
A0A5G2R6P7	Phosphorylase b kinase regulatory subunit OS=Sus scrofa OX=9823 GN=PHKA2 PE=1 SV=1	PHKA2	134.32	0.888	0.864	0.891	1.112	1.122	1.122	1.09	1.08	1.083	0.969	0.00152546	1.27	1.96194e-05	1.231	3.32439e-05
F1RG57	Chromosome 14 C1orf198 homolog OS=Sus scrofa OX=9823 GN=C14H1orf198 PE=1 SV=3	C14H1orf198	35.8	1.096	1.017		1.035	1.063		1.011	0.956		0.938	0.171757	0.993	0.884795	0.931	0.266451
F1RQW7	C3/C5 convertase OS=Sus scrofa OX=9823 GN=C2 PE=1 SV=2	C2	94.257	1.047	1.112	1.12	1.028	0.982	1.054	0.968	1.003	0.93	0.947	0.143192	0.934	0.085021	0.885	0.0159936
A0A286ZQZ4	L-2-hydroxyglutarate dehydrogenase OS=Sus scrofa OX=9823 GN=L2HGDH PE=1 SV=2	L2HGDH	50.964	1.054	1.102	1.074	0.95	0.952	0.946	0.955	0.963	0.963	1.012	0.0262217	0.882	0.000647879	0.892	0.000983485
A0A5G2R5D4	Olfactory receptor OS=Sus scrofa OX=9823 GN=LOC100515649 PE=3 SV=1	LOC100515649	35.028	0.905			0.929			1.061			1.142		1.027		1.172
A0A5G2R0V4	Syntaxin 10 OS=Sus scrofa OX=9823 GN=STX10 PE=3 SV=1	STX10	28.51	1.012	1.035	1.105	1.031	1.02	1.037	0.996	0.93	0.93	0.925	0.0281816	0.98	0.500444	0.906	0.047779
A0A5G2QAR1	Tumor protein p63 regulated 1 like OS=Sus scrofa OX=9823 GN=TPRG1L PE=4 SV=1	TPRG1L	23.663	1.022	1.034		1.038	1.046		1.074	1.006		0.998	0.947493	1.014	0.192255	1.012	0.770303
A0A287A425	F-box and leucine rich repeat protein 4 OS=Sus scrofa OX=9823 GN=FBXL4 PE=4 SV=1	FBXL4	65.596	0.499	0.522	0.644	0.505	0.652	0.588	0.486	0.641	0.558	0.966	0.758442	1.048	0.681285	1.012	0.920731
A0A287AA16	RNA helicase OS=Sus scrofa OX=9823 GN=MOV10 PE=1 SV=1	MOV10	107.78	0.938	0.942		1.113	1.186		1.132	1.083		0.963	0.440425	1.223	0.0242485	1.178	0.017934
A0A287A3H9	AT-hook containing transcription factor 1 OS=Sus scrofa OX=9823 GN=AHCTF1 PE=1 SV=1	AHCTF1	245.08	1.053	0.988	0.964	1.223	1.095	1.072	1	0.954	1.008	0.874	0.0393951	1.128	0.0696546	0.986	0.678789
A0A287ADA7	Forkhead associated phosphopeptide binding domain 1 OS=Sus scrofa OX=9823 GN=FHAD1 PE=4 SV=2	FHAD1	160.27	0.902	1.193	1.21	0.815	1.1	1.092	1.021	0.949	0.876	0.946	0.682954	0.91	0.527326	0.861	0.247324
I3L788	Trafficking protein particle complex 12 OS=Sus scrofa OX=9823 GN=TRAPPC12 PE=1 SV=2	TRAPPC12	82.111	1.001	1.023	0.993	1.064	1.032	1.12	0.934	0.954	0.873	0.859	0.0130729	1.066	0.0676339	0.915	0.0339354
A0A286ZQE9	Death-associated protein 1 isoform 2 (Fragment)(predicted) OS=Sus scrofa OX=9823 GN=DAP PE=1 SV=1	DAP	11.09	1.25	1.158	1.209	0.899	0.912	1.06	0.876	0.908	0.926	0.944	0.373741	0.794	0.0150607	0.749	0.000463924
A0A287BR41	Protein kinase C and casein kinase substrate in neurons 2 OS=Sus scrofa OX=9823 GN=PACSIN2 PE=1 SV=1	PACSIN2	51.234	1.083	1.038	1.064	1	1.042	1.024	0.963	0.919	0.928	0.917	0.00933015	0.963	0.0904438	0.882	0.00264475
A0A287AMP0	Zinc finger protein 264(predicted) OS=Sus scrofa OX=9823 GN=ZNF543 PE=4 SV=1	ZNF543	76.701	0.858	0.898	0.876	0.891	0.803	0.813	0.819	0.771	0.862	0.978	0.655468	0.953	0.233384	0.932	0.108611
K7GNJ2	Integrin subunit alpha L OS=Sus scrofa OX=9823 GN=ITGAL PE=1 SV=2	ITGAL	105.22	1.064	0.962	1.009	0.896	0.913	0.918	0.986	1	0.953	1.078	0.00965845	0.899	0.0240488	0.968	0.386335
I3LDM7	Lactoylglutathione lyase OS=Sus scrofa OX=9823 GN=GLO1 PE=1 SV=1	GLO1	20.73	0.906	0.882	0.887	0.956	0.918	0.926	1.083	1.106	1.112	1.179	0.00036441	1.047	0.0368776	1.234	5.22108e-05
A0A5G2QYG2	Nucleoporin 58 OS=Sus scrofa OX=9823 GN=NUP58 PE=4 SV=1	NUP58	49.56	1.069	1.09	1.076	1.063	1.092	1.07	0.888	0.868	0.94	0.836	0.00199921	0.997	0.76812	0.833	0.001692
A0A287ATP0	Heparan sulfate proteoglycan 2 OS=Sus scrofa OX=9823 GN=HSPG2 PE=1 SV=1	HSPG2	462.9	1.078		1.074	1.042		1.03	0.898		0.896	0.866	0.00167215	0.963	0.0248045	0.834	0.000141873
A0A287A592	Cysteine sulfinic acid decarboxylase OS=Sus scrofa OX=9823 GN=CSAD PE=3 SV=1	CSAD	38.285	0.979	0.977	1.012	1.043	1.002	1.02	1.52	1.508	1.509	1.48	5.00537e-06	1.033	0.119292	1.529	3.42846e-06
A0A287ASA4	Solute carrier family 38 member 10 OS=Sus scrofa OX=9823 GN=SLC38A10 PE=1 SV=2	SLC38A10	107.95	1.363			0.826			0.988			1.196		0.606		0.725
F1SNQ0	Phospholipid-transporting ATPase OS=Sus scrofa OX=9823 GN=ATP9B PE=3 SV=4	ATP9B	127.68	1.103	1.038	1.016	0.962	0.973	0.83	0.915	1.004	1.15	1.11	0.288718	0.876	0.0769304	0.972	0.673796
A0A5G2Q7F0	Myeloid differentiation primary response protein MyD88 OS=Sus scrofa OX=9823 GN=MYD88 PE=4 SV=1	MYD88	29.973	1.295	1.129	1.178	1.088	1.116	1.067	1.084	1.118	1.152	1.025	0.317773	0.908	0.0897086	0.931	0.18838
F1RQL3	Branched chain keto acid dehydrogenase E1 subunit beta OS=Sus scrofa OX=9823 GN=BCKDHB PE=1 SV=4	BCKDHB	40.912	0.902	0.946	0.931	0.919	0.936	0.963	1.032	1.035	1.012	1.093	0.00442748	1.014	0.514383	1.108	0.00280901
A0A5G2R8A9	Carnitine palmitoyltransferase 2 OS=Sus scrofa OX=9823 GN=CPT2 PE=1 SV=1	CPT2	73.966	0.992	1.009	0.996	0.927	0.907	0.907	0.881	0.866	0.87	0.955	0.00651972	0.915	0.000553413	0.873	4.82301e-05
A0A287B901	Platelet endothelial cell adhesion molecule OS=Sus scrofa OX=9823 GN=PECAM1 PE=4 SV=1	PECAM1	79.118	1.035	0.991	1.027	0.983	0.943	0.915	0.911	0.906	0.951	0.974	0.373655	0.931	0.0431404	0.907	0.00851819
F1SCT4	4-nitrophenol 2-hydroxylase OS=Sus scrofa OX=9823 GN=CYP2E1 PE=1 SV=1	CYP2E1	57.125	0.865	0.846	0.815	0.912	0.949	0.928	1.126	1.065	1.117	1.186	0.00121766	1.104	0.00889885	1.31	0.000391676
A0A287A1M0	RCC1 and BTB domain containing protein 1 OS=Sus scrofa OX=9823 GN=RCBTB1 PE=4 SV=1	RCBTB1	52.742	1.161	1.164	1.174	1.049	1.075	1.079	1.045	0.969	0.983	0.936	0.0540471	0.915	0.000729573	0.857	0.00266674
A0A5G2QKB4	Imidazolonepropionate hydrolase OS=Sus scrofa OX=9823 GN=UROC1 PE=1 SV=1	UROC1	76	1.041	1.039	1.022	0.899	0.924	0.912	1.053	1.029	1.054	1.147	0.000253389	0.882	0.000215158	1.011	0.328801
F1RGP1	MYB binding protein 1a OS=Sus scrofa OX=9823 GN=MYBBP1A PE=1 SV=3	MYBBP1A	164.08	1.003	0.999	1.026	1.096	1.095	1.071	0.895	0.936	0.918	0.843	0.000336343	1.077	0.0026758	0.908	0.0032756
A0A287AE88	NADH:ubiquinone oxidoreductase subunit A9 OS=Sus scrofa OX=9823 GN=NDUFA9 PE=1 SV=1	NDUFA9	42.007	1.143	1.154	1.126	0.971	0.968	0.993	1.094	1.098	1.06	1.109	0.00167483	0.857	0.000135157	0.95	0.0180384
I3LQA5	E3 ubiquitin-protein ligase OS=Sus scrofa OX=9823 GN=UBR1 PE=3 SV=2	UBR1	191.41	1.078	0.987	0.927	1.216	1.146	1.14	1.071	1.118	1.186	0.964	0.358752	1.17	0.0304524	1.128	0.0829134
A0A5G2QUQ4	Lactotransferrin OS=Sus scrofa OX=9823 GN=LTF PE=1 SV=1	LTF	76.533	0.89	0.913	0.876	0.82	0.847	0.843	0.919	0.906	0.916	1.092	0.00130919	0.937	0.0143651	1.023	0.146631
F1RUU2	28S ribosomal protein S10, mitochondrial OS=Sus scrofa OX=9823 GN=MRPS10 PE=1 SV=4	MRPS10	23.067	0.93	0.907	0.991	0.973	1.082	1.051	1.18	1.024	1.069	1.054	0.382132	1.098	0.0859266	1.157	0.0429622
F1RIE2	DNA damage-binding protein 1 OS=Sus scrofa OX=9823 GN=DDB1 PE=1 SV=3	DDB1	126.84	1.005	1.006	0.989	1.075	1.067	1.076	1.008	1.021	1.015	0.946	0.000259495	1.073	0.000332181	1.015	0.0934591
A0A5G2RI19	Nucleobindin-2 isoform 3 preproprotein(predicted) OS=Sus scrofa OX=9823 GN=NUCB2 PE=1 SV=1	NUCB2	49.951	1.167	1.155	1.18	0.894	0.863	0.904	0.975	0.907	0.927	1.056	0.102963	0.76	5.64406e-05	0.802	0.000581149
K7GKE2	Cell surface glycoprotein MUC18 isoform X3(predicted) OS=Sus scrofa OX=9823 GN=MCAM PE=1 SV=9	MCAM	65.271	1.173	1.221	1.02	0.931	0.924	0.896	0.75	0.801	0.893	0.888	0.081724	0.806	0.0187422	0.716	0.0110076
A0A287BHF1	Proteasome subunit beta(predicted) OS=Sus scrofa OX=9823 PE=4 SV=2	--	10.002	1.23	1.096	1.052	0.909	0.906	0.953	0.837	1.062	1.091	1.08	0.457158	0.819	0.0164181	0.885	0.258839
F1RV25	ATP-binding cassette sub-family A member 9 isoform X1(predicted) OS=Sus scrofa OX=9823 GN=ABCA9 PE=1 SV=3	ABCA9	179.28	1.389	1.363	1.396	1.07	1.049	0.986	1.158	1.266	1.247	1.182	0.0105958	0.749	0.000349504	0.885	0.0125317
F1SK83	WH2 domain-containing protein OS=Sus scrofa OX=9823 GN=WASHC1 PE=1 SV=3	WASHC1	48.907	1.035	1.036	0.966	1.112	1.151	1.215	0.949	0.983	0.918	0.819	0.00360351	1.145	0.017416	0.938	0.105643
F1SDV2	CAP-ZIP_m domain-containing protein OS=Sus scrofa OX=9823 GN=LOC100522401 PE=1 SV=4	LOC100522401	133.11	1.008	1.037	1.056	1.092	1.111	1.169	0.995	0.903	0.943	0.843	0.00778707	1.087	0.0271214	0.916	0.047335
A0A287AF02	Anaphase-promoting complex subunit 1 OS=Sus scrofa OX=9823 GN=ANAPC1 PE=1 SV=2	ANAPC1	206.03		0.956			1.229			1.107		0.901		1.286		1.158
F1S2G3	Tubulin-specific chaperone A OS=Sus scrofa OX=9823 GN=TBCA PE=1 SV=2	TBCA	12.701	1.044	1.013	1.068	1.027	1.066	1.032	1.005	1.031	0.992	0.969	0.124954	1	0.996232	0.969	0.174282
A0A5G2QUU3	Thromboxane-A synthase OS=Sus scrofa OX=9823 GN=TBXAS1 PE=3 SV=1	TBXAS1	52.924	0.898			0.978			1.151			1.177		1.089		1.282
I3LFT9	Acyltransferase OS=Sus scrofa OX=9823 GN=LOC100624333 PE=3 SV=2	LOC100624333	40.391	0.958	0.966	0.942	0.981	0.968	0.954	1.022	1.009	1.022	1.052	0.00522539	1.013	0.306445	1.065	0.00177568
A0A5G2R9R8	Malectin domain-containing protein OS=Sus scrofa OX=9823 GN=CABP1 PE=1 SV=1	CABP1	32.315	0.973	0.997	0.956	0.971	0.946	0.951	1.115	1.109	1.108	1.162	5.25597e-05	0.98	0.242413	1.139	0.000456927
I3L7K2	Phosphoinositide phospholipase C OS=Sus scrofa OX=9823 GN=PLCD1 PE=1 SV=3	PLCD1	81.935	0.888	0.83	0.882	0.969	0.938	0.968	1.005	0.91	0.97	1.003	0.933577	1.106	0.0136173	1.11	0.0455409
F1RUR0	UDP-glucuronosyltransferase OS=Sus scrofa OX=9823 GN=UGT2B31 PE=1 SV=4	UGT2B31	60.668	0.88	0.856	0.925	0.955	0.986	0.949	0.967	0.981	0.967	1.009	0.531775	1.086	0.0316419	1.095	0.0167666
I3LD74	60S ribosomal protein L11 OS=Sus scrofa OX=9823 GN=RPL11 PE=1 SV=2	RPL11	20.262	0.994	0.964	0.988	1.042	1.022	1.044	1.136	1.105	1.115	1.08	0.00194031	1.055	0.00983247	1.139	0.000465952
A0A287ABG5	Methionine aminopeptidase OS=Sus scrofa OX=9823 GN=METAP1D PE=3 SV=1	METAP1D	40.006	1.072	1.026	1.113	0.953	1.006	1.083	1.004	0.891	0.981	0.945	0.34213	0.947	0.27924	0.896	0.0631396
A0A287B4H3	Fe-S_biosyn domain-containing protein OS=Sus scrofa OX=9823 PE=4 SV=1	--	17.491	1.243	1.108		0.964	1.003		0.93	0.925		0.943	0.100009	0.837	0.100665	0.789	0.0549312
F1RS09	Torsin OS=Sus scrofa OX=9823 GN=TOR2A PE=3 SV=4	TOR2A	35.957	0.913	0.977		0.915	0.904		1.058	0.981		1.121	0.0973697	0.962	0.387229	1.079	0.274081
A0A287AJA7	Elongation of very long chain fatty acids protein 1 OS=Sus scrofa OX=9823 GN=ELOVL1 PE=1 SV=1	ELOVL1	32.46	0.804	0.871	0.781	0.922	1.179	1.135	1.028	0.909	1.061	0.926	0.462487	1.318	0.0309631	1.221	0.0258652
F1SPZ5	Calcium-transporting ATPase OS=Sus scrofa OX=9823 GN=ATP2B1 PE=1 SV=2	ATP2B1	133.79	1.068	1.025	1.07	0.954	1.023	0.972	0.878	0.896	0.909	0.91	0.015284	0.932	0.0490187	0.848	0.000676745
F1S3S2	Nuclear transcription factor, X-box binding like 1 OS=Sus scrofa OX=9823 GN=NFXL1 PE=3 SV=4	NFXL1	98.33	1.058	1.057	1.102	1.075	1.036	1.042	1.026	0.968	1.03	0.959	0.143215	0.98	0.325755	0.94	0.0631992
F1RGB0	Slingshot protein phosphatase 1 OS=Sus scrofa OX=9823 GN=SSH1 PE=3 SV=4	SSH1	109.68	1.168	0.966	1.049	0.818	0.892	0.852	1.024	1.089	1.112	1.259	0.00282283	0.805	0.023721	1.013	0.809389
A0A287AYU1	Metastasis associated 1 family member 2 OS=Sus scrofa OX=9823 GN=MTA2 PE=1 SV=2	MTA2	68.52	1.077	1.127	1.039	1.201	1.401	1.26	0.853	0.804	0.916	0.666	0.00236335	1.191	0.0277843	0.793	0.00639503
I3LJR4	DNA-directed RNA polymerase subunit OS=Sus scrofa OX=9823 GN=POLR2A PE=1 SV=3	POLR2A	213.58	1.003	0.974	1.002	1.082	1.055	1.061	0.907	0.952	0.899	0.862	0.00156744	1.074	0.0044686	0.926	0.0187671
F1SDM6	BRCA2 and CDKN1A-interacting protein OS=Sus scrofa OX=9823 GN=BCCIP PE=1 SV=3	BCCIP	29.574	0.902	0.802		1.304	1.306		1.052	1.042		0.802	0.000481736	1.532	0.0183225	1.229	0.0718915
A0A287A725	ATP synthase subunit OS=Sus scrofa OX=9823 GN=ATP5MG PE=1 SV=2	ATP5MG	10.822	1.052	0.966	1.023	0.952	1.107	1.114	0.949	0.971	1.018	0.926	0.248124	1.043	0.517528	0.966	0.351458
A0A5G2Q8D2	39S ribosomal protein L23, mitochondrial(predicted) OS=Sus scrofa OX=9823 GN=MRPL23 PE=3 SV=1	MRPL23	9.8963	0.918	0.862	0.964	0.962	0.999	0.962	1.099	1.103	1.164	1.152	0.00328072	1.065	0.138758	1.227	0.00535278
A0A287B8W3	Nucleosome assembly protein 1 like 1 OS=Sus scrofa OX=9823 GN=NAP1L1 PE=1 SV=1	NAP1L1	37.344	1.045	1.01	0.95	1.13	1.077	1.135	0.868	0.85	0.901	0.784	0.00052274	1.112	0.0304889	0.872	0.0137797
A0A287AMU1	Trafficking protein particle complex 2 like OS=Sus scrofa OX=9823 GN=TRAPPC2L PE=3 SV=2	TRAPPC2L	23.135	1.06			0.974			1.013			1.04		0.919		0.956
A0A287AE36	60S ribosomal protein L38 OS=Sus scrofa OX=9823 GN=RPL38 PE=1 SV=1	RPL38	9.5013	1.061	1.07	1.05	1.096	1.055	1.111	1.116	1.115	1.163	1.04	0.128939	1.025	0.20333	1.067	0.0123625
A0A5G2QFQ2	DNA ligase OS=Sus scrofa OX=9823 GN=LIG1 PE=3 SV=1	LIG1	91.222			0.749			1.262			0.908	0.719		1.685		1.212
A0A5G2QT92	Oxysterol-binding protein OS=Sus scrofa OX=9823 GN=OSBPL1A PE=1 SV=1	OSBPL1A	98.927	0.922		0.939	1.186		1.31	1.019		1.026	0.819	0.057875	1.341	0.0286172	1.099	0.0105289
A0A287A0A6	Collagen type VI alpha 6 chain(predicted) OS=Sus scrofa OX=9823 GN=COL6A6 PE=1 SV=2	COL6A6	227.63	1.113	0.984	0.942	0.885	0.874	0.847	1.049	0.814	0.864	1.046	0.637128	0.858	0.0427306	0.897	0.288569
F1RY92	Serine and arginine rich splicing factor 3 OS=Sus scrofa OX=9823 GN=SRSF3 PE=1 SV=2	SRSF3	19.329	1.072	1.077	1.076	1.039	1.024	1.001	0.906	0.942	0.926	0.905	0.00313811	0.95	0.00934988	0.86	0.000186609
A0A287B2E1	Tripartite motif containing 4 OS=Sus scrofa OX=9823 GN=TRIM4 PE=1 SV=1	TRIM4	54.776	1.001	1.007	1.027	1.055	1.066	1.115	1.112	1.06	1.112	1.015	0.560867	1.066	0.0266709	1.082	0.0113959
A0A287BP29	DNA ligase OS=Sus scrofa OX=9823 GN=LIG3 PE=1 SV=2	LIG3	100.43	1.123	1.072	1.019	1.157	1.172	1.127	0.957	0.948	0.972	0.832	0.000177055	1.075	0.0731849	0.895	0.0191845
A0A287ALN4	THO complex 5 OS=Sus scrofa OX=9823 GN=THOC5 PE=3 SV=2	THOC5	73.353	0.925		0.927	0.99		1.024	0.955		0.925	0.933	0.097528	1.087	0.0384975	1.015	0.450466
A0A287ANA6	Mitochondrial calcium uptake 1 OS=Sus scrofa OX=9823 GN=MICU1 PE=4 SV=1	MICU1	51.297	0.887	0.936	0.88	1	1.063	1.042	0.895	0.898	0.881	0.861	0.00140208	1.149	0.00631415	0.989	0.633326
F1RXT2	Histone deacetylase 10 OS=Sus scrofa OX=9823 GN=HDAC10 PE=1 SV=3	HDAC10	61.019	0.994	0.947	1.021	1.05	0.952	0.942	1.03	1.076	1.119	1.095	0.0943398	0.994	0.875887	1.089	0.0592357
A0A287B4P8	26S proteasome AAA-ATPase subunit RPT3 OS=Sus scrofa OX=9823 GN=PSMC4 PE=3 SV=1	PSMC4	47.366	0.96	0.935	0.977	1.19	1.224	1.177	0.98	0.988	0.977	0.82	8.21053e-05	1.25	0.000206882	1.025	0.128283
A0A287A2U9	LIM domain and actin-binding protein 1 OS=Sus scrofa OX=9823 GN=LIMA1 PE=1 SV=2	LIMA1	84.077	0.951	0.887	1.012	1.257	1.186	1.245	0.975	0.881	0.898	0.747	0.00123618	1.294	0.00355257	0.966	0.529662
A0A286ZWY1	Phosphodiesterase OS=Sus scrofa OX=9823 GN=PDE3B PE=3 SV=1	PDE3B	124.79	1.037	1.016	1.138	0.964	0.926	0.955	1.003	1.062	1.047	1.094	0.0130927	0.892	0.0370382	0.975	0.568538
I3LDQ1	Talin-2(predicted) OS=Sus scrofa OX=9823 GN=TLN2 PE=1 SV=2	TLN2	267.45	1.176	1.122	1.146	0.994	1.022	1.012	0.829	0.802	0.836	0.815	0.000168583	0.879	0.00125098	0.716	5.65979e-05
F1RLV4	Phosphatidylserine decarboxylase proenzyme, mitochondrial OS=Sus scrofa OX=9823 GN=PISD PE=3 SV=4	PISD	42.916	1.111			1.021			0.962			0.942		0.919		0.866
A0A5G2QXN3	Transforming growth factor-beta-induced protein ig-h3 OS=Sus scrofa OX=9823 GN=TGFBI PE=1 SV=1	TGFBI	74.35	0.992	0.987	0.949	1.004	0.97	0.96	1.052	1.03	1.014	1.055	0.0354546	1.002	0.920956	1.057	0.0337122
I3LLF2	Dolichyl-diphosphooligosaccharide--protein glycosyltransferase subunit 2 OS=Sus scrofa OX=9823 GN=RPN2 PE=1 SV=3	RPN2	68.916	0.958	0.916	0.935	0.97	0.959	0.96	1.101	1.086	1.116	1.143	0.000102566	1.028	0.103885	1.176	0.000433097
A0A5G2QA43	Lipoyl synthase, mitochondrial OS=Sus scrofa OX=9823 GN=LIAS PE=3 SV=1	LIAS	36.139	1.012	0.968	0.92	0.919	0.882	0.984	1.111	1.169	1.196	1.248	0.00453688	0.96	0.38864	1.199	0.00666215
A0A5G2R868	N-alpha-acetyltransferase 35, NatC auxiliary subunit OS=Sus scrofa OX=9823 GN=NAA35 PE=3 SV=1	NAA35	82.734	0.888			1.032			1.034			1.002		1.162		1.164
A0A5G2R9B0	Syndecan OS=Sus scrofa OX=9823 GN=SDC2 PE=1 SV=1	SDC2	18.584	1.152	1.17	1.171	1.014	1.026	1.051	0.81	0.836	0.771	0.782	0.00067188	0.885	0.000490261	0.692	0.000107188
F1S3M3	Protein KRI1 homolog OS=Sus scrofa OX=9823 GN=KRI1 PE=3 SV=3	KRI1	83.005	1.007		0.976	1.216		1.19	0.983		0.909	0.786	0.0272142	1.213	0.00951768	0.954	0.375751
I3LR72	Protein HGH1 homolog OS=Sus scrofa OX=9823 GN=HGH1 PE=1 SV=3	HGH1	42.131	0.96	0.988	1.048	1.103	1.122	1.089	1.097	1.082	1.095	0.988	0.279258	1.106	0.0203445	1.093	0.0268982
A0A5G2QEJ2	Collagen IV NC1 domain-containing protein OS=Sus scrofa OX=9823 PE=1 SV=1	--	47.226	1.08	0.996	1.126	0.992	1.088	1.037	0.914	0.936	0.864	0.871	0.0179382	0.973	0.588449	0.848	0.0188279
A0A5G2Q9S0	Nucleoside diphosphate kinase OS=Sus scrofa OX=9823 GN=NME2 PE=1 SV=1	NME2	43.461	0.997	1.007	0.947	0.99	1.024	0.986	1.036	1.107	1.047	1.063	0.0620963	1.017	0.499441	1.081	0.0499679
A0A5G2QXH1	Nuclear pore complex protein OS=Sus scrofa OX=9823 GN=NUP107 PE=1 SV=1	NUP107	80.296	1.071	1.047	1.068	1.048	1.082	1.081	0.919	0.912	0.899	0.85	0.000191923	1.008	0.573956	0.857	8.78778e-05
A0A287B6J4	Ro60, Y RNA binding protein OS=Sus scrofa OX=9823 GN=RO60 PE=1 SV=1	RO60	60.451	0.931	0.942	0.899	0.958	1.001	0.978	0.91	0.916	0.928	0.938	0.00995408	1.06	0.0377015	0.994	0.696881
A0A287ALJ9	Translation factor GUF1, mitochondrial OS=Sus scrofa OX=9823 GN=GUF1 PE=3 SV=1	GUF1	68.897		1.11			0.971			0.981		1.01		0.875		0.884
A0A286ZZQ8	Transmembrane and ubiquitin like domain containing 1 OS=Sus scrofa OX=9823 GN=TMUB1 PE=1 SV=1	TMUB1	28.915	0.784	0.953	0.964	0.904	0.795	0.872	1.329	1.225	1.102	1.422	0.00615727	0.952	0.580388	1.354	0.0242845
A0A287B2C4	VPS26 endosomal protein sorting factor C OS=Sus scrofa OX=9823 GN=VPS26C PE=1 SV=1	VPS26C	27.299	1.192			1.101			0.868			0.788		0.924		0.728
A0A287ATV8	6.8 kDa mitochondrial proteolipid(predicted) OS=Sus scrofa OX=9823 PE=4 SV=2	--	13.453	1.086	1.066	0.983	0.979	0.966	1.013	0.888	0.946	0.961	0.945	0.111046	0.944	0.163826	0.892	0.0425274
A0A287AU89	Protocadherin 1 OS=Sus scrofa OX=9823 GN=PCDH1 PE=1 SV=2	PCDH1	148.26	1.214	1.12	1.124	1.01	1.17	1.049	1.061	0.992	1.071	0.967	0.562739	0.934	0.245544	0.903	0.0467212
K7GP28	Hydroxysteroid 17-beta dehydrogenase 10 OS=Sus scrofa OX=9823 GN=HSD17B10 PE=1 SV=1	HSD17B10	30.787	1.076	1.075	1.066	1.153	1.154	1.153	1.019	1.03	1.037	0.892	2.3481e-05	1.076	1.67137e-05	0.959	0.0021347
A0A287A4T3	ILK associated serine/threonine phosphatase OS=Sus scrofa OX=9823 GN=ILKAP PE=1 SV=1	ILKAP	38.896	1.046	1.029	1.009	1.044	1.013	1.094	0.925	0.982	0.97	0.913	0.034659	1.022	0.440821	0.933	0.0293801
A0A5G2R5Z1	DNA topoisomerase 2 OS=Sus scrofa OX=9823 GN=TOP2B PE=1 SV=1	TOP2B	181.6	1.062	1.028	1.027	0.959	1.046	1.022	0.861	0.882	0.861	0.86	0.00526737	0.971	0.349499	0.835	0.000190938
A0A287A2C9	Ecdysoneless cell cycle regulator OS=Sus scrofa OX=9823 GN=ECD PE=4 SV=2	ECD	66.918	1.083	1.011		1.209	1.114		0.857	0.961		0.783	0.07305	1.109	0.192368	0.868	0.16674
F1RW75	Desmoplakin OS=Sus scrofa OX=9823 GN=DSP PE=1 SV=3	DSP	331.61	0.916	0.902	0.917	1.021	1.018	1.011	0.946	0.938	0.95	0.929	0.000101318	1.115	5.65289e-05	1.036	0.00544354
F1RFT3	Modulator of non-genomic activity of estrogen receptor OS=Sus scrofa OX=9823 GN=PELP1 PE=1 SV=4	PELP1	116.09	0.973	0.989	1.015	0.945	0.888	0.896	0.81	0.876	0.921	0.955	0.329238	0.917	0.0192055	0.876	0.0271609
A0A5G2R4Q7	Vacuolar protein sorting-associated protein 35 OS=Sus scrofa OX=9823 GN=VPS35 PE=1 SV=1	VPS35	88.543	0.984	0.936	0.972	1.006	1.051	1.016	0.912	0.905	0.928	0.893	0.00175689	1.063	0.0387712	0.949	0.0362589
F1SJ27	Tyrosine-protein kinase OS=Sus scrofa OX=9823 GN=CSK PE=1 SV=4	CSK	53.034	1.024	0.967	1.05	1.223	1.253	1.211	0.978	1.008	1.006	0.811	0.000119722	1.212	0.00185565	0.984	0.580884
F1RKZ6	Ubiquitin carboxyl-terminal hydrolase 7 OS=Sus scrofa OX=9823 GN=USP7 PE=1 SV=3	USP7	129	1.047	1.076	1.061	1.132	1.054	1.091	0.904	0.898	0.961	0.843	0.00462611	1.029	0.26721	0.868	0.00346062
F1SR80	Tubulin alpha chain OS=Sus scrofa OX=9823 GN=LOC100158003 PE=3 SV=3	LOC100158003	48.742	1.08	1.161	1.151	0.997	1.011	0.948	0.896	0.978	0.961	0.959	0.272426	0.871	0.0102074	0.836	0.00694042
A0A287B626	IgM(predicted) OS=Sus scrofa OX=9823 PE=1 SV=2	--	44.17	1.36	1.32	1.257	0.865	0.828	0.875	1.126	1.17	1.12	1.33	0.000193869	0.652	0.000114889	0.868	0.00612118
F1S9Q3	Heat shock cognate 71 kDa protein(predicted) OS=Sus scrofa OX=9823 GN=HSPA8 PE=1 SV=3	HSPA8	71.881	1.016	1.007	1.016	0.992	0.997	0.997	0.958	0.97	0.98	0.974	0.0173526	0.983	0.00668508	0.957	0.00360657
A0A287AEH6	2-oxoglutarate and iron-dependent oxygenase domain-containing protein 1 OS=Sus scrofa OX=9823 GN=OGFOD1 PE=3 SV=2	OGFOD1	64.781	1.076	1.046	0.956	1.242	1.143	1.183	0.829	0.851	0.881	0.718	0.000374773	1.159	0.0260833	0.832	0.0100291
A0A5G2QYC7	Poly [ADP-ribose] polymerase OS=Sus scrofa OX=9823 GN=PARP4 PE=4 SV=1	PARP4	195.57	1.16	1.095	1.178	1.34	1.282	1.328	0.891	0.874	0.878	0.669	1.06693e-05	1.151	0.00567646	0.77	0.000342577
F1SDC7	Aldehyde dehydrogenase OS=Sus scrofa OX=9823 GN=ALDH3A2 PE=1 SV=4	ALDH3A2	58.707	0.87	0.852	0.849	0.931	0.943	0.935	1.333	1.328	1.297	1.409	3.31484e-06	1.093	0.000479734	1.539	2.98362e-06
F1SES4	Protein FRG1(predicted) OS=Sus scrofa OX=9823 GN=FRG1 PE=3 SV=2	FRG1	29.05	1.182	1.036	1.092	0.986	1.033	1.099	1.04	0.911	0.851	0.899	0.176629	0.942	0.29771	0.847	0.0743108
A0A287BKE2	N-myc downstream-regulated gene 1 protein OS=Sus scrofa OX=9823 GN=NDRG1 PE=1 SV=1	NDRG1	41.757	1.197		1.186	0.952		1.064	1.25		0.9	1.066	0.790786	0.846	0.0941358	0.902	0.552413
F1SA59	Protein Churchill OS=Sus scrofa OX=9823 GN=CHURC1 PE=3 SV=2	CHURC1	16.152	0.985	1.114		1.166	1.057		1.086	1.087		0.978	0.703512	1.059	0.537361	1.035	0.612871
A0A287B4E9	Chloride channel CLIC-like protein 1 OS=Sus scrofa OX=9823 GN=CLCC1 PE=1 SV=1	CLCC1	63.896	0.9		0.91	0.947		0.995	0.99		1.017	1.033	0.360181	1.073	0.109539	1.109	0.0192744
A0A5G2QBV7	Mothers against decapentaplegic homolog OS=Sus scrofa OX=9823 GN=SMAD5 PE=3 SV=1	SMAD5	38.713		0.987	0.997		1.167	1.121		1.052	1.047	0.917	0.0511934	1.153	0.0205484	1.058	0.00964448
I3L7S4	Caldesmon 1 OS=Sus scrofa OX=9823 GN=CALD1 PE=1 SV=3	CALD1	60.341	0.88	0.856	0.874	1.171	1.16	1.139	0.9	0.863	0.859	0.756	7.7545e-05	1.33	1.65041e-05	1.005	0.80706
F1SGC7	Mitochondrial ribosomal protein L47 OS=Sus scrofa OX=9823 GN=MRPL47 PE=1 SV=3	MRPL47	30.026	1.269	1.222		1.046	0.949		0.98	0.963		0.974	0.660151	0.801	0.0506298	0.78	0.00694369
A0A5G2R7Y3	RNA helicase OS=Sus scrofa OX=9823 GN=DHX16 PE=1 SV=1	DHX16	112.67	1.048	1.014	1.103	1.252	1.226	1.2	0.954	0.963	0.987	0.79	0.000119469	1.162	0.00530943	0.918	0.0319779
A0A287B105	Cytochrome c oxidase subunit 7B, mitochondrial(predicted) OS=Sus scrofa OX=9823 GN=LOC100516480 PE=1 SV=2	LOC100516480	6.8176	0.991	0.986	0.965	0.969	0.992	1.023	1.098	1.068	0.949	1.044	0.433328	1.014	0.473194	1.059	0.291122
F1SM28	UDP-glucuronosyltransferase OS=Sus scrofa OX=9823 GN=UGT1A6 PE=1 SV=3	UGT1A6	49.115	0.732	0.623	0.617	0.673	0.69	0.61	0.932	0.939	0.866	1.387	0.00198239	1.001	0.975001	1.388	0.00568692
F1S4N2	Adiponectin receptor protein 1(predicted) OS=Sus scrofa OX=9823 GN=KLHL12 PE=3 SV=3	KLHL12	19.149	0.985		0.817	0.944		0.737	0.93		0.754	1.002	0.982868	0.933	0.685095	0.935	0.672623
F1S1T6	Exosome complex component RRP45 OS=Sus scrofa OX=9823 GN=EXOSC9 PE=3 SV=4	EXOSC9	47.109			0.898			1.05			0.945	0.9		1.169		1.052
A0A286ZVS8	HECT-type E3 ubiquitin transferase OS=Sus scrofa OX=9823 GN=NEDD4L PE=1 SV=2	NEDD4L	128.94	1.037	0.952	1.026	1.045	1.139	1.09	1.05	1.052	1.001	0.948	0.147323	1.086	0.0874406	1.029	0.405182
F1SB29	Transmembrane protein 242 OS=Sus scrofa OX=9823 GN=TMEM242 PE=1 SV=4	TMEM242	22.361	1		0.997	0.989		0.957	1.029		1.054	1.07	0.0789494	0.974	0.256002	1.043	0.0735839
F1RZM4	Laminin subunit alpha-4 isoform X1(predicted) OS=Sus scrofa OX=9823 GN=LAMA4 PE=1 SV=4	LAMA4	201.05	1.009	1.015	1.01	0.98	0.97	0.979	0.896	0.908	0.868	0.912	0.00259941	0.965	0.000709664	0.881	0.000704496
A0A287ACN4	Nuclear pore complex protein Nup93 OS=Sus scrofa OX=9823 GN=NUP93 PE=1 SV=1	NUP93	90.843	1.093	1.059	1.1	1.066	1.084	1.098	0.885	0.913	0.915	0.835	0.000196822	0.999	0.939878	0.834	0.000340833
F1RI15	Heat shock 70 kDa protein 4 OS=Sus scrofa OX=9823 GN=HSPA4 PE=1 SV=3	HSPA4	90.943	1.073	1.061	1.066	0.998	0.992	1.004	0.966	0.948	0.976	0.965	0.018322	0.936	0.000152229	0.903	0.000365143
F1RG11	Telomere length regulation protein TEL2 homolog OS=Sus scrofa OX=9823 GN=TELO2 PE=3 SV=2	TELO2	91.362	1.071			1.061			1.02			0.961		0.991		0.952
A0A5G2RB79	NAD-dependent protein deacylase sirtuin-5, mitochondrial OS=Sus scrofa OX=9823 GN=SIRT5 PE=1 SV=1	SIRT5	31.307	1.077	1.133	1.066	1.052	1.068	1.075	1.06	1.05	0.955	0.959	0.277477	0.975	0.282026	0.936	0.153356
F1SQL9	Peroxin-13 OS=Sus scrofa OX=9823 GN=PEX13 PE=3 SV=4	PEX13	43.308	1.072			0.981			0.954			0.972		0.915		0.89
A0A5G2QM23	MICOS complex subunit MIC60 OS=Sus scrofa OX=9823 GN=IMMT PE=1 SV=1	IMMT	81.521	0.903	0.873	1.051	0.963	1.031	1.022	1.097	0.98	0.931	0.997	0.935424	1.067	0.329818	1.064	0.447439
A0A287AIC7	Protein RoBo-1(predicted) OS=Sus scrofa OX=9823 PE=1 SV=1	--	17.216	0.949	1.001	0.978	0.986	0.98	0.961	0.716	0.758	0.785	0.772	0.00074194	1	0.992911	0.772	0.00109955
A0A287AAA1	RCR-type E3 ubiquitin transferase OS=Sus scrofa OX=9823 GN=MYCBP2 PE=1 SV=1	MYCBP2	504.85	0.959	0.916	0.954	0.941	1.012	0.998	1.006	0.898	0.975	0.976	0.565783	1.043	0.189914	1.018	0.675781
A0A286ZJ89	PrdX deacylase domain-containing protein 1 OS=Sus scrofa OX=9823 GN=LOC100514282 PE=1 SV=2	LOC100514282	28.759	1.039	1.108	1.08	1.088	1.194	1.186	0.843	0.917	0.91	0.77	0.00289346	1.075	0.112745	0.827	0.00439068
A0A5G2QDJ1	Rho GTPase activating protein 1 OS=Sus scrofa OX=9823 GN=ARHGAP1 PE=1 SV=1	ARHGAP1	50.438	0.882	0.919	0.869	1.083	1.059	1.074	1.161	1.151	1.218	1.098	0.00776983	1.204	0.000488032	1.322	0.000326601
F1S7C8	Glutathione transferase OS=Sus scrofa OX=9823 GN=GSTA4 PE=1 SV=2	GSTA4	25.802	0.788	0.782	0.918	1.198	1.048	1.101	1.29	1.51	1.495	1.283	0.0179787	1.345	0.0102831	1.726	0.00169979
A0A5G2RGK0	Purine rich element binding protein A OS=Sus scrofa OX=9823 GN=PURA PE=1 SV=1	PURA	50.574	1.07	1.033	1.035	1.1	1.079	1.105	0.977	1.002	1.027	0.915	0.00537788	1.047	0.0282864	0.958	0.0792461
A0A287A8V4	Metadherin OS=Sus scrofa OX=9823 GN=MTDH PE=1 SV=1	MTDH	60.393	0.996	1.011	1.059	0.943	0.953	0.983	1.006	0.983	0.997	1.037	0.0611092	0.939	0.0480096	0.974	0.254239
A0A5G2QQK9	Eukaryotic translation initiation factor 3 subunit M OS=Sus scrofa OX=9823 GN=EIF3M PE=1 SV=1	EIF3M	42	1.015	1.073	1.035	0.993	1.055	1.003	0.868	0.861	0.86	0.849	0.00098758	0.977	0.399017	0.829	0.000346523
A0A287ASH4	Ras-related GTP-binding protein OS=Sus scrofa OX=9823 GN=RRAGC PE=1 SV=2	RRAGC	44.562	0.974	1.094	1.065	1.136	1.188	1.215	0.812	0.85	0.858	0.712	0.000201044	1.13	0.0382272	0.804	0.0051392
F1RX36	Fibrinogen alpha chain OS=Sus scrofa OX=9823 GN=FGA PE=1 SV=4	FGA	101.09	1.423	1.428	1.407	0.855	0.845	0.834	0.797	0.819	0.807	0.956	0.0136398	0.595	4.2268e-07	0.569	3.97653e-07
F1SV03	Peptidyl-prolyl cis-trans isomerase E OS=Sus scrofa OX=9823 GN=PPIE PE=1 SV=3	PPIE	32.597	1.009	0.96	1.126	1.144	1.197	1.129	1.129	0.992	0.956	0.887	0.0837317	1.121	0.081988	0.994	0.933067
F1RGJ3	75 kDa glucose-regulated protein OS=Sus scrofa OX=9823 GN=HSPA9 PE=1 SV=4	HSPA9	70.122	1.079	1.084	1.098	0.911	0.913	0.907	1.025	1.033	1.037	1.133	5.82377e-06	0.837	5.7994e-06	0.949	0.00111639
A0A5S6HAC8	L-threonine 3-dehydrogenase, mitochondrial OS=Sus scrofa OX=9823 GN=TDH PE=1 SV=1	TDH	41.46	0.989	0.974	0.984	0.888	0.866	0.932	1.109	1.168	1.174	1.285	0.000884639	0.911	0.0133486	1.171	0.00109499
A0A5G2QDB8	Thioredoxin-disulfide reductase OS=Sus scrofa OX=9823 GN=TXNRD1 PE=1 SV=1	TXNRD1	49.915	0.966	0.968	0.964	1.156	1.138	1.103	0.924	0.867	0.836	0.773	0.00134296	1.172	0.000330757	0.906	0.0276984
F1RPR3	Mothers against decapentaplegic homolog OS=Sus scrofa OX=9823 GN=SMAD2 PE=3 SV=4	SMAD2	47.166	0.93	0.942	0.952	1.279	1.273	1.269	1.166	1.098	1.028	0.862	0.0145563	1.353	1.85188e-06	1.166	0.0147313
F6Q469	SERPIN domain-containing protein OS=Sus scrofa OX=9823 GN=LOC100156325 PE=1 SV=1	LOC100156325	46.301	0.818	0.806	0.504	0.714	0.782	0.501	0.646	0.77	0.468	0.943	0.773966	0.938	0.797338	0.885	0.611702
A0A286ZRS3	Lipase maturation factor OS=Sus scrofa OX=9823 GN=LMF1 PE=1 SV=2	LMF1	64.2	0.945	1.132	0.987	0.948	1.11	0.987	1.055	0.968	0.966	0.982	0.772831	0.994	0.943013	0.976	0.732191
A0A5G2RJH9	Casein kinase I isoform alpha OS=Sus scrofa OX=9823 GN=CSNK1A1 PE=1 SV=1	CSNK1A1	37.721	1.003			1.098			0.95			0.865		1.095		0.947
A0A287BI86	2-deoxy-D-ribose 5-phosphate aldolase OS=Sus scrofa OX=9823 GN=DERA PE=1 SV=2	DERA	30.545	1.015		1.005	0.956		0.986	0.927		0.899	0.94	0.105516	0.961	0.135357	0.904	0.0244885
A0A5G2QCE1	probable E3 ubiquitin-protein ligase HERC4 isoform X3(predicted) OS=Sus scrofa OX=9823 GN=HERC4 PE=4 SV=1	HERC4	109.62	1.034		1.09	1.1		1.069	1.023		0.991	0.929	0.0739478	1.021	0.55278	0.948	0.227572
K7GN83	ADP-ribosyl cyclase/cyclic ADP-ribose hydrolase OS=Sus scrofa OX=9823 GN=BST1 PE=1 SV=2	BST1	29.811	0.889	0.755	0.775	0.977	1.018	1.086	0.847	0.732	0.78	0.766	0.00686421	1.274	0.0147553	0.975	0.731253
A0A286ZZP5	HIT domain-containing protein OS=Sus scrofa OX=9823 GN=FHIT PE=1 SV=1	FHIT	16.292	1.172	1.141	1.149	0.983	0.954	0.886	0.938	0.932	1.065	1.04	0.515811	0.815	0.00301918	0.848	0.0194286
A0A287ATZ7	E3 ubiquitin-protein ligase OS=Sus scrofa OX=9823 GN=SMURF2 PE=4 SV=1	SMURF2	86.168			0.958			1.107			1.04	0.939		1.156		1.086
A0A5K1UD05	F-actin-capping protein subunit alpha OS=Sus scrofa OX=9823 GN=CAPZA1 PE=1 SV=1	CAPZA1	34.012	1.042	1.004	1.049	1.09	1.09	1.105	1.009	1.008	1.002	0.919	7.49032e-05	1.061	0.0141998	0.975	0.148407
F1RZ02	AP-2 complex subunit alpha OS=Sus scrofa OX=9823 GN=AP2A2 PE=1 SV=4	AP2A2	106.4	1.048	1.083	1.063	0.99	0.984	1	0.851	0.892	0.857	0.874	0.000942344	0.931	0.00255473	0.814	0.00029672
A0A287BKR9	Glyoxylate reductase/hydroxypyruvate reductase(predicted) OS=Sus scrofa OX=9823 GN=LOC100157017 PE=1 SV=1	LOC100157017	35.858	0.992	0.972	0.995	1.011	1.024	0.998	1.014	1.033	1.108	1.04	0.238472	1.025	0.0772287	1.066	0.08589
F1RJS3	Bifunctional epoxide hydrolase 2 OS=Sus scrofa OX=9823 GN=EPHX2 PE=1 SV=3	EPHX2	62.686	0.919	0.719	0.817	0.898	0.889	0.93	0.906	0.925	0.85	0.987	0.657826	1.107	0.215059	1.092	0.28693
I3LV99	Myosin heavy chain 14 OS=Sus scrofa OX=9823 GN=MYH14 PE=1 SV=2	MYH14	228.96	0.942	0.955	0.947	0.964	0.949	0.955	1.035	1.033	1.038	1.083	7.48598e-05	1.008	0.237818	1.092	3.13501e-05
A0A5G2QHT1	Solute carrier family 41 member 3 OS=Sus scrofa OX=9823 GN=SLC41A3 PE=3 SV=1	SLC41A3	49.458	1.138		1.163	0.843		0.863	0.905		0.833	1.019	0.719634	0.741	0.00284193	0.755	0.0224107
A0A286ZYC8	WAP domain-containing protein OS=Sus scrofa OX=9823 GN=SPAI-2 PE=1 SV=2	SPAI-2	16.24	1.192	1.193	1.132	0.465	0.402	0.22	3.168	3.556	4.264	10.109	0.000654195	0.309	0.00600307	3.124	0.000212447
F1S2Z9	Protein odr-4 homolog OS=Sus scrofa OX=9823 GN=ODR4 PE=1 SV=2	ODR4	49.591	0.951			0.971			0.999			1.029		1.021		1.05
A0A5G2RGJ6	Protein phosphatase 1 regulatory inhibitor subunit 14A OS=Sus scrofa OX=9823 GN=PPP1R14A PE=3 SV=1	PPP1R14A	13.601	0.915			0.854			0.813			0.952		0.933		0.889
A0A5K1VAR5	Platelet-derived growth factor receptor beta OS=Sus scrofa OX=9823 GN=PDGFRB PE=1 SV=1	PDGFRB	122.9	0.951	0.989	0.931	1.004	0.962	0.979	0.933	0.961	0.926	0.958	0.0612509	1.026	0.301653	0.982	0.446089
A0A287BJK2	ATP-dependent DNA helicase 2 subunit 1 OS=Sus scrofa OX=9823 GN=XRCC6 PE=1 SV=1	XRCC6	67.496	0.899	0.935	0.998	1.227	1.378	1.311	1.007	1.014	1.01	0.774	0.00162919	1.383	0.00203579	1.07	0.0872029
A0A5G2QLL0	Selenide, water dikinase OS=Sus scrofa OX=9823 GN=SEPHS1 PE=1 SV=1	SEPHS1	35.463	1.169	1.064	0.916	1.079	1.02	1.053	0.741	0.905	0.865	0.797	0.0212	1.001	0.941617	0.797	0.0734415
A0A287BQR7	Dihydropyrimidinase-related protein 2 OS=Sus scrofa OX=9823 GN=DPYSL2 PE=1 SV=2	DPYSL2	59.475	1.126	1.149	1.148	0.932	0.966	0.946	0.957	0.954	0.942	1.003	0.791126	0.831	0.000113354	0.833	2.40629e-05
F1SQS3	CTP synthase OS=Sus scrofa OX=9823 GN=CTPS2 PE=1 SV=5	CTPS2	59.007	1.046	0.998	1.053	0.924	1.027	1.066	0.902	0.941	0.872	0.9	0.0965713	0.974	0.579689	0.877	0.00896681
I3LFU3	RING-type domain-containing protein OS=Sus scrofa OX=9823 PE=1 SV=3	--	233.84	1.042	1.039	1.031	1.003	1.033	1.007	0.874	0.852	0.917	0.869	0.00381994	0.978	0.0824986	0.849	0.00167456
F1S4I3	Fe-S_biosyn domain-containing protein OS=Sus scrofa OX=9823 GN=ISCA1 PE=1 SV=4	ISCA1	14.165	1.09	0.971	1.248	0.824	0.871	0.894	0.877	0.809	0.847	0.978	0.550391	0.782	0.0345125	0.765	0.0261679
A0A5G2QAN8	Eukaryotic translation initiation factor 2D OS=Sus scrofa OX=9823 GN=EIF2D PE=3 SV=1	EIF2D	50.755		0.991	0.922		0.976	1.062		0.89	0.858	0.858	0.0800081	1.065	0.373989	0.914	0.156899
I3LUM8	Phenylalanyl-tRNA synthetase beta subunit OS=Sus scrofa OX=9823 GN=FARSB PE=1 SV=2	FARSB	66.321	0.984		0.98	1.057		1.07	1.018		1.026	0.961	0.0316926	1.083	0.00646855	1.041	0.0119962
A0A287AJT7	60S ribosomal protein L28 OS=Sus scrofa OX=9823 GN=RPL28 PE=1 SV=1	RPL28	15.73	0.932	0.964	0.893	1.068	1.068	1.063	1.094	1.11	1.119	1.039	0.00501683	1.147	0.00343643	1.191	0.00160629
A0A5G2QIP9	Leucine zipper and CTNNBIP1 domain-containing protein OS=Sus scrofa OX=9823 GN=LZIC PE=1 SV=1	LZIC	20.165	1.002	1.014	0.892	1.054	1.277	1.184	0.867	0.954	1.101	0.831	0.104375	1.209	0.0530437	1.005	0.985111
A0A287AV17	Peroxisomal membrane protein 2(predicted) OS=Sus scrofa OX=9823 GN=PXMP2 PE=3 SV=1	PXMP2	22.489	0.928	0.933	0.974	0.99	1.074	1.104	1.351	1.345	1.384	1.288	0.00169829	1.117	0.0379735	1.439	3.29359e-05
A0A5G2R0S9	PKS_ER domain-containing protein OS=Sus scrofa OX=9823 GN=SRSF4 PE=1 SV=1	SRSF4	40.728	1.102	1.102	1.099	0.897	0.876	0.894	0.986	0.999	0.938	1.096	0.0113325	0.807	8.78752e-06	0.885	0.00309781
F1SCI5	Ectoderm-neural cortex protein 2 OS=Sus scrofa OX=9823 GN=KLHL25 PE=4 SV=3	KLHL25	45.58	1.13	1.122	1.216	1.14	1.24	1.181	1.056	1.193	1.067	0.931	0.1917	1.027	0.495565	0.956	0.383745
A0A286ZLF4	Aa_trans domain-containing protein OS=Sus scrofa OX=9823 GN=SLC38A7 PE=4 SV=2	SLC38A7	49.807	1.158	1.086	1.122	1.053	0.952	1.109	0.775	0.883	0.834	0.8	0.0192271	0.925	0.176648	0.74	0.00199989
F1S300	Nucleoprotein TPR OS=Sus scrofa OX=9823 GN=TPR PE=1 SV=4	TPR	267.13	1.035	1.034	1.04	1.123	1.126	1.126	0.922	0.909	0.899	0.809	8.6469e-06	1.086	2.09754e-06	0.878	6.58543e-05
A0A5G2QP61	Uroporphyrinogen decarboxylase OS=Sus scrofa OX=9823 GN=UROD PE=1 SV=1	UROD	33.367	0.912	1.008	0.938	0.98	0.954	1.015	0.923	0.845	0.95	0.922	0.105314	1.032	0.410822	0.951	0.334768
A0A286ZT21	RNA helicase OS=Sus scrofa OX=9823 GN=IFIH1 PE=1 SV=1	IFIH1	111.01	1.313	1.343	1.292	1.051	1.201	1.089	0.981	0.957	0.941	0.862	0.0241122	0.846	0.015298	0.729	4.39084e-05
F1SSC9	Myb/SANT-like DNA-binding domain-containing protein 3 OS=Sus scrofa OX=9823 GN=MSANTD3-TMEFF1 PE=3 SV=2	MSANTD3-TMEFF1	30.374	0.565		0.615	2.385		2.314	0.668		0.601	0.27	0.00175474	3.982	0.00105812	1.075	0.398106
A0A5G2QUE0	Antithrombin-III OS=Sus scrofa OX=9823 GN=SERPINC1 PE=1 SV=1	SERPINC1	48.966	0.958	0.99	0.989	1.065	1.064	1.079	1.025	1.023	1.056	0.968	0.0422111	1.092	0.00164531	1.057	0.0205979
F2Z546	60S ribosomal protein L19 OS=Sus scrofa OX=9823 GN=RPL19 PE=1 SV=4	RPL19	29.595	0.938	0.935	0.949	1.103	1.065	1.11	1.204	1.176	1.156	1.079	0.0122372	1.162	0.000392212	1.253	5.78529e-05
A0A287B883	Parathymosin isoform 2 (Fragment)(predicted) OS=Sus scrofa OX=9823 GN=PTMS PE=1 SV=2	PTMS	30.137	1.149	1.23	1.187	0.98	0.949	1.07	0.874	0.833	0.855	0.854	0.0152705	0.841	0.0131007	0.718	0.000163316
A0A287B2T8	Aspartate beta-hydroxylase OS=Sus scrofa OX=9823 GN=ASPH PE=1 SV=2	ASPH	81.665	0.788	0.756	0.797	0.947	0.974	0.961	1.095	1.075	1.088	1.13	0.000229856	1.231	0.000318805	1.392	4.05205e-05
A0A5G2RFU4	Homer scaffold protein 1 OS=Sus scrofa OX=9823 GN=HOMER1 PE=1 SV=1	HOMER1	33.088	0.993	1.018	1.012	1.112	1.122	1.13	0.985	0.913	0.988	0.858	0.00421844	1.113	0.000265941	0.955	0.155525
A0A287BT04	Procollagen-proline 3-dioxygenase OS=Sus scrofa OX=9823 GN=P3H1 PE=1 SV=1	P3H1	78.078	0.885	0.963	0.958	1.185	1.128	1.046	0.956	0.915	0.963	0.844	0.0130443	1.197	0.0168507	1.01	0.758612
F6Q423	Autophagy related 2B OS=Sus scrofa OX=9823 GN=ATG2B PE=3 SV=1	ATG2B	228.29			0.963			1.12			1.119	0.999		1.163		1.162
A0A5G2R744	Protein phosphatase methylesterase 1 OS=Sus scrofa OX=9823 GN=PPME1 PE=1 SV=1	PPME1	43.795	1.097	1.096	1.085	1.009	0.972	0.985	0.97	0.94	0.994	0.979	0.337111	0.905	0.00095427	0.886	0.00183739
A0A287A389	CYPVII OS=Sus scrofa OX=9823 GN=CYP7A1 PE=3 SV=1	CYP7A1	55.874	0.467	0.515	0.564	1.208	1.188	1.238	1.664	1.733	1.569	1.367	0.000567851	2.351	0.000104565	3.212	4.55868e-05
F1S4Z2	Charged multivesicular body protein 4b (Fragment)(predicted) OS=Sus scrofa OX=9823 GN=CHMP4B PE=1 SV=3	CHMP4B	24.979	1.078	1.089	1.062	0.954	0.947	0.969	1.047	1.026	1.013	1.075	0.00350778	0.889	0.000290877	0.956	0.0198125
A0A5G2RAR3	Carbonic anhydrase OS=Sus scrofa OX=9823 GN=CA5A PE=3 SV=1	CA5A	39.025	1.053			1.172			1.217			1.038		1.113		1.156
F1SLI0	Plexin B1 OS=Sus scrofa OX=9823 GN=PLXNB1 PE=3 SV=4	PLXNB1	232.95	1.031	1.073	0.998	0.962	0.971	0.917	1.018	1.012	1.023	1.071	0.0184677	0.919	0.036843	0.984	0.505143
A0A5G2QE47	DENN domain containing 4C OS=Sus scrofa OX=9823 GN=DENND4C PE=4 SV=1	DENND4C	203.73	0.936	0.999	0.985	1.187	1.265	1.244	1.003	1.001	1.031	0.821	0.0007629	1.266	0.00101264	1.039	0.150978
A0A287A3J4	SEL1L adaptor subunit of ERAD E3 ubiquitin ligase OS=Sus scrofa OX=9823 GN=SEL1L PE=1 SV=1	SEL1L	88.683	1.041	1.043	1.002	0.93	0.982	1.004	1.105	1.061	1.062	1.107	0.0180881	0.945	0.0954344	1.046	0.073985
A0A5G2QNF3	SWI/SNF related, matrix associated, actin dependent regulator of chromatin, subfamily e, member 1 OS=Sus scrofa OX=9823 GN=SMARCE1 PE=1 SV=1	SMARCE1	32.322	1.101	1.059	0.917	1.261	1.228	1.238	0.959	0.917	0.941	0.756	5.06151e-05	1.211	0.025698	0.916	0.209131
F2Z5B3	Transmembrane protein 47 OS=Sus scrofa OX=9823 GN=TMEM47 PE=3 SV=1	TMEM47	19.997	0.813	0.971	1.102	1.115	1.012	0.955	0.852	0.899	0.967	0.882	0.0982852	1.068	0.511378	0.942	0.604559
A0A5G2QA41	Reticulon OS=Sus scrofa OX=9823 GN=RTN4 PE=1 SV=1	RTN4	97.697	0.702	0.722		1.019	1.058		1.192	1.168		1.136	0.026782	1.459	0.00383941	1.657	0.00117596
A0A287AD99	Mitochondrial ribosomal protein S22 OS=Sus scrofa OX=9823 GN=MRPS22 PE=1 SV=1	MRPS22	39.946	1.037	0.956	1.018	1.055	1.098	1.026	1.044	1.021	1.014	0.969	0.215991	1.056	0.15876	1.023	0.431246
A0A287A1V7	Kinesin-like protein OS=Sus scrofa OX=9823 GN=KIF5B PE=1 SV=1	KIF5B	109.04	1.019	1.043	1.015	1.13	1.145	1.16	0.916	0.927	0.966	0.818	0.000346912	1.116	0.000637414	0.913	0.00740182
A0A286ZYB9	URB1 ribosome biogenesis homolog OS=Sus scrofa OX=9823 GN=URB1 PE=4 SV=2	URB1	250.95	1.069	1.044		1.037	0.972		0.862	1.061		0.957	0.698706	0.951	0.277525	0.91	0.441476
F1RTV5	AIR carboxylase OS=Sus scrofa OX=9823 GN=PAICS PE=1 SV=3	PAICS	46.799	1.032	1.012		1.026	1.029		1.021	1.01		0.988	0.170959	1.005	0.639122	0.994	0.627569
A0A287BFC9	Dolichyl-diphosphooligosaccharide--protein glycosyltransferase subunit 1 OS=Sus scrofa OX=9823 GN=RPN1 PE=3 SV=1	RPN1	66.955	0.95	0.976	0.966	0.963	0.969	0.948	1.042	1.036	1.044	1.084	0.000308314	0.996	0.706165	1.08	0.000731749
A0A5G2QI55	Dolichyl-diphosphooligosaccharide--protein glycosyltransferase subunit MAGT1 OS=Sus scrofa OX=9823 GN=MAGT1 PE=1 SV=1	MAGT1	40.627	0.999	1.006	0.977	0.982	0.932	0.909	1.012	1.038	1.067	1.104	0.0222673	0.947	0.0863789	1.045	0.0667261
F6PYE5	Na(+)/H(+) exchange regulatory cofactor NHE-RF OS=Sus scrofa OX=9823 GN=SLC9A3R1 PE=1 SV=1	SLC9A3R1	38.641	1.048	1.068	1.028	0.917	0.923	0.917	0.954	0.973	0.964	1.049	0.00147188	0.877	0.0003068	0.92	0.00250329
A0A287B2U6	Synaptosomal-associated protein OS=Sus scrofa OX=9823 GN=SNAP23 PE=1 SV=1	SNAP23	23.258	1.055	1.049	1.022	0.991	0.991	0.978	0.972	0.935	0.962	0.969	0.0649832	0.947	0.00708211	0.918	0.00481721
A0A286ZWS9	Clat_adaptor_s domain-containing protein OS=Sus scrofa OX=9823 GN=AP3S1 PE=3 SV=1	AP3S1	18.894	1.052	1.085	0.999	1.166	1.096	1.162	0.974	0.915	0.92	0.82	0.00220729	1.092	0.0484781	0.896	0.0246126
F1RGR7	Dolichyl-diphosphooligosaccharide--protein glycosyltransferase subunit KCP2 OS=Sus scrofa OX=9823 GN=KRTCAP2 PE=1 SV=2	KRTCAP2	14.81	0.955	1.062	1.083	1.025	0.988	1.026	0.95	0.966	0.897	0.926	0.0389263	0.98	0.674908	0.907	0.0997984
A0A287AL47	CAAX prenyl protease OS=Sus scrofa OX=9823 GN=ZMPSTE24 PE=1 SV=1	ZMPSTE24	48.897	0.92	0.95	1.024	0.95	1.024	0.924	1.019	0.919	1.092	1.046	0.504953	1.001	0.975438	1.047	0.495384
A0A287B6G4	Glycylpeptide N-tetradecanoyltransferase OS=Sus scrofa OX=9823 GN=NMT2 PE=1 SV=2	NMT2	47.619	0.894		0.97	1.169		1.094	1		0.981	0.875	0.0615696	1.214	0.0660624	1.063	0.27902
F1S1G5	NudC domain-containing protein 1 OS=Sus scrofa OX=9823 GN=NUDCD1 PE=1 SV=3	NUDCD1	62.013	1.056	1.078	1.059	1.248	1.154	1.18	1.014	1.054	0.927	0.836	0.0156902	1.122	0.00906988	0.938	0.16516
F1SA24	Retinol dehydrogenase 11 isoform 1(predicted) OS=Sus scrofa OX=9823 GN=RDH11 PE=1 SV=4	RDH11	33.881	1.093	1.061	1.062	0.8	0.8	0.783	1.208	1.193	1.187	1.506	1.3116e-06	0.741	1.57513e-05	1.116	0.000583117
F1SAB4	Glutamyl-tRNA synthetase OS=Sus scrofa OX=9823 GN=EARS2 PE=3 SV=2	EARS2	53.589	1.018	1.013	1.021	1.142	1.157	1.131	0.947	0.881	0.892	0.793	0.000563434	1.124	7.46485e-05	0.891	0.00670319
A0A287AHC2	Glucosamine-6-phosphate isomerase OS=Sus scrofa OX=9823 GN=GNPDA1 PE=1 SV=1	GNPDA1	35.066	0.907	0.868	0.917	1.057	1.031	1.044	0.992	0.963	0.972	0.935	0.00394218	1.163	0.00114764	1.087	0.011402
A0A287B1V8	Nucleoporin 133 OS=Sus scrofa OX=9823 GN=NUP133 PE=1 SV=2	NUP133	118.3	1.074	1.072	1.05	1.074	1.072	1.039	0.908	0.911	0.924	0.861	0.000240533	0.997	0.799884	0.858	7.08149e-05
F1S0X8	Far upstream element-binding protein 3 isoform X1(predicted) OS=Sus scrofa OX=9823 GN=FUBP3 PE=1 SV=4	FUBP3	68.275	1.053	1.066	1.018	1.102	1.126	1.162	0.956	0.977	0.96	0.853	0.000701816	1.081	0.0199063	0.922	0.00615822
A0A286ZIE8	Solute carrier family 25 member 4 OS=Sus scrofa OX=9823 GN=SLC25A4 PE=1 SV=1	SLC25A4	33.026	0.978	0.99	0.964	1.015	0.98	1.005	1.104	1.132	1.13	1.122	0.000950953	1.023	0.152568	1.148	0.000244571
A0A5S8LCP5	ATP-binding cassette sub-family G member 2 OS=Sus scrofa OX=9823 GN=LOC110255210 PE=1 SV=1	LOC110255210	69.668	0.961	0.954	0.94	0.878	0.906	0.952	0.822	0.906	0.939	0.975	0.596362	0.958	0.152593	0.934	0.158947
F6Q936	CCT-beta OS=Sus scrofa OX=9823 GN=CCT2 PE=1 SV=1	CCT2	57.33	1.038	1.036	1.042	0.982	0.98	0.939	1.013	1.003	0.997	1.039	0.0678148	0.931	0.00816513	0.967	0.00243725
A0A5G2RCZ1	Succinyl-CoA:3-ketoacid coenzyme A transferase 1, mitochondrial OS=Sus scrofa OX=9823 GN=OXCT1 PE=1 SV=1	OXCT1	36.797	1.06		1.06	1.002		0.992	0.96		0.968	0.967	0.0354293	0.941	0.00662978	0.909	0.00190466
A0A287AR59	Ubiquitin specific peptidase 8 OS=Sus scrofa OX=9823 GN=USP8 PE=1 SV=2	USP8	117.87			1.156			1.238			0.865	0.699		1.071		0.748
A0A287A5S6	Tropomodulin 3 OS=Sus scrofa OX=9823 GN=TMOD3 PE=1 SV=1	TMOD3	38.849	0.991	0.976	0.99	0.997	1.031	1.019	0.984	0.933	0.942	0.938	0.0287366	1.03	0.0529148	0.967	0.118096
I3LJW4	Citrate hydro-lyase OS=Sus scrofa OX=9823 GN=ACO1 PE=1 SV=2	ACO1	97.027	0.844	0.864	0.855	0.81	0.807	0.8	1.234	1.176	1.177	1.484	1.74e-05	0.943	0.0016054	1.4	4.13686e-05
A0A5G2QEP2	PX domain containing serine/threonine kinase like OS=Sus scrofa OX=9823 GN=PXK PE=4 SV=1	PXK	54.727	1.156			1.059			1.138			1.075		0.916		0.984
F1SAI9	Solute carrier family 37 member 4 OS=Sus scrofa OX=9823 GN=SLC37A4 PE=1 SV=3	SLC37A4	47.279	1.012			0.871			1.1			1.263		0.861		1.087
A0A5K1U589	Ubiquitin-activating enzyme E1 OS=Sus scrofa OX=9823 GN=UBA1 PE=1 SV=1	UBA1	113.71	0.958	0.949	0.951	1.459	1.448	1.432	0.933	0.914	0.938	0.642	1.30522e-06	1.518	2.78917e-07	0.974	0.0367318
A0A287AY85	Solute carrier family 25 member 48 OS=Sus scrofa OX=9823 GN=SLC25A48 PE=3 SV=1	SLC25A48	31.876	1.05	0.905	1.117	0.941	0.98	1.153	0.867	0.993	0.731	0.843	0.181465	1.001	0.995071	0.843	0.183307
A0A5G2R0G5	RAB31, member RAS oncogene family OS=Sus scrofa OX=9823 GN=RAB31 PE=1 SV=1	RAB31	20.017	0.992			1.067			1.023			0.959		1.076		1.031
A0A287BEC7	Vesicle associated membrane protein 3 OS=Sus scrofa OX=9823 GN=VAMP3 PE=1 SV=2	VAMP3	24.074	0.988	1.007	0.992	0.977	0.974	0.999	0.941	0.908	0.975	0.957	0.116644	0.988	0.274076	0.945	0.0572094
A0A287AL53	Abhydrolase domain containing 10, depalmitoylase OS=Sus scrofa OX=9823 GN=ABHD10 PE=1 SV=1	ABHD10	33.825	1.056	1.069	1.087	0.951	0.923	0.909	0.966	0.969	0.932	1.03	0.177776	0.866	0.000794347	0.893	0.00164259
F1RF77	Procollagen-lysine 5-dioxygenase OS=Sus scrofa OX=9823 GN=PLOD1 PE=1 SV=4	PLOD1	83.217	0.954	0.945	0.952	1.066	1.078	0.999	1.022	1.013	1.046	0.98	0.489226	1.102	0.0153854	1.081	0.0014831
A0A5G2QS23	Calcium/calmodulin-dependent protein kinase OS=Sus scrofa OX=9823 GN=CAMK2D PE=3 SV=1	CAMK2D	52.175	0.948	1.022	0.972	1.072	1.048	1.059	1.112	1.076	1.051	1.019	0.353659	1.081	0.0277577	1.101	0.0247665
A0A287B8K2	Nucleoside diphosphate-linked moiety X motif 19 OS=Sus scrofa OX=9823 GN=NUDT19 PE=1 SV=1	NUDT19	35.88	1.16	1.102	1.217	0.872	1.015	0.88	1.003	0.866	0.936	1.014	0.836504	0.795	0.0154467	0.806	0.0134197
A0A5G2RCZ7	Exocyst complex component 7 OS=Sus scrofa OX=9823 GN=EXOC7 PE=1 SV=1	EXOC7	77.446	1.002	1.01	0.995	1.232	1.212	1.167	0.923	0.959	0.972	0.79	0.000457472	1.201	0.000388542	0.949	0.0310731
A0A287BPB8	Ras-related protein Rab-14 OS=Sus scrofa OX=9823 GN=RAB14 PE=4 SV=1	RAB14	21.888	0.924	0.986	1.017	1.04	1.105	0.952	1.078	1.045	0.977	1.001	0.971319	1.058	0.344206	1.059	0.229629
A0A5G2QEC0	Pre-mRNA-splicing factor 38A OS=Sus scrofa OX=9823 GN=PRPF38A PE=3 SV=1	PRPF38A	34.001	1.052	0.967	1.014	1.057	1.027	1.038	0.926	0.929	0.982	0.909	0.00995307	1.029	0.317342	0.935	0.0978472
A0A5G2QS58	Ubiquinone biosynthesis protein OS=Sus scrofa OX=9823 GN=COQ9 PE=1 SV=1	COQ9	43.972	1.028	1.004	1.019	0.976	0.983	0.965	0.98	0.952	1.024	1.011	0.657255	0.958	0.00827922	0.969	0.223958
A0A287AE02	Serine/threonine-protein kinase OS=Sus scrofa OX=9823 GN=PRKD3 PE=3 SV=1	PRKD3	94.108	1.004			1.042			0.944			0.906		1.038		0.94
I3LFE8	Inorganic diphosphatase OS=Sus scrofa OX=9823 GN=PPA2 PE=1 SV=2	PPA2	38.757	1.06	1.043	1.04	0.893	0.895	0.936	1.015	1.031	1.027	1.128	0.00165941	0.867	0.000951171	0.978	0.0409334
A0A5G2QSP7	Reticulon OS=Sus scrofa OX=9823 GN=RTN1 PE=1 SV=1	RTN1	21.852	0.906	0.979	0.99	0.935	0.994	1.013	0.986	0.992	0.963	1	0.995375	1.023	0.563261	1.023	0.46966
A0A287AK65	Argininosuccinate synthase OS=Sus scrofa OX=9823 GN=ASS1 PE=1 SV=1	ASS1	42.43	1.238	1.232	1.231	1.068	1.069	1.049	1.205	1.201	1.222	1.139	8.93166e-05	0.861	1.96549e-05	0.98	0.0235279
I3LKJ6	Elongation factor G, mitochondrial OS=Sus scrofa OX=9823 GN=GFM1 PE=1 SV=2	GFM1	81.41	0.965	0.952	1.008	1.021	1.032	1.012	0.994	0.981	0.948	0.954	0.0352099	1.048	0.0606195	0.999	0.980346
I3LPU8	Heterogeneous nuclear ribonucleoprotein L isoform a(predicted) OS=Sus scrofa OX=9823 GN=HNRNPL PE=1 SV=2	HNRNPL	29.28	1	1.036	1.033	1.074	1.096	1.107	0.809	0.796	0.954	0.781	0.0128216	1.068	0.0103966	0.834	0.0348896
A0A287AG46	Ubiquitin-like modifier-activating enzyme ATG7 OS=Sus scrofa OX=9823 GN=ATG7 PE=1 SV=1	ATG7	67.44	1.042	1.094		0.861	0.941		0.934	0.901		1.018	0.730451	0.844	0.0778985	0.859	0.0375631
A0A5G2QRC7	CDK-activating kinase assembly factor MAT1 OS=Sus scrofa OX=9823 GN=MNAT1 PE=4 SV=1	MNAT1	31.122	1.04	0.967		1.329	1.093		0.698	0.906		0.662	0.125383	1.207	0.220026	0.799	0.228802
A0A5G2QR28	3-hydroxyisobutyrate dehydrogenase, mitochondrial OS=Sus scrofa OX=9823 GN=HIBADH PE=1 SV=1	HIBADH	39.955	1.1	1.124	1.082	0.918	0.954	0.906	1.146	1.11	1.059	1.193	0.00310303	0.84	0.000788949	1.003	0.931853
F1SCN0	Vav guanine nucleotide exchange factor 1 OS=Sus scrofa OX=9823 GN=VAV1 PE=4 SV=3	VAV1	90.459	1.074	1.065	1.064	1.126	1.139	1.241	1.006	1.03	0.973	0.858	0.0119891	1.095	0.0440422	0.939	0.0201373
F1SRZ7	RNA helicase aquarius OS=Sus scrofa OX=9823 GN=AQR PE=1 SV=3	AQR	168.25	1.109	1.078	1.026	1.115	1.108	1.054	0.911	0.879	0.934	0.831	0.00179582	1.02	0.528063	0.848	0.00457987
A0A287A1N0	Nuclear factor 1 OS=Sus scrofa OX=9823 GN=NFIC PE=3 SV=1	NFIC	47.601	1.142	0.986	1.138	1.209	1.351	1.134	0.7	0.705	0.742	0.581	0.000574477	1.131	0.156058	0.657	0.00128173
F1S785	Phospholipid phosphatase 3 OS=Sus scrofa OX=9823 GN=PLPP3 PE=1 SV=3	PLPP3	28.518	1.053	1.02	1.02	0.988	1.021	1.003	0.892	0.862	0.851	0.865	0.00101797	0.974	0.136113	0.842	0.000617431
A0A286ZQY6	Isocitrate dehydrogenase [NAD] subunit, mitochondrial OS=Sus scrofa OX=9823 GN=IDH3A PE=1 SV=2	IDH3A	37.406	1.096	1.076	1.125	1.004	0.976	0.988	0.931	0.969	0.978	0.97	0.146129	0.9	0.0023568	0.873	0.00239161
F1RZZ3	Protein-ribulosamine 3-kinase OS=Sus scrofa OX=9823 GN=FN3KRP PE=1 SV=3	FN3KRP	33.925	1.146	1.41	1.414	1.568	1.162	1.111	0.815	0.725	0.668	0.575	0.0112859	0.968	0.76931	0.556	0.00293258
F1S912	Peptidylprolyl isomerase OS=Sus scrofa OX=9823 GN=FKBP8 PE=1 SV=3	FKBP8	44.545	0.891	0.93	0.862	1.087	1.096	1.067	1.173	1.103	1.182	1.064	0.0572112	1.211	0.00119223	1.289	0.00121663
A0A5G2QMJ8	4a-hydroxytetrahydrobiopterin dehydratase OS=Sus scrofa OX=9823 GN=PCBD1 PE=1 SV=1	PCBD1	12.394	1.014	0.982	0.98	0.913	0.942	0.924	1.076	1.064	1.047	1.147	0.000344138	0.934	0.00876697	1.071	0.00726855
I3LJ68	UDP-glucuronosyltransferase OS=Sus scrofa OX=9823 GN=LOC100515394 PE=1 SV=3	LOC100515394	60.025	0.728	0.66	0.753	0.927	0.96	0.91	0.945	0.944	0.973	1.023	0.280703	1.306	0.0032167	1.337	0.00201744
A0A5G2QXT5	IgG heavy chain(predicted) OS=Sus scrofa OX=9823 PE=1 SV=1	--	53.519	1.369	1.374	1.429	0.993	0.957	0.91	0.836	0.822	0.79	0.856	0.00692011	0.686	0.000194095	0.587	1.62116e-05
A0A286ZPL3	Receptor expression-enhancing protein OS=Sus scrofa OX=9823 GN=REEP3 PE=3 SV=2	REEP3	17.66	1.05	1.082		1.03	1.055		1.07	1.028		1.006	0.818627	0.978	0.366403	0.984	0.584538
F1SD56	MISP family member 3(predicted) OS=Sus scrofa OX=9823 GN=MISP3 PE=1 SV=3	MISP3	48.25	1.144	1.074	1.108	1.171	1.008	1.128	0.906	0.981	0.96	0.861	0.0435357	0.994	0.886303	0.856	0.00650278
A0A286ZRB6	UDP-glucuronosyltransferase OS=Sus scrofa OX=9823 GN=LOC100515741 PE=1 SV=1	LOC100515741	59.191	0.544	0.507	0.501	0.817	0.838	0.793	1.134	1.156	1.198	1.425	9.786e-05	1.577	0.000112624	2.247	1.165e-05
I3LGG8	RING-type E3 ubiquitin transferase OS=Sus scrofa OX=9823 GN=SYVN1 PE=3 SV=2	SYVN1	61.264	0.944	0.932	0.994	0.925	0.964	0.887	1.03	1.032	1.06	1.125	0.0101847	0.967	0.341694	1.088	0.0178056
A0A5G2REA5	MFS domain-containing protein OS=Sus scrofa OX=9823 GN=LOC110255291 PE=4 SV=1	LOC110255291	61.363	1.028	1.021	1.033	0.962	0.963	0.996	1.12	1.161	1.127	1.167	0.000634521	0.948	0.010673	1.106	0.000978631
F1RNI5	Complex I-B9 OS=Sus scrofa OX=9823 GN=NDUFA3 PE=1 SV=2	NDUFA3	18.293	1.116	1.142	1.154	0.906	0.972	1.023	1.016	1.123	1.051	1.1	0.106233	0.85	0.0110944	0.935	0.0933324
F1RL95	Actin filament-associated protein 1-like 1 OS=Sus scrofa OX=9823 GN=AFAP1L1 PE=4 SV=4	AFAP1L1	80.373	1.23		1.182	1.165		1.154	0.982		0.981	0.846	0.000818505	0.961	0.195931	0.814	0.00923115
A0A5G2QT12	DET1- and DDB1-associated protein 1 OS=Sus scrofa OX=9823 GN=DDA1 PE=1 SV=1	DDA1	11.807	0.966		1.023	1.158		1.243	0.981		0.962	0.809	0.02899	1.207	0.0540031	0.977	0.526349
A0A5G2R0H7	ATP synthase membrane subunit f OS=Sus scrofa OX=9823 GN=ATP5MF PE=3 SV=1	ATP5MF	5.7487	1.048	1.032	0.964	0.991	0.993	1.018	1.002	0.954	0.981	0.978	0.256283	0.986	0.648805	0.965	0.294962
A0A287B5S7	Protein argonaute-2 OS=Sus scrofa OX=9823 GN=AGO2 PE=1 SV=2	AGO2	92.369	1.011	0.993	0.973	1.005	1.012	0.952	0.927	0.994	0.949	0.967	0.294401	0.997	0.901344	0.964	0.188379
A0A287AZA7	40S ribosomal protein S27a OS=Sus scrofa OX=9823 GN=RPS27A PE=1 SV=2	RPS27A	22.822	0.962	0.962	0.966	1.09	1.077	1.078	1.02	1.021	1.035	0.948	0.000924698	1.123	9.28813e-06	1.064	0.00022151
A0A287BN49	Perilipin OS=Sus scrofa OX=9823 GN=PLIN3 PE=1 SV=1	PLIN3	44.594	1.076	1.043	1.104	0.873	0.958	0.853	0.882	0.892	0.864	0.983	0.683296	0.833	0.00926035	0.818	0.00045041
I3LES7	Lipoprotein lipase OS=Sus scrofa OX=9823 GN=LIPG PE=3 SV=3	LIPG	47.281	0.814	0.808		0.815	0.866		0.726	0.688		0.841	0.0508427	1.036	0.367839	0.872	0.0367592
A0A287BMK6	leukotriene-B(4) omega-hydroxylase 2 isoform X1(predicted) OS=Sus scrofa OX=9823 GN=CYP4F3 PE=3 SV=2	CYP4F3	60.269	1.206	1.253	1.427	0.856	0.902	0.701	1.49	1.529	1.433	1.81	0.0016295	0.633	0.00749275	1.146	0.063585
A0A5G2R2M4	Phospholipid-transporting ATPase OS=Sus scrofa OX=9823 GN=ATP11A PE=3 SV=1	ATP11A	124.74	0.783	0.902	0.995	0.747	0.876	0.926	0.781	0.782	0.82	0.935	0.392544	0.951	0.629743	0.889	0.188778
A0A287A3K9	ADP-ribosylation factor-like protein 3 OS=Sus scrofa OX=9823 GN=ARL3 PE=3 SV=2	ARL3	17.655	0.861	0.948	0.852	1.51	1.37	1.42	1	1.024	1.046	0.714	0.000422142	1.616	0.000410294	1.154	0.0167008
A0A5G2RH47	Dipeptidyl peptidase 3 OS=Sus scrofa OX=9823 GN=DPP3 PE=1 SV=1	DPP3	79.456	0.98	0.944	0.92	0.854	0.876	0.865	1.072	1.098	1.082	1.253	2.40107e-05	0.912	0.00985643	1.143	0.00238214
A0A5G2RLN9	Sulfatase domain-containing protein OS=Sus scrofa OX=9823 GN=ARSL PE=1 SV=1	ARSL	64.921	0.699	0.681	0.712	0.942	0.928	0.96	0.926	0.946	0.925	0.988	0.393499	1.353	4.87943e-05	1.337	4.01266e-05
F1RIC6	Membrane-spanning 4-domains subfamily A member 6A isoform 1(predicted) OS=Sus scrofa OX=9823 GN=MS4A4A PE=3 SV=2	MS4A4A	26.578	0.94	0.842	0.916	0.915	0.908	1.024	0.951	0.958	0.939	1	0.964791	1.055	0.35594	1.056	0.177475
F1RMC3	Exportin 7 OS=Sus scrofa OX=9823 GN=XPO7 PE=1 SV=4	XPO7	120.09	1	0.999	1	1.022	1.027	1.026	0.934	0.906	0.911	0.895	0.000300025	1.025	8.13873e-05	0.917	0.000768651
A0A287BT99	Active breakpoint cluster region-related protein OS=Sus scrofa OX=9823 GN=ABR PE=1 SV=1	ABR	109.29	1.072	1.13	1.01	1.174	0.991	1.135	0.962	0.952	0.959	0.871	0.0587711	1.027	0.698525	0.894	0.0274819
F1S6Q9	Non-specific serine/threonine protein kinase OS=Sus scrofa OX=9823 GN=STK11 PE=3 SV=4	STK11	49.215	0.946	0.948	0.953	1.178	1.104	1.208	0.998	0.983	1.015	0.858	0.00585562	1.226	0.00165601	1.052	0.00586001
F1SD98	tRNA (guanine(26)-N(2))-dimethyltransferase OS=Sus scrofa OX=9823 GN=TRMT1 PE=3 SV=4	TRMT1	71.876	1.018	0.973		1.048	1.022		0.863	0.754		0.781	0.0682641	1.04	0.26979	0.812	0.0982159
A0A286ZW93	L-type amino acid transporter 4 OS=Sus scrofa OX=9823 GN=SLC43A2 PE=1 SV=1	SLC43A2	63.1	1.078	1.126	0.948	1.198	1.201	1.115	0.922	0.849	0.892	0.758	0.00125447	1.115	0.124446	0.845	0.0430483
A0A287BE46	Protein quaking OS=Sus scrofa OX=9823 GN=QKI PE=4 SV=2	QKI	35.754	1.056	0.95	1.084	1.307	1.264	1.376	0.909	0.954	0.942	0.711	0.000283621	1.277	0.00652966	0.908	0.090054
A0A287A697	UDP-glucuronosyltransferase OS=Sus scrofa OX=9823 GN=LOC100624788 PE=3 SV=1	LOC100624788	60.626	0.515	0.534	0.496	0.539	0.501	0.555	0.433	0.472	0.528	0.898	0.167332	1.032	0.445896	0.928	0.271258
A0A5G2QVR1	Complex I-B15 OS=Sus scrofa OX=9823 GN=NDUFB4 PE=1 SV=1	NDUFB4	13.759	1.147	1.111	1.097	1.006	1.001	0.968	1.104	1.097	1.102	1.11	0.00102362	0.887	0.00258564	0.985	0.312965
A0A2C9F3C0	Beta-glucuronidase OS=Sus scrofa OX=9823 GN=GUSB PE=1 SV=1	GUSB	73.903	1.408	1.428	1.346	1.029	1.012	1.01	0.963	0.93	0.947	0.931	0.00355848	0.73	7.41097e-05	0.679	4.62894e-05
F1RUR7	Cullin 2 OS=Sus scrofa OX=9823 GN=CUL2 PE=1 SV=4	CUL2	82.202	1.008	1.02	1.034	0.921	1.015	0.98	0.968	0.95	0.964	0.988	0.724555	0.952	0.166274	0.941	0.00287398
I3LP02	Acetyl-CoA acetyltransferase 1 OS=Sus scrofa OX=9823 GN=ACAT1 PE=1 SV=2	ACAT1	45.329	1.478	1.446	1.507	1.394	1.379	1.39	0.752	0.765	0.774	0.55	3.05621e-07	0.94	0.00730956	0.517	1.4278e-06
F1SCV1	Gamma-tubulin complex component OS=Sus scrofa OX=9823 GN=TUBGCP2 PE=1 SV=3	TUBGCP2	94.501	1.12	1.126	1.243	1.142	1.066	1.155	0.885	0.929	0.748	0.762	0.017214	0.964	0.438203	0.734	0.0134621
F1RSM0	Nucleolar protein 11 OS=Sus scrofa OX=9823 GN=NOL11 PE=1 SV=2	NOL11	99.946	1.02	1.029		1.118	1.022		0.978	0.951		0.901	0.160131	1.044	0.445918	0.941	0.0541783
A0A5G2RIU0	Aldo_ket_red domain-containing protein OS=Sus scrofa OX=9823 GN=AKR1C3 PE=1 SV=1	AKR1C3	30.382	0.996			1.16			1.083			0.934		1.165		1.087
A0A5G2QUN4	Phosphoserine aminotransferase OS=Sus scrofa OX=9823 GN=PSAT1 PE=1 SV=1	PSAT1	40.374	0.832	0.834	0.819	0.982	0.979	0.964	1.093	1.111	1.108	1.132	8.34967e-05	1.177	3.55055e-05	1.333	2.9441e-06
A0A287AXP4	Alpha-(1,6)-fucosyltransferase OS=Sus scrofa OX=9823 GN=FUT8 PE=3 SV=2	FUT8	66.307	0.976	1.095		1.02	1.046		0.937	0.918		0.898	0.0219545	0.998	0.989879	0.896	0.204316
A0A5G2RAT9	Malic enzyme OS=Sus scrofa OX=9823 GN=ME3 PE=1 SV=1	ME3	67.212	1.178	1.217		0.909	0.873		1.108	0.962		1.162	0.182469	0.744	0.00761315	0.864	0.17764
F1STU0	Low density lipoprotein receptor adaptor protein 1 OS=Sus scrofa OX=9823 GN=LDLRAP1 PE=4 SV=4	LDLRAP1	32.203	1.023		1.074	0.993		1.08	1.264		1.07	1.126	0.339712	0.989	0.826421	1.113	0.353881
A0A5G2RBZ1	Striatin 4 OS=Sus scrofa OX=9823 GN=STRN4 PE=1 SV=1	STRN4	60.82	0.918			1.309			1.093			0.835		1.426		1.191
A0A287A7S9	Acyl-coenzyme A oxidase OS=Sus scrofa OX=9823 GN=ACOX1 PE=1 SV=2	ACOX1	74.609	0.931	0.93	0.922	0.914	0.913	0.894	1.119	1.119	1.104	1.228	1.7243e-05	0.978	0.0448612	1.201	4.68507e-06
A0A287B4K8	Golgi reassembly stacking protein 1 OS=Sus scrofa OX=9823 GN=GORASP1 PE=3 SV=2	GORASP1	44.008	1.139	1.114	1.118	1.108	1.046	1.129	1	1.006	1.009	0.918	0.0215716	0.974	0.324291	0.894	0.000110759
I3LJD6	Protein phosphatase 4 regulatory subunit 1 OS=Sus scrofa OX=9823 GN=PPP4R1 PE=4 SV=3	PPP4R1	96.757	0.976		1.084	1.173		1.114	0.863		0.913	0.777	0.0220506	1.11	0.212754	0.862	0.131795
A0A5G2QRX0	Collagen type XII alpha 1 chain OS=Sus scrofa OX=9823 GN=COL12A1 PE=1 SV=1	COL12A1	331.17	0.942	0.928	0.928	0.946	0.973	0.965	0.986	0.967	0.985	1.019	0.150791	1.031	0.03598	1.05	0.00374633
A0A286ZXS8	Proline rich coiled-coil 2C OS=Sus scrofa OX=9823 GN=PRRC2C PE=1 SV=2	PRRC2C	302.5	1.121	1.071	1.015	1.073	1.196	1.208	0.951	0.908	0.951	0.808	0.00664941	1.084	0.167033	0.876	0.0156387
A0A287BF06	40S ribosomal protein S27 OS=Sus scrofa OX=9823 GN=RPS27 PE=1 SV=1	RPS27	9.461	0.99	0.992	0.978	1.032	1.023	1.02	1.057	1.02	1.104	1.034	0.222811	1.039	0.00253429	1.075	0.0373835
F1RKX9	CRK like proto-oncogene, adaptor protein OS=Sus scrofa OX=9823 GN=CRKL PE=1 SV=1	CRKL	33.796	1.013	1.023	0.919	1.189	1.1	1.201	0.938	0.958	0.931	0.81	0.00194254	1.181	0.0193424	0.957	0.287858
A0A5G2RAC7	Cullin associated and neddylation dissociated 1 OS=Sus scrofa OX=9823 GN=CAND1 PE=1 SV=1	CAND1	136.26	1.03	1.036	1.02	0.912	0.921	0.919	0.91	0.909	0.907	0.991	0.0388507	0.892	2.98684e-05	0.883	1.1683e-05
A0A5G2RC35	S-phase kinase-associated protein 1 OS=Sus scrofa OX=9823 GN=SKP1 PE=3 SV=1	SKP1	17.856	1.042			1.031			0.939			0.911		0.989		0.901
F1SAX5	CD58 molecule OS=Sus scrofa OX=9823 GN=CD58 PE=1 SV=4	CD58	27.195	1.05	1.064	1.028	1.002	1.018	1.038	0.853	0.883	0.874	0.853	0.000395011	0.973	0.131075	0.831	0.000205761
F1S8X9	4-hydroxy-2-oxoglutarate aldolase, mitochondrial OS=Sus scrofa OX=9823 GN=HOGA1 PE=1 SV=3	HOGA1	35.416	0.976	0.964	1.001	0.959	0.922	0.955	1.117	1.104	1.087	1.166	0.00047619	0.964	0.0947151	1.125	0.000982654
A0A5G2QEF4	Perilipin 5 OS=Sus scrofa OX=9823 GN=PLIN5 PE=1 SV=1	PLIN5	81.253	1.247	1.123	1.164	1.006	0.954	0.947	0.806	0.911	0.745	0.847	0.051389	0.823	0.00574384	0.697	0.00530789
A0A286ZXU2	Filamin A OS=Sus scrofa OX=9823 GN=FLNA PE=1 SV=2	FLNA	281.07	1.011	1.023	0.97	1.131	1.076	1.108	0.908	0.978	0.872	0.832	0.00720689	1.104	0.0104237	0.918	0.0814718
A0A287BEJ3	Niban apoptosis regulator 2 OS=Sus scrofa OX=9823 GN=NIBAN2 PE=1 SV=2	NIBAN2	83.428	0.866		0.875	1.179		1.099	0.837		0.727	0.687	0.0407586	1.308	0.0170791	0.898	0.260695
A0A287BRP4	Non-specific protein-tyrosine kinase OS=Sus scrofa OX=9823 GN=PTK2 PE=4 SV=2	PTK2	114.16	1.021	1.096	1.012	1.164	1.178	1.048	0.917	0.922	0.974	0.83	0.0113738	1.083	0.15179	0.899	0.0286923
F1RUE1	Tyrosyl-DNA phosphodiesterase 2 OS=Sus scrofa OX=9823 GN=TDP2 PE=4 SV=3	TDP2	20.434	1.09			1.168			1.086			0.93		1.072		0.996
F1RLI6	Solute carrier family 25 member 46 OS=Sus scrofa OX=9823 GN=SLC25A46 PE=3 SV=3	SLC25A46	22.895	1.136	1.228	0.984	1.13	1.028	0.894	1.04	0.986	1.031	1.002	0.9363	0.912	0.378587	0.913	0.263418
F2Z5R5	Programmed cell death 10 OS=Sus scrofa OX=9823 GN=PDCD10 PE=1 SV=2	PDCD10	21.807	1.017		0.94	1.078		1.168	0.982		1.021	0.892	0.125065	1.148	0.133854	1.024	0.641945
A0A286ZSY3	Protein kinase C OS=Sus scrofa OX=9823 GN=PRKCZ PE=3 SV=2	PRKCZ	62.4	1.008		1.136	1.152		1.19	1.151		1.08	0.953	0.304376	1.092	0.283422	1.041	0.606001
A0A287BET5	Aly/REF export factor OS=Sus scrofa OX=9823 GN=ALYREF PE=1 SV=1	ALYREF	26.869	1.045	1.073	1.066	1.021	1.01	1.028	0.92	0.905	0.849	0.874	0.00570416	0.961	0.013416	0.84	0.00244477
F1SGS9	Catalase OS=Sus scrofa OX=9823 GN=CAT PE=1 SV=3	CAT	62.581	0.891	0.89	0.896	0.892	0.893	0.889	1.114	1.126	1.12	1.257	2.85651e-07	0.999	0.674968	1.255	4.33004e-07
A0A287BJB6	Myosin phosphatase Rho interacting protein OS=Sus scrofa OX=9823 GN=MPRIP PE=4 SV=1	MPRIP	127.01	1.053	1.054	1.021	1.022	1.062	1.022	0.967	0.936	0.982	0.929	0.0179677	0.993	0.688957	0.922	0.00999911
A0A286ZUM0	Chromosome 6 C19orf12 homolog OS=Sus scrofa OX=9823 GN=C6H19orf12 PE=1 SV=2	C6H19orf12	11.22	1.234	1.227	1.302	1.053	1.086	1.082	1.055	1.033	1.06	0.977	0.142249	0.856	0.00186862	0.837	0.000964514
A0A287AVD7	Ubiquitin like modifier activating enzyme 7 OS=Sus scrofa OX=9823 GN=UBA7 PE=3 SV=1	UBA7	103.54	1.249			1.081			0.927			0.858		0.865		0.742
A0A5G2QGT8	Tektin OS=Sus scrofa OX=9823 GN=LOC110259951 PE=3 SV=1	LOC110259951	50.579	1.065			0.841			0.992			1.18		0.79		0.931
A0A287AAR4	Actin, cytoplasmic 1 OS=Sus scrofa OX=9823 GN=ACTB PE=3 SV=1	ACTB	40.015	0.992	1.004	1.006	0.919	0.931	0.921	0.995	0.984	0.986	1.07	0.000212024	0.923	0.000174991	0.988	0.0894458
A0A5G2RDM5	HERV-H LTR-associating 2 OS=Sus scrofa OX=9823 GN=HHLA2 PE=4 SV=1	HHLA2	42.465	0.755		0.712	0.949		0.952	0.934		0.997	1.016	0.688897	1.296	0.0125537	1.316	0.0245691
A0A5G2R1Q1	Insulin like growth factor 2 receptor OS=Sus scrofa OX=9823 GN=IGF2R PE=1 SV=1	IGF2R	268.32	1.074	1.065	1.083	1.032	1.038	1.047	0.956	0.936	0.911	0.899	0.00187246	0.967	0.00663238	0.87	0.000700864
A0A5K1U735	Reticulon OS=Sus scrofa OX=9823 GN=RTN4 PE=1 SV=1	RTN4	22.226	0.908	0.976	0.998	0.922	0.962	1.033	1.102	1.108	1.109	1.138	0.0172579	1.012	0.801115	1.152	0.00767395
A0A5G2QJ54	Aminotran_1_2 domain-containing protein OS=Sus scrofa OX=9823 GN=KYAT1 PE=1 SV=1	KYAT1	51.434	0.947	0.96	0.996	0.97	0.963	0.963	1.518	1.481	1.486	1.549	7.02098e-07	0.998	0.892709	1.545	1.36143e-05
I3LGD1	UTP3 small subunit processome component OS=Sus scrofa OX=9823 GN=UTP3 PE=3 SV=1	UTP3	54.27	0.953		0.918	1.156		1.131	1.026		1.003	0.887	0.016872	1.222	0.0114359	1.084	0.0655514
F1SMH5	F-box protein 4 OS=Sus scrofa OX=9823 GN=FBXO4 PE=4 SV=2	FBXO4	34.47	0.975			0.951			0.957			1.006		0.975		0.982
A0A5S8KXS2	F-actin-capping protein subunit alpha OS=Sus scrofa OX=9823 GN=CAPZA2 PE=1 SV=1	CAPZA2	31.661	1.032	1.023	1.023	1.128	1.15	1.131	0.942	0.933	0.987	0.84	0.000679546	1.108	0.00010892	0.93	0.014308
A0A5G2R829	Annexin OS=Sus scrofa OX=9823 GN=ANXA6 PE=1 SV=1	ANXA6	51.666	1.089	1.062	1.008	0.876	0.935	0.925	0.87	0.868	0.928	0.974	0.431978	0.866	0.00915465	0.844	0.00580843
A0A5G2R6T7	Actinin alpha 1(predicted) OS=Sus scrofa OX=9823 GN=ACTN1 PE=1 SV=1	ACTN1	97.8	1.112	1.131	1.117	1.039	1.029	1.03	0.889	0.866	0.885	0.852	5.03619e-05	0.922	0.000164762	0.786	1.4576e-05
I3LRC4	Tyrosine--tRNA ligase OS=Sus scrofa OX=9823 GN=YARS2 PE=1 SV=3	YARS2	53.222	0.94	0.956	0.941	1.035	1.044	1.093	0.937	1.024	1.002	0.934	0.0959788	1.118	0.00331297	1.044	0.191869
F1SGF1	26S proteasome non-ATPase regulatory subunit 6 OS=Sus scrofa OX=9823 GN=PSMD6 PE=1 SV=3	PSMD6	52.205	1.002	0.998	0.947	1.207	1.22	1.194	0.946	0.986	0.976	0.803	9.4772e-05	1.229	0.000427555	0.987	0.583021
A0A287BEP4	Translocase of outer mitochondrial membrane 6 OS=Sus scrofa OX=9823 GN=TOMM6 PE=1 SV=2	TOMM6	8.0009	1.106	0.918	1.093	1.022	1.11	1.047	1.041	0.997	0.996	0.954	0.179851	1.02	0.745229	0.973	0.722121
F1SM17	UDPGT domain-containing protein OS=Sus scrofa OX=9823 GN=UGT1A6 PE=1 SV=3	UGT1A6	92.702	0.765	0.785	0.829	0.957	0.975	0.97	1.096	1.122	1.101	1.144	0.000121694	1.22	0.0012101	1.395	0.000175413
A0A287ASR7	Exportin-T OS=Sus scrofa OX=9823 GN=XPOT PE=1 SV=2	XPOT	107.84	0.996		1.007	1.06		1.056	1.036		0.961	0.944	0.259717	1.056	0.0110099	0.997	0.931437
A0A5K1V5T2	Junctional adhesion molecule 1 OS=Sus scrofa OX=9823 GN=F11R PE=1 SV=1	F11R	32.407	0.935	0.934	0.956	0.939	0.903	0.917	0.925	0.898	0.911	0.991	0.559455	0.977	0.157829	0.968	0.0456995
A0A5G2QII9	Zinc transporter ZIP14 isoform d(predicted) OS=Sus scrofa OX=9823 GN=SLC39A14 PE=4 SV=1	SLC39A14	49.956	0.982	0.984	1.038	0.893	0.904	0.908	1.027	1.016	0.999	1.125	0.00024282	0.9	0.00514977	1.013	0.553224
A0A287BKE7	Transcription elongation factor SPT5 OS=Sus scrofa OX=9823 GN=SUPT5H PE=1 SV=1	SUPT5H	114.51	0.942	0.994	1.018	1.048	1.054	1.026	1.042	0.963	0.952	0.945	0.126127	1.059	0.0769932	1.001	0.985085
A0A5G2QMD8	Fibrillin-1 OS=Sus scrofa OX=9823 GN=FBN1 PE=1 SV=1	FBN1	307.89	1.08	1.066	1.066	0.941	0.942	0.94	0.8	0.797	0.815	0.854	2.2278e-05	0.879	7.98372e-06	0.751	3.92842e-06
A0A5G2R7R5	Zyg-11 family member B, cell cycle regulator OS=Sus scrofa OX=9823 GN=ZYG11B PE=3 SV=1	ZYG11B	77.372	0.995	0.885		1.031	1.103		1.023	0.98		0.939	0.255889	1.135	0.199115	1.065	0.407711
A0A287BG87	Thioredoxin like 1 OS=Sus scrofa OX=9823 GN=TXNL1 PE=1 SV=1	TXNL1	28.229	1.006	1.031	1.043	1.247	1.212	1.182	0.997	0.996	0.956	0.81	0.00052908	1.182	0.000878839	0.957	0.0671863
F1S1M8	Diaphanous related formin 2 OS=Sus scrofa OX=9823 GN=DIAPH2 PE=3 SV=4	DIAPH2	115.8	0.888	0.948	0.925	1.058	0.973	1.004	0.831	0.869	0.883	0.851	0.00613528	1.099	0.038194	0.936	0.064715
F1RPB6	LYR motif containing 1 OS=Sus scrofa OX=9823 GN=LYRM1 PE=1 SV=2	LYRM1	17.427			1.053			0.958			0.954	0.996		0.91		0.906
I3LLT2	Aspartate carbamoyltransferase OS=Sus scrofa OX=9823 GN=CAD PE=1 SV=3	CAD	240.65	1.255	1.047	1.191	1.317	1.173	1.081	0.808	0.958	0.829	0.727	0.0150383	1.022	0.796664	0.743	0.0170587
A0A286ZND0	Histidine ammonia-lyase OS=Sus scrofa OX=9823 GN=HAL PE=1 SV=1	HAL	68.594	1.014			1.248			1.018			0.816		1.231		1.004
A0A286ZZ97	Caveolae associated protein 1 OS=Sus scrofa OX=9823 GN=CAVIN1 PE=3 SV=1	CAVIN1	50.365	0.974	0.955	0.954	1.22	1.138	1.118	0.938	0.994	0.98	0.838	0.00517195	1.206	0.00246874	1.01	0.629793
A0A287ADS4	TSC complex subunit 2 OS=Sus scrofa OX=9823 GN=TSC2 PE=1 SV=2	TSC2	192.51	0.947	0.99	0.927	0.904	0.911	0.874	1.29	1.053	1.33	1.366	0.0145659	0.939	0.0534712	1.282	0.0323464
A0A287A5B4	BRO1 domain-containing protein OS=Sus scrofa OX=9823 GN=PDCD6IP PE=1 SV=2	PDCD6IP	84.293	0.999	1.003	1.022	0.971	0.979	0.98	0.947	0.954	0.961	0.977	0.0102955	0.969	0.0142656	0.946	0.00256251
I3LGX5	Ceramide transfer protein OS=Sus scrofa OX=9823 GN=CERT1 PE=4 SV=3	CERT1	63.974	0.9	0.91	0.876	1.348	1.252	1.261	1.041	0.964	1.022	0.784	0.00180578	1.437	0.000155952	1.127	0.00987515
A0A5G2QC29	Polypyrimidine tract binding protein 3 OS=Sus scrofa OX=9823 GN=PTBP3 PE=1 SV=1	PTBP3	48.617		0.997	0.981		1.04	0.858		0.729	1.142	0.986	0.900058	0.96	0.681467	0.946	0.754144
A0A5G2QYC4	Guanine nucleotide-binding protein G(s) subunit alpha OS=Sus scrofa OX=9823 GN=GNAS PE=1 SV=1	GNAS	45.2	1.008	1	1.019	0.978	0.986	0.945	0.999	1.001	1.01	1.035	0.0632518	0.961	0.0474514	0.994	0.430609
A0A5G2R3M8	Insulin degrading enzyme OS=Sus scrofa OX=9823 GN=IDE PE=1 SV=1	IDE	113.23	1.015	1.05	1.031	0.99	1.006	1.001	0.947	0.964	0.968	0.961	0.00813437	0.968	0.0407448	0.93	0.0036311
A0A286ZU25	WD repeat domain 77 OS=Sus scrofa OX=9823 GN=WDR77 PE=1 SV=1	WDR77	37.057	1.04			0.986			0.978			0.992		0.948		0.94
A0A287BK90	Solute carrier family 15 member 4 OS=Sus scrofa OX=9823 GN=SLC15A4 PE=3 SV=2	SLC15A4	56.208	0.752	0.827	0.848	0.845	0.964	0.958	0.933	0.899	0.878	0.979	0.698693	1.14	0.0814924	1.117	0.0519723
F1SED0	Acyl-CoA dehydrogenase short/branched chain OS=Sus scrofa OX=9823 GN=ACADSB PE=1 SV=4	ACADSB	47.26	0.986	1	0.998	0.9	0.912	0.91	1.082	1.092	1.091	1.199	3.50612e-06	0.912	0.000107134	1.094	6.98396e-05
F1SP55	ATP binding cassette subfamily A member 1 OS=Sus scrofa OX=9823 GN=ABCA1 PE=4 SV=4	ABCA1	254.22	0.948	0.892	0.904	0.967	1.002	0.956	0.982	1	1.028	1.029	0.21401	1.066	0.0513222	1.097	0.0152156
A0A5G2R9V9	Sigma 1-type opioid receptor OS=Sus scrofa OX=9823 GN=SIGMAR1 PE=3 SV=1	SIGMAR1	21.33	1.087	0.99	1.051	0.877	0.979	1.039	1.115	1.061	1.052	1.115	0.103688	0.926	0.235276	1.032	0.386097
A0A287A3T4	UDP-glucuronosyltransferase(predicted) OS=Sus scrofa OX=9823 GN=LOC110262115 PE=4 SV=1	LOC110262115	33.745	0.849			0.986			1.076			1.091		1.161		1.267
A0A287B773	Methylcrotonoyl-CoA carboxylase 2 OS=Sus scrofa OX=9823 GN=MCCC2 PE=1 SV=2	MCCC2	60.732	0.942	0.934	0.935	1.186	1.21	1.211	1.055	1.08	1.068	0.888	0.00024565	1.283	4.45487e-06	1.139	5.67749e-05
A0A287BNN0	Coiled-coil domain containing 88A OS=Sus scrofa OX=9823 GN=CCDC88A PE=1 SV=2	CCDC88A	189.59	0.96			0.876			1.112			1.269		0.912		1.158
A0A287BR18	Large 60S subunit nuclear export GTPase 1 OS=Sus scrofa OX=9823 GN=LSG1 PE=4 SV=2	LSG1	74.207	1.114	1.15	1.118	1.096	1.102	1.092	0.883	0.819	0.915	0.795	0.00217575	0.973	0.057419	0.774	0.00166589
I3LQA0	Crystallin zeta like 1 OS=Sus scrofa OX=9823 GN=CRYZL1 PE=1 SV=1	CRYZL1	37.19	1.044			0.983			0.952			0.968		0.942		0.912
I3L8F2	HCLS1 binding protein 3 OS=Sus scrofa OX=9823 GN=HS1BP3 PE=1 SV=2	HS1BP3	43.498	0.864			1.714			1.136			0.663		1.984		1.315
A0A5G2R367	Lamin B1 OS=Sus scrofa OX=9823 GN=LMNB1 PE=1 SV=1	LMNB1	61.859	0.997	0.979	0.985	0.982	0.984	0.978	0.886	0.899	0.896	0.911	3.93943e-05	0.994	0.3675	0.905	0.000137908
A0A5G2QYJ0	Haloacid dehalogenase like hydrolase domain containing 5 OS=Sus scrofa OX=9823 GN=HDHD5 PE=1 SV=1	HDHD5	41.617	1.097	1.058	1.236	0.891	0.953	0.866	1.085	1.186	1.116	1.25	0.00447927	0.799	0.0153671	0.999	0.994996
I3LB10	Gamma-glutamyl carboxylase OS=Sus scrofa OX=9823 GN=GGCX PE=4 SV=2	GGCX	81.937	0.9			0.936			0.932			0.996		1.04		1.036
F1RW28	17-beta-hydroxysteroid dehydrogenase 13 isoform A(predicted) OS=Sus scrofa OX=9823 GN=HSD17B11 PE=1 SV=3	HSD17B11	30.464	0.961	0.967	0.96	0.894	0.899	0.912	1.273	1.264	1.252	1.401	1.58519e-06	0.937	0.000500458	1.312	8.86135e-07
F1RZT2	Prefoldin subunit 6(predicted) OS=Sus scrofa OX=9823 GN=PFDN6 PE=1 SV=1	PFDN6	14.597	1.073	0.896	1	0.922	0.858	1.07	0.951	0.837	1.008	0.981	0.844243	0.96	0.638101	0.942	0.471674
A0A5G2R4T8	ATP binding cassette subfamily C member 2 OS=Sus scrofa OX=9823 GN=ABCC2 PE=1 SV=1	ABCC2	173.4	0.864	0.9	0.906	0.921	0.9	0.91	0.891	0.867	0.87	0.962	0.0239894	1.023	0.234226	0.984	0.411309
F1S284	DEP domain-containing mTOR-interacting protein isoform 1(predicted) OS=Sus scrofa OX=9823 GN=DEPTOR PE=4 SV=4	DEPTOR	42.007	1.074	1.058	1.059	1.144	1.12	1.158	1.061	0.934	0.983	0.87	0.0215493	1.072	0.00304121	0.933	0.132457
F1S123	Cytochrome P450 2U1(predicted) OS=Sus scrofa OX=9823 GN=CYP2U1 PE=3 SV=2	CYP2U1	56.35	0.999	1.002	1.012	1.023	1.026	1.017	1.242	1.336	1.361	1.285	0.000878506	1.018	0.0204472	1.307	0.000691728
F1SM93	6-pyruvoyl tetrahydrobiopterin synthase OS=Sus scrofa OX=9823 GN=PTS PE=1 SV=1	PTS	16.535	0.981	1.004	1.037	0.889	0.891	0.914	0.92	0.864	0.834	0.972	0.383733	0.891	0.00336681	0.866	0.0118884
A0A5G2QNW6	Methylcrotonoyl-CoA carboxylase 1 OS=Sus scrofa OX=9823 GN=MCCC1 PE=1 SV=1	MCCC1	73.709	0.826	0.946	0.938	1.274	1.092	1.169	1.192	1.038	1.16	0.959	0.535187	1.304	0.0131929	1.251	0.0212913
A0A287ACY5	Synaptogyrin OS=Sus scrofa OX=9823 GN=SYNGR2 PE=3 SV=1	SYNGR2	24.612	0.949		0.926	0.939		1.001	0.878		1.012	0.974	0.75263	1.035	0.42944	1.008	0.945884
A0A287A2R9	14_3_3 domain-containing protein OS=Sus scrofa OX=9823 GN=CRK PE=1 SV=1	CRK	29.174	1.007	1.002	0.998	1.057	1.04	1.058	1.003	0.992	1.007	0.952	0.002254	1.049	0.00144683	0.998	0.762529
I3LLA2	Leucyl-tRNA synthetase OS=Sus scrofa OX=9823 GN=LARS2 PE=3 SV=3	LARS2	96.499	0.949	0.967		0.978	1.106		0.945	0.935		0.902	0.242977	1.088	0.317286	0.981	0.221498
A0A5S6GBB0	Xaa-Pro aminopeptidase 2 OS=Sus scrofa OX=9823 GN=XPNPEP2 PE=3 SV=1	XPNPEP2	75.114	0.953	0.977	0.993	1.069	1.08	1.102	0.783	0.788	0.807	0.731	1.67287e-05	1.112	0.00204513	0.814	0.000165336
F1SKP7	Protein kinase domain-containing protein OS=Sus scrofa OX=9823 GN=LOC100523244 PE=3 SV=2	LOC100523244	42.099	1.075	1.036	1.027	1.15	1.164	1.074	0.929	0.872	0.932	0.807	0.0029199	1.08	0.0566175	0.871	0.00581624
A0A287AQC5	HEAT repeat-containing protein 1 OS=Sus scrofa OX=9823 GN=HEATR1 PE=3 SV=2	HEATR1	233.2	0.961	1.038	1.033	0.988	1.039	1.05	0.959	0.955	0.941	0.928	0.0191589	1.015	0.655928	0.942	0.0803727
F1SUG4	Ubiquitin-like domain-containing protein OS=Sus scrofa OX=9823 GN=ELOB PE=1 SV=1	ELOB	13.17	0.971	0.927	0.976	1.27	1.271	1.29	1.018	1.024	1.022	0.8	1.99316e-06	1.333	7.40587e-05	1.066	0.017505
A0A287A9T9	Short chain dehydrogenase/reductase family 39U member 1 OS=Sus scrofa OX=9823 GN=SDR39U1 PE=1 SV=1	SDR39U1	31.227	1.202	1.162	1.259	0.936	0.978	0.954	0.954	0.912	0.952	0.983	0.414839	0.792	0.000916344	0.778	0.00079804
F2Z5B2	Tubulin beta chain OS=Sus scrofa OX=9823 GN=TUBB PE=1 SV=2	TUBB	51.268	1.056			1.032			0.976			0.946		0.977		0.924
A0A5G2R1W6	Thioredoxin domain-containing protein 14 OS=Sus scrofa OX=9823 GN=TMX2 PE=1 SV=1	TMX2	29.757	1.065	1.054	1.064	1.01	0.974	0.995	1.012	1.058	1.038	1.043	0.0636187	0.936	0.00386247	0.976	0.145362
A0A5G2QQ57	ras-related protein Rab-6A isoform X1(predicted) OS=Sus scrofa OX=9823 GN=RAB6A PE=1 SV=1	RAB6A	23.518	0.886		1.01	0.931		0.994	1.178		1.054	1.159	0.150481	1.015	0.839975	1.177	0.196945
A0A287BIX0	GOLD domain-containing protein OS=Sus scrofa OX=9823 GN=TMED9 PE=1 SV=1	TMED9	24.698	0.887	0.953	0.986	0.96	0.938	0.994	1	1.003	1.036	1.051	0.0704592	1.023	0.539252	1.075	0.0910694
A0A287BFZ2	Erythrocyte membrane protein band 4.1 like 2 OS=Sus scrofa OX=9823 GN=EPB41L2 PE=1 SV=1	EPB41L2	116.67	0.976	0.99	1.031	1.133	1.142	1.134	0.925	0.927	0.944	0.82	8.81522e-06	1.137	0.00147946	0.933	0.0172228
A0A287BBK1	Hydroxymethylbilane synthase OS=Sus scrofa OX=9823 GN=HMBS PE=1 SV=1	HMBS	34.944	0.965	1.027	1.044	0.938	0.931	0.98	0.918	0.996	0.966	1.011	0.732308	0.938	0.0931243	0.949	0.193303
A0A286ZZQ9	F-box only protein 45 OS=Sus scrofa OX=9823 GN=FBXO45 PE=3 SV=1	FBXO45	30.318	1.063	0.932		1.019	1.03		0.96	0.906		0.911	0.0857399	1.027	0.704565	0.935	0.4605
F1RK24	SPRY domain-containing protein 7 OS=Sus scrofa OX=9823 GN=SPRYD7 PE=1 SV=2	SPRYD7	25.574	1.221	1.034	1.034	1.006	1.048	1.042	0.92	0.91	0.878	0.875	0.00215281	0.941	0.369073	0.823	0.0286188
F1S006	Protein-ribulosamine 3-kinase OS=Sus scrofa OX=9823 GN=FN3K PE=1 SV=4	FN3K	52.627	0.716	0.667	0.722	1.087	1.062	1.124	1.085	1.042	1.05	0.971	0.223725	1.555	0.000124617	1.509	0.000124559
F1RWY0	Gluconolactonase OS=Sus scrofa OX=9823 GN=RGN PE=1 SV=2	RGN	33.422	0.843	0.85	0.838	0.88	0.885	0.882	1.006	0.981	0.994	1.126	9.05213e-05	1.046	0.000541181	1.178	4.01056e-05
A0A287ADA9	Gamma-ECS OS=Sus scrofa OX=9823 GN=GCLC PE=1 SV=1	GCLC	63.798	0.787	0.843	0.858	1.034	1	1.077	0.907	0.96	0.935	0.901	0.0180437	1.25	0.00275533	1.126	0.0184187
F1SEY1	Alpha-mannosidase OS=Sus scrofa OX=9823 GN=MAN2B1 PE=1 SV=3	MAN2B1	114.88	1.08	1.049	1.041	0.962	0.973	0.994	0.908	0.862	0.87	0.901	0.00507682	0.924	0.00585086	0.833	0.000723272
F1RIG0	Nicotinamide-nucleotide adenylyltransferase OS=Sus scrofa OX=9823 GN=NMNAT1 PE=3 SV=2	NMNAT1	32.098	1.225	1.169	1.214	1.085	1.049	1.058	1.149	1.106	1.06	1.039	0.215067	0.885	0.00222229	0.919	0.0358749
A0A287BPW4	Valyl-tRNA synthetase OS=Sus scrofa OX=9823 GN=VARS1 PE=1 SV=2	VARS1	137.23	1.102	1.092	1.071	1.114	1.084	1.083	0.84	0.86	0.884	0.788	0.00016356	1.005	0.716721	0.791	0.000160642
A0A287B6N4	PID domain-containing protein OS=Sus scrofa OX=9823 GN=NUMBL PE=1 SV=2	NUMBL	64.882	0.967			1.153			0.909			0.788		1.192		0.94
A0A287B8Z2	Fructose-bisphosphate aldolase OS=Sus scrofa OX=9823 GN=ALDOC PE=1 SV=1	ALDOC	46.847	0.932	1.062	0.906	0.963	0.959	1.01	0.828	0.844	0.793	0.841	0.00220127	1.011	0.812049	0.85	0.0373515
I3LLV6	RING-type E3 ubiquitin transferase OS=Sus scrofa OX=9823 GN=MIB1 PE=4 SV=2	MIB1	102.82	0.996	0.891	0.887	1.225	1.236	1.209	1.034	1.094	1.021	0.858	0.00228485	1.323	0.00185578	1.135	0.0423245
A0A287B574	Succinate--CoA ligase [ADP/GDP-forming] subunit alpha, mitochondrial OS=Sus scrofa OX=9823 GN=SUCLG1 PE=3 SV=2	SUCLG1	33.941	0.993	1	0.986	0.966	0.947	0.96	1.048	1.043	1.05	1.093	0.000135034	0.964	0.00709438	1.054	0.00030603
A0A287AXR4	Arylacetamide deacetylase(predicted) OS=Sus scrofa OX=9823 GN=AADAC PE=1 SV=1	AADAC	45.72	0.97	0.946	0.978	0.945	0.944	0.952	1.112	1.111	1.102	1.17	2.28355e-06	0.982	0.150265	1.149	0.000182262
A0A5G2QMG4	Unconventional myosin-6 OS=Sus scrofa OX=9823 GN=MYO6 PE=1 SV=1	MYO6	141.67	1.004	1.023	1.032	0.978	0.987	1.014	0.923	0.928	0.953	0.941	0.0145737	0.974	0.121566	0.917	0.0024314
A0A5G2QSG8	Mevalonate kinase OS=Sus scrofa OX=9823 GN=MVK PE=1 SV=1	MVK	36.876	0.829	0.854	0.844	0.86	0.894	0.907	1.056	1.06	1.112	1.213	0.0011004	1.053	0.0465137	1.277	0.00019877
F1RMF6	Glycine N-acyltransferase isoform a (Fragment)(predicted) OS=Sus scrofa OX=9823 GN=LOC100517803 PE=1 SV=3	LOC100517803	33.832	1.115	1.143	1.123	0.741	0.71	0.719	1.217	1.207	1.205	1.672	2.47018e-06	0.642	7.11828e-06	1.073	0.000890965
A0A287BMJ2	Serine/threonine-protein kinase mTOR OS=Sus scrofa OX=9823 GN=MTOR PE=1 SV=1	MTOR	272.89	0.998	1.031	1.008	1.22	1.08	1.08	0.995	0.999	0.996	0.885	0.0409369	1.113	0.0650141	0.985	0.185095
I3L629	M20_dimer domain-containing protein OS=Sus scrofa OX=9823 GN=LOC100519130 PE=1 SV=2	LOC100519130	55.883	1.265			1.593			1.19			0.747		1.259		0.941
F1SCH5	XPA binding protein 2 OS=Sus scrofa OX=9823 GN=XAB2 PE=1 SV=2	XAB2	100	1.106	1.148	1.071	1.15	1.08	1.1	0.928	0.831	0.96	0.817	0.0125459	1.002	0.957405	0.818	0.0134142
A0A287BE34	Adhesion G protein-coupled receptor L2 OS=Sus scrofa OX=9823 GN=ADGRL2 PE=1 SV=1	ADGRL2	125.64		0.869	1.09		0.824	0.775		1.073	0.69	1.103	0.771629	0.816	0.235065	0.9	0.668776
F1RUT9	E3 ubiquitin-protein ligase OS=Sus scrofa OX=9823 GN=UBR2 PE=3 SV=4	UBR2	196.56	0.959	1.008	1.001	1.243	1.236	1.24	1.044	0.991	0.919	0.794	0.00333808	1.253	0.00013464	0.995	0.891217
A0A5G2QDU2	Mannosyltransferase OS=Sus scrofa OX=9823 GN=ALG9 PE=1 SV=1	ALG9	70.417	0.969	0.972	0.978	1.067	1.077	1.043	1.006	0.958	0.982	0.924	0.0098499	1.092	0.000896805	1.009	0.564514
A0A287APT7	Autophagy-related protein 9 OS=Sus scrofa OX=9823 GN=ATG9A PE=3 SV=2	ATG9A	94.159	1.062	1.215	0.986	1.142	0.92	1.017	0.831	0.999	0.916	0.892	0.239109	0.944	0.541978	0.842	0.101632
A0A287AR71	Heterogeneous nuclear ribonucleoprotein L like OS=Sus scrofa OX=9823 GN=HNRNPLL PE=1 SV=2	HNRNPLL	56.469	1.051		1.077	1.139		1.185	0.957		0.862	0.783	0.0478849	1.092	0.0633369	0.855	0.0984541
A0A5G2QSE7	Regulator of MON1-CCZ1 OS=Sus scrofa OX=9823 GN=RMC1 PE=4 SV=1	RMC1	69.843	1.281			1.143			0.828			0.724		0.892		0.646
I3L7Q2	GRAM domain containing 2B OS=Sus scrofa OX=9823 GN=GRAMD2B PE=4 SV=3	GRAMD2B	36.568	0.895	1.043	0.817	1.136	1.169	1.179	1	1.01	1.08	0.887	0.0106559	1.265	0.0292694	1.122	0.188037
A0A5G2R3Q3	PH domain-containing protein OS=Sus scrofa OX=9823 GN=PLEKHO2 PE=1 SV=1	PLEKHO2	53.278	1.137	1.093	1.192	1.071	1.039	0.945	0.75	0.802	0.856	0.788	0.0113567	0.893	0.0651298	0.704	0.00151926
A0A5G2RFW7	WD repeat domain 5 OS=Sus scrofa OX=9823 GN=WDR5 PE=1 SV=1	WDR5	36.468	1.101		1.024	1.237		1.134	0.919		1.116	0.858	0.278956	1.116	0.193341	0.958	0.692766
A0A287B8F9	TraB domain containing OS=Sus scrofa OX=9823 GN=TRABD PE=4 SV=2	TRABD	42.28	0.885	0.845	0.752	1.063	0.962	0.922	0.977	1.035	1.156	1.075	0.331691	1.187	0.055146	1.276	0.0243101
I3LPK4	Abhydrolase domain containing 3, phospholipase OS=Sus scrofa OX=9823 GN=ABHD3 PE=3 SV=3	ABHD3	42.057	1.192	1.124	1.211	1.1	1.141	1.132	1.03	1.002	0.971	0.89	0.00462528	0.956	0.154607	0.851	0.00479724
I3LJH0	BRCA1-A complex subunit BRE OS=Sus scrofa OX=9823 GN=BABAM2 PE=1 SV=3	BABAM2	36.378	1	0.895	0.958	1.034	0.925	0.994	0.949	0.903	0.891	0.929	0.125583	1.035	0.494847	0.961	0.361664
I3LCI2	Pyruvate dehydrogenase E1 component subunit alpha OS=Sus scrofa OX=9823 GN=PDHA1 PE=1 SV=2	PDHA1	41.686	0.902	0.911	0.9	1.098	1.118	1.113	1.185	1.18	1.189	1.068	0.00036504	1.227	6.40338e-06	1.31	3.9735e-07
A0A5G2RFZ4	MOB kinase activator 2 OS=Sus scrofa OX=9823 GN=MOB2 PE=4 SV=1	MOB2	29.462	1.07			1.325			0.897			0.677		1.238		0.838
A0A287BBF7	E3 ubiquitin-protein ligase OS=Sus scrofa OX=9823 GN=WWP2 PE=1 SV=1	WWP2	89.26	1.078		1.164	1.056		1.112	0.85		0.81	0.766	0.0170713	0.967	0.547914	0.74	0.0220514
F1SCR9	NBAS subunit of NRZ tethering complex OS=Sus scrofa OX=9823 GN=NBAS PE=1 SV=4	NBAS	261.97	0.956	0.956	0.99	0.941	0.898	0.909	0.958	0.958	0.956	1.045	0.0341704	0.947	0.0401004	0.99	0.429119
A0A287AAM0	Dynein light chain roadblock OS=Sus scrofa OX=9823 GN=DYNLRB1 PE=1 SV=1	DYNLRB1	10.963	1.047	1.061	1.046	1.12	1.11	1.087	0.934	1.043	0.972	0.889	0.0239502	1.052	0.00726929	0.935	0.104448
A0A5G2Q9R4	Adenylate cyclase type 6 OS=Sus scrofa OX=9823 GN=ADCY6 PE=3 SV=1	ADCY6	124.18	0.887	0.995		0.914	0.98		1.065	0.955		1.067	0.4297	1.006	0.922391	1.073	0.464972
A0A286ZTX5	Cysteine-rich and transmembrane domain-containing protein 1 OS=Sus scrofa OX=9823 GN=CYSTM1 PE=3 SV=1	CYSTM1	11.076	1.246		1.2	0.96		0.986	0.925		0.962	0.97	0.322746	0.796	0.0100336	0.771	0.0107885
A0A5G2R274	Aldo-keto reductase family 1 member B1 OS=Sus scrofa OX=9823 GN=AKR1B1 PE=3 SV=1	AKR1B1	35.851	0.889	0.893	0.888	0.965	1	0.98	0.789	0.841	0.752	0.809	0.00330583	1.103	0.000724222	0.892	0.0237876
A0A287B3E0	SLIT-ROBO Rho GTPase-activating protein 2 isoform X7(predicted) OS=Sus scrofa OX=9823 GN=SRGAP2 PE=1 SV=2	SRGAP2	110.62	0.956	0.969	0.951	1.132	1.102	1.173	0.943	1.022	1.021	0.876	0.0147729	1.185	0.000866977	1.038	0.247325
K7GMW9	Mediator of DNA damage checkpoint protein 1 OS=Sus scrofa OX=9823 GN=NBN PE=4 SV=2	NBN	35.694		0.898			1.251			0.964		0.771		1.393		1.073
A0A5G2QGR3	CD172(predicted) OS=Sus scrofa OX=9823 GN=SIRPA PE=1 SV=1	SIRPA	53.327	0.997			0.919			0.967			1.052		0.922		0.97
F1SAZ6	Tryptophanyl-tRNA synthetase OS=Sus scrofa OX=9823 GN=WARS2 PE=3 SV=3	WARS2	40.633	0.649	0.787	0.848	0.881	0.927	0.989	0.936	0.899	0.992	1.011	0.815359	1.225	0.07406	1.238	0.0610909
F1S1Q7	MICOS complex subunit OS=Sus scrofa OX=9823 GN=APOOL PE=1 SV=3	APOOL	25.487	1.032	1.008	1.024	0.954	0.956	0.942	0.796	0.766	0.774	0.819	8.59655e-05	0.931	0.00099578	0.762	3.50912e-05
A0A5S6GB93	Membrane-associated progesterone receptor component 1 OS=Sus scrofa OX=9823 GN=PGRMC1 PE=1 SV=1	PGRMC1	19.804	0.885	0.906	0.902	0.96	0.967	0.94	1.095	1.08	1.071	1.132	0.000311507	1.065	0.00491593	1.205	4.23405e-05
A0A5G2QHE0	J domain-containing protein OS=Sus scrofa OX=9823 GN=DNAJC19 PE=1 SV=1	DNAJC19	12.342	0.951			1.054			1.043			0.99		1.108		1.097
F1SB61	Female-lethal(2)D homolog OS=Sus scrofa OX=9823 GN=WTAP PE=1 SV=2	WTAP	43.418	1.112	1.025	1.11	1.06	1.192	0.934	0.92	0.855	1.026	0.879	0.22399	0.981	0.773634	0.863	0.0651255
A0A5G2QE95	Pyrroline-5-carboxylate reductase OS=Sus scrofa OX=9823 GN=PYCR1 PE=1 SV=1	PYCR1	30.099	0.911	0.924	0.91	1.06	0.99	0.9	0.926	0.826	0.864	0.887	0.109122	1.075	0.217201	0.953	0.216814
A0A287ANC9	Amino_oxidase domain-containing protein(predicted) OS=Sus scrofa OX=9823 GN=PAOX PE=4 SV=1	PAOX	50.124	0.986	0.674	0.924	0.932	0.958	0.92	0.974	0.974	0.94	1.028	0.178714	1.087	0.457631	1.118	0.351663
A0A287BRJ6	Phospholipase A2 OS=Sus scrofa OX=9823 GN=PLA2G4A PE=1 SV=1	PLA2G4A	86.619	1.042		1.003	0.944		0.978	0.988		1.005	1.037	0.205062	0.94	0.139992	0.975	0.345029
F1RSV0	Parahox neighbor OS=Sus scrofa OX=9823 GN=URAD PE=3 SV=2	URAD	23.018	1.171	1.187	1.169	1.969	1.919	1.965	1.023	1.017	0.989	0.518	9.93758e-07	1.659	7.62092e-07	0.859	0.00018732
A0A5G2R1E8	Adenylate kinase 6 OS=Sus scrofa OX=9823 GN=AK6 PE=4 SV=1	AK6	16.718	1.032			1.019			0.986			0.968		0.987		0.955
A0A5G2QWD0	Ras-related protein Rab-18 OS=Sus scrofa OX=9823 GN=RAB18 PE=1 SV=1	RAB18	20.901	0.885	0.895	0.919	0.968	0.976	0.979	1.112	1.102	1.058	1.119	0.00199311	1.083	0.00239005	1.212	0.000530364
A0A287AJ85	U1 small nuclear ribonucleoprotein 70 kDa OS=Sus scrofa OX=9823 GN=SNRNP70 PE=1 SV=2	SNRNP70	51.324	1.084	1.042	1.032	1.016	1.042	1.031	0.95	0.971	0.935	0.925	0.00398501	0.978	0.26029	0.904	0.00570254
F1SDP3	Ornithine--oxo-acid aminotransferase OS=Sus scrofa OX=9823 GN=OAT PE=1 SV=1	OAT	48.534	1.008	0.981	0.965	0.745	0.785	0.689	1.532	1.539	1.662	2.133	8.07083e-05	0.751	0.00198385	1.602	8.7931e-05
I3LBB2	Vacuolar protein sorting-associated protein 35 OS=Sus scrofa OX=9823 GN=VPS35 PE=1 SV=3	VPS35	83.115	1.059	1.018	1.021	0.947	0.956	0.961	0.942	0.92	0.95	0.982	0.155212	0.924	0.00426579	0.908	0.00369977
A0A075B7H9	Ig-like domain-containing protein OS=Sus scrofa OX=9823 PE=4 SV=7	--	10.585	1.641	1.631	1.52	0.963	0.912	0.997	0.712	0.757	0.698	0.755	0.00138528	0.599	0.000137762	0.452	2.15213e-05
A0A287B023	Carboxy-terminal domain RNA polymerase II polypeptide A small phosphatase 1 isoform X1(predicted) OS=Sus scrofa OX=9823 GN=PHYHD1 PE=1 SV=1	PHYHD1	30.079	0.947	0.96	0.937	0.953	0.914	0.938	0.98	0.978	1.004	1.056	0.0211517	0.986	0.378473	1.041	0.0207417
A0A5G2RLB3	C-type lectin domain containing 20A(predicted) OS=Sus scrofa OX=9823 GN=CLEC20A PE=4 SV=1	CLEC20A	30.45	1.025	0.966	0.993	1.018	1.088	1.041	1.095	1.07	1.139	1.05	0.142368	1.055	0.110508	1.107	0.0152315
A0A5G2QWA7	Nucleolar GTP-binding protein 1 OS=Sus scrofa OX=9823 GN=GTPBP4 PE=1 SV=1	GTPBP4	71.184	1.041	1.04	1.122	1.055	1.082	1.087	0.958	0.938	0.896	0.866	0.00272148	1.007	0.804529	0.872	0.012766
A0A287BQP1	RNA-binding protein 25 isoform X1(predicted) OS=Sus scrofa OX=9823 GN=RBM25 PE=1 SV=2	RBM25	102.44	0.976	1.014	1.029	1.074	1.054	1.116	0.988	0.988	1.01	0.92	0.0107951	1.075	0.0356288	0.989	0.568207
A0A5G2QUF9	protein unc-13 homolog B isoform X2(predicted) OS=Sus scrofa OX=9823 GN=UNC13B PE=4 SV=1	UNC13B	475.89	1.072	1.007	1.052	1.015	1.078	1.011	1.106	1.041	1.033	1.024	0.465229	0.991	0.768826	1.016	0.617006
A0A5G2R092	Phylloquinone omega-hydroxylase CYP4F2(predicted) OS=Sus scrofa OX=9823 GN=LOC110259328 PE=3 SV=1	LOC110259328	59.247	1.134	1.139	1.125	0.834	0.857	0.855	1.065	1.123	1.087	1.286	0.000142984	0.749	6.77171e-06	0.964	0.0794699
A0A286ZT96	TIP41-like protein OS=Sus scrofa OX=9823 GN=TIPRL PE=1 SV=1	TIPRL	28.906	1.001	0.968	0.977	1.124	1.116	1.124	0.904	0.888	0.894	0.798	2.50017e-06	1.142	0.000206854	0.912	0.00120977
A0A5G2QG72	ATP-dependent RNA helicase SUPV3L1, mitochondrial OS=Sus scrofa OX=9823 GN=SUPV3L1 PE=1 SV=1	SUPV3L1	71.312	1.092	1.072	1.057	1.03	1.019	0.993	0.982	0.992	0.974	0.969	0.0606193	0.944	0.0164344	0.915	0.0012155
F1SBF9	Transmembrane 9 superfamily member OS=Sus scrofa OX=9823 GN=TM9SF3 PE=1 SV=3	TM9SF3	67.268	1.101	1.122		0.958	0.999		1.018	0.988		1.025	0.436436	0.88	0.0309394	0.902	0.0283678
A0A287BC61	VWFA domain-containing protein OS=Sus scrofa OX=9823 GN=CLCA4 PE=1 SV=2	CLCA4	89.018	0.955			1.018			1.099			1.08		1.066		1.151
A0A5G2R133	Peroxisomal assembly protein PEX3 OS=Sus scrofa OX=9823 GN=PEX3 PE=4 SV=1	PEX3	40.381	0.963	0.949		0.98	0.971		0.98	1.008		1.019	0.334313	1.02	0.144642	1.04	0.133856
F6Q6B4	Phosphoenolpyruvate carboxykinase (GTP) OS=Sus scrofa OX=9823 GN=PCK2 PE=1 SV=1	PCK2	52.472	1.082	1.058	0.996	0.974	0.933	0.943	0.956	0.938	0.958	1.001	0.957592	0.909	0.0270039	0.909	0.0211576
A0A287A8C3	Integrin-linked protein kinase OS=Sus scrofa OX=9823 GN=ILK PE=1 SV=1	ILK	51.281	1.045	1.036	1.035	1.326	1.261	1.303	0.885	0.874	0.894	0.682	1.86905e-05	1.248	0.000123528	0.851	2.40388e-05
A0A287A9K4	Staufen double-stranded RNA binding protein 1 OS=Sus scrofa OX=9823 GN=STAU1 PE=1 SV=1	STAU1	55.085	0.934	0.966	0.938	1.056	1.05	1.072	1.177	1.084	1.164	1.078	0.04885	1.12	0.000764756	1.207	0.00254681
A0A5G2RBP9	Ras-related protein Rab-11B (Fragment)(predicted) OS=Sus scrofa OX=9823 GN=RAB11B PE=1 SV=1	RAB11B	20.037	0.948	1.013	0.912	1.061	1.157	1.111	0.973	0.931	0.966	0.862	0.00656798	1.159	0.0202956	0.999	0.993605
F1RKY1	Synaptosome associated protein 29 OS=Sus scrofa OX=9823 GN=SNAP29 PE=1 SV=1	SNAP29	28.683	1.076			0.97			1.013			1.044		0.901		0.941
A0A5G2QID6	Nuclear VCP like OS=Sus scrofa OX=9823 GN=NVL PE=4 SV=1	NVL	92.348	1.06			1.133			1.01			0.891		1.069		0.953
I3LIM4	Desmoglein 2 OS=Sus scrofa OX=9823 GN=DSG2 PE=1 SV=3	DSG2	110.54	0.895			1.031			0.814			0.79		1.152		0.909
A0A287AG43	Glucocorticoid modulatory element binding protein 2 OS=Sus scrofa OX=9823 GN=GMEB2 PE=4 SV=1	GMEB2	56.384	1.076	0.924	0.973	1.091	1.13	1.174	0.85	1.025	0.991	0.844	0.0485365	1.142	0.0532862	0.964	0.630698
A0A286ZRD4	Tight junction protein 1 OS=Sus scrofa OX=9823 GN=TJP1 PE=1 SV=2	TJP1	187.19	1.055	1.04	1.014	1.09	1.124	1.108	0.933	0.91	0.89	0.823	0.000275749	1.069	0.0104656	0.879	0.00196348
A0A287BGN0	Cytochrome c oxidase subunit OS=Sus scrofa OX=9823 GN=COX6A1 PE=1 SV=2	COX6A1	12.247	1.163	1.303	1.2	0.964	0.94	1.199	0.841	1.007	0.96	0.905	0.362834	0.846	0.111597	0.766	0.0135255
A0A287BKB4	Complement C1r subcomponent like OS=Sus scrofa OX=9823 GN=C1RL PE=4 SV=2	C1RL	53.059	0.878	0.902	0.987	1.082	1.055	1.018	0.969	1.024	0.969	0.939	0.0686327	1.14	0.0287933	1.07	0.158539
F1SEX5	Transportin 2 OS=Sus scrofa OX=9823 GN=TNPO2 PE=1 SV=4	TNPO2	102.6	0.867		0.729	1.514		1.457	1.002		1.116	0.713	0.0271947	1.862	0.0195892	1.327	0.10771
F1SJG5	SWI/SNF related, matrix associated, actin dependent regulator of chromatin, subfamily a, member 2 OS=Sus scrofa OX=9823 GN=SMARCA2 PE=1 SV=4	SMARCA2	172.73	0.988	0.988	0.953	1.199	1.077	1.178	0.97	1.058	0.991	0.874	0.0336695	1.179	0.00973288	1.031	0.35968
F1SRN3	OTU deubiquitinase with linear linkage specificity like OS=Sus scrofa OX=9823 GN=OTULINL PE=3 SV=3	OTULINL	40.437	1.044	1.1	1.166	0.908	0.929	1.058	0.942	1.079	1.126	1.087	0.312711	0.875	0.0777205	0.951	0.449887
A0A286ZYQ3	Fibrinogen like 1 OS=Sus scrofa OX=9823 GN=FGL1 PE=4 SV=1	FGL1	36.683	0.944	0.983	0.968	0.992	0.964	0.991	1.224	1.199	1.184	1.224	0.000115445	1.018	0.301787	1.246	0.000134847
A0A286ZWR4	Calmodulin regulated spectrin associated protein 1 OS=Sus scrofa OX=9823 GN=CAMSAP1 PE=3 SV=1	CAMSAP1	173.87	0.948	0.895		0.96	0.973		0.706	0.657		0.705	0.0107521	1.049	0.245222	0.74	0.022483
A0A287BCX9	Transmembrane p24 trafficking protein 1 OS=Sus scrofa OX=9823 GN=TMED1 PE=1 SV=1	TMED1	25.262	0.984	0.95	1.031	0.964	0.936	0.927	0.995	0.947	0.947	1.022	0.347076	0.953	0.148774	0.974	0.423973
A0A5G2QGB9	Calcium-transporting ATPase OS=Sus scrofa OX=9823 GN=ATP2C1 PE=1 SV=1	ATP2C1	96.8	1.064	1.048		1.012	0.988		1.017	1.081		1.049	0.284858	0.947	0.0615438	0.993	0.842587
F1RSN0	SHANK associated RH domain interactor OS=Sus scrofa OX=9823 GN=SHARPIN PE=4 SV=4	SHARPIN	42.424	0.979	1.081	0.984	1.065	0.983	1.096	1.066	1.006	1.199	1.04	0.567681	1.033	0.519378	1.075	0.312448
A0A5G2QGM0	X-ray radiation resistance associated 1 OS=Sus scrofa OX=9823 GN=XRRA1 PE=4 SV=1	XRRA1	66.93	0.967			1.112			0.961			0.864		1.15		0.994
F1SPY4	Protein-synthesizing GTPase OS=Sus scrofa OX=9823 GN=LOC100624149 PE=4 SV=2	LOC100624149	51.157	0.929	0.873	0.892	1.145	1.174	1.124	0.993	1.063	1.04	0.899	0.0109017	1.278	0.000377978	1.149	0.00685724
I3LS94	Dimethylaniline monooxygenase [N-oxide-forming] OS=Sus scrofa OX=9823 GN=FMO3 PE=1 SV=1	FMO3	60.25	0.999	0.987	1	1.211	1.259	1.22	1.272	1.283	1.288	1.041	0.0308805	1.236	7.45762e-05	1.287	1.44742e-06
A0A287BDV9	Glycerol-3-phosphate dehydrogenase [NAD(+)] OS=Sus scrofa OX=9823 GN=GPD1 PE=1 SV=2	GPD1	37.678	1.07	1.085	1.063	1	1.006	0.994	0.994	0.982	1.013	0.996	0.718776	0.932	0.00054663	0.929	0.00245297
F1S7N6	cAMP responsive element binding protein 3 like 3 OS=Sus scrofa OX=9823 GN=CREB3L3 PE=3 SV=2	CREB3L3	52.712	1.32			1.411			1.111			0.787		1.069		0.842
A0A287AJC7	Microfibril associated protein 1 OS=Sus scrofa OX=9823 GN=MFAP1 PE=3 SV=1	MFAP1	51.972	1.02	0.999	0.939	1.012	1.103	1.099	0.932	0.918	0.957	0.873	0.0116959	1.087	0.0918816	0.949	0.133721
A0A286ZQ85	Collagen type III alpha 1 chain OS=Sus scrofa OX=9823 GN=COL3A1 PE=1 SV=2	COL3A1	139.12	0.904	0.93	0.882	0.752	0.847	0.845	1.186	1.001	0.97	1.292	0.0263543	0.9	0.0643689	1.162	0.0845581
F1RN76	CD5 molecule like OS=Sus scrofa OX=9823 GN=CD5L PE=1 SV=4	CD5L	62.819	0.938	0.969	0.926	0.952	0.983	0.966	0.987	0.968	1.003	1.02	0.232548	1.024	0.219549	1.044	0.0633405
A0A287AYQ8	Calcium binding and coiled-coil domain 1 OS=Sus scrofa OX=9823 GN=CALCOCO1 PE=1 SV=1	CALCOCO1	70.682	1.066	0.967	0.925	0.931	1.008	1.012	0.94	1.029	0.98	0.999	0.98746	0.998	0.980007	0.997	0.970216
A0A287AWY3	Allograft inflammatory factor 1 like(predicted) OS=Sus scrofa OX=9823 GN=AIF1L PE=1 SV=2	AIF1L	16.923	0.485	0.647		0.757	0.723		0.456	0.388		0.57	0.0213983	1.307	0.196902	0.746	0.22497
F2Z5G8	40S ribosomal protein S25 OS=Sus scrofa OX=9823 GN=RPS25 PE=1 SV=3	RPS25	13.742	0.941	0.951	0.934	1.074	1.103	1.087	1.149	1.163	1.138	1.057	0.00507114	1.155	0.000101919	1.221	1.67664e-05
I3LP11	KH RNA binding domain containing, signal transduction associated 1 OS=Sus scrofa OX=9823 GN=KHDRBS1 PE=1 SV=1	KHDRBS1	48.197	0.978	1.063	1.009	1.151	1.171	1.148	0.967	0.968	1.014	0.85	0.000639418	1.138	0.00668278	0.967	0.31321
F1SJP6	Complex I-B14 OS=Sus scrofa OX=9823 GN=NDUFA6 PE=1 SV=3	NDUFA6	17.854	1.234	1.268	1.106	0.952	0.827	0.986	1.041	1.018	1.072	1.132	0.0851961	0.766	0.0171569	0.868	0.0341321
A0A287BRY2	Divergent protein kinase domain 2A OS=Sus scrofa OX=9823 GN=DIPK2A PE=3 SV=1	DIPK2A	49.451	0.904	0.853	0.968	1.199	1.172	1.155	0.826	0.838	0.881	0.722	0.000128209	1.294	0.00245732	0.934	0.179282
A0A5G2QHL1	CLPTM1 regulator of GABA type A receptor forward trafficking OS=Sus scrofa OX=9823 GN=CLPTM1 PE=1 SV=1	CLPTM1	71.425	0.991	0.981	0.958	1.018	1.012	1.004	0.934	0.95	0.958	0.937	0.00151545	1.035	0.0318185	0.97	0.07161
F1RLA7	Actin binding LIM protein family member 3 OS=Sus scrofa OX=9823 GN=ABLIM3 PE=1 SV=3	ABLIM3	77.527	1.016		1.01	1.175		1.209	1.024		1.043	0.867	0.0138612	1.177	0.00792874	1.02	0.174226
F1RN68	Carboxypeptidase D OS=Sus scrofa OX=9823 GN=CPD PE=1 SV=2	CPD	152.18	1.044	1.089	1.019	0.968	0.943	0.955	1.078	1.172	1.109	1.172	0.00352754	0.909	0.0104084	1.066	0.112826
A0A286ZLI2	Tyrosine-protein kinase OS=Sus scrofa OX=9823 GN=JAK1 PE=1 SV=1	JAK1	133.06	1.042	1.072	1.089	1.043	1.04	1.012	0.941	0.96	0.933	0.916	0.00233846	0.966	0.100612	0.885	0.00137151
F2Z4Y8	40S ribosomal protein S11 OS=Sus scrofa OX=9823 GN=RPS11 PE=1 SV=1	RPS11	18.431	0.963	0.935	0.963	1.066	1.108	1.051	1.093	1.09	1.098	1.017	0.334488	1.127	0.00300523	1.147	0.000168289
F1SNP2	Rhomboid domain containing 1 OS=Sus scrofa OX=9823 GN=RHBDD1 PE=4 SV=3	RHBDD1	35.876	0.931	0.801	0.958	0.982	0.961	0.991	1.082	1.062	1.011	1.075	0.0311855	1.091	0.185787	1.173	0.0517608
A0A286ZM06	Choline dehydrogenase OS=Sus scrofa OX=9823 GN=CHDH PE=1 SV=1	CHDH	56.526	0.899	0.929	0.914	1.126	1.081	1.079	0.962	0.976	0.976	0.887	0.00123454	1.198	0.000425312	1.063	0.0045939
F6PZX4	Acetyl-CoA acyltransferase 2 OS=Sus scrofa OX=9823 GN=ACAA2 PE=1 SV=2	ACAA2	42.048	0.966	0.958	0.969	0.905	0.897	0.904	1.18	1.172	1.161	1.298	1.15707e-06	0.935	0.000110325	1.214	4.78493e-06
A0A5G2QMF9	UTP--glucose-1-phosphate uridylyltransferase OS=Sus scrofa OX=9823 GN=UGP2 PE=1 SV=1	UGP2	9.0431	0.964	1.002	1.056	0.896	0.958	0.94	1.34	1.05	1.351	1.339	0.0283486	0.925	0.0774611	1.238	0.0751411
A0A5G2R2S8	Microsomal triglyceride transfer protein large subunit OS=Sus scrofa OX=9823 GN=MTTP PE=4 SV=1	MTTP	99.152	0.961	0.964	0.963	0.887	0.896	0.902	1.195	1.169	1.157	1.311	1.44532e-05	0.93	0.000124642	1.219	3.22306e-05
I3LJC9	Hyaluronan and proteoglycan link protein 3 OS=Sus scrofa OX=9823 GN=HAPLN3 PE=1 SV=3	HAPLN3	47.82	0.942	0.998		1.131	0.923		0.974	0.996		0.959	0.754173	1.059	0.669219	1.015	0.662452
A0A287AUJ0	LYR motif-containing protein 4 isoform 1 (Fragment)(predicted) OS=Sus scrofa OX=9823 GN=LYRM4 PE=4 SV=2	LYRM4	31.886	1.051	1.046	1.155	0.953	0.964	0.944	0.881	1.052	1.004	1.027	0.683121	0.88	0.017999	0.903	0.170712
A0A5G2Q7H3	GPHR_N domain-containing protein OS=Sus scrofa OX=9823 GN=LOC100154179 PE=1 SV=1	LOC100154179	33.237	0.997	0.936	0.917	0.893	0.972	1.034	1.099	1.074	1.088	1.125	0.0499979	1.017	0.763815	1.144	0.00652933
F1SPX9	Dolichyl-phosphate-mannose--protein mannosyltransferase OS=Sus scrofa OX=9823 GN=TMTC3 PE=1 SV=4	TMTC3	95.457	0.956	1.014	1.064	1.09	1.043	1.113	1.02	0.99	0.981	0.921	0.0221573	1.07	0.134501	0.986	0.705252
A0A5G2QA01	GLI pathogenesis related 2 OS=Sus scrofa OX=9823 GN=GLIPR2 PE=1 SV=1	GLIPR2	17.01	0.904	0.951	0.966	0.959	1.033	1.031	1.015	0.942	0.963	0.966	0.353915	1.072	0.0945541	1.035	0.313331
F6Q330	Tyrosine-protein phosphatase non-receptor type OS=Sus scrofa OX=9823 GN=PTPN1 PE=3 SV=2	PTPN1	45.111	1.095	1.118		0.95	1.041		1.078	1.058		1.073	0.26627	0.9	0.150723	0.965	0.12705
A0A287B0V1	AFP-like domain-containing protein OS=Sus scrofa OX=9823 GN=NANS PE=1 SV=2	NANS	37.441	1.195	1.28	1.1	1.088	1.051	1.085	0.836	0.868	0.859	0.795	0.000129669	0.902	0.0879491	0.717	0.00185341
I3LHS9	Docosahexaenoic acid omega-hydroxylase CYP4F3 isoform a(predicted) OS=Sus scrofa OX=9823 GN=CYP4F8 PE=3 SV=3	CYP4F8	60.572	1.128	1.293	1.471	0.9	0.778	0.744	0.912	0.891	0.849	1.095	0.200875	0.622	0.00790199	0.681	0.0089232
K7GKN2	Interferon-induced GTP-binding protein Mx1 OS=Sus scrofa OX=9823 GN=MX1 PE=1 SV=3	MX1	74.053	0.582	0.561	0.473	1.263	1.314	1.265	0.695	0.582	0.654	0.503	0.000210095	2.377	0.000182312	1.195	0.095079
A0A287BRB0	Acetyl-coenzyme A transporter 1(predicted) OS=Sus scrofa OX=9823 GN=SLC33A1 PE=1 SV=1	SLC33A1	84.995	0.911			1.082			1.059			0.979		1.188		1.162
A0A287BT03	Serine/threonine-protein phosphatase 2A activator OS=Sus scrofa OX=9823 GN=PTPA PE=1 SV=2	PTPA	32.465	1.016		0.944	1.081		1.132	0.985		0.946	0.873	0.047056	1.129	0.106877	0.985	0.763506
A0A5G2QGU2	Histone deacetylase 2 OS=Sus scrofa OX=9823 GN=HDAC2 PE=1 SV=1	HDAC2	54.261	0.975	0.98	1.026	1.036	1.057	1.026	0.898	0.854	0.826	0.827	0.00178149	1.046	0.0692544	0.865	0.0075706
A0A5G2QJ76	Mitogen-activated protein kinase kinase kinase 20 isoform X1 (Fragment)(predicted) OS=Sus scrofa OX=9823 GN=MAP3K20 PE=4 SV=1	MAP3K20	91.589	1.01			1.206			1.063			0.881		1.194		1.052
K7GNT8	1-acyl-sn-glycerol-3-phosphate acyltransferase OS=Sus scrofa OX=9823 GN=AGPAT1 PE=1 SV=2	AGPAT1	31.742	1.016	1.153	1.231	0.93	0.974	0.941	0.97	1.005	0.932	1.022	0.456256	0.837	0.0391351	0.855	0.0633486
I3LBK9	DnaJ heat shock protein family (Hsp40) member C3(predicted) OS=Sus scrofa OX=9823 GN=DNAJC3 PE=1 SV=2	DNAJC3	57.653	0.885	0.87	0.854	1.058	1.02	1.032	1.119	1.116	1.134	1.083	0.00251246	1.192	0.000297186	1.291	2.35705e-05
A0A5G2R6L8	Component of oligomeric Golgi complex 4 OS=Sus scrofa OX=9823 GN=COG4 PE=3 SV=1	COG4	82.927	1.07			1.177			0.949			0.806		1.1		0.887
I3L9F2	Nucleolar complex protein 2 homolog OS=Sus scrofa OX=9823 GN=NOC2L PE=3 SV=3	NOC2L	77.028	0.941	1.047		1.063	1.03		1.014	1.003		0.964	0.157665	1.053	0.443109	1.015	0.795001
A0A287B929	60S ribosomal protein L13a OS=Sus scrofa OX=9823 GN=RPL13A PE=1 SV=2	RPL13A	56.411	0.963	0.976	0.955	0.992	0.98	0.992	1.119	1.1	1.099	1.119	9.33737e-05	1.024	0.0335342	1.147	9.29252e-05
A0A287BE58	Alpha-ketoglutarate-dependent dioxygenase FTO OS=Sus scrofa OX=9823 GN=FTO PE=3 SV=2	FTO	56.82	1.113	1.132	1.075	1.004	0.989	0.909	0.905	0.876	0.931	0.935	0.132523	0.874	0.0171774	0.817	0.000960234
A0A287A0F4	WASH complex subunit 5 OS=Sus scrofa OX=9823 GN=WASHC5 PE=1 SV=1	WASHC5	131.45	1.009	1.054	1.095	1.089	1.091	1.062	0.94	0.982	0.917	0.876	0.00366074	1.027	0.348167	0.899	0.0264549
F1S2Q4	NIMA related kinase 9 OS=Sus scrofa OX=9823 GN=NEK9 PE=3 SV=4	NEK9	106.93	0.97	0.903	0.963	1.208	1.306	1.217	1.019	1.072	1.016	0.833	0.00383556	1.316	0.00124092	1.096	0.03312
A0A5G2R492	Homeostatic iron regulator OS=Sus scrofa OX=9823 GN=HFE PE=3 SV=1	HFE	29.211	0.974	0.916	0.982	0.936	1.006	0.932	1.038	1.028	0.962	1.054	0.203712	1.001	0.987417	1.054	0.179016
A0A287AEK2	cAMP-dependent protein kinase type II-alpha regulatory subunit OS=Sus scrofa OX=9823 GN=PRKAR2A PE=1 SV=1	PRKAR2A	43.714	1.019	1.011	0.982	1.069	1.064	1.064	0.898	0.908	0.903	0.847	1.27399e-06	1.061	0.00625369	0.899	0.000823437
A0A5G2QNX9	Seizure related 6 homolog like 2 OS=Sus scrofa OX=9823 GN=SEZ6L2 PE=1 SV=1	SEZ6L2	86.796	0.923		0.882	1.443		1.421	0.802		0.895	0.593	0.0109568	1.587	0.00268505	0.94	0.400202
F1S4V3	Family with sequence similarity 160 member B1 OS=Sus scrofa OX=9823 GN=FAM160B1 PE=3 SV=1	FAM160B1	86.28	0.932			1.017			1.227			1.206		1.091		1.317
A0A287BNC1	Extended synaptotagmin 2 OS=Sus scrofa OX=9823 GN=ESYT2 PE=1 SV=2	ESYT2	87.356	0.927	1.011	1.046	1.143	1.056	1.048	0.901	0.968	1.032	0.893	0.0775215	1.088	0.134667	0.972	0.620993
A0A5G2RBY6	RTF1 homolog, Paf1/RNA polymerase II complex component OS=Sus scrofa OX=9823 GN=RTF1 PE=1 SV=1	RTF1	80.341	1.025	1.092	1.134	1.116	1.046	1.277	0.867	0.861	0.88	0.758	0.00988096	1.058	0.460764	0.802	0.00189633
K7GQ35	immunoglobulin-binding protein 1 isoform X1(predicted) OS=Sus scrofa OX=9823 GN=IGBP1 PE=1 SV=1	IGBP1	38.992	1.038	0.964	1.069	1.386	1.284	1.357	1.009	1.066	0.992	0.762	0.000982334	1.311	0.00208805	0.999	0.983303
F1RI32	Seryl-tRNA synthetase OS=Sus scrofa OX=9823 GN=SARS2 PE=1 SV=3	SARS2	58.542	1.068	0.982	1.013	0.892	0.975	0.982	1.013	0.953	0.968	1.03	0.450656	0.93	0.138868	0.958	0.234703
A0A286ZKR5	LSM6 homolog, U6 small nuclear RNA and mRNA degradation associated OS=Sus scrofa OX=9823 GN=LSM6 PE=4 SV=2	LSM6	14.167	1.056		1.065	1.065		1.026	0.926		0.917	0.881	0.0225975	0.986	0.529884	0.869	0.00211359
A0A286ZSA2	Betaine--homocysteine S-methyltransferase OS=Sus scrofa OX=9823 GN=BHMT PE=1 SV=2	BHMT	36.622	0.954	0.936		1.022	1.003		0.984	1.019		0.989	0.633997	1.071	0.0355599	1.06	0.100451
A0A287AG82	PATJ crumbs cell polarity complex component OS=Sus scrofa OX=9823 GN=PATJ PE=4 SV=2	PATJ	195.69	0.963		1.066	1.14		1.15	1.113		1.097	0.965	0.0521065	1.129	0.138629	1.089	0.233161
A0A5G2R3T3	ADP ribosylation factor 4 OS=Sus scrofa OX=9823 GN=ARF4 PE=1 SV=1	ARF4	18.588	1.142	1.167	1.154	1.036	0.991	1.061	1.034	1.023	0.962	0.978	0.492623	0.892	0.00537378	0.872	0.00413378
A0A287AIN9	Septin 11 OS=Sus scrofa OX=9823 GN=SEPTIN11 PE=1 SV=2	SEPTIN11	48.434	1.028	1		1.061	1.067		0.847	0.776		0.763	0.0250596	1.049	0.075815	0.8	0.0396376
F1STS2	AT-rich interaction domain 1A OS=Sus scrofa OX=9823 GN=ARID1A PE=1 SV=4	ARID1A	242.35	0.994	0.991	0.928	1.022	1.139	1.151	0.937	0.857	0.745	0.767	0.0248972	1.137	0.0446168	0.872	0.115117
A0A287B6Q0	PHD finger protein 3 OS=Sus scrofa OX=9823 GN=PHF3 PE=4 SV=1	PHF3	227.35	0.694			0.793			1.847			2.329		1.143		2.661
A0A5G2Q8D8	Mitochondrial ribosomal protein L4 OS=Sus scrofa OX=9823 GN=MRPL4 PE=1 SV=1	MRPL4	24.396	0.83	0.935		1.008	0.868		1.206	0.93		1.139	0.49463	1.063	0.594485	1.21	0.326591
A0A287A1D6	Methyltransferase like 3 OS=Sus scrofa OX=9823 GN=METTL3 PE=3 SV=1	METTL3	61.767	1.029	1.04	1.11	1.307	1.275	1.325	0.837	0.873	0.897	0.667	6.19594e-05	1.229	0.00140233	0.82	0.00310552
F1S408	Family with sequence similarity 98 member A OS=Sus scrofa OX=9823 GN=FAM98A PE=1 SV=1	FAM98A	55.324	1.07	1.147	1.118	1.046	0.97	0.99	1.017	0.938	1.1	1.016	0.790203	0.901	0.0265573	0.916	0.149972
A0A287AXV3	Ankyrin repeat domain 13A OS=Sus scrofa OX=9823 GN=ANKRD13A PE=1 SV=1	ANKRD13A	58.551	0.876	0.911	0.904	1.142	1.148	1.074	1.058	1.004	1.02	0.916	0.0297867	1.25	0.000811622	1.145	0.00229376
A0A287ATJ7	Solute carrier family 39 member 11 OS=Sus scrofa OX=9823 GN=SLC39A11 PE=4 SV=2	SLC39A11	33.985	1.04	1.106	1.097	1.167	1.053	1.09	0.929	1.024	1.049	0.907	0.109704	1.021	0.608247	0.926	0.134972
F1SE30	Ankyrin 1 OS=Sus scrofa OX=9823 GN=ANK1 PE=1 SV=4	ANK1	157.33	0.891		0.854	0.963		0.988	0.769		0.806	0.807	0.0152442	1.118	0.0458251	0.903	0.083501
F1S9B6	OXA1L mitochondrial inner membrane protein OS=Sus scrofa OX=9823 GN=OXA1L PE=3 SV=4	OXA1L	47.792	0.976	0.956	1.002	1.056	1.07	0.946	1.073	0.998	1.038	1.012	0.783182	1.047	0.341041	1.06	0.0820299
F1RUR8	Par-3 family cell polarity regulator OS=Sus scrofa OX=9823 GN=PARD3 PE=3 SV=4	PARD3	113.25	0.959	0.989		1.189	1.214		1.058	0.994		0.854	0.0405389	1.234	0.00774408	1.053	0.276011
A0A5G2QVK7	Ribosomal protein S6 kinase OS=Sus scrofa OX=9823 GN=RPS6KA1 PE=1 SV=1	RPS6KA1	83.026	1.052	0.893	1.027	1.12	1.054	1.091	0.954	0.895	0.972	0.864	0.00868552	1.099	0.149323	0.949	0.427268
A0A287BMW9	Dynamin-1-like protein OS=Sus scrofa OX=9823 GN=FGD4 PE=1 SV=2	FGD4	81.113	1.077		1.012	1.211		1.206	0.892		0.837	0.715	0.00891392	1.157	0.0425671	0.828	0.0511597
A0A5G2QF28	Sorcin OS=Sus scrofa OX=9823 GN=SRI PE=1 SV=1	SRI	20.093	1.096	1.106	1.089	0.907	0.894	0.924	0.906	0.94	0.919	1.015	0.368398	0.828	5.74621e-05	0.84	0.000115577
F1SF93	Phosphopantothenoylcysteine synthetase OS=Sus scrofa OX=9823 GN=PPCS PE=1 SV=1	PPCS	33.966	0.986	1.041	1.102	1.025	1.058	1.09	1.053	1.057	1.092	1.009	0.683846	1.014	0.709527	1.023	0.521285
A0A5G2RMJ1	Folate_rec domain-containing protein OS=Sus scrofa OX=9823 GN=FOLR1 PE=1 SV=1	FOLR1	28.929	1.082	1.094	1.148	0.998	1.032	1.031	0.973	0.991	0.97	0.959	0.0303793	0.921	0.0180173	0.883	0.00301114
I3LIL5	Hydroxymethylglutaryl-CoA lyase OS=Sus scrofa OX=9823 GN=HMGCL PE=1 SV=3	HMGCL	39.679	0.882	0.919	0.908	0.756	0.791	0.732	1.062	1.071	1.071	1.406	0.000113364	0.841	0.0024816	1.183	0.00017841
A0A286ZQQ4	Protein kinase AMP-activated non-catalytic subunit beta 2 OS=Sus scrofa OX=9823 GN=PRKAB2 PE=3 SV=1	PRKAB2	21.435	0.85	0.844	0.886	1.214	1.218	1.2	0.945	0.973	1.031	0.812	0.00129908	1.408	2.69176e-05	1.143	0.0109862
A0A286ZJT7	Glycoprotein-N-acetylgalactosamine 3-beta-galactosyltransferase 1 OS=Sus scrofa OX=9823 GN=C1GALT1 PE=3 SV=2	C1GALT1	41.652	1.08	1.068	1.052	0.985	1.036	1.005	0.934	0.984	0.995	0.963	0.192389	0.946	0.0274805	0.91	0.0107898
A0A287AVL2	RNA helicase OS=Sus scrofa OX=9823 GN=DHX30 PE=1 SV=2	DHX30	129.53	0.974	1.042	0.954	1.087	1.04	0.991	1.004	0.954	1.013	0.953	0.215385	1.05	0.266738	1	0.983789
A0A5G2QS05	Spermatid perinuclear RNA-binding protein OS=Sus scrofa OX=9823 GN=STRBP PE=1 SV=1	STRBP	70.802	1.068	0.937	0.97	1.055	1.06	1.062	0.952	0.933	0.853	0.862	0.0114015	1.068	0.161431	0.92	0.185271
I3LII3	Eukaryotic translation elongation factor 2 OS=Sus scrofa OX=9823 GN=EEF2 PE=1 SV=3	EEF2	95.835	0.999	1	0.981	1.072	1.066	1.036	0.977	0.955	0.968	0.914	0.00193879	1.065	0.00683137	0.973	0.0401481
A0A287B5Q1	Fibulin-2 isoform b(predicted) OS=Sus scrofa OX=9823 GN=FBLN2 PE=1 SV=2	FBLN2	118.71	1.067	1.112	1.083	1.064	1.09	1.132	0.876	0.74	0.806	0.737	0.00409428	1.007	0.758289	0.742	0.00393566
F1SKL2	Sulfurtransferase OS=Sus scrofa OX=9823 GN=TST PE=1 SV=2	TST	37.656	0.938	0.948	0.92	0.934	0.952	0.936	0.97	0.97	0.989	1.038	0.0136303	1.006	0.619433	1.044	0.0169826
F1RZ68	Rhomboid 5 homolog 2 OS=Sus scrofa OX=9823 GN=RHBDF2 PE=3 SV=3	RHBDF2	93.594	1.11	0.939	1.089	0.891	1.024	0.932	1.018	0.939	0.856	0.988	0.852587	0.907	0.223562	0.896	0.208477
A0A287AM91	Unc-13 homolog D OS=Sus scrofa OX=9823 GN=UNC13D PE=4 SV=2	UNC13D	121.32	0.974		0.942	1.003		1.052	1.027		1.061	1.016	0.633594	1.073	0.138411	1.09	0.0663772
A0A287BQU0	Cleavage stimulation factor subunit 3 OS=Sus scrofa OX=9823 GN=CSTF3 PE=1 SV=2	CSTF3	82.821	1.014	1.032	1.032	1.051	1.127	1.067	1.004	0.929	0.957	0.891	0.0201437	1.054	0.0758071	0.939	0.0531111
A0A5G2RBT4	Calcium and integrin binding 1 OS=Sus scrofa OX=9823 GN=CIB1 PE=1 SV=1	CIB1	16.072	0.996			0.927			1.048			1.131		0.931		1.052
A0A287B207	Ubiquitin conjugating enzyme E2 R2 OS=Sus scrofa OX=9823 GN=UBE2R2 PE=3 SV=1	UBE2R2	27.166	1.014	1.242	1.107	1.236	1.131	1.15	1.019	0.874	0.878	0.788	0.0137869	1.046	0.503898	0.824	0.0674696
A0A5G2R8A8	GCN1 activator of EIF2AK4 OS=Sus scrofa OX=9823 GN=GCN1 PE=1 SV=1	GCN1	280.94	0.994	0.992	1.001	1.328	1.292	1.323	0.926	0.949	0.924	0.71	9.3598e-06	1.32	6.65964e-06	0.937	0.00193167
A0A287AWW9	GRAM domain containing 4 OS=Sus scrofa OX=9823 GN=GRAMD4 PE=4 SV=2	GRAMD4	66.781	0.955	0.981	0.966	1.048	1.15	1.164	1.207	1.203	1.083	1.039	0.47771	1.159	0.0127508	1.204	0.00720686
F1RM54	ArfGAP with RhoGAP domain, ankyrin repeat and PH domain 3 OS=Sus scrofa OX=9823 GN=ARAP3 PE=4 SV=2	ARAP3	167.56	0.983	1.064	1.035	0.895	1.016	1.074	0.848	0.907	0.902	0.89	0.121306	0.969	0.590368	0.862	0.00942987
K7GKW6	Pirin OS=Sus scrofa OX=9823 GN=PIR PE=1 SV=1	PIR	32.186		1.124	1.224		1.012	0.982		1.131	0.955	1.046	0.675706	0.849	0.0692955	0.888	0.329682
A0A287ABC1	Glucagon receptor OS=Sus scrofa OX=9823 GN=GCGR PE=3 SV=2	GCGR	55.769	1.089	1.063	1.019	0.973	1.016	1.034	0.9	0.9	0.934	0.904	0.0101655	0.953	0.146186	0.862	0.00300333
F1SQR8	Leukotriene A(4) hydrolase OS=Sus scrofa OX=9823 GN=LTA4H PE=1 SV=4	LTA4H	68.623	1.022	1.096	1.053	0.93	0.885	0.935	0.942	0.902	0.879	0.99	0.727942	0.867	0.00600994	0.859	0.00598293
A0A287BMZ8	PDS5 cohesin associated factor A OS=Sus scrofa OX=9823 GN=PDS5A PE=1 SV=1	PDS5A	153.06	1.02	0.998	0.965	1.192	1.024	1	0.869	0.932	0.931	0.85	0.0546696	1.078	0.275303	0.916	0.0353532
A0A5G2QYU2	Cysteine and glycine-rich protein 2 (Fragment)(predicted) OS=Sus scrofa OX=9823 GN=CSRP2 PE=1 SV=1	CSRP2	20.92	1.247	1.203	1.146	1.191	1.207	1.272	1.023	0.895	0.856	0.756	0.00782911	1.021	0.551421	0.771	0.0112712
A0A287ADD0	Serine/arginine repetitive matrix 2 OS=Sus scrofa OX=9823 GN=SRRM2 PE=1 SV=1	SRRM2	272.6	0.967	0.918	0.956	1.313	1.207	1.136	0.904	0.918	0.928	0.752	0.00267881	1.287	0.00502623	0.968	0.138289
A0A287BKS0	DNA polymerase OS=Sus scrofa OX=9823 GN=POLD1 PE=3 SV=2	POLD1	116.59		1.008			0.949			0.831		0.876		0.941		0.824
A0A287B2T0	Huntingtin OS=Sus scrofa OX=9823 GN=HTT PE=1 SV=1	HTT	331.93	1.065	0.914	1.097	0.906	1	0.924	0.944	0.991	0.944	1.017	0.630221	0.92	0.274285	0.936	0.342396
F1SFR0	Aladin WD repeat nucleoporin OS=Sus scrofa OX=9823 GN=AAAS PE=1 SV=3	AAAS	59.678	1.058		1.054	0.964		0.901	1.014		1.044	1.103	0.11499	0.883	0.0661804	0.974	0.218925
K7GNP3	Tetraspanin OS=Sus scrofa OX=9823 GN=CD151 PE=1 SV=1	CD151	28.657	0.857	0.912	1.054	0.94	1.03	0.846	1.022	0.932	1.1	1.085	0.331747	0.998	0.98292	1.082	0.361145
F1RJU3	Dedicator of cytokinesis 5 OS=Sus scrofa OX=9823 GN=DOCK5 PE=3 SV=4	DOCK5	214.77	0.87	1.058	0.977	1.071	0.967	1.032	0.928	1.054	0.915	0.944	0.334621	1.057	0.420409	0.997	0.983397
A0A5G2QDE7	Golgi reassembly stacking protein 2 OS=Sus scrofa OX=9823 GN=GORASP2 PE=1 SV=1	GORASP2	46.901	0.977	0.985	1.02	1.203	1.264	1.24	1.039	0.982	0.998	0.814	0.00074699	1.243	0.000370026	1.012	0.597624
A0A5G2QE12	39S ribosomal protein L53, mitochondrial(predicted) OS=Sus scrofa OX=9823 GN=MRPL53 PE=4 SV=1	MRPL53	7.988	0.961			0.867			1.088			1.255		0.902		1.132
F2Z4Z6	Histone deacetylase 3 OS=Sus scrofa OX=9823 GN=HDAC3 PE=3 SV=3	HDAC3	52.06	1.056	1.059	1.04	1.247	1.057	1.131	0.975	1.033	0.934	0.856	0.0522989	1.089	0.16189	0.932	0.0760513
A0A5G2QHH7	Brain-specific angiogenesis inhibitor 1-associated protein 2 OS=Sus scrofa OX=9823 GN=BAIAP2 PE=1 SV=1	BAIAP2	56.482	0.797	0.814	0.819	1.163	1.086	1.163	1.116	1.11	1.117	0.98	0.433867	1.404	0.000152648	1.376	2.97779e-06
I3LJ87	40S ribosomal protein S2 OS=Sus scrofa OX=9823 GN=RPS2 PE=1 SV=3	RPS2	29.132	0.904	0.937	0.908	1.013	0.999	1.002	1.039	1.03	1.051	1.035	0.00871795	1.096	0.0015734	1.135	0.000569287
A0A287AUJ8	Integrator complex subunit 7 OS=Sus scrofa OX=9823 GN=INTS7 PE=3 SV=2	INTS7	100.74	1.014	1.019	1.115	1.138	0.977	0.952	0.97	0.938	1.027	0.957	0.537259	0.974	0.680084	0.932	0.161121
A0A5G2QF59	Protein kinase domain-containing protein OS=Sus scrofa OX=9823 GN=CDK11B PE=1 SV=1	CDK11B	89.261	1.016	0.958	1.032	1.126	1.206	1.142	0.926	0.91	0.962	0.805	0.00124455	1.156	0.00934856	0.931	0.0629671
A0A287A8V1	RNA helicase OS=Sus scrofa OX=9823 GN=EIF4A1 PE=1 SV=1	EIF4A1	44.492	1.01	1.012	1.025	1.267	1.22	1.215	1.029	1.005	1.017	0.824	0.000207955	1.215	0.000160543	1.001	0.883341
A0A5S6GPG9	Transthyretin OS=Sus scrofa OX=9823 GN=TTR PE=3 SV=1	TTR	15.13	1.016	1.019	1.023	0.923	0.925	0.947	1.198	1.176	1.137	1.256	0.000194668	0.914	0.00044157	1.148	0.00086574
A0A287AI89	Metallothionein OS=Sus scrofa OX=9823 PE=3 SV=2	--	5.8559	2.088			2.006			0.361			0.18		0.961		0.173
A0A5G2QLT5	CMP-N-acetylneuraminic acid synthase OS=Sus scrofa OX=9823 GN=CMAS PE=1 SV=1	CMAS	54.54	0.928	0.96	0.95	1.143	1.108	1.106	0.858	0.892	0.872	0.781	9.11043e-05	1.183	0.000330216	0.924	0.00629474
A0A5G2QWC4	protein FAM24B(predicted) OS=Sus scrofa OX=9823 GN=FAM24B PE=3 SV=1	FAM24B	9.4322	0.978		0.827	0.858		0.944	0.74		0.743	0.823	0.0558573	0.998	0.994813	0.822	0.148067
F1RYS1	39S ribosomal protein L1, mitochondrial(predicted) OS=Sus scrofa OX=9823 GN=MRPL1 PE=1 SV=3	MRPL1	34.135	0.983	0.982		1.04	1.024		1.059	1.062		1.028	0.0743085	1.05	0.0241098	1.079	0.000386948
A0A287BHA1	Radixin OS=Sus scrofa OX=9823 GN=RDX PE=1 SV=2	RDX	67.758	1.035	1.036	1.04	0.964	0.955	0.992	0.917	0.918	0.922	0.947	0.0093515	0.936	0.00446231	0.886	6.8215e-07
A0A5G2QEN9	Paxillin OS=Sus scrofa OX=9823 GN=PXN PE=3 SV=1	PXN	46.672	0.911	0.972	0.958	1.184	1.167	1.166	1.019	1.09	1.109	0.915	0.0271912	1.238	0.00045582	1.133	0.0185758
A0A5G2QY46	Dynamin GTPase OS=Sus scrofa OX=9823 GN=DNM3 PE=1 SV=1	DNM3	88.796	1.022	1.063	0.97	1.308	1.278	1.301	1.146	1.046	1.084	0.843	0.00334505	1.272	0.000917814	1.072	0.136307
A0A5G2R6N4	RanGAP1_C domain-containing protein OS=Sus scrofa OX=9823 GN=RANGAP1 PE=1 SV=1	RANGAP1	62.996	0.962	0.985	0.945	1.386	1.456	1.436	1.011	0.945	0.958	0.681	0.000109614	1.479	3.24963e-05	1.008	0.774941
I3L887	TYR_PHOSPHATASE_2 domain-containing protein OS=Sus scrofa OX=9823 GN=PTP4A1 PE=1 SV=2	PTP4A1	17.087	1.033	0.995	0.946	0.967	1.116	1.042	1.004	0.898	0.995	0.927	0.24066	1.051	0.37512	0.974	0.574159
F1S431	Alanine--tRNA ligase OS=Sus scrofa OX=9823 GN=AARS1 PE=1 SV=4	AARS1	106.7	0.871	0.886	0.897	1.654	1.517	1.52	0.905	0.946	0.923	0.591	7.3709e-05	1.768	4.40592e-05	1.045	0.0456223
A0A5G2QSA7	Complex I-B22 OS=Sus scrofa OX=9823 GN=NDUFB9 PE=1 SV=1	NDUFB9	17.276	1.003	1.082	1.049	1.053	1.042	1.026	1.106	0.994	1.044	1.007	0.849086	0.996	0.880383	1.003	0.946314
A0A287B8D3	Nicotinamide phosphoribosyltransferase OS=Sus scrofa OX=9823 GN=NAMPT PE=1 SV=2	NAMPT	53.707	0.948	0.988	0.983	1.008	1.004	1.014	1.006	0.986	1.026	0.997	0.826398	1.037	0.0533626	1.034	0.126663
A0A140TAL0	Mannose-1-phosphate guanyltransferase alpha OS=Sus scrofa OX=9823 GN=GMPPA PE=3 SV=3	GMPPA	45.759	1.035	1.014	0.965	1.036	0.97	1.04	0.914	0.989	1.036	0.965	0.442801	1.011	0.750029	0.975	0.568574
F1SLD2	Protein FAM136A OS=Sus scrofa OX=9823 GN=FAM136A PE=1 SV=2	FAM136A	16.888	0.999	1.006	1.047	0.747	0.769	0.792	1.062	1.04	0.906	1.303	0.0075266	0.756	0.000234649	0.986	0.763207
F1SSP0	Mitogen-activated protein kinase 1 interacting protein 1 like OS=Sus scrofa OX=9823 GN=MAPK1IP1L PE=3 SV=2	MAPK1IP1L	24.104	1.137			0.891			0.848			0.952		0.784		0.746
F1SLH4	Retinol dehydrogenase 11 isoform 1(predicted) OS=Sus scrofa OX=9823 GN=LOC100513982 PE=3 SV=3	LOC100513982	36.065	0.882	0.949	0.89	0.973	0.993	1.008	1.116	1.094	1.082	1.107	0.00174842	1.093	0.0239656	1.21	0.00152229
A0A5G2R716	START domain-containing protein 3 OS=Sus scrofa OX=9823 GN=STARD3 PE=3 SV=1	STARD3	48.155	1.102		1.051	1.121		1.088	0.897		0.863	0.797	0.011349	1.026	0.453535	0.817	0.022263
A0A5G2QXG4	Arylsulfatase A OS=Sus scrofa OX=9823 GN=ARSA PE=1 SV=1	ARSA	54.758	1.128	1.099	1.061	0.87	0.887	0.915	0.969	0.816	0.987	1.037	0.6209	0.813	0.00084304	0.843	0.0510518
I3LNG8	Stress induced phosphoprotein 1 OS=Sus scrofa OX=9823 GN=STIP1 PE=1 SV=2	STIP1	62.463	1.064	1.071	1.034	1.046	1.054	1.055	0.975	0.958	0.962	0.918	0.000133889	0.996	0.717737	0.914	0.00168137
I3LPE0	Rho guanine nucleotide exchange factor 15 OS=Sus scrofa OX=9823 GN=ARHGEF15 PE=4 SV=3	ARHGEF15	91.651	1.247	1.057	1.237	1.023	1.133	1.17	0.923	1.053	0.831	0.844	0.0956834	0.939	0.413301	0.793	0.0547569
F1RHW4	RAS related OS=Sus scrofa OX=9823 GN=RRAS PE=1 SV=1	RRAS	23.767	0.927	0.913	0.981	1.005	0.979	1.026	1.066	1.07	1.075	1.067	0.00929048	1.067	0.0644969	1.138	0.00410297
F1S2J4	Enhancer of mRNA-decapping protein 4 OS=Sus scrofa OX=9823 GN=EDC4 PE=1 SV=3	EDC4	151.66	0.976	1.022	0.995	1.117	1.122	1.081	0.953	0.962	0.973	0.87	0.000453766	1.109	0.00429933	0.965	0.0720258
I3L8E1	Golgi associated, gamma adaptin ear containing, ARF binding protein 1 OS=Sus scrofa OX=9823 GN=GGA1 PE=1 SV=3	GGA1	64.299	1.028			1.021			0.947			0.928		0.993		0.921
A0A5G2Q9G3	NAD(P)(+)--arginine ADP-ribosyltransferase OS=Sus scrofa OX=9823 GN=ART4 PE=3 SV=1	ART4	36.791	0.987	1.168	1.196	0.972	0.976	0.954	0.921	0.805	0.834	0.882	0.0360491	0.866	0.0824487	0.764	0.0212222
A0A5G2QKC9	Inorganic diphosphatase OS=Sus scrofa OX=9823 GN=PPA1 PE=1 SV=1	PPA1	32.79	0.939	0.9	0.941	1.036	1.052	1.027	1.005	0.985	0.994	0.958	0.00924714	1.121	0.00211453	1.073	0.0104788
I3LC46	HIV-1 Tat specific factor 1 OS=Sus scrofa OX=9823 GN=HTATSF1 PE=1 SV=2	HTATSF1	77.575	1.04	0.957	1.019	1.315	1.346	1.308	1.012	1.15	1.036	0.806	0.00568755	1.316	0.000487858	1.06	0.283533
F2Z5U3	WD repeat domain 82 OS=Sus scrofa OX=9823 GN=WDR82 PE=1 SV=2	WDR82	34.957	1.076	1.06	1.236	1.207	1.196	1.221	0.898	0.917	0.778	0.716	0.00291161	1.075	0.205183	0.769	0.0209124
A0A286ZZ37	Phosphatidate phosphatase OS=Sus scrofa OX=9823 GN=LPIN2 PE=3 SV=2	LPIN2	92.22	0.878	0.932	0.913	1.177	1.152	1.209	1.018	1.009	0.987	0.852	0.000663831	1.299	0.000305544	1.107	0.00675961
A0A5G2QXJ5	Heterogeneous nuclear ribonucleoprotein U like 1 OS=Sus scrofa OX=9823 GN=HNRNPUL1 PE=1 SV=1	HNRNPUL1	83.964	0.966	1.054	1.02	1.096	1.104	1.096	0.924	0.944	0.938	0.851	1.88229e-05	1.084	0.033192	0.923	0.0386447
A0A286ZYI4	Endoplasmic reticulum lectin 1 OS=Sus scrofa OX=9823 GN=ERLEC1 PE=1 SV=2	ERLEC1	50.02	0.987			1.042			1.02			0.979		1.056		1.033
F1RNT9	Leucyl and cystinyl aminopeptidase OS=Sus scrofa OX=9823 GN=LNPEP PE=1 SV=3	LNPEP	117.18	1.026	1.01	1.058	0.956	0.954	0.938	0.877	0.881	0.887	0.929	0.000420599	0.92	0.00516	0.855	0.000366191
A0A5G2RC36	Eukaryotic translation initiation factor 4E OS=Sus scrofa OX=9823 GN=EIF4E PE=1 SV=1	EIF4E	25.079	0.911	0.954	1.027	1.197	1.099	1.017	0.939	0.993	0.983	0.88	0.0656433	1.146	0.082704	1.008	0.831228
A0A287B792	UDP-N-acetylglucosamine pyrophosphorylase 1 OS=Sus scrofa OX=9823 GN=UAP1 PE=1 SV=1	UAP1	53.17	1.045	1.028	1.082	0.907	0.972	0.955	1.042	1.064	1.024	1.104	0.013325	0.898	0.013833	0.992	0.696547
A0A5G2RM30	TM2 domain containing 3 OS=Sus scrofa OX=9823 GN=TM2D3 PE=4 SV=1	TM2D3	23.354	0.922	0.808	0.984	0.98	0.883	0.949	1.02	0.926	0.97	1.037	0.429838	1.036	0.595135	1.074	0.312296
I3L6Z7	Receptor protein-tyrosine kinase OS=Sus scrofa OX=9823 GN=ERBB3 PE=4 SV=2	ERBB3	148.12	1.038		1	0.98		1.016	1.024		0.982	1.005	0.874586	0.979	0.50661	0.984	0.628411
F1S5J8	Acyl-CoA synthetase long chain family member 5 OS=Sus scrofa OX=9823 GN=ACSL5 PE=1 SV=1	ACSL5	76.699	0.874			0.775			1.192			1.538		0.887		1.364
F1S197	Protoporphyrinogen oxidase OS=Sus scrofa OX=9823 GN=PPOX PE=1 SV=3	PPOX	50.779	1.012			1.127			0.931			0.826		1.114		0.92
F1RNH0	Membrane bound O-acyltransferase domain containing 7 OS=Sus scrofa OX=9823 GN=MBOAT7 PE=1 SV=3	MBOAT7	52.58	0.972	0.971	0.986	0.952	0.932	0.946	1.026	1.082	1.051	1.116	0.00271201	0.966	0.0126772	1.079	0.00951576
A0A5G2R3L5	RNA binding fox-1 homolog 1 OS=Sus scrofa OX=9823 GN=RBFOX1 PE=4 SV=1	RBFOX1	62.085	1.017	0.972	0.986	1.174	1.18	1.14	0.947	1	0.948	0.829	0.000847999	1.174	0.000718539	0.973	0.288246
A0A287B600	Synemin OS=Sus scrofa OX=9823 GN=SYNM PE=1 SV=2	SYNM	39.239	0.995	1.066	0.988	1.1	1.091	1.142	0.986	0.964	0.995	0.884	0.00186399	1.093	0.0331425	0.966	0.258699
A0A5G2R6K6	SH3 domain-containing protein OS=Sus scrofa OX=9823 GN=LOC100621521 PE=3 SV=1	LOC100621521	30.66	1.076			0.925			0.914			0.988		0.86		0.849
A0A5G2RKZ8	Oligosaccharyltransferase complex subunit OS=Sus scrofa OX=9823 GN=OSTC PE=1 SV=1	OSTC	9.355	0.949	0.96	0.89	0.89	0.946	0.938	1.07	1.017	1.046	1.129	0.00718453	0.991	0.786408	1.119	0.0151865
A0A287ASM1	Importin 7 OS=Sus scrofa OX=9823 GN=IPO7 PE=1 SV=2	IPO7	114.35	1.042	0.961	0.994	1.117	1.066	1.088	0.963	0.997	0.992	0.902	0.00408055	1.091	0.0315702	0.985	0.600049
A0A287B8S2	Ectonucleotide pyrophosphatase/phosphodiesterase 1 OS=Sus scrofa OX=9823 GN=ENPP1 PE=1 SV=2	ENPP1	80.669	1.009			1.129			1.003			0.888		1.119		0.994
A0A287ADK0	Anion exchange protein OS=Sus scrofa OX=9823 GN=SLC4A4 PE=3 SV=1	SLC4A4	112.25	0.876	0.88	0.994	0.999	0.968	0.986	1.136	1.152	1.06	1.134	0.0102116	1.074	0.160667	1.217	0.0153519
F1RRX1	Lipocalin 2 OS=Sus scrofa OX=9823 GN=LCN2 PE=1 SV=3	LCN2	31.165	1.056	1.039	1.031	0.776	0.945	0.867	0.935	0.981	0.973	1.116	0.127506	0.828	0.0287757	0.924	0.00858724
A0A5G2QTQ9	ERGIC and golgi 2 OS=Sus scrofa OX=9823 GN=ERGIC2 PE=1 SV=1	ERGIC2	36.428	1.066			1.06			0.951			0.897		0.994		0.892
A0A5G2QZG9	Protein kinase domain-containing protein OS=Sus scrofa OX=9823 GN=CSNK2A1 PE=1 SV=1	CSNK2A1	40.587	0.899			1.058			0.979			0.925		1.177		1.089
A0A5G2R4B7	Protein kinase domain-containing protein OS=Sus scrofa OX=9823 GN=SCYL1 PE=1 SV=1	SCYL1	85.65	1.062	1.028		1.163	1.18		0.976	0.993		0.84	0.00417877	1.121	0.0234102	0.942	0.0838284
A0A286ZQW2	Protein-serine/threonine kinase OS=Sus scrofa OX=9823 GN=PDK1 PE=1 SV=1	PDK1	45.062	1.131			1.016			0.914			0.9		0.898		0.808
A0A287A7V8	Nuclear pore complex protein Nup96 OS=Sus scrofa OX=9823 GN=NUP98 PE=1 SV=1	NUP98	178.78	1.019		0.955	1.082		1.12	0.921		0.928	0.84	0.0100886	1.116	0.0962705	0.937	0.185214
F1SS37	Neuroguidin isoform 2(predicted) OS=Sus scrofa OX=9823 GN=NGDN PE=4 SV=2	NGDN	35.138	0.973			1.092			0.826			0.756		1.122		0.849
F1RYA3	Cysteinyl-tRNA synthetase OS=Sus scrofa OX=9823 GN=CARS1 PE=1 SV=4	CARS1	88.284	0.932	0.945	0.933	1.302	1.291	1.243	0.966	1	0.98	0.768	0.00011102	1.365	3.13922e-05	1.048	0.0126543
A0A5G2QWG7	Peptidyl-prolyl cis-trans isomerase OS=Sus scrofa OX=9823 GN=PPIA PE=3 SV=1	PPIA	11.275	0.997	1.073	1.011	1.185	1.08	1.145	1.035	1.051	0.989	0.902	0.0343886	1.107	0.0452911	0.998	0.954241
F1RIA5	VPS37C subunit of ESCRT-I OS=Sus scrofa OX=9823 GN=VPS37C PE=4 SV=3	VPS37C	38.155		1.12	1.039		0.995	0.991		0.828	1.229	1.036	0.943673	0.92	0.158439	0.953	0.770383
A0A287B5K4	Protein kinase domain-containing protein OS=Sus scrofa OX=9823 PE=4 SV=2	--	7.3315	0.976			1.067			0.988			0.926		1.093		1.012
F2Z4X6	Mitochondrial import receptor subunit TOM20-like protein (Fragment)(predicted) OS=Sus scrofa OX=9823 GN=TOMM20 PE=1 SV=3	TOMM20	16.298	1.001	1.066	0.993	0.977	1.054	1.072	1.18	1.058	1.093	1.073	0.176737	1.014	0.725851	1.089	0.0988783
A0A5G2QWF2	Dehydrogenase/reductase 3 OS=Sus scrofa OX=9823 GN=DHRS3 PE=3 SV=1	DHRS3	33.344	0.736	0.87	0.857	1.03	1.015	1.004	1.01	1.019	1.001	0.994	0.528158	1.238	0.0160191	1.23	0.0173634
F1SAU5	5'-3' exoribonuclease OS=Sus scrofa OX=9823 GN=XRN2 PE=1 SV=3	XRN2	100.51	0.992	0.939	0.982	1.182	1.114	1.152	0.854	0.827	0.874	0.741	0.000216921	1.184	0.00218302	0.877	0.00488267
A0A287BSD0	Arginyl-tRNA synthetase OS=Sus scrofa OX=9823 GN=RARS2 PE=1 SV=2	RARS2	61.849	1.084	1.132	1.17	0.984	1.046	1.062	1	1.039	1.02	0.989	0.709782	0.913	0.0474018	0.903	0.0149149
K7GRJ9	Myelin proteolipid protein OS=Sus scrofa OX=9823 GN=PLP1 PE=3 SV=2	PLP1	28.066	1.325	1.123	1.275	0.919	0.929	1.054	1.546	1.385	1.492	1.524	0.00150839	0.779	0.0202219	1.188	0.0433902
I3LS53	Parathion hydrolase-related protein OS=Sus scrofa OX=9823 GN=PTER PE=1 SV=2	PTER	33.483	0.905	0.92	0.932	0.976	0.954	0.986	1.005	1.038	1.052	1.061	0.0235761	1.058	0.0123415	1.123	0.00195615
A0A5G2Q7D7	Succinate dehydrogenase [ubiquinone] flavoprotein subunit, mitochondrial OS=Sus scrofa OX=9823 GN=SDHA PE=1 SV=1	SDHA	71.194	0.95	0.952	0.953	0.994	1.003	1	1.091	1.077	1.076	1.082	0.00010804	1.05	6.57312e-05	1.136	9.69457e-06
A0A5G2R3X0	Peptidylprolyl isomerase OS=Sus scrofa OX=9823 GN=FKBP15 PE=1 SV=1	FKBP15	110.87	1.043	1.022	1.018	1.202	1.297	1.288	0.938	0.897	0.919	0.727	0.000319112	1.228	0.00127992	0.893	0.0016427
A0A287BR32	Eukaryotic translation initiation factor 3 subunit H OS=Sus scrofa OX=9823 GN=EIF3H PE=1 SV=2	EIF3H	36.606	0.989			0.847			0.902			1.065		0.856		0.912
A0A287BCW7	Fumarylacetoacetate hydrolase domain containing 1 OS=Sus scrofa OX=9823 GN=FAHD1 PE=1 SV=1	FAHD1	24.868	1.212	1.228	1.209	1.071	1.086	1.073	1.192	1.194	1.192	1.108	2.01461e-05	0.885	4.7837e-05	0.981	0.0157343
A0A287BTN4	Small integral membrane protein 4 OS=Sus scrofa OX=9823 GN=SMIM4 PE=4 SV=1	SMIM4	9.7062	1.068	1.105	1.157	1.073	1.031	1.059	0.912	1.025	0.96	0.916	0.0680031	0.95	0.121052	0.87	0.0269582
A0A5G2QW05	Ceruloplasmin(predicted) OS=Sus scrofa OX=9823 GN=CP PE=1 SV=1	CP	117.74	1.083	1.072	1.091	0.968	0.966	0.976	1.027	1.026	1.018	1.055	0.000213612	0.896	5.30272e-05	0.946	0.000673548
A0A287AFA5	Endoplasmin OS=Sus scrofa OX=9823 GN=HSP90B1 PE=1 SV=2	HSP90B1	92.385	0.365	0.325	0.305	0.25	0.28	0.337	0.242	0.418	0.418	1.243	0.389885	0.871	0.233528	1.083	0.79765
A0A5S6IF30	Actin-depolymerizing factor OS=Sus scrofa OX=9823 GN=DSTN PE=1 SV=1	DSTN	18.117	1.036	1.016	0.961	1.19	1.218	1.308	0.891	0.88	0.902	0.719	0.000360702	1.233	0.0044714	0.887	0.00722707
A0A5S6GW78	Disintegrin and metalloproteinase domain-containing protein 10 OS=Sus scrofa OX=9823 GN=ADAM10 PE=1 SV=1	ADAM10	78.342	1.07	1.117	1.068	0.956	0.921	0.948	0.971	0.957	0.963	1.023	0.126528	0.868	0.00156586	0.888	0.00148114
F1SPM6	Glutamine--fructose-6-phosphate transaminase (isomerizing) OS=Sus scrofa OX=9823 GN=GFPT1 PE=1 SV=3	GFPT1	78.785	0.974	0.944	0.959	1.003	1.016	0.976	0.971	0.975	0.931	0.961	0.100355	1.041	0.0543621	1	0.994143
A0A287A2L4	ATP-binding cassette sub-family A member 8 isoform 1(predicted) OS=Sus scrofa OX=9823 GN=ABCA8 PE=1 SV=1	ABCA8	176.65	1.48	1.49	1.475	0.926	0.925	0.908	1.03	1.011	1.007	1.105	0.000455723	0.621	2.82911e-07	0.686	9.69443e-07
A0A287AD93	Zinc finger protein 638 OS=Sus scrofa OX=9823 GN=ZNF638 PE=1 SV=1	ZNF638	89.701	1.04	1.068	1.101	1.228	1.178	1.239	0.792	0.815	0.899	0.688	0.000815873	1.136	0.00491181	0.781	0.0040004
A0A287AGQ8	Torsin 1A interacting protein 2 OS=Sus scrofa OX=9823 GN=TOR1AIP2 PE=1 SV=1	TOR1AIP2	52.981	1	1.022	0.99	1.032	1.035	1.039	0.964	0.979	0.988	0.944	0.00145549	1.031	0.0324899	0.973	0.0825907
A0A5G2Q9A7	Protein phosphatase 1 regulatory subunit OS=Sus scrofa OX=9823 GN=PPP1R12A PE=1 SV=1	PPP1R12A	109.38	1.062	1.035	1.005	1.125	1.101	1.175	0.904	1.002	0.921	0.831	0.00741485	1.096	0.0209946	0.911	0.0575681
A0A287AGW0	SERPIN domain-containing protein OS=Sus scrofa OX=9823 GN=LOC106504547 PE=1 SV=1	LOC106504547	43.902	0.874	0.847	0.816	0.865	0.862	0.989	0.818	0.859	0.834	0.925	0.181566	1.071	0.249567	0.99	0.700039
F1RR18	Acyl-CoA binding domain containing 4 OS=Sus scrofa OX=9823 GN=ACBD4 PE=4 SV=3	ACBD4	34.205	1.01	0.975	1.003	1.181	1.171	1.09	1.145	1.156	1.162	1.006	0.807726	1.152	0.00697378	1.159	0.000220883
F1SKB0	Transmembrane 4 L six family member 18 OS=Sus scrofa OX=9823 GN=TM4SF18 PE=3 SV=1	TM4SF18	22.296	1.18			1.014			0.906			0.893		0.859		0.768
A0A5G2RCL3	Tubulin gamma chain OS=Sus scrofa OX=9823 GN=TUBG1 PE=1 SV=1	TUBG1	49.445	1.026	1.033	1.035	1.15	1.214	1.12	0.937	0.921	0.948	0.805	0.00101267	1.126	0.00775708	0.907	0.000373457
A0A2C9F373	Dolichol-phosphate mannosyltransferase subunit 1 OS=Sus scrofa OX=9823 GN=DPM1 PE=1 SV=2	DPM1	28.769	1.054	1.014	0.959	0.958	0.953	0.968	1.07	1.062	1.094	1.121	0.000343988	0.951	0.150173	1.066	0.089421
A0A287AFV3	Lipase A, lysosomal acid type OS=Sus scrofa OX=9823 GN=LIPA PE=1 SV=1	LIPA	40.361	1.309	1.293	1.28	1.025	1.007	1.013	1.015	1.013	0.99	0.991	0.401986	0.784	8.1662e-06	0.777	1.66007e-05
F1S3Z9	WD repeat domain 11 OS=Sus scrofa OX=9823 GN=WDR11 PE=1 SV=3	WDR11	133.61	1.039	0.988	1.022	1.153	1.111	1.086	0.945	0.93	0.956	0.845	0.000936538	1.099	0.0147357	0.929	0.0117113
A0A5G2R2Z5	ADP-ribosylation factor-like protein 6 OS=Sus scrofa OX=9823 GN=ARL6 PE=3 SV=1	ARL6	20.964	1.044	1.01	1.036	0.896	0.908	0.9	1.072	1.037	1.029	1.161	0.000348557	0.875	0.000241942	1.016	0.392973
A0A5G2RC86	Cancer-related nucleoside-triphosphatase isoform 1(predicted) OS=Sus scrofa OX=9823 GN=NTPCR PE=1 SV=1	NTPCR	19.186	0.822	0.865	0.967	1.448	1.347	1.229	0.918	0.994	0.901	0.699	0.0031564	1.516	0.00350401	1.06	0.352106
A0A5G2R0Z8	Hydroxysteroid dehydrogenase like 2 OS=Sus scrofa OX=9823 GN=HSDL2 PE=1 SV=1	HSDL2	45.309	0.97	0.985	0.996	0.938	0.941	0.919	0.996	0.981	0.966	1.052	0.0118641	0.948	0.00753353	0.997	0.826636
A0A287B5K8	Mothers against decapentaplegic homolog OS=Sus scrofa OX=9823 GN=SMAD4 PE=3 SV=2	SMAD4	48.559	0.997	0.948	1.026	1.035	0.96	1.021	1.055	1.131	1.064	1.078	0.0788273	1.015	0.669632	1.094	0.0478243
A0A287BD33	AMP deaminase OS=Sus scrofa OX=9823 GN=AMPD3 PE=3 SV=2	AMPD3	89.661	0.741	0.758	0.703	0.758	0.838	0.74	0.834	0.79	0.842	1.056	0.267852	1.061	0.258429	1.12	0.0191834
I3LMG0	Phosphatidylinositol-4,5-bisphosphate 3-kinase OS=Sus scrofa OX=9823 GN=PIK3CA PE=3 SV=3	PIK3CA	117.83	1.025		1.099	1.203		1.195	0.904		0.935	0.767	0.00416213	1.129	0.0734803	0.866	0.0656079
A0A5G2QBE4	CRIP2(predicted) OS=Sus scrofa OX=9823 GN=CRIP2 PE=4 SV=1	CRIP2	30.402	1.092	1.06	1.089	1.153	1.004	1.043	0.835	0.975	0.898	0.846	0.0515667	0.987	0.751574	0.836	0.0165731
I3LCI1	Thyroid receptor-interacting protein 6(predicted) OS=Sus scrofa OX=9823 GN=TRIP6 PE=1 SV=2	TRIP6	50.602	0.718	0.759	0.623	1.37	1.473	1.457	1.177	0.992	1.067	0.753	0.00626353	2.048	0.000334643	1.541	0.004876
A0A5G2QP56	Complement component C1q receptor(predicted) OS=Sus scrofa OX=9823 GN=CD93 PE=1 SV=1	CD93	64.966	1.106	1.015		0.917	0.972		0.984	0.938		1.017	0.688836	0.891	0.156225	0.906	0.184672
F1RXS0	Selenoprotein O OS=Sus scrofa OX=9823 GN=SELENOO PE=1 SV=3	SELENOO	73.237	0.987	1.036	1.017	1.129	1.142	1.108	0.886	0.874	0.947	0.801	0.00107387	1.112	0.00313124	0.89	0.015066
A0A5G2R996	KASH domain-containing protein OS=Sus scrofa OX=9823 PE=1 SV=1	--	114.43	0.942			1.123			1.008			0.898		1.192		1.07
F1RXT9	Lipase maturation factor OS=Sus scrofa OX=9823 GN=LMF2 PE=1 SV=2	LMF2	84.961	1.071	0.952	1.085	0.988	0.964	0.961	1.025	0.969	1.006	1.03	0.192982	0.937	0.21147	0.965	0.490548
A0A287A077	Phenazine biosynthesis like protein domain containing OS=Sus scrofa OX=9823 GN=PBLD PE=1 SV=1	PBLD	28.249	1.026	1.004	0.957	0.971	0.899	0.94	0.913	0.864	0.918	0.959	0.231486	0.941	0.114219	0.902	0.0219657
A0A287AAG7	Pyruvate dehydrogenase phosphatase regulatory subunit OS=Sus scrofa OX=9823 GN=PDPR PE=1 SV=1	PDPR	99.438	1.051	0.988	0.978	1.062	1.046	1.09	1.007	0.97	1.014	0.935	0.0215671	1.06	0.0830909	0.991	0.767818
A0A287B8L8	SET binding factor 1 OS=Sus scrofa OX=9823 GN=SBF1 PE=1 SV=1	SBF1	202.88	0.945		1.039	1.196		1.082	0.992		1.035	0.89	0.167231	1.148	0.183277	1.022	0.709046
I3LL07	AP-2 complex subunit mu OS=Sus scrofa OX=9823 GN=AP2M1 PE=1 SV=3	AP2M1	49.389	1.056	1.119	1.118	0.969	0.948	0.972	0.929	0.908	0.887	0.943	0.0190824	0.877	0.00324051	0.827	0.00125578
A0A287BK52	SURP and G-patch domain containing 1 OS=Sus scrofa OX=9823 GN=SUGP1 PE=4 SV=2	SUGP1	71.547	1.047	1.241	1.034	1.168	1.093	1.246	0.942	0.919	0.944	0.8	0.00461314	1.056	0.466136	0.844	0.0495223
A0A5G2QH61	2-hydroxyacyl-CoA lyase 1 OS=Sus scrofa OX=9823 GN=HACL1 PE=1 SV=1	HACL1	60.876	1.211	1.232	1.249	0.846	0.858	0.853	1.005	0.975	0.96	1.15	0.000580621	0.693	3.06133e-06	0.796	0.000146505
F1RRA0	GOLGA2L5 domain-containing protein OS=Sus scrofa OX=9823 GN=GOLGA2 PE=1 SV=3	GOLGA2	99.196	0.95			1.105			1.109			1.004		1.163		1.167
F1SG36	CAAT box DNA-binding protein subunit B OS=Sus scrofa OX=9823 GN=NFYB PE=3 SV=2	NFYB	22.569	0.984	0.997	1.105	1.061	0.998	0.991	0.95	0.922	0.811	0.88	0.0706469	0.988	0.811532	0.869	0.0814209
A0A5G2QB34	Integrator complex subunit 1 OS=Sus scrofa OX=9823 GN=INTS1 PE=1 SV=1	INTS1	233.66	1.072	1.056	0.916	1.077	1.089	1.215	0.984	0.995	0.987	0.877	0.0284989	1.111	0.168754	0.974	0.664134
A0A287A1B2	Solute carrier family 27 member 6 OS=Sus scrofa OX=9823 GN=SLC27A6 PE=3 SV=2	SLC27A6	67.191	0.792	0.753	0.782	1.124	1.053	1.124	1.458	1.484	1.418	1.321	0.000396701	1.419	0.000191556	1.874	6.29558e-06
A0A287AB47	Histone deacetylase 6 OS=Sus scrofa OX=9823 GN=HDAC6 PE=1 SV=1	HDAC6	117.07	0.897	0.948	0.932	1.151	1.071	1.131	1.05	1.058	1.038	0.938	0.0474986	1.207	0.00227424	1.133	0.00193248
A0A5G2R2E3	Ubiquitin carboxyl-terminal hydrolase OS=Sus scrofa OX=9823 GN=USP14 PE=1 SV=1	USP14	50.835	1.006	0.939	0.988	1.164	1.177	1.18	0.99	1.06	0.971	0.858	0.00464053	1.2	0.000962205	1.03	0.433589
A0A287AWS0	Mitochondrial ribosomal protein L41 OS=Sus scrofa OX=9823 GN=MRPL41 PE=1 SV=1	MRPL41	15.048	0.98		0.884	0.863		0.936	1.08		1.142	1.235	0.0501634	0.965	0.647187	1.192	0.0947537
A0A287A0W6	ERGIC and golgi 3 OS=Sus scrofa OX=9823 GN=ERGIC3 PE=1 SV=2	ERGIC3	42.989	1.084			1.019			1.003			0.984		0.94		0.925
A0A287APH7	Ubiquitinyl hydrolase 1 OS=Sus scrofa OX=9823 GN=USP9X PE=1 SV=2	USP9X	263.4	0.99	1.027	1.038	1.18	1.16	1.168	0.969	0.974	0.944	0.823	5.71673e-05	1.148	0.000800945	0.945	0.0310163
A0A287ATM3	Sulfate anion transporter 1 OS=Sus scrofa OX=9823 GN=SLC26A1 PE=3 SV=1	SLC26A1	74.91	0.964	1.014	0.974	0.998	1.065	1.084	1.035	1.009	1.122	1.006	0.896915	1.066	0.0973071	1.072	0.12326
A0A5G2QM17	14-3-3 protein theta OS=Sus scrofa OX=9823 GN=YWHAQ PE=1 SV=1	YWHAQ	27.807	1.004	1.019	1.023	1.038	1.058	1.012	0.76	0.743	0.806	0.743	0.000411346	1.02	0.228285	0.758	0.000369551
A0A5G2QZZ6	Sorting nexin 6 OS=Sus scrofa OX=9823 GN=SNX6 PE=1 SV=1	SNX6	43.453	1.077	1.089	1.053	1.018	1.023	1.011	0.873	0.874	0.881	0.861	4.74072e-06	0.948	0.00707049	0.816	3.92484e-05
A0A5G2QIS7	Rho-associated protein kinase OS=Sus scrofa OX=9823 GN=ROCK1 PE=1 SV=1	ROCK1	158.42	1.038	1.049	1.009	1.029	1.074	1.031	0.98	0.94	0.982	0.926	0.0181878	1.012	0.54031	0.937	0.0243288
A0A5G2R2Q2	Nexilin F-actin binding protein OS=Sus scrofa OX=9823 GN=NEXN PE=1 SV=1	NEXN	76.202	0.856			1.17			0.939			0.803		1.367		1.097
A0A286ZKY7	Caspase 7 OS=Sus scrofa OX=9823 GN=CASP7 PE=3 SV=1	CASP7	36.923	1.008	0.93	1.02	1.119	1.173	1.206	1.114	1.128	1.088	0.952	0.114554	1.183	0.00984111	1.126	0.0181764
I3LQL8	Glucosidase alpha, acid OS=Sus scrofa OX=9823 GN=GAA PE=1 SV=3	GAA	103.05	1.148	1.159	1.12	1.041	1.032	1.062	0.994	0.998	0.998	0.954	0.00530792	0.915	0.00256656	0.872	0.000187399
I3LJL2	von Willebrand factor A domain containing 8 OS=Sus scrofa OX=9823 GN=VWA8 PE=1 SV=2	VWA8	205.12	0.935	0.927	0.934	1.136	1.129	1.126	1.154	1.162	1.142	1.02	0.0263433	1.213	8.67107e-07	1.237	3.14711e-06
A0A5G2QC42	RNA binding motif single stranded interacting protein 1 OS=Sus scrofa OX=9823 GN=RBMS1 PE=4 SV=1	RBMS1	40.46	1.156	1.181	1.226	1.018	0.991	1.036	0.913	0.9	0.932	0.901	0.00321941	0.855	0.00186878	0.77	0.00019813
F1RH21	Aspartate dehydrogenase domain-containing protein OS=Sus scrofa OX=9823 GN=JOSD2 PE=1 SV=2	JOSD2	49.953	0.976	0.984	0.979	1.033	1.017	1.038	0.958	0.99	1.032	0.965	0.182955	1.051	0.00171189	1.014	0.569747
A0A287B859	Splicing regulatory glutamic acid and lysine rich protein 1 OS=Sus scrofa OX=9823 GN=SREK1 PE=1 SV=1	SREK1	72.391	1.044	0.96	1.022	1.067	1.171	1.198	0.94	0.856	0.791	0.753	0.00959167	1.135	0.0436712	0.855	0.046928
K7GLS0	TBC1 domain family member 8B OS=Sus scrofa OX=9823 GN=TBC1D8B PE=4 SV=2	TBC1D8B	126.05	0.981	0.951	0.953	1.281	1.169	1.187	0.93	1.019	1.006	0.812	0.00667649	1.261	0.00153605	1.024	0.485024
F1RKE9	F-box protein 21 OS=Sus scrofa OX=9823 GN=FBXO21 PE=1 SV=3	FBXO21	70.528	0.993	0.969	0.755	0.958	0.98	1.265	1.202	1.186	0.991	1.055	0.622717	1.179	0.259901	1.244	0.107958
F1S6V3	CTR9 homolog, Paf1/RNA polymerase II complex component OS=Sus scrofa OX=9823 GN=CTR9 PE=1 SV=4	CTR9	132.96	0.992	1.002	1.124	1.189	1.258	1.198	1.08	0.969	0.964	0.827	0.00955158	1.169	0.0228561	0.966	0.566839
A0A5G2R497	RAB35, member RAS oncogene family OS=Sus scrofa OX=9823 GN=RAB35 PE=1 SV=1	RAB35	20.784	0.98	1.026		0.994	1.019		0.923	0.92		0.916	0.0195983	1.003	0.901011	0.919	0.0667364
F1SRR5	Spectrin repeat containing nuclear envelope protein 2 OS=Sus scrofa OX=9823 GN=SYNE2 PE=1 SV=3	SYNE2	790.95	0.917	0.882	0.906	1.108	1.114	1.053	0.873	0.876	0.865	0.798	0.000252493	1.211	0.000856704	0.966	0.0479492
A0A286ZZ49	Phytanoyl-CoA 2-hydroxylase OS=Sus scrofa OX=9823 GN=PHYH PE=1 SV=1	PHYH	38.399	0.878	0.882	0.882	0.908	0.933	0.936	1.214	1.175	1.175	1.283	6.75872e-05	1.051	0.00697721	1.349	1.08165e-05
F1RHA0	2-oxoisovalerate dehydrogenase subunit alpha OS=Sus scrofa OX=9823 GN=TMEM91 PE=1 SV=4	TMEM91	49.886	0.989	0.986	0.984	0.946	0.968	0.952	1.001	1.025	0.986	1.051	0.01985	0.969	0.0103401	1.018	0.196468
A0A287A808	Cytochrome c oxidase subunit OS=Sus scrofa OX=9823 GN=COX6B PE=1 SV=1	COX6B	10.156	1.025	1.021	1.014	0.994	0.989	0.98	1.026	0.981	0.996	1.013	0.39156	0.968	0.00348268	0.981	0.233967
F1S415	BAG cochaperone 3 OS=Sus scrofa OX=9823 GN=BAG3 PE=1 SV=2	BAG3	65.252	0.936	0.932	0.926	1.072	1.089	1.072	0.934	0.897	0.918	0.85	0.000224959	1.157	1.81533e-05	0.984	0.24824
A0A287ANN1	ADAMTS like 4 OS=Sus scrofa OX=9823 GN=ADAMTSL4 PE=4 SV=2	ADAMTSL4	115.18	1.288			0.872			0.74			0.849		0.677		0.575
A0A5G2REY7	Collagen type IV alpha 2 chain OS=Sus scrofa OX=9823 GN=COL4A2 PE=1 SV=1	COL4A2	164.3	1.098	1.061	1.089	1.06	1.03	0.991	0.851	0.912	0.855	0.85	0.00534113	0.949	0.0740106	0.806	0.000928651
A0A5G2QH75	Carboxypeptidase B2 OS=Sus scrofa OX=9823 GN=CPB2 PE=1 SV=1	CPB2	44.159	0.924	0.905	0.91	1.015	1.035	1.076	0.993	1.007	1.019	0.966	0.138181	1.141	0.00194153	1.102	0.000558723
A0A5G2QCJ6	Beta-mannosidase OS=Sus scrofa OX=9823 GN=MANBA PE=3 SV=1	MANBA	94.432	0.852	0.857		0.905	0.861		1.287	1.255		1.439	0.00581707	1.033	0.324558	1.487	0.00105837
A0A287BAG8	Transcription factor BTF3 OS=Sus scrofa OX=9823 GN=BTF3L4 PE=1 SV=1	BTF3L4	17.27	0.958	0.955		1.062	1.024		0.975	1.038		0.965	0.425592	1.09	0.0419821	1.052	0.248704
F1SJ21	Cytochrome b561 domain-containing protein OS=Sus scrofa OX=9823 GN=CYB561D2 PE=4 SV=3	CYB561D2	26.729		0.955			0.894			1.032		1.154		0.936		1.081
F1SRC5	Aconitate hydratase, mitochondrial OS=Sus scrofa OX=9823 GN=ACO2 PE=1 SV=3	ACO2	85.447	0.914	0.948	0.892	0.857	0.899	0.914	0.835	0.814	0.81	0.921	0.0187925	0.969	0.301601	0.893	0.00486131
A0A287AB45	ATP-dependent 6-phosphofructokinase OS=Sus scrofa OX=9823 GN=PFKP PE=1 SV=1	PFKP	86.019	1.063	0.98	1.086	1.02	1.038	1.038	0.978	0.936	0.93	0.919	0.00722901	0.989	0.776452	0.909	0.0538691
A0A287A4D2	Secretory carrier-associated membrane protein OS=Sus scrofa OX=9823 GN=SCAMP2 PE=1 SV=1	SCAMP2	30.976	1.055	1.04	1.043	1.042	1.062	0.977	0.869	0.87	0.916	0.862	0.00836506	0.982	0.500649	0.846	0.000729363
K7GMU5	MHC class I region proline-rich protein CAT56 OS=Sus scrofa OX=9823 GN=PRR3 PE=4 SV=3	PRR3	24.301	0.972	0.902		0.898	0.937		1.381	1.23		1.423	0.0294768	0.979	0.67969	1.393	0.0407874
A0A287A935	Heat shock 70 kDa protein 12B isoform X1(predicted) OS=Sus scrofa OX=9823 GN=HSPA12B PE=1 SV=1	HSPA12B	72.769	0.904	1.043	0.892	1.218	1.148	1.064	1.004	0.934	1.165	0.905	0.24658	1.208	0.040225	1.093	0.34805
F1RFP8	Acetoacetyl-CoA synthetase OS=Sus scrofa OX=9823 GN=AACS PE=3 SV=3	AACS	88.045	0.727	0.618	0.685	1.35	1.397	1.344	1.255	1.345	1.285	0.95	0.0937246	2.015	0.000137212	1.914	0.000227659
A0A5G2QYP2	Protein-tyrosine-phosphatase OS=Sus scrofa OX=9823 GN=PTPN6 PE=1 SV=1	PTPN6	65.773	0.975	1.004	0.996	1.329	1.314	1.337	1.068	1.046	1.086	0.804	5.35638e-05	1.338	8.69226e-06	1.076	0.00639734
A0A287B9I1	WD_REPEATS_REGION domain-containing protein OS=Sus scrofa OX=9823 GN=DCAF8 PE=1 SV=2	DCAF8	61.001	0.929	0.883	0.979	1.182	1.209	1.166	1.132	1.124	1.1	0.943	0.013015	1.274	0.00153318	1.202	0.0039552
A0A5G2R8D5	Aprataxin OS=Sus scrofa OX=9823 GN=APTX PE=4 SV=1	APTX	33.111	0.99	0.979		0.909	1.008		0.783	0.735		0.792	0.061697	0.974	0.643179	0.771	0.0148527
A0A287AC51	Heparan sulfate 2-O-sulfotransferase 1 isoform 1(predicted) OS=Sus scrofa OX=9823 GN=HS2ST1 PE=3 SV=1	HS2ST1	41.825	1.066	1.067	1.051	0.988	1.067	1.034	1.054	1.158	1.13	1.082	0.0946382	0.97	0.249566	1.05	0.171011
A0A287B0I3	Rho GDP dissociation inhibitor beta OS=Sus scrofa OX=9823 GN=ARHGDIB PE=1 SV=1	ARHGDIB	22.848	1.11	1.049	1.106	0.905	0.932	0.958	0.838	0.8	0.792	0.869	0.00425697	0.856	0.00320126	0.744	0.000304133
A0A287BSM6	Glycogenin 2 OS=Sus scrofa OX=9823 GN=GYG2 PE=4 SV=2	GYG2	44.111	1.109	1.072	1.116	1.113	1.084	1.108	1.066	1	0.992	0.925	0.0319309	1.002	0.874419	0.928	0.043574
F1SFZ4	Leucine zipper protein 2 OS=Sus scrofa OX=9823 GN=LUZP2 PE=1 SV=3	LUZP2	38.529	1.072	1.166	1.066	1.018	0.88	1.015	0.959	0.936	0.946	0.975	0.663247	0.882	0.0858436	0.86	0.00731686
A0A286ZUV8	Eukaryotic translation initiation factor 5A OS=Sus scrofa OX=9823 GN=EIF5A PE=1 SV=1	EIF5A	16.832	1.018	0.991	0.958	1.19	1.217	1.201	1.095	1.031	1.059	0.883	0.00255456	1.216	0.00047373	1.073	0.0456817
A0A287ASP8	UBC core domain-containing protein OS=Sus scrofa OX=9823 GN=UBE2I PE=1 SV=1	UBE2I	18.007	0.94	1.005	1.019	1.296	1.252	1.163	0.91	0.886	0.926	0.733	0.000850968	1.252	0.00519242	0.918	0.0390656
I3LCA2	CCT-theta OS=Sus scrofa OX=9823 GN=CCT8 PE=1 SV=2	CCT8	59.975	1.081	1.069	1.08	0.991	0.991	0.982	1.002	0.978	0.981	0.999	0.903311	0.918	5.23918e-05	0.917	0.000494994
A0A286ZSC7	Cell division cycle 23 OS=Sus scrofa OX=9823 GN=CDC23 PE=4 SV=1	CDC23	63.06	1.064		1.01	1.191		1.19	1.057		1.045	0.883	0.00210238	1.148	0.0336487	1.014	0.657766
F1S3P7	Monooxygenase DBH like 1 OS=Sus scrofa OX=9823 GN=MOXD1 PE=3 SV=3	MOXD1	69.403		1.09	1.05		0.868	0.951		1.036	1.106	1.178	0.100019	0.85	0.0803545	1.001	0.989212
A0A5G2RJW0	GB1/RHD3-type G domain-containing protein OS=Sus scrofa OX=9823 GN=LOC102161784 PE=1 SV=1	LOC102161784	82.219	1.032		1.022	1.314		1.32	0.756		0.779	0.583	0.000786669	1.282	0.000466701	0.747	0.00291158
F2Z5G2	Structural maintenance of chromosomes protein OS=Sus scrofa OX=9823 GN=SMC3 PE=1 SV=3	SMC3	141.54	1.074	1.058	1.064	1.078	1.083	1.107	0.873	0.874	0.874	0.802	1.13376e-05	1.023	0.0747958	0.82	1.43991e-06
F1SB63	CCT-alpha OS=Sus scrofa OX=9823 GN=TCP1 PE=1 SV=2	TCP1	60.652	1.05	1.05	1.036	0.974	0.975	0.992	1.004	1.015	0.995	1.025	0.0413466	0.938	0.000989295	0.961	0.00552139
F1RRM1	2'-deoxynucleoside 5'-phosphate N-hydrolase 1 OS=Sus scrofa OX=9823 GN=DNPH1 PE=1 SV=1	DNPH1	19.594	1.048	0.956	0.972	1.011	1.088	0.98	0.943	0.967	1.012	0.949	0.236713	1.035	0.464762	0.982	0.635523
A0A287A8W2	DNA-(apurinic or apyrimidinic site) lyase OS=Sus scrofa OX=9823 GN=NEIL1 PE=3 SV=1	NEIL1	43.576	1.04	1.092	0.968	1.067	1.056	1.135	1.075	1.064	1.086	0.99	0.698202	1.051	0.292426	1.04	0.315347
A0A5G2R5Q0	Histone deacetylase 11 OS=Sus scrofa OX=9823 GN=HDAC11 PE=4 SV=1	HDAC11	28.25	0.781	1.028	0.932	0.742	1.023	0.914	0.716	1.147	0.907	1.034	0.893054	0.977	0.848572	1.011	0.9928
A0A287A2P6	Actin like 6A OS=Sus scrofa OX=9823 GN=ACTL6A PE=1 SV=2	ACTL6A	47.421	1.037	1.026	1.01	1.051	1.012	1.062	0.908	0.952	0.993	0.913	0.0369217	1.017	0.371548	0.928	0.0499184
F1RT48	Reticulon 4 interacting protein 1 OS=Sus scrofa OX=9823 GN=RTN4IP1 PE=1 SV=4	RTN4IP1	40.163	1.084	1.049	1.192	0.992	1.002	1.041	0.918	0.89	0.719	0.833	0.0732937	0.913	0.0933791	0.76	0.0314631
I3LJ38	Transmembrane protein 87B OS=Sus scrofa OX=9823 GN=TMEM87B PE=4 SV=3	TMEM87B	60.178	1.167	1.19		1.08	1.049		0.955	1		0.918	0.0884172	0.903	0.0283961	0.829	0.0173749
F1RRI6	EH domain binding protein 1 like 1 OS=Sus scrofa OX=9823 GN=EHBP1L1 PE=1 SV=4	EHBP1L1	143.63	0.94			1.373			0.741			0.54		1.461		0.788
A0A287B1F1	Serine/threonine kinase 25 OS=Sus scrofa OX=9823 GN=STK25 PE=4 SV=1	STK25	48.733	1.002	1.013		1.168	1.226		0.981	0.993		0.825	0.0164078	1.188	0.0202096	0.98	0.128232
A0A5G2QWP1	Programmed cell death 5 OS=Sus scrofa OX=9823 GN=PDCD5 PE=1 SV=1	PDCD5	14.041	1.096			1.029			0.956			0.929		0.939		0.872
A0A287ADK3	Aldehyde dehydrogenase 7 family member A1 OS=Sus scrofa OX=9823 GN=ALDH7A1 PE=1 SV=1	ALDH7A1	55.456	1.114	1.122	1.135	0.96	0.943	0.948	1.006	0.993	0.987	1.047	0.00391473	0.846	2.49867e-05	0.886	0.000101163
F1SK15	Methylcrotonoyl-CoA carboxylase 2 OS=Sus scrofa OX=9823 GN=MCCC2 PE=1 SV=3	MCCC2	50.539	0.919	0.913	0.952	1.265	1.164	1.233	1.06	1.082	1.126	0.892	0.0200531	1.315	0.000598943	1.174	0.00188622
A0A287ATT9	PTTG1 interacting protein OS=Sus scrofa OX=9823 GN=PTTG1IP PE=4 SV=1	PTTG1IP	19.881	1.098	1.127	1.109	0.847	0.924	0.978	1.066	1.062	1.036	1.151	0.0292028	0.825	0.0101914	0.949	0.0111674
F1S390	Component of oligomeric Golgi complex 8 OS=Sus scrofa OX=9823 GN=COG8 PE=3 SV=3	COG8	81.574	1.073	1.149	1.164	1.218	1.233	1.152	1.018	1.057	0.993	0.852	0.00439255	1.064	0.130138	0.906	0.0341396
A0A5G2QLJ2	Solute carrier family 25 member 1 OS=Sus scrofa OX=9823 GN=SLC25A1 PE=1 SV=1	SLC25A1	23.196	1.083	1.138	1.109	0.824	0.841	0.834	0.993	1.02	1.011	1.21	4.23225e-05	0.75	4.99216e-05	0.908	0.00415058
A0A287A277	Tight junction protein ZO-2 isoform X4(predicted) OS=Sus scrofa OX=9823 GN=TJP2 PE=1 SV=2	TJP2	125.7	0.945	0.941		1.372	1.36		1.036	1.04		0.76	0.000304994	1.449	0.00017321	1.101	0.000890003
F1SDB7	Flavin-containing monooxygenase OS=Sus scrofa OX=9823 GN=FMO5 PE=1 SV=3	FMO5	47.421	0.983	0.976	1.006	1.014	1.013	1.032	1.067	1.074	1.094	1.058	0.00434823	1.032	0.0461853	1.091	0.00179486
I3LLX8	Sulfotransferase OS=Sus scrofa OX=9823 GN=SULT1A3 PE=1 SV=3	SULT1A3	32.953	0.793	0.781	0.768	1.639	1.637	1.627	0.941	0.966	0.946	0.582	3.33959e-07	2.094	1.65552e-07	1.218	8.62962e-05
A0A5G2QNZ1	Interleukin 1 receptor type 1 OS=Sus scrofa OX=9823 GN=IL1R1 PE=3 SV=1	IL1R1	62.298	0.822	0.783		0.981	1.085		1.088	1.102		1.06	0.361815	1.287	0.04607	1.364	0.00646412
K7GQP7	Calcium-transporting ATPase OS=Sus scrofa OX=9823 GN=ATP2B3 PE=1 SV=3	ATP2B3	123.07	0.968			0.946			0.925			0.978		0.977		0.956
F1SUY6	Ring finger protein 121 OS=Sus scrofa OX=9823 GN=RNF121 PE=1 SV=3	RNF121	37.879	1.185	1.017	1.012	0.954	0.997	0.998	0.921	0.975	0.925	0.957	0.132316	0.918	0.196044	0.878	0.0802303
A0A5G2R5Z2	ADP ribosylation factor GTPase activating protein 1 OS=Sus scrofa OX=9823 GN=ARFGAP1 PE=4 SV=1	ARFGAP1	39.974	0.983	0.963	0.996	1.073	1.255	1.164	0.901	1.004	1.019	0.837	0.0411622	1.187	0.0215746	0.994	0.859937
F1SHL3	Protein transport protein SEC23 OS=Sus scrofa OX=9823 GN=SEC23A PE=1 SV=1	SEC23A	86.184	1.082	1.089	1.081	1.085	1.038	1.016	0.949	0.926	0.962	0.904	0.0106755	0.965	0.140572	0.872	0.000277509
A0A5G2RLB6	Cytosolic Fe-S cluster assembly factor NUBP1 OS=Sus scrofa OX=9823 GN=NUBP1 PE=1 SV=1	NUBP1	33.119	0.951	1.064		1.077	0.901		1.056	1.045		1.062	0.546619	0.982	0.860943	1.043	0.522311
A0A5G2QF13	Arrestin beta 1 OS=Sus scrofa OX=9823 GN=ARRB1 PE=1 SV=1	ARRB1	43.845	1.221			0.992			0.864			0.871		0.812		0.708
K7GSV3	E3 ubiquitin-protein ligase Midline-1 OS=Sus scrofa OX=9823 GN=MID1 PE=1 SV=3	MID1	70.86	0.853			0.826			0.915			1.108		0.968		1.073
A0A287B7U0	60S acidic ribosomal protein P2 OS=Sus scrofa OX=9823 GN=RPLP2 PE=1 SV=2	RPLP2	11.693	0.861	0.925	0.952	1.022	1.044	1.08	0.956	1.052	1.02	0.962	0.298337	1.149	0.0146927	1.106	0.0702059
A0A5G2QEP9	PTPRF interacting protein alpha 1 OS=Sus scrofa OX=9823 GN=PPFIA1 PE=3 SV=1	PPFIA1	132.98	0.956	1.016	0.952	1.383	1.29	1.24	1.067	1.065	1.096	0.825	0.00449439	1.338	0.00160003	1.104	0.0124416
A0A5S6IDI6	S-formylglutathione hydrolase OS=Sus scrofa OX=9823 GN=ESD PE=1 SV=1	ESD	29.813	0.804	0.815	0.832	1.05	0.977	0.972	0.917	0.9	0.978	0.932	0.117557	1.224	0.00169051	1.14	0.00844844
I3LPL9	Probable E3 ubiquitin-protein ligase makorin-2 OS=Sus scrofa OX=9823 GN=MKRN2 PE=4 SV=2	MKRN2	48.066	1.012		1.089	1.11		1.085	1.056		1.022	0.947	0.110642	1.045	0.367184	0.989	0.81868
A0A287AFP5	Uncharacterized protein OS=Sus scrofa OX=9823 PE=4 SV=2	--	5.9696	1.113		1.086	1.068		1.079	1.148		1.106	1.05	0.128931	0.976	0.214672	1.025	0.385162
A0A5G2QZ98	Ubiquitin specific peptidase 39 OS=Sus scrofa OX=9823 GN=USP39 PE=1 SV=1	USP39	56.534	1.032	1.001	1.012	0.987	1.016	0.974	0.93	0.9	0.901	0.917	0.00635109	0.978	0.21339	0.897	0.00146224
A0A286ZVX0	Caspase recruitment domain family member 19 OS=Sus scrofa OX=9823 GN=CARD19 PE=1 SV=1	CARD19	20.577	1.374	1.384	1.384	1.041	1.072	1.03	0.944	0.926	0.96	0.9	0.00270892	0.759	2.25219e-05	0.683	3.70449e-06
I3LNN4	ADP-ribosyl cyclase/cyclic ADP-ribose hydrolase OS=Sus scrofa OX=9823 GN=SARM1 PE=3 SV=3	SARM1	76.249	1.015	0.947	1.027	1.112	1.177	1.123	0.873	0.836	0.864	0.754	0.00020782	1.142	0.0125385	0.861	0.00630892
A0A5G2R2W0	Ig-like domain-containing protein OS=Sus scrofa OX=9823 GN=PILRA PE=4 SV=1	PILRA	48.882	1.221			0.799			0.781			0.977		0.654		0.64
F1SAH7	Vacuolar protein sorting-associated protein 11 homolog OS=Sus scrofa OX=9823 GN=VPS11 PE=1 SV=2	VPS11	107.64	1.126	1.003	1.062	1.136	1.245	1.142	1.052	1.017	0.975	0.864	0.0169083	1.104	0.0906392	0.954	0.309202
A0A5G2QPK1	60 kDa poly(U)-binding-splicing factor OS=Sus scrofa OX=9823 GN=PUF60 PE=1 SV=1	PUF60	54.021	0.988		1.02	1.049		1.073	0.921		0.929	0.872	0.0077087	1.057	0.105552	0.921	0.0383905
F1SP14	Membrane-associated transporter protein OS=Sus scrofa OX=9823 GN=SLC45A2 PE=1 SV=3	SLC45A2	42.139	1.748	1.615	1.634	0.944	0.949	0.956	0.954	0.954	0.966	1.009	0.190573	0.57	2.30586e-05	0.575	2.48515e-05
A0A5G2RIP2	Protein XRP2 OS=Sus scrofa OX=9823 GN=RP2 PE=1 SV=1	RP2	36.889	0.924			0.887			0.967			1.09		0.96		1.047
F2Z5L6	Histone H2A OS=Sus scrofa OX=9823 GN=H2AC21 PE=1 SV=1	H2AC21	13.995	0.995	0.95	1.1	1.026	1.046	1.097	1.034	0.944	0.788	0.873	0.159699	1.041	0.433627	0.908	0.330555
A0A5G2R986	Tensin-1(predicted) OS=Sus scrofa OX=9823 GN=TNS1 PE=1 SV=1	TNS1	183.16	0.917	0.912	0.913	1.34	1.323	1.383	0.95	0.957	0.941	0.704	1.52762e-05	1.476	8.116e-06	1.039	0.00182599
F1RHE6	Potassium channel tetramerization domain containing 12 OS=Sus scrofa OX=9823 GN=KCTD12 PE=1 SV=2	KCTD12	35.353	1.115	1.049	1.058	0.908	0.927	0.919	0.682	0.769	0.86	0.839	0.0555358	0.855	0.00143531	0.717	0.00844798
A0A5G2QMY5	Nicotinate-nucleotide pyrophosphorylase [carboxylating] OS=Sus scrofa OX=9823 GN=QPRT PE=1 SV=1	QPRT	28.902	0.967	0.989	0.954	1.002	0.975	0.971	0.944	0.932	0.944	0.957	0.014565	1.013	0.418446	0.969	0.0507355
A0A5G2QJ80	Paralemmin-1 OS=Sus scrofa OX=9823 GN=PALM PE=3 SV=1	PALM	37.479	1.02	0.959	0.977	0.946	0.988	0.966	0.947	0.955	0.906	0.968	0.191393	0.981	0.440608	0.95	0.104432
K7GS22	ATP synthase subunit epsilon, mitochondrial (Fragment)(predicted) OS=Sus scrofa OX=9823 GN=ATP5F1E PE=1 SV=1	ATP5F1E	14.752	0.972	0.992	1	0.958	0.958	1.009	0.979	0.97	0.954	0.992	0.718373	0.987	0.522401	0.979	0.140957
A0A286ZTF9	Calcipressin-1 OS=Sus scrofa OX=9823 GN=RCAN1 PE=3 SV=2	RCAN1	20.798	0.751	1.112		0.838	0.77		1.22	1.309		1.573	0.0144392	0.863	0.586463	1.357	0.245516
A0A287AYI3	Signal transducer and activator of transcription OS=Sus scrofa OX=9823 GN=STAT5B PE=3 SV=1	STAT5B	87.963	0.93	0.899	0.914	1.283	1.299	1.324	1.228	1.179	1.274	0.942	0.0688669	1.424	1.22644e-05	1.342	0.000274218
A0A5G2R7S5	H(+)-transporting two-sector ATPase OS=Sus scrofa OX=9823 GN=ATP6V1A PE=1 SV=1	ATP6V1A	65.8	0.978	1.009	0.981	1.026	1.015	1.011	1.046	1.048	1.066	1.035	0.00958402	1.028	0.0615463	1.065	0.00568056
A0A287AE63	NEDD8 OS=Sus scrofa OX=9823 GN=NEDD8 PE=1 SV=1	NEDD8	7.986	1.13	1.025		1.022	1.033		0.931	1.034		0.956	0.473853	0.954	0.444546	0.912	0.325737
F1RY81	Anoctamin OS=Sus scrofa OX=9823 GN=ANO1 PE=3 SV=3	ANO1	118.42	0.95	0.936	0.937	1.075	1.04	1.128	1.053	1.038	1.077	0.977	0.425659	1.149	0.00455764	1.122	0.000606713
A0A287B262	HMA domain-containing protein OS=Sus scrofa OX=9823 PE=1 SV=1	--	6.2952	1.063	1.046	1.056	1.09	1.098	1.043	0.954	0.977	1.022	0.914	0.0250237	1.021	0.289319	0.933	0.0281928
F1S9H9	Low molecular weight cytosolic acid phosphatase OS=Sus scrofa OX=9823 GN=ACP1 PE=1 SV=4	ACP1	25.627	0.982	0.987	1.048	0.982	1.016	1	0.958	0.99	1.011	0.987	0.513664	0.994	0.808554	0.981	0.502579
A0A5G2QHW7	Serine/threonine-protein phosphatase OS=Sus scrofa OX=9823 GN=PPP6C PE=1 SV=1	PPP6C	32.532	1	0.916	0.966	1.223	1.151	1.114	0.947	1.062	1.066	0.882	0.0559064	1.21	0.00698481	1.067	0.240656
A0A5G2R2W7	EGF-like domain-containing protein OS=Sus scrofa OX=9823 PE=1 SV=1	--	47.114	0.998	0.936	0.936	1.017	0.949	1.031	1.017	1.002	0.966	0.996	0.910054	1.044	0.266294	1.04	0.207148
A0A5G2QR85	RNA helicase OS=Sus scrofa OX=9823 GN=DDX23 PE=1 SV=1	DDX23	91.839	1.08	1.05	1.034	1.056	1.027	1.064	0.927	0.953	0.952	0.9	0.00169299	0.995	0.7649	0.895	0.00209358
F1SC20	Alpha-1B-glycoprotein OS=Sus scrofa OX=9823 GN=A1BG PE=1 SV=2	A1BG	55.704	1.03	1.066	1.041	1.01	1.09	1.062	0.972	0.986	0.956	0.922	0.0279497	1.008	0.774153	0.929	0.00549999
F1SKN5	Eukaryotic translation initiation factor 3 subunit L OS=Sus scrofa OX=9823 GN=EIF3L PE=1 SV=4	EIF3L	62.744	1.04	1.06	1.069	1.05	1.053	1.035	0.851	0.877	0.847	0.821	8.29345e-05	0.99	0.371021	0.813	0.000107429
A0A287ABN0	MINDY lysine 48 deubiquitinase 1 OS=Sus scrofa OX=9823 GN=MINDY1 PE=1 SV=1	MINDY1	45.604	1.002	0.973		1.009	1.023		0.917	0.962		0.925	0.0876619	1.029	0.220605	0.951	0.217059
A0A287AZS0	PML nuclear body scaffold OS=Sus scrofa OX=9823 GN=PML PE=1 SV=2	PML	91.481	1.1			1.007			0.874			0.868		0.915		0.795
A0A286ZXX4	Proteasome assembly chaperone 2 OS=Sus scrofa OX=9823 GN=PSMG2 PE=1 SV=1	PSMG2	29.121	1.15	1.162	1.06	1.112	1.022	1.218	1.032	1.117	1.156	0.986	0.845032	0.994	0.901713	0.98	0.670541
A0A5G2R5C9	Tetraspanin OS=Sus scrofa OX=9823 GN=CD9 PE=1 SV=1	CD9	17.664	0.924	0.89	1.01	1.036	1.088	0.952	0.892	0.862	0.976	0.888	0.0910045	1.089	0.189723	0.967	0.556096
A0A5G2QAW2	Tetraspanin OS=Sus scrofa OX=9823 GN=CD63 PE=1 SV=1	CD63	25.611	0.978	1.051	1.01	0.927	0.876	0.909	0.936	0.844	0.918	0.995	0.877174	0.892	0.012946	0.888	0.034527
A0A5G2R416	Transglutaminase 2 OS=Sus scrofa OX=9823 GN=TGM2 PE=1 SV=1	TGM2	78.26	1.159	1.175	1.185	0.837	0.856	0.869	0.857	0.85	0.868	1.005	0.701616	0.728	1.50738e-05	0.732	3.90896e-06
F1RV24	FAM20A golgi associated secretory pathway pseudokinase OS=Sus scrofa OX=9823 GN=FAM20A PE=3 SV=2	FAM20A	61.532	0.997	1.062	1.082	1.022	1.128	0.996	0.954	1.016	1.324	1.047	0.747159	1.002	0.987641	1.049	0.733073
A0A5G2R9D6	Peroxiredoxin-5 OS=Sus scrofa OX=9823 GN=PRDX5 PE=1 SV=1	PRDX5	16.725	1.076	1.072	1.051	1.119	1.108	1.137	1.046	1.039	1.034	0.927	0.000783667	1.052	0.008663	0.975	0.0345019
A0A286ZQW4	Nucleoporin 210 like OS=Sus scrofa OX=9823 GN=NUP210L PE=3 SV=2	NUP210L	209.68	1.007			1.105			1.02			0.923		1.097		1.013
F1RZ28	S10_plectin domain-containing protein OS=Sus scrofa OX=9823 GN=NUDT3 PE=1 SV=3	NUDT3	27.359	0.926	0.861	0.942	0.992	1.025	0.982	0.962	1.009	0.952	0.975	0.307153	1.099	0.0355945	1.071	0.103322
A0A287AU14	Strawberry notch homolog 2 OS=Sus scrofa OX=9823 GN=SBNO2 PE=3 SV=1	SBNO2	141.79	1.051			1.15			0.959			0.834		1.094		0.912
A0A287BSQ4	Ladinin 1 OS=Sus scrofa OX=9823 GN=LAD1 PE=1 SV=1	LAD1	54.561	0.79	0.676	0.816	1.362	1.362	1.258	0.886	0.962	0.95	0.703	0.000663246	1.745	0.000935861	1.226	0.0312934
F1RQ08	1-phosphatidylinositol 4,5-bisphosphate phosphodiesterase OS=Sus scrofa OX=9823 GN=PLCB3 PE=1 SV=3	PLCB3	138.75	1.054		0.925	1.059		1.095	0.915		0.952	0.867	0.0313155	1.088	0.32693	0.943	0.49581
F1RFS8	Casein kinase 2 alpha 2 OS=Sus scrofa OX=9823 GN=CSNK2A2 PE=1 SV=3	CSNK2A2	39.217	0.989			0.998			0.991			0.993		1.009		1.002
F1RKJ9	Isochorismatase domain containing 1 OS=Sus scrofa OX=9823 GN=ISOC1 PE=1 SV=2	ISOC1	31.057	1.141	1.058	1.123	0.909	0.935	0.945	0.986	0.958	0.962	1.042	0.0485307	0.84	0.00247264	0.875	0.00568323
F1SRK1	Stabilin-2(predicted) OS=Sus scrofa OX=9823 GN=STAB2 PE=4 SV=4	STAB2	275.97	0.991	0.98	0.987	0.904	0.894	0.914	0.902	0.904	0.888	0.993	0.478085	0.917	0.000266686	0.911	0.000135555
A0A287B4X7	RAB4B, member RAS oncogene family OS=Sus scrofa OX=9823 GN=RAB4B PE=1 SV=2	RAB4B	22.134	0.975	1.009	0.99	1.052	0.963	1.02	1.12	1.039	1.09	1.071	0.114454	1.021	0.516026	1.092	0.0216433
A0A5G2QY96	Ribosomal RNA-processing protein 8 OS=Sus scrofa OX=9823 GN=RRP8 PE=3 SV=1	RRP8	51.154		1.003			0.971			1.027		1.058		0.968		1.024
A0A5G2QN15	Ras homolog family member C OS=Sus scrofa OX=9823 GN=RHOC PE=1 SV=1	RHOC	22.006	0.9	0.847	0.857	1.222	1.323	1.288	1.154	1.21	1.122	0.909	0.041726	1.472	0.000204736	1.339	0.000537653
A0A5G2QZY1	Dysferlin OS=Sus scrofa OX=9823 GN=DYSF PE=1 SV=1	DYSF	239.26	1.012	1.021		0.931	0.935		1.021	1.03		1.099	0.00265885	0.918	0.00327729	1.009	0.292897
A0A5G2RKB8	Putative calcium/calmodulin-dependent serine protein kinase isoform 2(predicted) OS=Sus scrofa OX=9823 GN=CASK PE=1 SV=1	CASK	100.1	1.031	1.065	1.025	0.98	0.937	0.937	0.904	0.923	0.99	0.987	0.686598	0.914	0.00943185	0.903	0.0262564
F1SER5	Placenta associated 9 OS=Sus scrofa OX=9823 GN=PLAC9 PE=1 SV=1	PLAC9	10.541	0.808			1.157			0.963			0.832		1.432		1.192
A0A5G2RBV1	Proteasome activator complex subunit 3 OS=Sus scrofa OX=9823 GN=PSME3 PE=1 SV=1	PSME3	26.867	1.16		1.113	0.964		0.914	0.759		0.757	0.807	0.0152019	0.826	0.029768	0.667	0.0026102
A0A5G2QZW5	Mitochondrial ribosome associated GTPase 2 OS=Sus scrofa OX=9823 GN=MTG2 PE=3 SV=1	MTG2	39.486	0.754	0.842	0.932	0.999	0.959	1.101	1.066	1.136	1.126	1.088	0.133318	1.21	0.0589892	1.316	0.0124032
A0A5G2QPL4	Nucleolar autoantigen 36 OS=Sus scrofa OX=9823 GN=ZNF330 PE=3 SV=1	ZNF330	36.815	1.152	1.207	1.224	1.266	1.236	1.223	0.934	0.936	1.043	0.782	0.0028423	1.04	0.135929	0.813	0.00698362
A0A287ACV5	L-serine-phosphatidylethanolamine phosphatidyltransferase OS=Sus scrofa OX=9823 GN=PTDSS1 PE=3 SV=1	PTDSS1	55.336	1.183	1.074	1.203	0.925	0.934	0.952	1.004	1.042	0.918	1.054	0.251123	0.812	0.00473135	0.857	0.0398902
F1S2E1	Vacuolar ATPase assembly integral membrane protein VMA21 OS=Sus scrofa OX=9823 GN=VMA21 PE=1 SV=3	VMA21	11.302	0.962	0.852	0.871	1.088	1.111	0.998	1.122	1.135	1.159	1.069	0.120524	1.191	0.0245182	1.272	0.00327743
A0A5G2RC40	NAD(P)H quinone dehydrogenase 1 OS=Sus scrofa OX=9823 GN=NQO1 PE=1 SV=1	NQO1	22.873	1.072	1.08	1.13	0.896	0.861	0.869	1.232	1.144	1.173	1.351	0.000267931	0.8	0.000398521	1.081	0.0460037
A0A287AMU3	Myosin-10(predicted) OS=Sus scrofa OX=9823 GN=MYH10 PE=1 SV=1	MYH10	26.015	0.901	0.912	0.934	0.959	0.855	0.862	1.009	1.028	0.972	1.124	0.0430353	0.974	0.514703	1.095	0.00967655
K7GNJ7	HECT-type E3 ubiquitin transferase OS=Sus scrofa OX=9823 GN=HUWE1 PE=1 SV=3	HUWE1	481.9	0.997			1.071			0.944			0.881		1.074		0.947
I3LAA3	Inositol oxygenase OS=Sus scrofa OX=9823 GN=MIOX PE=3 SV=3	MIOX	32.531	0.748	0.711	0.773	1.247	1.03	0.883	1.269	1.146	1.136	1.124	0.302249	1.416	0.0301603	1.591	0.000421795
A0A287BHD1	Supervillin OS=Sus scrofa OX=9823 GN=SVIL PE=3 SV=2	SVIL	209.15	1.162	1.176	1.134	1.248	1.268	1.247	0.892	0.854	0.915	0.707	7.66651e-05	1.084	0.00256408	0.766	0.000307618
A0A287AKM2	Calcium-transporting ATPase OS=Sus scrofa OX=9823 GN=ATP2B4 PE=1 SV=1	ATP2B4	127.83	1.08	1.027	1.05	1	1.032	1.018	0.836	0.875	0.91	0.859	0.00434873	0.966	0.116192	0.83	0.0028237
A0A287BSF2	RNA-binding protein 8A OS=Sus scrofa OX=9823 GN=RBM8A PE=1 SV=1	RBM8A	19.125	1.033	1.035	1.036	1.152	1.137	1.15	0.988	0.966	0.937	0.841	0.000397606	1.108	1.6703e-05	0.931	0.00975417
A0A286ZZB7	H1.4 linker histone, cluster member OS=Sus scrofa OX=9823 GN=H1-4 PE=3 SV=2	H1-4	21.026	0.948	0.98	0.996	1.21	1.161	1.272	0.724	0.702	0.72	0.589	4.67268e-05	1.246	0.00189253	0.734	5.84377e-05
A0A287B0S3	Syndecan OS=Sus scrofa OX=9823 GN=SDC1 PE=1 SV=1	SDC1	30.557	1.237	1.34	1.273	0.759	0.73	0.783	1.208	1.2	1.178	1.578	2.97119e-05	0.59	6.96826e-05	0.931	0.0454389
A0A287BG55	ANK_REP_REGION domain-containing protein OS=Sus scrofa OX=9823 GN=KANK1 PE=1 SV=2	KANK1	144.96	1.108	1.162		1.119	1.141		1.018	1.051		0.915	0.0419164	0.996	0.885795	0.911	0.0839008
A0A5G2R297	Protein kinase domain-containing protein OS=Sus scrofa OX=9823 GN=MAP2K1 PE=1 SV=1	MAP2K1	41.373	1.11	1.053	0.883	1.048	1.039	1.016	1.042	1.002	0.926	0.957	0.279234	1.019	0.756774	0.975	0.792421
A0A287BRQ2	Protein-tyrosine sulfotransferase OS=Sus scrofa OX=9823 GN=TPST1 PE=3 SV=1	TPST1	42.153	1.012	1.031		1.025	0.988		0.921	1.005		0.957	0.44258	0.985	0.544216	0.943	0.311651
A0A288CG47	26S proteasome non-ATPase regulatory subunit 4 OS=Sus scrofa OX=9823 GN=PSMD4 PE=1 SV=1	PSMD4	41.106	0.927	0.901	0.993	1.198	1.28	1.191	0.984	0.929	1.101	0.821	0.0224947	1.301	0.00205986	1.068	0.325658
F1SG88	eIF-2B GDP-GTP exchange factor subunit epsilon OS=Sus scrofa OX=9823 GN=EIF2B5 PE=1 SV=4	EIF2B5	76.167	0.88	0.981	0.988	1.09	1.164	1.119	1.24	0.987	1.14	0.998	0.937255	1.184	0.0156016	1.182	0.0984038
A0A5G2QX26	AP-3 complex subunit delta OS=Sus scrofa OX=9823 GN=AP3D1 PE=1 SV=1	AP3D1	131.51	1	0.999	1.082	1.162	1.123	1.138	0.942	0.973	0.893	0.82	0.00179937	1.111	0.0199755	0.911	0.0635124
A0A5G2R2S5	Charged multivesicular body protein 5 isoform 2(predicted) OS=Sus scrofa OX=9823 GN=CHMP5 PE=1 SV=1	CHMP5	19.564	1.334		1.305	0.92		0.808	0.871		0.913	1.032	0.673572	0.655	0.0231112	0.676	0.00437077
A0A286ZXY8	Squalene synthase OS=Sus scrofa OX=9823 GN=FDFT1 PE=1 SV=1	FDFT1	47.76	0.728	0.756	0.752	0.977	0.974	0.986	1.326	1.252	1.29	1.317	8.50253e-05	1.314	2.48994e-05	1.73	1.13116e-05
A0A5G2RC21	Iron-sulfur cluster assembly enzyme OS=Sus scrofa OX=9823 GN=ISCU PE=1 SV=1	ISCU	16.202	1.021		1.085	0.917		0.914	1.017		1	1.102	0.0077899	0.869	0.0444902	0.958	0.3081
A0A5G2QUU5	Golgin A1 OS=Sus scrofa OX=9823 GN=GOLGA1 PE=1 SV=1	GOLGA1	87.531	1.029			1.055			0.903			0.856		1.025		0.878
I3LDU9	Syntrophin beta 2 OS=Sus scrofa OX=9823 GN=SNTB2 PE=1 SV=3	SNTB2	58.106	1.053	1.014	1.019	1.236	1.145	1.162	0.96	0.945	0.902	0.792	0.00148592	1.148	0.00631776	0.91	0.0127597
A0A286ZY30	KH-type splicing regulatory protein OS=Sus scrofa OX=9823 GN=KHSRP PE=1 SV=1	KHSRP	73.343	1.066	1.019	1.022	1.072	1.046	1.059	0.843	0.909	0.913	0.839	0.00277742	1.023	0.23815	0.858	0.00660123
A0A5G2QSC2	TNF receptor associated protein 1 OS=Sus scrofa OX=9823 GN=TRAP1 PE=1 SV=1	TRAP1	73.788	1.023	1.036	1.038	1.022	1.015	1.009	1.034	1.024	1.014	1.009	0.276904	0.984	0.0475866	0.992	0.325889
A0A287A5D6	3'(2'), 5'-bisphosphate nucleotidase 1 OS=Sus scrofa OX=9823 GN=BPNT1 PE=1 SV=1	BPNT1	29.247	1.051	1.062	1.082	0.949	0.962	0.974	0.993	0.978	0.938	1.008	0.687641	0.903	0.000845476	0.91	0.00783216
F1SCJ1	Trafficking protein particle complex subunit 5 OS=Sus scrofa OX=9823 GN=TRAPPC5 PE=1 SV=1	TRAPPC5	20.767	0.965	1.014	0.99	1.007	1.093	1.09	0.96	0.977	1.007	0.923	0.0579954	1.074	0.0792146	0.992	0.694265
F1SD96	UV excision repair protein RAD23 OS=Sus scrofa OX=9823 GN=RAD23A PE=1 SV=3	RAD23A	33.486	0.985	0.951	0.965	1.129	1.165	1.181	1.006	0.981	1.008	0.862	0.000737856	1.198	0.0004236	1.032	0.0761616
I3LTB3	TBC1 domain family member 2B OS=Sus scrofa OX=9823 GN=TBC1D2B PE=4 SV=3	TBC1D2B	109.93	0.932	1.162	1.103	1.139	1.194	1.062	1.16	0.998	1.05	0.945	0.36101	1.062	0.444905	1.003	0.945439
K7GM88	Vacuolar protein sorting-associated protein 28 homolog OS=Sus scrofa OX=9823 GN=VPS28 PE=1 SV=1	VPS28	25.47	0.99	0.996	1.024	1.042	1.088	1.134	1.058	0.994	0.947	0.919	0.102399	1.084	0.0386532	0.996	0.898441
A0A287AFG1	RNA binding motif protein 19 OS=Sus scrofa OX=9823 GN=RBM19 PE=4 SV=1	RBM19	102.18	0.876		0.814	1.337		1.355	0.895		0.957	0.688	0.00821094	1.593	0.00634272	1.096	0.206398
K7GLM4	Angiotensin-converting enzyme OS=Sus scrofa OX=9823 GN=ACE2 PE=1 SV=2	ACE2	92.267	0.666	0.521	0.711	0.777	0.847	0.727	1.89	2.07	1.989	2.53	5.52317e-05	1.239	0.102095	3.134	0.000304087
F1RVE8	Ubiquitin like modifier activating enzyme 6 OS=Sus scrofa OX=9823 GN=UBA6 PE=1 SV=3	UBA6	115.6	0.954	0.91	0.963	1.336	1.416	1.382	0.978	0.963	0.958	0.701	3.88764e-05	1.462	9.78264e-05	1.025	0.243185
A0A286ZK31	Cordon-bleu WH2 repeat protein like 1 OS=Sus scrofa OX=9823 GN=COBLL1 PE=1 SV=1	COBLL1	123.86	0.991	1.059	0.996	1.269	1.304	1.256	0.976	0.998	1.023	0.783	0.00015421	1.257	0.000682131	0.984	0.56263
F1RUP7	Nudix hydrolase 5 OS=Sus scrofa OX=9823 GN=NUDT5 PE=1 SV=2	NUDT5	24.224	1.026	1.083	1.027	0.974	0.913	0.993	1.036	0.943	0.99	1.031	0.460341	0.918	0.0512237	0.947	0.165063
A0A5G2RGJ0	Adenosine deaminase RNA specific OS=Sus scrofa OX=9823 GN=ADAR PE=1 SV=1	ADAR	126.57	0.974	1.058	1.006	1.088	1.089	1.116	0.945	0.904	0.911	0.838	0.0003836	1.084	0.0333784	0.908	0.0260055
F1SEK8	Tyrosine-protein kinase OS=Sus scrofa OX=9823 GN=SRC PE=1 SV=3	SRC	56.591	1.143	1.195	1.181	1.008	1.167	1.104	0.972	0.95	0.958	0.878	0.0414885	0.932	0.181365	0.818	0.000177002
I3LLX2	Phosphatidylinositol-4-phosphate 3-kinase OS=Sus scrofa OX=9823 GN=PIK3C2A PE=3 SV=3	PIK3C2A	188.54	1.049	0.992	1.045	1.108	1.08	0.993	0.953	0.974	0.961	0.908	0.0470392	1.031	0.47669	0.936	0.0259131
I3LNY0	Receptor expression-enhancing protein 6 isoform 1(predicted) OS=Sus scrofa OX=9823 GN=REEP6 PE=3 SV=3	REEP6	48.114	0.979	1.042	1.019	1.282	1.309	1.154	1.09	1.083	1.066	0.865	0.0221126	1.232	0.00854487	1.065	0.0304374
F1SJ88	High mobility group 20A OS=Sus scrofa OX=9823 GN=HMG20A PE=1 SV=2	HMG20A	36.207	0.99		1.042	1.035		1.031	1.043		1.047	1.012	0.0513202	1.017	0.577552	1.029	0.382872
F1RVZ3	F-box and WD repeat domain containing 5 OS=Sus scrofa OX=9823 GN=FBXW5 PE=4 SV=4	FBXW5	63.67	1.026	1.011	1.011	1.102	1.085	0.973	1.032	1.047	0.968	0.964	0.483518	1.037	0.430265	1	0.973149
A0A5G2QQQ5	Proprotein convertase subtilisin/kexin type 6 isoform PACE4-AI preproprotein(predicted) OS=Sus scrofa OX=9823 GN=PCSK6 PE=3 SV=1	PCSK6	96.403	0.97	0.96	1.028	1.084	1.068	1.036	1.045	1.07	1.106	1.01	0.655049	1.078	0.0402743	1.089	0.0337929
F6Q5P0	40S ribosomal protein S13 OS=Sus scrofa OX=9823 GN=RPS13 PE=1 SV=4	RPS13	24.217	1.13	1.196	1.17	0.963	0.936	0.951	0.949	0.934	0.894	0.974	0.253406	0.815	0.000380587	0.794	0.000694257
F1SL31	TAP binding protein like OS=Sus scrofa OX=9823 GN=TAPBPL PE=1 SV=3	TAPBPL	47.131	0.776			0.737			1.111			1.507		0.95		1.432
A0A287A0Q7	Transmembrane and coiled-coil domain family 3 OS=Sus scrofa OX=9823 GN=TMCC3 PE=3 SV=1	TMCC3	52.375	1.152	0.913	1.242	1.144	0.932	1.034	0.775	0.848	0.824	0.787	0.0216935	0.94	0.633996	0.74	0.0381685
F1RM55	Alpha-mannosidase OS=Sus scrofa OX=9823 GN=MAN2A1 PE=1 SV=2	MAN2A1	131.46	1.053	1.056	1.066	1.014	1.027	1.009	1.025	1.022	1.024	1.007	0.26636	0.961	0.00336564	0.967	0.000942143
A0A287AW71	60S ribosomal protein L9 OS=Sus scrofa OX=9823 PE=1 SV=1	--	21.858	0.986	0.968	1.021	0.993	1.024	1.021	1.056	1.046	1.033	1.032	0.0544373	1.021	0.316381	1.054	0.0356894
A0A5G2QHD4	Replication protein A subunit OS=Sus scrofa OX=9823 GN=RPA1 PE=1 SV=1	RPA1	64.696	1.058	1.089	1.105	1.149	1.182	1.137	0.952	0.953	0.954	0.824	7.66873e-05	1.066	0.0202941	0.879	0.000548955
F1SCE1	Adhesion G protein-coupled receptor E2 isoform X4(predicted) OS=Sus scrofa OX=9823 GN=LOC100516957 PE=4 SV=4	LOC100516957	74.721	1.35	1.393	1.412	0.797	0.813	0.827	0.696	0.581	0.648	0.79	0.0112451	0.587	6.22262e-06	0.463	0.000140823
A0A5G2RBM1	4'-phosphopantetheine phosphatase OS=Sus scrofa OX=9823 GN=PANK4 PE=1 SV=1	PANK4	81.624	1.4		0.976	1.062		1.182	0.803		0.955	0.783	0.136734	0.944	0.842611	0.74	0.285771
F1SUW3	EF-hand domain-containing protein D2(predicted) OS=Sus scrofa OX=9823 GN=CTRC PE=1 SV=1	CTRC	26.642	0.973	1.035	1.019	1.022	1.028	1.101	1.043	1.038	0.984	0.973	0.416667	1.041	0.257534	1.013	0.660199
A0A287AR68	Adenosine kinase OS=Sus scrofa OX=9823 GN=ADK PE=1 SV=1	ADK	34.033	0.948	0.934	0.936	1.016	1	1.023	1.052	1.025	1.069	1.035	0.0690598	1.078	0.000766692	1.116	0.00110085
A0A5G2RKX4	Programmed cell death protein 4 OS=Sus scrofa OX=9823 GN=PDCD4 PE=1 SV=1	PDCD4	44.186	1.085	0.956	1.086	1.088	0.965	1.011	0.895	1.106	1.021	0.986	0.828942	0.98	0.736413	0.966	0.654245
A0A5G2QEY6	Solute carrier organic anion transporter family member OS=Sus scrofa OX=9823 GN=SLCO2A1 PE=3 SV=1	SLCO2A1	61.953	2.077		2.034	0.866		0.834	0.65		0.672	0.778	0.00983953	0.414	0.000594136	0.322	0.000300024
F1SDY0	Hook microtubule tethering protein 2 OS=Sus scrofa OX=9823 GN=HOOK2 PE=3 SV=3	HOOK2	89.999	1.115	1.148	0.981	0.956	0.972	1.016	1.021	1.058	1.007	1.048	0.113539	0.908	0.139111	0.951	0.396786
A0A5G2Q7M0	Non-specific serine/threonine protein kinase OS=Sus scrofa OX=9823 GN=STK10 PE=4 SV=1	STK10	105.88	1.078	1.027	1.039	0.979	1.015	1.03	0.815	0.883	0.884	0.854	0.00679733	0.962	0.137431	0.821	0.00297529
F1RWV1	Complement factor properdin OS=Sus scrofa OX=9823 GN=CFP PE=1 SV=4	CFP	50.279	0.66	0.672	0.926	0.733	0.78	0.866	0.624	0.666	0.711	0.841	0.0489954	1.054	0.631716	0.886	0.398651
F1SPP8	Cytoskeleton associated protein 4 OS=Sus scrofa OX=9823 GN=CKAP4 PE=1 SV=3	CKAP4	64.537	0.812	0.781	0.762	1.03	1.038	1.068	1.02	1.021	1.01	0.973	0.0767841	1.332	0.000184084	1.296	0.000160946
F1S393	Cytochrome b5 type B OS=Sus scrofa OX=9823 GN=CYB5B PE=1 SV=2	CYB5B	13.938	0.907		0.977	0.994		0.985	1.032		0.994	1.024	0.350674	1.05	0.314424	1.075	0.220894
F1ST54	Aldehyde dehydrogenase 1 family member B1 OS=Sus scrofa OX=9823 GN=ALDH1B1 PE=1 SV=1	ALDH1B1	57.434	1.221	1.136	1.182	1.282	1.285	1.29	0.783	0.831	0.829	0.633	1.97554e-05	1.09	0.0145049	0.69	0.000202465
A0A287BMT6	Phosphatidylinositol-3,5-bisphosphate 3-phosphatase OS=Sus scrofa OX=9823 GN=MTMR1 PE=3 SV=2	MTMR1	71.951	1.013		0.986	0.902		1.31	0.933		0.973	0.862	0.555387	1.107	0.697266	0.953	0.195754
A0A5G2QI51	Spliceosome associated factor 3, U4/U6 recycling protein OS=Sus scrofa OX=9823 GN=SART3 PE=1 SV=1	SART3	109.26	1.1	1.117	1.036	1.075	1.134	1.137	0.913	0.873	0.96	0.821	0.00386333	1.029	0.388259	0.844	0.00902728
A0A287A5D1	FIP1-like 1 protein OS=Sus scrofa OX=9823 GN=FIP1L1 PE=1 SV=2	FIP1L1	62.655	1.072			1.198			0.95			0.793		1.118		0.886
A0A287AL10	Ferritin OS=Sus scrofa OX=9823 GN=FTH1 PE=1 SV=2	FTH1	21.185	0.844	0.858	0.873	0.885	0.876	0.88	1.244	1.236	1.274	1.421	3.41855e-06	1.026	0.0673626	1.458	9.53718e-06
A0A5G2QNH7	Secretory carrier-associated membrane protein OS=Sus scrofa OX=9823 GN=SCAMP5 PE=3 SV=1	SCAMP5	18.392	1.039	1.035	0.999	1.059	1.074	1.144	0.956	0.947	0.889	0.852	0.00825738	1.066	0.0759498	0.909	0.0208092
I3LLG4	DnaJ homolog subfamily A member 3, mitochondrial isoform 1(predicted) OS=Sus scrofa OX=9823 GN=DNAJA3 PE=1 SV=2	DNAJA3	53.967	1.001	1.018	1.046	1.068	1.059	1.06	1.086	1.077	1.057	1.01	0.291595	1.04	0.0401519	1.051	0.030709
F1RWA6	Signal transducing adaptor molecule OS=Sus scrofa OX=9823 GN=STAM PE=1 SV=3	STAM	55.063	1.106	1.127	1.054	1.082	1.138	0.992	0.826	0.869	0.715	0.75	0.0151147	0.977	0.616439	0.733	0.00710573
A0A287AJ73	Catenin beta 1 OS=Sus scrofa OX=9823 GN=CTNNB1 PE=1 SV=1	CTNNB1	81.443	0.947	0.939		1.007	1.022		1.002	0.997		0.985	0.196991	1.076	0.0133362	1.06	0.00708428
A0A5G2QR17	Osteoclast-stimulating factor 1 OS=Sus scrofa OX=9823 GN=OSTF1 PE=1 SV=1	OSTF1	21.159	0.901		0.908	1.196		1.177	0.982		0.972	0.823	0.00238444	1.312	0.00107229	1.08	0.00685408
F1RGT0	Dihydroxyacetone phosphate acyltransferase OS=Sus scrofa OX=9823 GN=GNPAT PE=3 SV=4	GNPAT	71.513	0.969	0.984	0.914	1.025	1.016	0.994	1.027	0.972	1.052	1.005	0.857922	1.059	0.0773018	1.064	0.127967
A0A286ZL14	E3 ubiquitin-protein ligase OS=Sus scrofa OX=9823 GN=ITCH PE=4 SV=2	ITCH	86.618	0.998	0.964	1.141	1.022	1.07	1.038	0.977	0.951	0.969	0.926	0.00786727	1.009	0.843919	0.934	0.272785
A0A287BAB5	BolA-like protein 2 isoform 1 (Fragment)(predicted) OS=Sus scrofa OX=9823 PE=1 SV=1	--	10.086	1.033	1.059	1.06	1.039	1.096	1.023	1.134	1.031	1.063	1.022	0.57085	1.002	0.948937	1.024	0.474659
A0A5G2QGX8	Tetraspanin-31 OS=Sus scrofa OX=9823 GN=TSPAN31 PE=4 SV=1	TSPAN31	13.343	0.742			0.921			1.211			1.315		1.241		1.632
A0A287A9Z6	Sorbin and SH3 domain-containing protein 2 OS=Sus scrofa OX=9823 GN=SORBS2 PE=1 SV=2	SORBS2	135.8	0.78	0.78	1.086	1.229	1.269	0.98	0.907	0.913	0.724	0.731	0.0489009	1.314	0.110994	0.961	0.82101
F1SV88	Histone deacetylase 1 OS=Sus scrofa OX=9823 GN=HDAC1 PE=1 SV=3	HDAC1	50.773	1.058	1.093	1.045	1.166	1.162	1.141	0.96	0.98	0.977	0.841	4.88147e-05	1.085	0.00540549	0.913	0.00356706
A0A286ZI25	Poly [ADP-ribose] polymerase OS=Sus scrofa OX=9823 GN=PARP14 PE=1 SV=2	PARP14	186.2	0.927	0.958	0.969	1.08	0.981	0.996	0.917	0.869	0.962	0.899	0.063691	1.071	0.105849	0.963	0.297899
A0A286ZRG9	Malic enzyme OS=Sus scrofa OX=9823 GN=ME1 PE=1 SV=1	ME1	61.465	1.073	1.099	1.078	0.794	0.823	0.782	0.898	0.927	0.877	1.126	0.0057464	0.738	5.53609e-05	0.831	0.000470293
A0A5G2R718	Pyruvate dehydrogenase E1 component subunit beta OS=Sus scrofa OX=9823 GN=PDHB PE=1 SV=1	PDHB	37.128	0.864	0.868	0.855	1.076	1.111	1.117	1.231	1.199	1.198	1.098	0.00311207	1.277	4.02249e-05	1.402	4.52105e-06
I3L9J7	Rho guanine nucleotide exchange factor 10 like OS=Sus scrofa OX=9823 GN=ARHGEF10L PE=4 SV=2	ARHGEF10L	134.98	1.108	1.02	1.05	1.094	1.077	1.118	1.003	1.224	1.042	0.994	0.882414	1.035	0.26014	1.029	0.722355
A0A287ANQ8	C-type lectin domain-containing protein OS=Sus scrofa OX=9823 GN=LOC110259262 PE=1 SV=2	LOC110259262	27.982	1.514	1.313	1.664	0.714	0.685	0.651	0.873	0.695	0.702	1.107	0.287092	0.456	0.000454199	0.505	0.00252485
A0A287BKN9	Apoptosis inducing factor mitochondria associated 2 OS=Sus scrofa OX=9823 GN=AIFM2 PE=4 SV=1	AIFM2	42.026	0.996	1.094	0.826	0.872	1.031	0.907	1.166	0.956	1.207	1.185	0.132362	0.964	0.751104	1.142	0.290019
A0A287AIB6	YTH domain containing 1 OS=Sus scrofa OX=9823 GN=YTHDC1 PE=4 SV=1	YTHDC1	84.324	1.104	0.925		1.08	1.25		0.99	0.811		0.773	0.170367	1.148	0.347933	0.888	0.462172
A0A287BN04	Plectin OS=Sus scrofa OX=9823 GN=PLEC PE=1 SV=1	PLEC	515.73	1.026	1.033	1.082	0.908	0.935	0.972	0.962	1.124	1.062	1.118	0.0904069	0.896	0.0132181	1.002	0.992978
A0A5G2QDD7	Cytochrome P450 3A22(predicted) OS=Sus scrofa OX=9823 GN=CYP3A22 PE=1 SV=1	CYP3A22	57.491	0.643	0.659	0.659	1.073	1.234	1.068	1.491	1.487	1.424	1.304	0.0057362	1.721	0.000356694	2.245	1.1703e-06
A0A5G2Q7I8	Twinfilin actin binding protein 2 OS=Sus scrofa OX=9823 GN=TWF2 PE=1 SV=1	TWF2	39.426	1.046			1.014			0.93			0.917		0.969		0.889
F1RLI4	WD repeat domain 36 OS=Sus scrofa OX=9823 GN=WDR36 PE=4 SV=3	WDR36	95.453	1.018	1.003	1.014	1.075	0.914	1.035	1.011	1.082	0.98	1.016	0.773328	0.996	0.909118	1.013	0.714738
F1RWK2	Peptidase inhibitor 15 OS=Sus scrofa OX=9823 GN=PI15 PE=4 SV=1	PI15	29.059	1.028	1.049	1.003	0.976	0.807	0.986	1.071	1.086	1.05	1.158	0.0837897	0.899	0.17176	1.041	0.0673131
A0A287AZZ6	Protein numb homolog OS=Sus scrofa OX=9823 GN=NUMB PE=1 SV=2	NUMB	65.591	0.975	0.972	0.992	1.056	1.086	1.018	0.909	0.884	0.907	0.854	0.00163404	1.075	0.0217234	0.919	0.00150335
A0A5G2QER9	Armadillo like helical domain containing 3 OS=Sus scrofa OX=9823 GN=ARMH3 PE=1 SV=1	ARMH3	76.019	1.065	1.104	1.092	1.018	0.945	0.992	0.958	0.992	0.98	0.992	0.752775	0.906	0.0151611	0.898	0.00191896
I3LJD2	Lectin, mannose binding 2 like OS=Sus scrofa OX=9823 GN=LMAN2L PE=1 SV=2	LMAN2L	43.942	1.112			1.007			1.076			1.069		0.906		0.968
A0A5G2QVX3	DNA-directed RNA polymerase OS=Sus scrofa OX=9823 GN=POLR1B PE=3 SV=1	POLR1B	108.04	0.997	1.039	1.079	1.063	1.057	1.1	0.966	1.143	1.17	1.018	0.822676	1.034	0.266882	1.053	0.496068
F1SFR1	MYG1 exonuclease OS=Sus scrofa OX=9823 GN=MYG1 PE=1 SV=2	MYG1	43.216	1.078	1.129	0.981	0.96	1.11	1.169	0.887	0.873	0.857	0.808	0.0246473	1.016	0.85386	0.821	0.0100039
K7N7E5	Fatty acid desaturase 1 OS=Sus scrofa OX=9823 GN=FADS1 PE=3 SV=3	FADS1	55.933	0.993	1.036	0.934	0.918	0.919	0.924	1.414	1.35	1.303	1.473	8.32922e-05	0.932	0.0818534	1.373	0.00116006
A0A287A0I8	Drebrin 1 OS=Sus scrofa OX=9823 GN=DBN1 PE=1 SV=2	DBN1	76.598	1.035	1.024	0.935	1.032	1.086	1.028	0.966	0.965	0.964	0.92	0.00943755	1.051	0.243629	0.967	0.369206
F1RSW8	Ligand of numb-protein X 2 OS=Sus scrofa OX=9823 GN=LNX2 PE=4 SV=3	LNX2	75.069	0.887	0.917	0.938	1.19	1.112	1.053	1.099	1.062	1.195	1	0.995261	1.224	0.00670722	1.224	0.00648811
F1RY63	Protein phosphatase 6 regulatory subunit 3 OS=Sus scrofa OX=9823 GN=PPP6R3 PE=1 SV=4	PPP6R3	96.876	0.907		0.928	1.143		1.204	1.021		1.04	0.878	0.0424028	1.279	0.0130898	1.123	0.0156291
A0A286ZVQ3	NACHT domain-containing protein OS=Sus scrofa OX=9823 GN=NLRP12L PE=4 SV=1	NLRP12L	111.6	0.899	0.818	0.893	1.201	1.311	1.149	1.204	1.125	1.193	0.962	0.442407	1.403	0.00236924	1.349	0.00127004
A0A287A5R6	Dedicator of cytokinesis 9 OS=Sus scrofa OX=9823 GN=DOCK9 PE=1 SV=2	DOCK9	227.65	1.112			1.068			0.814			0.762		0.96		0.732
A0A5G2RLN1	Tetraspanin OS=Sus scrofa OX=9823 GN=CD81 PE=1 SV=1	CD81	23.57	1.107	1.098	1.132	0.97	1.025	1.01	0.97	0.914	0.94	0.94	0.0593897	0.901	0.00508015	0.846	0.00100663
A0A287B7U2	NOP2/Sun RNA methyltransferase 4 OS=Sus scrofa OX=9823 GN=NSUN4 PE=3 SV=2	NSUN4	42.81	1.073		1.002	0.971		1.128	1.059		1.025	0.993	0.958547	1.012	0.920598	1.004	0.911207
A0A5G2Q8I9	Alpha-2-macroglobulin isoform a(predicted) OS=Sus scrofa OX=9823 GN=A2M PE=1 SV=1	A2M	163.99	1.1	1.102	1.098	0.9	0.911	0.897	1.088	1.082	1.089	1.203	3.48087e-06	0.821	2.11237e-06	0.988	0.00530693
I3LPG9	ATP binding cassette subfamily A member 6 OS=Sus scrofa OX=9823 GN=ABCA6 PE=4 SV=3	ABCA6	183.26	1.07		1.092	1.054		1.058	0.861		0.887	0.828	0.00621833	0.977	0.152746	0.809	0.00710872
F1RGL8	Rabaptin, RAB GTPase binding effector protein 1 OS=Sus scrofa OX=9823 GN=RABEP1 PE=3 SV=4	RABEP1	94.271	1.002	0.931		1.216	1.18		0.926	0.914		0.768	0.0038294	1.24	0.0323635	0.952	0.322219
A0A5G2Q8Q2	TPD52 like 1 OS=Sus scrofa OX=9823 GN=TPD52L1 PE=1 SV=1	TPD52L1	14.815	1.26	1.278		0.779	0.907		1.201	1.176		1.41	0.0458132	0.664	0.0327232	0.937	0.035454
A0A5G2R9E3	SPG21 abhydrolase domain containing, maspardin OS=Sus scrofa OX=9823 GN=SPG21 PE=4 SV=1	SPG21	31.66	1.154	1.131		1.056	1.012		1.011	1.028		0.986	0.604193	0.905	0.0512351	0.892	0.0129162
F1SPG0	RAB7A, member RAS oncogene family OS=Sus scrofa OX=9823 GN=RAB7A PE=1 SV=3	RAB7A	22.19	0.943	0.919	0.929	0.977	1.002	1.04	1.084	1.054	1.053	1.057	0.0532356	1.082	0.016308	1.143	0.000379369
A0A5G2QXW7	Ring finger protein 115 OS=Sus scrofa OX=9823 GN=RNF115 PE=4 SV=1	RNF115	30.571	1.21	1		0.865	1.148		0.994	0.76		0.871	0.555881	0.911	0.621043	0.794	0.288761
F1RGC9	26S proteasome non-ATPase regulatory subunit 13 OS=Sus scrofa OX=9823 GN=PSMD13 PE=1 SV=1	PSMD13	42.867	0.977	0.979	0.97	1.236	1.24	1.188	0.984	0.981	0.977	0.803	9.50727e-05	1.252	8.94396e-05	1.005	0.192086
A0A287A3L9	Alpha-MPP OS=Sus scrofa OX=9823 GN=PMPCA PE=1 SV=2	PMPCA	52.757	1.032	0.978	0.988	1.071	1.033	1.032	0.968	0.964	0.993	0.933	0.0104911	1.046	0.0926395	0.976	0.265401
A0A287AWQ4	PKHD1 ciliary IPT domain containing fibrocystin/polyductin OS=Sus scrofa OX=9823 GN=PKHD1 PE=4 SV=1	PKHD1	432.61	1.071		1.116	0.949		1.053	0.904		0.969	0.936	0.402651	0.915	0.250538	0.856	0.0613247
A0A5G2QKD8	Tetraspanin OS=Sus scrofa OX=9823 GN=CD82 PE=1 SV=1	CD82	28.955	1.059	1.12	1.102	0.867	0.834	0.936	0.845	0.838	0.922	0.988	0.805629	0.804	0.00436749	0.794	0.00265312
F6QA36	Actin-related protein 2 OS=Sus scrofa OX=9823 GN=ACTR2 PE=1 SV=2	ACTR2	46.19	1.101	1.082	1.059	1.007	1.022	0.998	0.92	0.947	0.863	0.902	0.0213248	0.934	0.0065688	0.842	0.0043487
A0A286ZZT7	General transcription factor IIF subunit 2 OS=Sus scrofa OX=9823 GN=GTF2F2 PE=1 SV=1	GTF2F2	28.459	1.06	1.058	0.999	0.994	1.044	0.972	0.898	0.961	0.9	0.917	0.0467861	0.966	0.289591	0.885	0.0144519
F1RW11	Glycerol-3-phosphate acyltransferase 3 OS=Sus scrofa OX=9823 GN=GPAT3 PE=4 SV=2	GPAT3	21.829	1.081	1.121		0.94	0.936		0.946	0.997		1.036	0.317878	0.852	0.0128098	0.882	0.059206
A0A5G2R4F8	AP-1 complex subunit gamma OS=Sus scrofa OX=9823 GN=AP1G1 PE=1 SV=1	AP1G1	91.768	1.044	1.04	1.045	1.156	1.138	1.124	0.95	0.955	0.956	0.837	2.87853e-05	1.092	0.000432937	0.914	3.27829e-06
A0A287A119	39S ribosomal protein L34, mitochondrial OS=Sus scrofa OX=9823 GN=MRPL34 PE=1 SV=1	MRPL34	10.849	0.969	0.967	0.989	0.972	0.917	0.923	1.084	1.123	1.098	1.175	0.00156234	0.961	0.11519	1.13	0.000631027
A0A286ZLN2	Fibulin-1 OS=Sus scrofa OX=9823 GN=FBLN1 PE=1 SV=1	FBLN1	86.775	0.875	0.976	0.88	1.207	1.091	1.091	0.954	1.045	1.093	0.912	0.152848	1.241	0.0115664	1.132	0.0815784
A0A5G2R7Z7	Polynucleotide kinase 3'-phosphatase OS=Sus scrofa OX=9823 GN=PNKP PE=1 SV=1	PNKP	53.605	1.004	1.022	1.006	1.287	1.249	1.288	1.039	1.011	1.024	0.804	7.01062e-05	1.261	3.66054e-05	1.014	0.229515
F1S4H4	NEDD4 binding protein 2 OS=Sus scrofa OX=9823 GN=N4BP2 PE=4 SV=4	N4BP2	196.83	0.939	0.904		1.135	1.251		0.947	1.069		0.845	0.161432	1.295	0.0388462	1.094	0.299811
A0A5G2RH77	Vesicle associated membrane protein 7 OS=Sus scrofa OX=9823 GN=VAMP7 PE=1 SV=1	VAMP7	23.949	1.089	1.01	1.001	1.036	1.025	1.022	0.888	0.926	0.923	0.888	0.00106669	0.995	0.867827	0.883	0.0143231
K7GQ26	Hexokinase OS=Sus scrofa OX=9823 GN=HK3 PE=1 SV=2	HK3	81.791	1.086		1.192	0.862		0.902	1.102		0.772	1.062	0.825353	0.774	0.0388998	0.823	0.372056
A0A5G2RL67	Aldehyde dehydrogenase 8 family member A1 OS=Sus scrofa OX=9823 GN=ALDH8A1 PE=1 SV=1	ALDH8A1	57.379	0.995	1.006	0.994	1.179	1.192	1.161	1.036	1.024	1.023	0.873	9.59126e-05	1.179	4.27099e-05	1.029	0.00659668
A0A287BEY2	Vacuolar protein sorting-associated protein 33B isoform 1(predicted) OS=Sus scrofa OX=9823 GN=VPS33B PE=3 SV=1	VPS33B	66.414	1.035	1.059	0.989	1.134	1.115	1.116	0.975	0.951	0.969	0.86	8.49787e-05	1.091	0.0134843	0.939	0.0433537
A0A5G2QKI7	Integrin subunit alpha 5 OS=Sus scrofa OX=9823 GN=ITGA5 PE=1 SV=1	ITGA5	104.69	1.049	1.057	0.983	1.036	1.03	1.037	0.944	0.978	0.95	0.926	0.00221355	1.005	0.83804	0.93	0.0467313
F1RR78	Spectrin alpha, non-erythrocytic 1 OS=Sus scrofa OX=9823 GN=SPTAN1 PE=1 SV=4	SPTAN1	266.79	0.99	0.928	0.925	0.973	1.034	1.009	0.983	0.974	0.954	0.965	0.149427	1.061	0.104434	1.024	0.369833
A0A5G2R1C4	Ubiquitin specific peptidase 47 OS=Sus scrofa OX=9823 GN=USP47 PE=1 SV=1	USP47	147.36	0.847	0.877	0.803	1.37	1.294	1.312	1.116	1.057	1.126	0.83	0.00204584	1.573	0.000124744	1.306	0.00118036
F1RQB6	G3BP stress granule assembly factor 1 OS=Sus scrofa OX=9823 GN=G3BP1 PE=1 SV=3	G3BP1	45.354	0.833	0.889	0.888	1.437	1.43	1.314	0.972	1.043	1.015	0.725	0.000829264	1.602	0.000200365	1.161	0.00738226
A0A287A5T9	Ectonucleotide pyrophosphatase/phosphodiesterase 1 OS=Sus scrofa OX=9823 GN=ENPP1 PE=1 SV=1	ENPP1	98.903	1.024	1.103	1.098	1.041	1.008	0.978	0.863	0.944	0.932	0.905	0.0393649	0.939	0.10367	0.849	0.0114285
A0A5G2QVJ7	Engulfment and cell motility 3 OS=Sus scrofa OX=9823 GN=ELMO3 PE=4 SV=1	ELMO3	79.368	1.038	1.046	1.09	1.096	1.098	1.128	0.952	0.941	0.867	0.831	0.00381322	1.047	0.0620967	0.87	0.0132672
I3LS68	Rho guanine nucleotide exchange factor 26 OS=Sus scrofa OX=9823 GN=ARHGEF26 PE=4 SV=3	ARHGEF26	93.094	0.855			1.695			1.261			0.744		1.982		1.475
I3LL55	Proteasome 26S subunit, non-ATPase 3 OS=Sus scrofa OX=9823 GN=PSMD3 PE=1 SV=2	PSMD3	59.001	0.96		0.96	1.193		1.225	0.933		0.954	0.78	0.00482947	1.259	0.00327982	0.983	0.258407
F1RVZ4	TNF receptor-associated factor OS=Sus scrofa OX=9823 GN=TRAF2 PE=3 SV=3	TRAF2	57.474	0.993	0.961	0.988	0.904	0.909	0.993	0.969	0.894	0.963	1.007	0.86253	0.954	0.207705	0.961	0.216371
A0A287BD17	Heterochromatin protein 1-binding protein 3 OS=Sus scrofa OX=9823 GN=HP1BP3 PE=1 SV=1	HP1BP3	59.141	0.934	0.934	0.882	1.071	1.05	1.062	0.931	0.917	0.905	0.865	0.00013063	1.157	0.00182447	1.001	0.950024
F1RKY2	Serpin family D member 1 OS=Sus scrofa OX=9823 GN=SERPIND1 PE=1 SV=2	SERPIND1	58.246	0.997	1.011	0.995	1.086	1.068	1.08	1.064	1.07	1.053	0.985	0.0975092	1.077	0.000456272	1.061	0.000978592
A0A286ZQ37	Hedgehog interacting protein OS=Sus scrofa OX=9823 GN=HHIP PE=3 SV=2	HHIP	76.701	1.027			0.86			0.853			0.992		0.837		0.831
A0A287BNW1	ST3 beta-galactoside alpha-2,3-sialyltransferase 6 OS=Sus scrofa OX=9823 GN=ST3GAL6 PE=3 SV=1	ST3GAL6	35.174	1.25	1.103		0.97	0.995		0.963	0.921		0.959	0.241452	0.835	0.107816	0.801	0.0799216
A0A5G2QD95	Exosome component 10 OS=Sus scrofa OX=9823 GN=EXOSC10 PE=4 SV=1	EXOSC10	96.643		1.034	1.106		1.024	1.071		0.871	0.884	0.838	0.0173859	0.979	0.656297	0.82	0.0290414
I3L8K4	Eukaryotic translation initiation factor 5B OS=Sus scrofa OX=9823 GN=EIF5B PE=1 SV=3	EIF5B	139.05	1.04	0.94	1	1.252	1.233	1.244	0.891	0.927	0.983	0.751	0.00057653	1.251	0.00163852	0.94	0.205575
I3L7Q4	PRP6 homolog OS=Sus scrofa OX=9823 GN=PRPF6 PE=1 SV=3	PRPF6	103.36	1.06	1.02	1.099	1.078	1.059	1.093	0.91	0.92	0.894	0.843	0.000161915	1.016	0.524527	0.857	0.00262641
A0A287AF08	Selenoprotein H(predicted) OS=Sus scrofa OX=9823 GN=SELENOH PE=1 SV=1	SELENOH	13.388	1.142	1.114	1.134	1.159	1.262	1.204	0.673	0.678	0.669	0.557	1.9646e-05	1.069	0.0609594	0.596	4.02908e-07
A0A286ZP98	Mitochondrial ribosomal protein L40 OS=Sus scrofa OX=9823 GN=MRPL40 PE=1 SV=2	MRPL40	19.368	1.083	1.048	1.083	0.896	0.997	0.901	1.042	0.963	1.01	1.079	0.138529	0.869	0.0178782	0.938	0.0645464
A0A287ANY2	Myeloid cell surface antigen CD33 isoform X1(predicted) OS=Sus scrofa OX=9823 GN=LOC110261034 PE=4 SV=2	LOC110261034	39.417	1.082	1.148	1.087	1.02	0.999	0.951	0.94	0.978	1.077	1.008	0.882298	0.895	0.0171526	0.903	0.0815217
A0A5G2QBF4	COX assembly mitochondrial protein OS=Sus scrofa OX=9823 GN=CMC1 PE=3 SV=1	CMC1	12.557	1.028	1.021	0.988	0.876	0.918	0.918	1.194	1.171	1.267	1.339	0.000504585	0.893	0.00465626	1.196	0.00259475
F2Z526	Transmembrane protein 258 OS=Sus scrofa OX=9823 GN=TMEM258 PE=3 SV=1	TMEM258	9.0788	0.959	0.908	0.94	0.914	0.96	0.92	1.066	1.032	1.033	1.121	0.00367405	0.995	0.844948	1.115	0.00468046
I3LH19	RING-type E3 ubiquitin transferase OS=Sus scrofa OX=9823 GN=MUL1 PE=1 SV=2	MUL1	34.351	0.978	0.987	1.01	0.881	0.896	0.913	1.088	1.122	1.087	1.226	0.000155836	0.904	0.00201462	1.108	0.0019091
A0A286ZY95	Fibronectin OS=Sus scrofa OX=9823 GN=FN1 PE=1 SV=1	FN1	262.32	1.063	1.084	1.093	1.092	1.156	1.072	0.937	0.994	1.022	0.889	0.0266004	1.025	0.377718	0.911	0.0255891
F1SE08	Serine palmitoyltransferase long chain base subunit 2 OS=Sus scrofa OX=9823 GN=SPTLC2 PE=3 SV=3	SPTLC2	62.885	1.088	1.128	1.11	0.991	1.014	0.992	0.901	0.879	0.921	0.901	0.00250901	0.901	0.00126137	0.812	0.000258302
A0A287BB12	Methylcrotonoyl-CoA carboxylase 1 OS=Sus scrofa OX=9823 GN=MCCC1 PE=1 SV=2	MCCC1	102.52	0.986	0.955	1.039	1.061	1.045	1.021	0.911	0.891	0.895	0.862	0.000347915	1.049	0.145971	0.905	0.0176516
F1RMM0	Caveolae associated protein 3 OS=Sus scrofa OX=9823 GN=CAVIN3 PE=1 SV=2	CAVIN3	27.351	0.962	0.934	0.913	1.308	1.243	1.359	0.985	0.894	0.959	0.726	0.00116732	1.392	0.000384342	1.01	0.781675
A0A287AP95	Ig-like domain-containing protein OS=Sus scrofa OX=9823 PE=4 SV=2	--	11.231	1.366	1.369	1.509	1.198	1.162	1.21	0.831	0.86	0.903	0.727	0.000291252	0.841	0.00797225	0.611	0.000269777
F1SD63	Coiled-coil and C2 domain containing 1A OS=Sus scrofa OX=9823 GN=CC2D1A PE=1 SV=3	CC2D1A	96.812	1.004	1.009	0.997	1.014	1.044	1.059	1.006	0.939	0.977	0.937	0.052192	1.036	0.058389	0.971	0.21227
A0A5G2R8H4	CCR4-NOT transcription complex subunit 3 OS=Sus scrofa OX=9823 GN=CNOT3 PE=1 SV=1	CNOT3	67.161	0.795	0.879		0.916	1.17		1.095	1.06		1.033	0.777303	1.246	0.247371	1.287	0.0406625
A0A287BS07	Calcium activated nucleotidase 1 OS=Sus scrofa OX=9823 GN=CANT1 PE=4 SV=1	CANT1	41.631	1.049	1.093	1.026	1.008	0.968	0.908	1.037	1.044	0.986	1.063	0.153792	0.91	0.0567814	0.968	0.278741
A0A5G2QKX6	CPSF_A domain-containing protein OS=Sus scrofa OX=9823 PE=1 SV=1	--	22.889		1.035			1.044			0.906		0.868		1.009		0.875
F1S715	Alpha-L-fucosidase OS=Sus scrofa OX=9823 GN=FUCA2 PE=1 SV=3	FUCA2	51.97	0.912	0.932	0.858	1.046	1.11	0.934	0.888	0.808	0.794	0.806	0.0250392	1.144	0.0788546	0.922	0.125948
A0A286ZUK6	GDP-4-keto-6-deoxy-D-mannose-3,5-epimerase-4-reductase OS=Sus scrofa OX=9823 GN=GFUS PE=1 SV=1	GFUS	42.697	0.952	1.039	0.966	1.01	1.027	1.015	0.966	0.955	0.991	0.954	0.0172588	1.032	0.304819	0.985	0.640453
A0A287B0L1	Sphingosine-1-phosphate phosphatase 1 OS=Sus scrofa OX=9823 GN=SGPP1 PE=4 SV=1	SGPP1	45.632	1.011	0.948	0.797	1.006	0.931	0.947	0.893	0.988	1.108	1.036	0.651804	1.046	0.542092	1.085	0.433292
A0A5G2QQ19	Asparaginase-like protein 1 OS=Sus scrofa OX=9823 GN=ASRGL1 PE=1 SV=1	ASRGL1	30.39	1.01	0.929	1.05	0.938	0.959	0.925	0.963	0.957	0.966	1.023	0.106776	0.944	0.208803	0.966	0.4039
F1RG29	Cytosolic Fe-S cluster assembly factor NUBP2 OS=Sus scrofa OX=9823 GN=NUBP2 PE=1 SV=4	NUBP2	30.754	0.943	1.063	1.029	1.221	1.16	1.314	1.024	0.981	1.023	0.819	0.00699718	1.217	0.0180343	0.998	0.97582
A0A5G2QDK9	Protein arginine methyltransferase NDUFAF7 OS=Sus scrofa OX=9823 GN=NDUFAF7 PE=1 SV=1	NDUFAF7	49.101	1.247	1.252	1.211	0.94	0.943	0.925	0.94	0.984	1.001	1.042	0.108815	0.757	2.09225e-05	0.788	0.000379011
A0A5G2QFC4	Acetyltransferase component of pyruvate dehydrogenase complex OS=Sus scrofa OX=9823 GN=DLAT PE=1 SV=1	DLAT	55.923	1.007	1.004	1.026	0.99	0.979	0.962	0.986	0.972	0.997	1.008	0.503372	0.965	0.0298013	0.973	0.0520412
F1S3G5	Peptidyl-prolyl cis-trans isomerase OS=Sus scrofa OX=9823 GN=PIN1 PE=1 SV=3	PIN1	16.018	0.878	0.816		1.236	1.316		1.12	1.022		0.839	0.086948	1.506	0.0135477	1.264	0.0572937
A0A5G2QUF4	Glutathione synthetase OS=Sus scrofa OX=9823 GN=GSS PE=1 SV=1	GSS	40.247	0.996			1.013			1.084			1.07		1.017		1.088
K7GSE5	Complex I-B22 OS=Sus scrofa OX=9823 GN=NDUFB9 PE=1 SV=2	NDUFB9	26.301	1.085	1.082	1.121	1.004	0.987	0.972	1.023	1.006	1.097	1.055	0.132919	0.901	0.00211671	0.951	0.151226
A0A287B5F1	Kynurenine formamidase OS=Sus scrofa OX=9823 GN=AFMID PE=3 SV=2	AFMID	31.374	0.878	0.901	0.847	0.962	0.958	0.945	1.201	1.211	1.203	1.262	2.56139e-06	1.091	0.00951335	1.377	6.0148e-05
I3LDH3	Poly [ADP-ribose] polymerase OS=Sus scrofa OX=9823 GN=PARP1 PE=1 SV=3	PARP1	113.21	0.907	0.931	0.856	1.203	1.202	1.223	0.958	1	0.964	0.805	0.000117819	1.347	0.000303264	1.085	0.0442636
A0A5G2QQU9	Profilin OS=Sus scrofa OX=9823 GN=PFN2 PE=1 SV=1	PFN2	20.783	0.788	0.834	0.926	1.534	1.386	1.442	0.873	0.938	0.899	0.621	0.000192662	1.712	0.000639331	1.064	0.286642
A0A286ZIZ7	Copper chaperone for superoxide dismutase OS=Sus scrofa OX=9823 GN=CCS PE=4 SV=2	CCS	27.246	0.907	0.91	0.931	1.217	1.232	1.183	1.139	1.138	1.141	0.941	0.00733144	1.322	4.37573e-05	1.244	1.21181e-05
A0A5G2QB90	Cytochrome P450 4A11 isoform 1(predicted) OS=Sus scrofa OX=9823 GN=LOC100737897 PE=1 SV=1	LOC100737897	57.427	0.724	0.77	0.835	0.33	0.418	0.488	2.734	2.526	2.744	6.476	8.74574e-05	0.531	0.00598027	3.437	1.51111e-05
A0A5G2QU86	MARVEL domain-containing protein OS=Sus scrofa OX=9823 GN=CMTM7 PE=4 SV=1	CMTM7	15.29	2.115	1.63		0.776	1.006		0.844	0.738		0.888	0.520537	0.476	0.0561854	0.422	0.0280965
A0A5G2R6F3	Acyl-coenzyme A oxidase OS=Sus scrofa OX=9823 GN=ACOX3 PE=3 SV=1	ACOX3	72.066	1.649		1.546	0.937		0.948	1.042		1.032	1.1	0.00621709	0.59	0.00384272	0.649	0.00565944
A0A5G2QAE4	Vesicle transport protein OS=Sus scrofa OX=9823 GN=SFT2D2 PE=1 SV=1	SFT2D2	15.924	1.127	1.07	1.044	0.934	0.859	0.852	0.849	0.922	0.975	1.038	0.501431	0.816	0.00533187	0.847	0.0223532
A0A286ZLI8	RNA helicase OS=Sus scrofa OX=9823 GN=DDX17 PE=1 SV=2	DDX17	64.904	1.06	1.058	1.061	1.11	1.092	1.02	0.774	0.876	0.836	0.772	0.00425328	1.014	0.647897	0.782	0.00238112
F1S424	CDC like kinase 4 OS=Sus scrofa OX=9823 GN=CLK4 PE=3 SV=3	CLK4	52.949	0.958	0.961	0.888	1.129	1.046	0.955	0.958	1.009	1.006	0.95	0.389331	1.115	0.122182	1.059	0.133813
A0A5G2RC42	Alpha-1,4 glucan phosphorylase OS=Sus scrofa OX=9823 GN=PYGL PE=1 SV=1	PYGL	93.209	0.806	0.814	0.806	1.046	1.058	1.048	1.028	1.045	1.036	0.986	0.0804797	1.299	6.90771e-07	1.282	1.74905e-06
A0A5G2QLJ8	Complement C1q B chain OS=Sus scrofa OX=9823 GN=C1QB PE=1 SV=1	C1QB	25.642	1.202	1.18	1.227	1.049	1.054	1.055	0.974	1.023	1.026	0.957	0.0605466	0.875	0.000307135	0.838	0.000945055
A0A5G2QJ97	Mediator complex subunit 23 OS=Sus scrofa OX=9823 GN=MED23 PE=1 SV=1	MED23	146.33	1.033	1.006	1.26	1.034	1.076	0.982	0.956	0.935	0.729	0.847	0.130768	0.937	0.470588	0.794	0.106929
A0A287BDX3	Furin, paired basic amino acid cleaving enzyme OS=Sus scrofa OX=9823 GN=FURIN PE=3 SV=2	FURIN	78.678	1.139			0.928			1.014			1.093		0.815		0.89
A0A5G2QGM6	V-type proton ATPase subunit E 1 isoform X3(predicted) OS=Sus scrofa OX=9823 PE=1 SV=1	--	22.602	0.981		1.125	0.863		1.062	1.041		0.962	1.041	0.728321	0.914	0.532815	0.951	0.601407
I3LLU0	Glycerol-3-phosphate dehydrogenase [NAD(+)] OS=Sus scrofa OX=9823 GN=GPD1L PE=1 SV=2	GPD1L	39.49	0.896	0.963	0.942	0.769	0.731	0.792	1.039	1.104	1.044	1.39	0.000412139	0.818	0.00317772	1.138	0.0110606
A0A287B1J6	Cytochrome P450 family 4 subfamily V member 2(predicted) OS=Sus scrofa OX=9823 GN=CYP4V2 PE=3 SV=2	CYP4V2	60.926	0.804	0.799	0.775	0.945	0.944	0.951	1.263	1.306	1.315	1.368	1.59761e-05	1.194	0.000105335	1.633	8.29776e-06
A0A287A2K4	Asparaginase OS=Sus scrofa OX=9823 GN=ASPG PE=4 SV=2	ASPG	69.948	1.105	1.204	1.172	1.117	1.048	1.139	1.015	0.984	0.999	0.907	0.0223418	0.949	0.21762	0.861	0.00519658
A0A5G2RAH0	Secretory carrier-associated membrane protein OS=Sus scrofa OX=9823 GN=SCAMP4 PE=1 SV=1	SCAMP4	21.912	1.108		1.119	1.041		1.084	0.92		0.919	0.865	0.0191098	0.954	0.152313	0.826	0.000673231
A0A287AB56	Pre-mRNA-splicing factor RBM22 OS=Sus scrofa OX=9823 GN=RBM22 PE=1 SV=1	RBM22	44.726	1.032	0.977	0.982	1.152	1.13	1.17	0.963	0.964	0.922	0.825	0.000417739	1.154	0.00205524	0.953	0.100459
F2Z5Q7	N-acetyltransferase domain-containing protein OS=Sus scrofa OX=9823 GN=NAA50 PE=1 SV=3	NAA50	14.886	1.057	1.042	1.109	1.088	1.09	1.149	0.94	0.904	0.969	0.846	0.00335897	1.037	0.233223	0.877	0.00883479
F1RXR2	Protein disulfide-isomerase OS=Sus scrofa OX=9823 GN=CRELD2 PE=3 SV=2	CRELD2	45.517	1.073	0.922	0.905	1.164	1.168	1.182	1.139	1.137	1.164	0.979	0.0739612	1.212	0.0227119	1.186	0.0332405
F1SMR8	Transmembrane protein 209 OS=Sus scrofa OX=9823 GN=TMEM209 PE=4 SV=3	TMEM209	58.106	1.047	0.988	0.983	1.121	1.176	1.065	0.814	0.961	0.928	0.804	0.0193369	1.114	0.0373775	0.896	0.107983
I3LC88	low-density lipoprotein receptor-related protein 1B(predicted) OS=Sus scrofa OX=9823 GN=LRP1B PE=3 SV=3	LRP1B	514.22	1.033	0.998	1.016	1.03	1.074	0.985	0.952	0.922	0.927	0.907	0.0222874	1.014	0.650001	0.919	0.00388765
A0A5G2QST7	WD repeat-containing protein 44 OS=Sus scrofa OX=9823 GN=WDR44 PE=4 SV=1	WDR44	91.186	1.118	1.054	1.047	0.926	1.032	0.924	0.898	0.947	0.908	0.955	0.325427	0.895	0.0568104	0.855	0.00408188
F1SDW4	Poly(ADP-ribose) glycohydrolase OS=Sus scrofa OX=9823 GN=PARG PE=3 SV=3	PARG	110.46	1.026	0.971	1.032	1.045	1.12	1.084	0.872	0.96	0.968	0.862	0.0186536	1.073	0.0658091	0.924	0.109852
A0A286ZYY0	Methionine--tRNA ligase OS=Sus scrofa OX=9823 GN=MARS2 PE=3 SV=1	MARS2	67.056	1.054	1.027	1.026	0.926	0.991	0.9	0.956	0.965	0.955	1.021	0.495559	0.907	0.0298732	0.926	0.00120752
F1S0J1	C4b-binding protein alpha chain isoform X1-like(predicted) OS=Sus scrofa OX=9823 GN=C4BPA PE=1 SV=3	C4BPA	22.695	2.396	2.704	2.096	1.158	1.139	1.156	0.85	0.862	0.922	0.763	0.000451017	0.48	0.00058787	0.366	0.000210157
A0A287A0E5	GTP-binding protein Rheb(predicted) OS=Sus scrofa OX=9823 PE=4 SV=2	--	16.635	0.92	0.896	0.911	1.297	1.266	1.247	1.311	1.255	1.286	1.011	0.556144	1.397	1.72406e-05	1.413	2.00072e-05
A0A287ALF9	Proteasome inhibitor PI31 subunit OS=Sus scrofa OX=9823 GN=PSMF1 PE=1 SV=1	PSMF1	31.897	1.022	1.041	1.045	0.861	0.99	1.036	0.944	0.922	0.921	0.965	0.596969	0.929	0.242967	0.897	0.000500211
A0A5G2QW70	Thioredoxin related transmembrane protein 4 OS=Sus scrofa OX=9823 GN=TMX4 PE=1 SV=1	TMX4	36.906	0.943	0.954	0.91	1.023	1.034	0.965	0.95	0.966	1.015	0.97	0.35571	1.077	0.046044	1.044	0.152924
I3LA28	SEC14-like protein 2 isoform 1(predicted) OS=Sus scrofa OX=9823 GN=SEC14L2 PE=1 SV=3	SEC14L2	43.577	0.852	0.849	0.847	1.054	1.058	1.069	1.097	1.145	1.125	1.058	0.0124549	1.248	1.06403e-06	1.321	2.43436e-05
A0A5G2R2Y1	Proteasome subunit alpha type OS=Sus scrofa OX=9823 GN=PSMA3 PE=1 SV=1	PSMA3	26.029	1.012	1.004	1.018	0.977	0.986	1.01	0.997	1.021	1.04	1.029	0.14818	0.98	0.129007	1.008	0.579527
I3LM99	Grancalcin OS=Sus scrofa OX=9823 GN=GCA PE=1 SV=2	GCA	33.425	1.131	1.165	1.161	0.825	0.787	0.771	0.855	0.825	0.802	1.042	0.209445	0.689	7.29197e-05	0.718	8.95289e-05
F1RRI2	FERM domain containing 8 OS=Sus scrofa OX=9823 GN=FRMD8 PE=4 SV=3	FRMD8	45.095		1.052			1.098			0.974		0.887		1.044		0.926
A0A5G2QSD5	SWIB domain-containing protein OS=Sus scrofa OX=9823 GN=SMARCD2 PE=3 SV=1	SMARCD2	54.719	1.069	1.052	1.045	1.113	1.08	1.091	0.844	0.994	0.896	0.833	0.0188233	1.037	0.0302469	0.864	0.0367014
F1SNK3	S-methyl-5'-thioadenosine phosphorylase OS=Sus scrofa OX=9823 GN=MTAP PE=1 SV=4	MTAP	39.525	0.988	1.019	0.944	0.865	0.908	0.869	0.936	0.958	0.948	1.076	0.0122469	0.895	0.0151139	0.963	0.184171
A0A287BQM2	Dynamin GTPase OS=Sus scrofa OX=9823 GN=DNM2 PE=1 SV=2	DNM2	90.513	0.92	0.944	0.968	1.234	1.244	1.237	1.102	1.12	1.115	0.898	3.75369e-05	1.312	5.29212e-05	1.178	0.000443625
F1S2H8	IQ motif containing GTPase activating protein 2 OS=Sus scrofa OX=9823 GN=IQGAP2 PE=1 SV=4	IQGAP2	171.06	1.039	1.041	0.995	1.205	1.184	1.258	1.046	1.009	0.96	0.827	0.00342786	1.186	0.00185004	0.98	0.525195
A0A5G2R0D0	Mitochondrial import inner membrane translocase subunit TIM17 OS=Sus scrofa OX=9823 GN=TIMM17B PE=3 SV=1	TIMM17B	23.613	1.032			1.035			1.024			0.989		1.003		0.992
I3LJR6	S-adenosylmethionine synthase OS=Sus scrofa OX=9823 GN=MAT2A PE=1 SV=2	MAT2A	40.571	0.911	0.896	0.873	1.384	1.385	1.321	0.87	0.876	0.912	0.65	3.63974e-05	1.526	2.94539e-05	0.992	0.688105
A0A287AJB1	Homogentisate 1,2-dioxygenase OS=Sus scrofa OX=9823 GN=HGD PE=1 SV=1	HGD	49.851	1.172	1.149	1.174	0.96	0.98	0.995	1.086	1.098	1.072	1.109	0.00113789	0.84	0.000150465	0.932	0.00193031
F1SJA8	Ferritin OS=Sus scrofa OX=9823 PE=3 SV=3	--	24.954	0.895	0.853		0.985	1.103		0.843	0.843		0.807	0.0642725	1.195	0.102974	0.965	0.274526
A0A5G2QKU9	3-hydroxyisobutyrate dehydrogenase, mitochondrial OS=Sus scrofa OX=9823 GN=HIBADH PE=1 SV=1	HIBADH	32.508	1.176	1.15	1.142	0.88	0.896	0.838	1.177	1.118	1.163	1.323	0.000380434	0.754	0.000205443	0.997	0.872849
A0A287BMN4	2-arachidonoylglycerol hydrolase ABHD12 OS=Sus scrofa OX=9823 GN=ABHD12 PE=1 SV=2	ABHD12	40.749	1.045	1.038	1.018	0.923	0.944	1.018	1.016	0.944	0.968	1.015	0.69937	0.93	0.0757761	0.944	0.0654599
I3LTW0	Transmembrane protein 97 OS=Sus scrofa OX=9823 GN=TMEM97 PE=3 SV=2	TMEM97	20.905	0.945	0.956	0.915	0.844	0.807	0.818	1.096	1.185	1.205	1.412	0.000427901	0.877	0.00213743	1.238	0.00266468
A0A5S8K7Q3	5'-AMP-activated protein kinase subunit gamma-1 OS=Sus scrofa OX=9823 GN=PRKAG1 PE=3 SV=1	PRKAG1	33.955	0.976	1.019	0.938	1.199	1.172	1.208	0.998	1.026	1.029	0.853	0.000283467	1.22	0.00145883	1.041	0.19125
A0A5G2QKF5	Jumping translocation breakpoint(predicted) OS=Sus scrofa OX=9823 GN=JTB PE=4 SV=1	JTB	14.855	1.121	1.051	1.167	1.005	1.064	0.985	0.979	1.014	0.965	0.969	0.312628	0.915	0.0809706	0.886	0.0236315
A0A287AD92	GrpE protein homolog OS=Sus scrofa OX=9823 GN=GRPEL1 PE=1 SV=2	GRPEL1	24.289	1.026	0.996	1.033	0.926	0.93	0.94	1.022	0.995	1.01	1.083	0.000890122	0.915	0.00183367	0.991	0.53874
A0A5G2QQB4	Phe-4-monooxygenase OS=Sus scrofa OX=9823 GN=PAH PE=1 SV=1	PAH	51.392	0.827	0.834	0.838	1.086	1.094	1.062	1.026	1.045	1.042	0.96	0.0186278	1.297	1.16036e-05	1.246	5.74713e-06
I3LFZ2	Replication protein A3 OS=Sus scrofa OX=9823 GN=RPA3 PE=1 SV=1	RPA3	13.596	1.068	1.06	1.045	1.005	1.045	1.06	0.925	1.012	0.956	0.93	0.076843	0.98	0.302954	0.912	0.0262162
A0A287ARZ7	General transcription and DNA repair factor IIH helicase subunit XPD OS=Sus scrofa OX=9823 GN=ERCC2 PE=3 SV=1	ERCC2	77.966	1.03		0.95	1.009		1.233	0.984		0.948	0.862	0.29345	1.132	0.382285	0.976	0.645099
F1RVE4	Autophagy protein 5 OS=Sus scrofa OX=9823 GN=ATG5 PE=3 SV=3	ATG5	19.205	0.995	1.012	0.953	0.97	0.966	0.997	1.032	0.881	1.002	0.994	0.873927	0.991	0.684367	0.985	0.754623
F1SFF4	RNA transcription, translation and transport factor protein OS=Sus scrofa OX=9823 GN=RTRAF PE=1 SV=1	RTRAF	28.065	1.039	1.075	1.05	1.101	1.119	1.116	0.887	0.898	0.896	0.804	4.09179e-06	1.054	0.00922479	0.847	0.000104061
A0A286ZV07	Fucose kinase OS=Sus scrofa OX=9823 GN=FCSK PE=4 SV=2	FCSK	108.02	1.019	1.035	1.07	1.004	1.054	0.941	1.16	1.151	1.135	1.149	0.0138836	0.96	0.309584	1.103	0.00336274
A0A5G2QCT6	SNW domain containing 1 OS=Sus scrofa OX=9823 GN=SNW1 PE=1 SV=1	SNW1	61.114	1.085		1.028	0.992		1.017	1.05		0.982	1.011	0.789042	0.951	0.233291	0.962	0.457347
A0A5G2R5Y6	T-complex protein 1 subunit zeta isoform X3(predicted) OS=Sus scrofa OX=9823 GN=CCT6A PE=1 SV=1	CCT6A	53.234	1.049	1.059	1.066	0.99	0.982	0.991	1.018	0.995	0.995	1.015	0.138927	0.934	0.000233097	0.948	0.00384128
A0A287BFD4	USP1-associated factor 1 OS=Sus scrofa OX=9823 GN=WDR48 PE=1 SV=1	WDR48	75.108	1.111	1.082		1.034	1.052		0.892	0.952		0.884	0.0666677	0.951	0.0870179	0.841	0.0385287
A0A287A402	Core histone macro-H2A OS=Sus scrofa OX=9823 GN=MACROH2A1 PE=1 SV=1	MACROH2A1	39.29	0.958	0.94	0.947	1.061	1.098	1.074	0.963	0.959	0.954	0.89	0.000355798	1.136	0.000367028	1.011	0.152209
A0A287BNP5	Mediator of ErbB2-driven cell motility 1 OS=Sus scrofa OX=9823 GN=MEMO1 PE=1 SV=1	MEMO1	31.307	1.259	1.096	1.176	0.968	0.997	1	0.924	0.877	0.95	0.928	0.0424005	0.84	0.0138188	0.779	0.00585105
A0A287AXT4	Malic enzyme OS=Sus scrofa OX=9823 GN=ME2 PE=1 SV=2	ME2	59.989	1.204	1.171		0.9	0.904		0.908	0.905		1.005	0.213812	0.76	0.00260996	0.763	0.00267705
A0A286ZIU3	ORM1-like protein OS=Sus scrofa OX=9823 GN=ORMDL3 PE=3 SV=2	ORMDL3	17.494	1.19	1.099	1.087	0.912	1.031	1.088	0.976	0.975	0.956	0.959	0.498707	0.898	0.139061	0.861	0.00709671
A0A5G2QIL5	Ribosome-releasing factor 2, mitochondrial OS=Sus scrofa OX=9823 GN=GFM2 PE=1 SV=1	GFM2	80.61	1.054			1.128			0.918			0.814		1.07		0.871
A0A5G2QPJ7	Fumarylacetoacetase OS=Sus scrofa OX=9823 GN=FAH PE=1 SV=1	FAH	52.556	0.989	0.962	0.969	0.952	0.967	0.932	1.042	1.012	1.03	1.082	0.00450923	0.976	0.151075	1.056	0.00999532
A0A5G2QMU5	Sacchrp_dh_NADP domain-containing protein(predicted) OS=Sus scrofa OX=9823 GN=SCCPDH PE=1 SV=1	SCCPDH	44.059	1.003	0.997	0.998	0.953	0.966	0.968	1.113	1.069	1.119	1.143	0.000926005	0.963	0.0019644	1.101	0.00272146
A0A5G2RBH4	Histone H2A OS=Sus scrofa OX=9823 GN=H2AZ2 PE=3 SV=1	H2AZ2	12.719	0.954	0.965	0.95	0.983	0.955	0.961	0.914	0.889	0.874	0.923	0.00711025	1.01	0.357002	0.933	0.00743898
K7GQ50	Protein S100-A1 OS=Sus scrofa OX=9823 GN=S100A1 PE=1 SV=3	S100A1	19.903	0.74	0.729	0.766	0.95	1.046	0.962	0.575	0.622	0.617	0.613	0.000237822	1.323	0.00113769	0.812	0.0019462
A0A5S6G1W3	Metaxin-1 OS=Sus scrofa OX=9823 GN=MTX1 PE=3 SV=1	MTX1	50.936	1.028	1.024	0.954	1.028	0.982	1.016	0.997	1.003	1.006	0.993	0.668476	1.007	0.813469	1	0.982262
A0A286ZZC9	Fructose-bisphosphate aldolase OS=Sus scrofa OX=9823 GN=ALDOB PE=1 SV=2	ALDOB	38.04	1.042	1.032	1.048	0.946	0.941	0.937	0.988	0.98	1.006	1.053	0.00325969	0.905	4.49496e-05	0.953	0.00556657
A0A286ZRI5	Galectin OS=Sus scrofa OX=9823 GN=LGALS1 PE=1 SV=1	LGALS1	14.72	0.89	0.854	0.89	0.8	0.866	0.805	0.904	0.937	0.914	1.115	0.0165992	0.938	0.0902163	1.046	0.0607254
A0A287A604	Galectin-3-binding protein OS=Sus scrofa OX=9823 GN=LGALS3BP PE=4 SV=2	LGALS3BP	56.098	0.826	0.851	0.831	0.825	0.849	0.879	0.771	0.692	0.672	0.836	0.0168227	1.018	0.439962	0.851	0.019034
A0A287AKF4	Isoleucyl-tRNA synthetase OS=Sus scrofa OX=9823 GN=IARS1 PE=1 SV=1	IARS1	136.69	1.033	0.987	0.989	1.231	1.241	1.214	0.894	0.904	0.85	0.718	7.81728e-05	1.225	0.000232122	0.88	0.00603496
A0A287BB01	Reticulon OS=Sus scrofa OX=9823 GN=RTN3 PE=1 SV=2	RTN3	26.182	1.11	0.958		0.961	1.023		0.947	0.882		0.922	0.227339	0.959	0.672242	0.884	0.277808
F1RV77	RAN binding protein 9 OS=Sus scrofa OX=9823 GN=RANBP9 PE=3 SV=4	RANBP9	77.99	0.961	0.989	1.029	1.302	1.21	1.213	1.039	1.102	1.071	0.862	0.00735964	1.25	0.00200407	1.078	0.0446419
A0A5G2RMY9	Remodeling and spacing factor 1 OS=Sus scrofa OX=9823 GN=RSF1 PE=1 SV=1	RSF1	151.2	1.094		0.951	0.983		1.2	0.739		1.001	0.797	0.327518	1.067	0.657705	0.851	0.414866
A0A287AEW3	Mitochondrial ribosomal protein S23 OS=Sus scrofa OX=9823 GN=MRPS23 PE=1 SV=2	MRPS23	23.163	1.07			1.025			1.014			0.989		0.958		0.948
F1RVY0	Torsin family 4 member A OS=Sus scrofa OX=9823 GN=TOR4A PE=3 SV=3	TOR4A	45.906	1.12	1.012		1.157	0.976		0.866	0.94		0.847	0.225231	1	0.986721	0.847	0.126435
I3LQ17	Alpha-2-macroglobulin isoform a(predicted) OS=Sus scrofa OX=9823 GN=PZP PE=1 SV=3	PZP	150.68	0.847	1.084	1.138	0.978	0.954	0.99	0.934	0.901	0.876	0.928	0.0250371	0.952	0.6785	0.883	0.280655
A0A287B191	Ubiquitin-fold modifier-conjugating enzyme 1 OS=Sus scrofa OX=9823 GN=UFC1 PE=1 SV=1	UFC1	18.153	1.001	1.058		1.012	0.991		1.012	1.053		1.031	0.309181	0.973	0.454613	1.003	0.935885
A0A287B3B7	ANK_REP_REGION domain-containing protein OS=Sus scrofa OX=9823 GN=ANKZF1 PE=3 SV=2	ANKZF1	80.579	1.462			1.159			0.97			0.837		0.793		0.663
A0A286ZNU0	DNA polymerase OS=Sus scrofa OX=9823 GN=POLB PE=3 SV=2	POLB	38.212	1.038	1.02	1.014	1.074	1.096	1.096	0.934	0.944	1.023	0.888	0.0155771	1.063	0.00327798	0.944	0.121139
A0A287B1R6	Armadillo repeat-containing protein 8 OS=Sus scrofa OX=9823 GN=ARMC8 PE=1 SV=2	ARMC8	64.874	1.073	0.976	0.978	1.148	1.267	1.218	0.943	1.036	1.05	0.834	0.0147428	1.2	0.0125692	1.001	0.991594
A0A287A456	Protein arginine N-methyltransferase 5 OS=Sus scrofa OX=9823 GN=PRMT5 PE=1 SV=1	PRMT5	70.116	1.051	1.077	1.038	0.938	0.944	0.952	0.943	0.961	0.975	1.016	0.212193	0.895	0.000685555	0.909	0.0028175
F1RHU2	AKT1 substrate 1 OS=Sus scrofa OX=9823 GN=AKT1S1 PE=4 SV=3	AKT1S1	29.296	1.008	0.938	0.998	1.086	1.211	1.215	0.949	1.067	0.959	0.847	0.0342144	1.193	0.0153024	1.011	0.837506
A0A5G2RBM7	Vacuolar protein sorting 45 homolog OS=Sus scrofa OX=9823 GN=VPS45 PE=1 SV=1	VPS45	59.694	1.111		1.014	1.038		0.978	0.988		0.963	0.968	0.422641	0.949	0.440464	0.918	0.216958
F1S8G0	Telomerase associated protein 1 OS=Sus scrofa OX=9823 GN=TEP1 PE=4 SV=4	TEP1	290.59	0.952	0.91	0.88	0.895	0.882	0.934	1.265	1.22	1.203	1.36	0.000173843	0.989	0.716012	1.345	0.000404716
A0A286ZPT3	RAB43, member RAS oncogene family OS=Sus scrofa OX=9823 GN=RAB43 PE=4 SV=1	RAB43	23.11	0.96	0.951	0.904	1.024	1.088	1.015	1.204	1.174	1.165	1.133	0.00641537	1.111	0.021671	1.259	0.000403953
F1RNW3	LSM14A mRNA processing body assembly factor OS=Sus scrofa OX=9823 GN=LSM14A PE=3 SV=4	LSM14A	44.19	0.967	0.959	0.96	1.277	1.244	1.353	0.986	1.033	0.936	0.763	0.00199921	1.342	0.000297587	1.024	0.469539
F6PVU3	Peroxisomal biogenesis factor 6 OS=Sus scrofa OX=9823 GN=PEX6 PE=4 SV=2	PEX6	103.41	1.136			1.103			1.035			0.938		0.971		0.911
A0A5G2R5U8	NAC-A/B domain-containing protein OS=Sus scrofa OX=9823 GN=NACA PE=1 SV=1	NACA	15.016	1.03	1.057	1.028	1.051	1.042	1.115	1.029	1.054	0.983	0.956	0.200188	1.03	0.276958	0.984	0.508605
A0A287A1U5	10 kDa heat shock protein, mitochondrial OS=Sus scrofa OX=9823 GN=HSPE1 PE=1 SV=1	HSPE1	10.626	1.148	1.142	1.128	0.922	0.898	0.908	1.048	1.023	1.04	1.14	0.000230345	0.798	1.68101e-05	0.91	0.000437461
A0A5G2R2V0	Spartin OS=Sus scrofa OX=9823 GN=SPART PE=1 SV=1	SPART	65.154	0.928	0.911	0.867	1.21	1.16	1.086	0.9	0.969	0.894	0.799	0.00535682	1.277	0.00285913	1.021	0.564738
F1RWZ2	PRP4 pre-mRNA-processing factor 4 homolog OS=Sus scrofa OX=9823 GN=PRPF4B PE=1 SV=3	PRPF4B	122.26	1.037	1.023	0.947	1.097	1.196	1.12	0.866	0.882	0.906	0.778	0.00100045	1.135	0.029994	0.883	0.0163035
A0A5G2QHI2	Trafficking protein particle complex 3 OS=Sus scrofa OX=9823 GN=TRAPPC3 PE=1 SV=1	TRAPPC3	15.021	1.007	1.042	1.008	1.058	1.016	1.038	1.054	1.001	0.986	0.977	0.373588	1.018	0.333453	0.995	0.822551
A0A286ZS88	Mitochondrial coenzyme A transporter SLC25A42 isoform X1(predicted) OS=Sus scrofa OX=9823 GN=SLC25A42 PE=3 SV=1	SLC25A42	35.536	0.988	0.978	1.18	0.919	0.942	0.904	0.937	0.974	1.098	1.088	0.169289	0.879	0.113593	0.956	0.607894
A0A287BK35	Collagen type VI alpha 5 chain OS=Sus scrofa OX=9823 GN=COL6A5 PE=1 SV=2	COL6A5	261.94	0.888	0.857	0.911	0.843	0.837	0.839	0.727	0.757	0.71	0.871	0.00182114	0.948	0.0419271	0.826	0.00176363
A0A5G2QH27	Solute carrier family 25 member 25 OS=Sus scrofa OX=9823 GN=SLC25A25 PE=1 SV=1	SLC25A25	51.22	0.998	0.973	0.992	0.932	0.931	0.972	0.916	0.971	0.937	0.996	0.866169	0.957	0.0514742	0.953	0.0604723
F1RN71	Bleomycin hydrolase OS=Sus scrofa OX=9823 GN=BLMH PE=1 SV=4	BLMH	52.447	0.936	0.969	0.959	0.989	0.978	1.01	0.967	0.971	0.966	0.975	0.0609614	1.039	0.0500232	1.014	0.249788
A0A287BFK4	Selenoprotein T OS=Sus scrofa OX=9823 GN=SELENOT PE=1 SV=2	SELENOT	15.844	1.005	1.01	1.049	0.957	0.939	0.936	0.886	0.871	0.837	0.916	0.00846004	0.924	0.00664797	0.847	0.00152431
A0A287BHZ9	Calcium/calmodulin dependent protein kinase I OS=Sus scrofa OX=9823 GN=CAMK1 PE=1 SV=2	CAMK1	33.314	1.096	1.024	1.056	1.141	1.103	1.104	0.967	0.904	0.862	0.816	0.0043914	1.054	0.0787886	0.861	0.0175352
F1SL58	Dynactin subunit 2 OS=Sus scrofa OX=9823 GN=DCTN2 PE=1 SV=3	DCTN2	44.504	1.114	1.071	1.026	1.038	1.064	1.065	0.953	0.974	0.97	0.915	0.00115431	0.986	0.625553	0.902	0.0142864
A0A5G2QS91	HECT and RLD domain containing E3 ubiquitin protein ligase 5 OS=Sus scrofa OX=9823 GN=HERC5 PE=1 SV=1	HERC5	105.27	0.964			1.108			0.986			0.89		1.149		1.023
A0A5G2QBJ9	Apolipoprotein F OS=Sus scrofa OX=9823 GN=APOF PE=1 SV=1	APOF	35.164	1.453	1.635	1.452	1.074	1.084	1.06	0.766	0.674	0.736	0.676	0.000512886	0.709	0.00101844	0.479	0.000176359
F1RKM4	Phosphorylated adapter RNA export protein OS=Sus scrofa OX=9823 GN=PHAX PE=1 SV=2	PHAX	41.259	1.234		0.934	1.129		1.259	0.818		0.77	0.665	0.0226566	1.101	0.555889	0.732	0.168118
A0A5G2R8Q8	Transmembrane p24 trafficking protein 3 OS=Sus scrofa OX=9823 GN=TMED3 PE=3 SV=1	TMED3	16.482	1.054	0.895	0.949	0.835	0.978	0.983	0.972	1.006	1.018	1.072	0.264658	0.965	0.639414	1.034	0.516797
A0A287B5N7	Tropomyosin alpha-1 chain OS=Sus scrofa OX=9823 GN=TPM1 PE=1 SV=2	TPM1	40.065	1.001	0.979	1.042	1.085	1.095	1.104	0.965	0.971	0.891	0.861	0.00587816	1.087	0.0116055	0.935	0.112927
A0A5G2QB67	Proteasome assembly chaperone 1 OS=Sus scrofa OX=9823 GN=BRWD1 PE=1 SV=1	BRWD1	30.309	1.148	1.09	1.227	1.143	1.119	0.997	0.921	0.849	0.954	0.836	0.030917	0.941	0.320005	0.786	0.00778175
A0A5G2Q6R9	Palladin, cytoskeletal associated protein(predicted) OS=Sus scrofa OX=9823 GN=PALLD PE=1 SV=1	PALLD	121.1	0.96	0.952	0.93	1.23	1.252	1.237	1.001	0.994	0.966	0.796	4.63057e-05	1.309	1.56693e-05	1.042	0.0469974
F1SPF9	Coatomer subunit gamma OS=Sus scrofa OX=9823 GN=COPG1 PE=1 SV=4	COPG1	93.749	1.032	1.042	1.014	1.142	1.154	1.11	0.98	0.962	0.981	0.858	0.000321681	1.103	0.00224937	0.947	0.00575821
A0A287B8R2	Nuclear distribution protein C homolog OS=Sus scrofa OX=9823 GN=NUDC PE=1 SV=1	NUDC	46.705	1.122	1.111	1.146	1.07	1.01	0.993	1.024	1.008	0.999	0.986	0.60505	0.909	0.0173871	0.897	0.000737659
F1S0J2	C4b-binding protein alpha chain isoform X1(predicted) OS=Sus scrofa OX=9823 GN=C4BPA PE=1 SV=4	C4BPA	68.887	1.116	1.112	1.12	0.962	0.956	0.906	0.946	1.106	0.993	1.078	0.214834	0.843	0.000877739	0.909	0.103814
A0A5G2QM76	FeS_assembly_P domain-containing protein OS=Sus scrofa OX=9823 GN=CIAO2A PE=3 SV=1	CIAO2A	11.703	0.892	0.994	0.885	1.196	1.153	1.212	1.204	1.22	1.207	1.02	0.272186	1.285	0.0033441	1.31	0.00196312
A0A287BLH0	FERM domain-containing protein OS=Sus scrofa OX=9823 GN=EPB41L4B PE=4 SV=2	EPB41L4B	55.571	1.094			1.108			1.083			0.977		1.013		0.99
F1S762	Non-specific lipid-transfer protein OS=Sus scrofa OX=9823 GN=PODN PE=1 SV=4	PODN	55.747	1.278	1.297	1.292	0.948	0.939	0.956	0.822	0.776	0.809	0.847	0.000744304	0.735	1.43685e-06	0.622	1.15922e-05
A0A287AFM5	Ig-like domain-containing protein OS=Sus scrofa OX=9823 GN=LOC100513601 PE=1 SV=1	LOC100513601	40.062	1.008	0.938	0.954	0.932	0.913	0.825	1.241	1.246	1.213	1.386	0.00105734	0.921	0.127154	1.276	0.000468201
A0A5S6I0G9	Acyl-CoA-binding protein OS=Sus scrofa OX=9823 GN=DBI PE=4 SV=1	DBI	9.9182	0.972			1.027			1.005			0.979		1.057		1.034
A0A5G2R2A7	60S ribosomal protein L4 OS=Sus scrofa OX=9823 GN=RPL4 PE=1 SV=1	RPL4	47.201	0.958	0.934	0.933	1.028	1.027	1.034	1.135	1.142	1.156	1.111	5.32131e-05	1.093	0.000551534	1.215	4.38416e-05
A0A5G2QSV4	Spectrin beta chain OS=Sus scrofa OX=9823 GN=SPTB PE=1 SV=1	SPTB	268.92	0.868	0.876	0.886	0.992	0.995	0.978	0.768	0.798	0.81	0.801	0.000187178	1.127	0.000113579	0.903	0.0038561
A0A287A861	Copper-transporting ATPase 2 isoform X3(predicted) OS=Sus scrofa OX=9823 GN=ATP7B PE=4 SV=1	ATP7B	29.571	1.088		1.005	1.044		1.133	0.901		0.793	0.778	0.0798059	1.04	0.561691	0.809	0.105443
A0A286ZKG9	Peptidyl-prolyl cis-trans isomerase OS=Sus scrofa OX=9823 GN=PPIB PE=1 SV=1	PPIB	22.283	0.902	0.906	0.892	0.924	0.924	0.928	1.174	1.159	1.205	1.274	3.03446e-05	1.028	0.00460638	1.31	2.58358e-05
F1S3K9	Presenilin OS=Sus scrofa OX=9823 GN=PSEN1 PE=1 SV=3	PSEN1	52.011	1.002		0.92	0.982		0.997	0.95		1.067	1.019	0.79482	1.03	0.559249	1.049	0.577818
F1RMC7	GDP-Man:Man(3)GlcNAc(2)-PP-Dol alpha-1,2-mannosyltransferase OS=Sus scrofa OX=9823 GN=ALG11 PE=3 SV=1	ALG11	55.225	0.876	0.885	0.88	0.965	0.983	0.973	0.994	1.023	1.006	1.035	0.0257933	1.106	7.91225e-05	1.145	0.000107511
F1S8Y8	Ribosomal RNA processing 12 homolog OS=Sus scrofa OX=9823 GN=RRP12 PE=3 SV=4	RRP12	129.18	1.001	0.939		1.098	1.032		0.862	0.956		0.854	0.118524	1.098	0.170676	0.937	0.392586
A0A5G2QDJ9	Myelin protein zero like 1 OS=Sus scrofa OX=9823 GN=MPZL1 PE=1 SV=1	MPZL1	22.82	1.078	1.008		0.907	0.974		0.989	1.004		1.06	0.24977	0.902	0.168781	0.955	0.320405
A0A5G2R9U8	SH3 domain binding glutamate rich protein like 2 OS=Sus scrofa OX=9823 GN=SH3BGRL2 PE=1 SV=1	SH3BGRL2	13.898	0.936	0.893	0.92	1.059	0.997	1.036	0.955	0.946	0.914	0.91	0.01326	1.125	0.00627271	1.024	0.282748
F1SHN8	Solute carrier family 2 member 13 OS=Sus scrofa OX=9823 GN=SLC2A13 PE=3 SV=3	SLC2A13	70.401	1.076	0.909	0.946	1.144	0.984	0.958	0.814	0.729	0.856	0.777	0.0261176	1.053	0.533915	0.818	0.0453051
A0A286ZRW1	Serine incorporator 1 OS=Sus scrofa OX=9823 GN=SERINC1 PE=1 SV=2	SERINC1	45.903	1.024	1.075	1.011	0.993	1.029	0.958	0.91	0.892	0.976	0.932	0.108312	0.958	0.199364	0.893	0.0266581
K7GNN0	von Willebrand factor OS=Sus scrofa OX=9823 GN=VWF PE=1 SV=3	VWF	321.08	1.237	1.266	1.285	0.977	0.968	0.965	0.82	0.83	0.826	0.851	6.00858e-06	0.768	2.28479e-05	0.654	3.33684e-06
F1SU35	Probable cytosolic iron-sulfur protein assembly protein CIAO1 OS=Sus scrofa OX=9823 GN=CIAO1 PE=3 SV=3	CIAO1	37.733	0.883	1.053		1.171	1.226		1.075	1.07		0.895	0.0407021	1.238	0.139625	1.108	0.350515
A0A287AAR5	Acyl carrier protein OS=Sus scrofa OX=9823 GN=NDUFAB1 PE=1 SV=1	NDUFAB1	17.289	1.102	1.115	1.112	0.886	0.907	0.886	1.011	0.994	1.03	1.133	0.000641129	0.805	1.44136e-05	0.912	0.00104327
F1SNU2	Elongator complex protein 6 OS=Sus scrofa OX=9823 GN=ELP6 PE=3 SV=2	ELP6	28.205	0.886	0.882		0.927	0.916		1.045	1.142		1.187	0.0627998	1.042	0.0228167	1.237	0.0413518
F1SJY7	BCL2 interacting protein 1 OS=Sus scrofa OX=9823 GN=BNIP1 PE=1 SV=2	BNIP1	26.133	0.956	0.981	0.917	0.991	0.943	0.95	1.001	0.971	1.006	1.033	0.165747	1.011	0.693426	1.043	0.130649
A0A5G2RE84	PDZ domain-containing protein OS=Sus scrofa OX=9823 PE=1 SV=1	--	14.724	1.089			0.947			1.076			1.136		0.87		0.988
A0A5G2QHL3	Lin-7 homolog C, crumbs cell polarity complex component OS=Sus scrofa OX=9823 GN=LIN7C PE=1 SV=1	LIN7C	19.186	1.088	1.14	1.131	1.016	1.008	1.031	0.906	0.884	0.895	0.879	0.00018401	0.909	0.00395763	0.799	0.000154345
A0A5G2QKY4	Dynein light intermediate chain OS=Sus scrofa OX=9823 GN=DYNC1LI1 PE=1 SV=1	DYNC1LI1	43.253		0.722			1.371			0.717		0.523		1.899		0.993
A0A5G2QL37	Glomulin, FKBP associated protein OS=Sus scrofa OX=9823 GN=GLMN PE=1 SV=1	GLMN	48.568	1.015			0.946			0.974			1.03		0.932		0.96
A0A287BC94	Rho guanine nucleotide exchange factor 1 OS=Sus scrofa OX=9823 GN=ARHGEF1 PE=1 SV=2	ARHGEF1	99.277	0.987	0.967	0.961	1.334	1.275	1.221	1.042	1.024	1.074	0.82	0.00242991	1.314	0.000527245	1.077	0.00993975
A0A5G2R863	Golgi apparatus protein 1 OS=Sus scrofa OX=9823 GN=GLG1 PE=1 SV=1	GLG1	135.09	0.99			1.008			0.993			0.985		1.018		1.003
F1SA12	Transmembrane protein 205 OS=Sus scrofa OX=9823 GN=TMEM205 PE=1 SV=1	TMEM205	20.907	0.878	0.892	0.873	0.86	0.873	0.868	1.108	1.098	1.123	1.28	6.15398e-06	0.984	0.109025	1.26	1.48595e-05
A0A287AGM8	Dolichyl-diphosphooligosaccharide--protein glycosyltransferase 48 kDa subunit OS=Sus scrofa OX=9823 GN=DDOST PE=1 SV=1	DDOST	48.767	0.962	0.962	0.976	0.972	0.958	0.973	1.078	1.058	1.054	1.099	0.000390101	1.001	0.889197	1.1	0.000354676
A0A5G2R9A9	Profilin OS=Sus scrofa OX=9823 GN=PFN1 PE=1 SV=1	PFN1	19.199	1.073	1.066		1.023	1.033		1.092	1.014		1.024	0.59583	0.961	0.0212384	0.985	0.705209
A0A5G2Q7R0	Collagen alpha-1(VI) chain(predicted) OS=Sus scrofa OX=9823 GN=COL6A1 PE=1 SV=1	COL6A1	108.61	0.846	0.854	0.86	0.895	0.956	0.934	0.907	0.89	0.909	0.972	0.236295	1.088	0.0134842	1.057	0.00251799
A0A5G2R805	Mitochondrial carrier 1(predicted) OS=Sus scrofa OX=9823 GN=MTCH1 PE=1 SV=1	MTCH1	41.377	1.06	1.06	1.053	0.972	0.96	0.939	1.042	1.055	1.042	1.093	0.00121358	0.905	0.000636685	0.989	0.0827916
A0A287B818	Piezo-type mechanosensitive ion channel component OS=Sus scrofa OX=9823 GN=PIEZO1 PE=3 SV=2	PIEZO1	279.31	1.109	0.91		1.046	0.993		0.827	0.923		0.858	0.12671	1.01	0.900901	0.867	0.342436
I3LUU1	4a-hydroxytetrahydrobiopterin dehydratase OS=Sus scrofa OX=9823 GN=PCBD2 PE=1 SV=3	PCBD2	36.185	1.144	1.243	1.186	1.023	1.024	0.992	0.925	0.901	0.908	0.9	0.0012509	0.851	0.00351934	0.765	0.000452606
A0A286ZLU2	3-hydroxyanthranilate 3,4-dioxygenase OS=Sus scrofa OX=9823 GN=HAAO PE=3 SV=1	HAAO	32.317	1.083	1.056	1.06	0.994	0.988	0.988	1.067	1.096	1.084	1.093	0.00037684	0.928	0.000793826	1.015	0.249392
F1S325	Putative hydroxypyruvate isomerase OS=Sus scrofa OX=9823 GN=HYI PE=1 SV=3	HYI	30.897	1.014	1.004	0.998	0.914	0.942	0.928	1.057	1.055	1.058	1.139	0.000119845	0.923	0.00125298	1.051	0.000452776
F1SK58	Heat shock 70 kDa protein 13 OS=Sus scrofa OX=9823 GN=HSPA13 PE=1 SV=2	HSPA13	51.536	1.024	0.997	1.02	1.019	1.004	1.037	0.988	1.014	0.995	0.979	0.162299	1.006	0.645911	0.986	0.269828
A0A5G2QDF5	Unc-45 myosin chaperone A OS=Sus scrofa OX=9823 GN=UNC45A PE=1 SV=1	UNC45A	118.5	1.049	1.033	1.048	1.125	1.156	1.146	0.943	0.918	0.936	0.816	5.68944e-05	1.095	0.000656325	0.894	0.000282181
A0A286ZLA9	VPS39 subunit of HOPS complex OS=Sus scrofa OX=9823 GN=VPS39 PE=4 SV=1	VPS39	92.947	0.982		1.105	1.088		1.084	0.984		0.949	0.89	0.0234596	1.041	0.553507	0.926	0.3479
A0A5G2QJ34	RNA binding protein, mRNA processing factor OS=Sus scrofa OX=9823 GN=RBPMS PE=1 SV=1	RBPMS	20.423	1.047	1.006		1.088	1.156		0.855	0.962		0.81	0.0851899	1.093	0.134515	0.885	0.185359
A0A287AV75	WD repeat domain 37 OS=Sus scrofa OX=9823 GN=WDR37 PE=1 SV=1	WDR37	51.976	0.926	0.98	0.992	1.144	1.128	1.15	1.014	1.085	0.978	0.899	0.0258117	1.181	0.00162523	1.062	0.184259
F1RQQ2	24-hydroxycholesterol 7-alpha-hydroxylase isoform X4(predicted) OS=Sus scrofa OX=9823 GN=CYP39A1 PE=3 SV=2	CYP39A1	50.304	0.891	0.888	0.926	0.96	0.942	0.865	1.479	1.45	1.466	1.588	0.00014115	1.023	0.564063	1.625	4.89051e-06
F2Z5S5	Biogenesis of lysosome-related organelles complex 1 subunit 1 OS=Sus scrofa OX=9823 GN=BLOC1S1 PE=1 SV=3	BLOC1S1	14.311	0.978	0.922	0.955	1.037	1.089	0.996	1.053	1.02	0.955	0.97	0.471064	1.094	0.0452764	1.061	0.156557
A0A5G2QGF4	Syndecan OS=Sus scrofa OX=9823 GN=SDC4 PE=3 SV=1	SDC4	21.799	0.919		0.854	0.829		0.854	0.808		0.924	1.029	0.736291	0.949	0.322608	0.977	0.77495
A0A287BS37	Apolipoprotein D OS=Sus scrofa OX=9823 GN=APOD PE=1 SV=1	APOD	20.365	1.111	1.129	1.162	0.769	0.834	0.805	0.729	0.753	0.746	0.925	0.0383005	0.708	0.000211019	0.655	1.3013e-05
A0A287AS98	DNA-dependent protein kinase catalytic subunit OS=Sus scrofa OX=9823 GN=PRKDC PE=3 SV=1	PRKDC	459.8	1.15	1.15	1.195	1.02	1.13	0.882	0.864	0.895	1.064	0.931	0.505355	0.868	0.114244	0.808	0.0294668
A0A287B3H3	Ubiquitin carboxyl-terminal hydrolase 16 OS=Sus scrofa OX=9823 GN=USP16 PE=3 SV=1	USP16	88.005	1.083	1.145		1.178	1.04		0.898	0.917		0.818	0.0879973	0.996	0.937423	0.815	0.0204628
A0A5G2QJG3	Claudin OS=Sus scrofa OX=9823 GN=CLDN3 PE=1 SV=1	CLDN3	14.723	0.879	0.976	0.955	1.021	1.018	0.993	1.172	1.201	1.192	1.176	0.000142659	1.079	0.0805938	1.269	0.00186581
A0A286ZRX8	Filamin C OS=Sus scrofa OX=9823 GN=FLNC PE=1 SV=1	FLNC	286.58	1.01			1.212			0.858			0.708		1.2		0.85
A0A287BH45	Phosphorylase b kinase regulatory subunit OS=Sus scrofa OX=9823 GN=PHKB PE=1 SV=1	PHKB	105.26	0.861	0.983	0.9	1.187	1.145	1.186	1.06	1.064	1.147	0.93	0.0606204	1.282	0.00357435	1.192	0.0193716
A0A286ZID4	Heat shock protein beta-8 OS=Sus scrofa OX=9823 GN=HSPB8 PE=1 SV=2	HSPB8	22.223	0.913	1.031	0.912	1.117	1.001	1.194	1.026	1.025	1.045	0.935	0.278594	1.16	0.0881284	1.084	0.116237
F1RKR7	Pro-cathepsin H OS=Sus scrofa OX=9823 GN=CTSH PE=1 SV=3	CTSH	33.943	1.016	1.161	1.104	0.883	0.912	0.937	1.052	1.138	0.999	1.167	0.0209722	0.833	0.0128592	0.972	0.628796
A0A287BRC0	Cytoplasmic FMR1-interacting protein OS=Sus scrofa OX=9823 GN=CYFIP2 PE=1 SV=2	CYFIP2	142.58	1.106	1.078	1.073	1.008	1.008	1.004	0.952	0.917	0.908	0.92	0.00436802	0.927	0.00136622	0.853	0.000754157
A0A5G2QLH8	J domain-containing protein OS=Sus scrofa OX=9823 GN=DNAJC13 PE=1 SV=1	DNAJC13	252.98	1.017	0.988	1.026	0.95	0.981	0.982	1.016	0.974	0.994	1.024	0.214968	0.961	0.0653913	0.984	0.401557
A0A287ALZ4	Actin-related protein 2/3 complex subunit 3 OS=Sus scrofa OX=9823 GN=ARPC3 PE=1 SV=1	ARPC3	17.808	1.129	1.198	1.163	1.047	1.108	1.104	0.828	0.845	0.925	0.797	0.00416594	0.934	0.0522407	0.744	0.00148087
F1SDF8	BolA family member 1 OS=Sus scrofa OX=9823 GN=BOLA1 PE=3 SV=2	BOLA1	23.775	0.904	0.81	0.739	1.179	1.169	1.087	1.042	0.966	1.054	0.891	0.037644	1.4	0.00597132	1.248	0.0251905
F1SS01	Arp2/3 complex 34 kDa subunit OS=Sus scrofa OX=9823 GN=ARPC2 PE=1 SV=4	ARPC2	31.131	1.119	1.092	1.088	1.059	1.029	1.03	0.924	0.89	0.936	0.882	0.00212355	0.945	0.011932	0.834	0.000480744
F1SPU7	Dystrophin OS=Sus scrofa OX=9823 GN=DMD PE=4 SV=5	DMD	109.88	0.991	0.969	0.93	1.076	1.074	1.103	0.95	0.998	0.947	0.89	0.00357134	1.126	0.00442643	1.002	0.946946
A0A5G2QP70	COP9 signalosome complex subunit 3 OS=Sus scrofa OX=9823 GN=COPS3 PE=1 SV=1	COPS3	48.03	0.937	0.974	0.975	0.934	1.026	0.991	0.945	0.918	1.018	0.976	0.588643	1.023	0.514726	0.998	0.943618
A0A5G2QY75	Angiotensin-converting enzyme OS=Sus scrofa OX=9823 GN=ACE PE=1 SV=1	ACE	142.9	0.922			1.106			0.936			0.846		1.2		1.015
F1RTL7	Spermatogenesis-associated protein 13 isoform 3(predicted) OS=Sus scrofa OX=9823 GN=SPATA13 PE=4 SV=4	SPATA13	58.661	1.056			1.074			0.966			0.899		1.017		0.915
A0A5G2QJL8	Ankyrin-3 isoform X8(predicted) OS=Sus scrofa OX=9823 GN=ANK3 PE=1 SV=1	ANK3	188.03	1.012	0.973	0.99	0.997	0.986	1.054	1.002	1.052	0.954	0.99	0.789824	1.021	0.436872	1.011	0.750568
F1STY3	Alpha-1,3-glucosyltransferase OS=Sus scrofa OX=9823 GN=ALG8 PE=3 SV=4	ALG8	27.705	0.971	1.016	1.03	0.43	0.516	0.496	0.816	0.838	0.836	1.727	0.000606926	0.478	0.000218906	0.825	0.000629838
A0A5G2QTV7	FABP domain-containing protein OS=Sus scrofa OX=9823 GN=RBP1 PE=1 SV=1	RBP1	15.64	0.948	0.906	1.042	1.09	1.129	1.035	0.966	1.021	0.979	0.911	0.0380054	1.124	0.0716396	1.024	0.599463
A0A5K1VDW0	Actin-related protein 2/3 complex subunit 5 OS=Sus scrofa OX=9823 GN=ARPC5L PE=1 SV=1	ARPC5L	33.014	1.219	1.192	1.194	1.012	1.089	1.023	0.848	0.808	0.828	0.795	0.00102767	0.867	0.00389278	0.689	1.8687e-05
F1RFD4	ATP synthase membrane subunit DAPIT OS=Sus scrofa OX=9823 GN=ATP5MD PE=1 SV=1	ATP5MD	6.4255	1.041	1.028	0.95	1.006	0.997	0.974	0.962	0.959	0.981	0.975	0.100331	0.986	0.682675	0.961	0.259055
A0A5G2QH65	Tnp_22_dsRBD domain-containing protein OS=Sus scrofa OX=9823 PE=4 SV=1	--	12.754	1.219	1.541		1.021	0.842		0.94	1.065		1.076	0.575455	0.675	0.12344	0.726	0.141285
F1RMX5	Receptor protein-tyrosine kinase OS=Sus scrofa OX=9823 GN=EPHB4 PE=4 SV=2	EPHB4	102.67	0.945		0.968	1.035		1.023	0.909		0.901	0.879	0.00323148	1.076	0.0318157	0.946	0.0497233
A0A5G2QQY5	Cysteine and glycine rich protein 1 OS=Sus scrofa OX=9823 GN=CSRP1 PE=1 SV=1	CSRP1	23.276	1.084	1.057	1.066	1.148	1.119	1.126	0.938	0.908	0.904	0.81	0.000113347	1.058	0.00619427	0.857	0.000368686
A0A287A4Z2	Superoxide dismutase OS=Sus scrofa OX=9823 GN=SOD2 PE=1 SV=2	SOD2	27.118	1.082	1.048	1.084	1.018	1.048	0.998	1.143	1.062	1.113	1.083	0.0368398	0.953	0.055844	1.032	0.261563
A0A287AD21	Small ubiquitin-related modifier OS=Sus scrofa OX=9823 GN=SUMO3 PE=3 SV=2	SUMO3	11.507	1.001	1.021	0.948	1.18	1.204	1.034	0.956	0.848	1.022	0.827	0.058052	1.151	0.0578387	0.952	0.426078
F1S533	Transmembrane emp24 domain-containing protein 5 OS=Sus scrofa OX=9823 GN=TMED5 PE=1 SV=2	TMED5	22.037	0.938	0.987	0.974	0.933	0.92	0.92	1.033	1.027	1.094	1.137	0.00344092	0.957	0.0502107	1.088	0.0291772
A0A5G2Q956	Epididymal secretory protein E1 OS=Sus scrofa OX=9823 GN=NPC2 PE=1 SV=1	NPC2	16.289	1.038	1.031		1.037	1.024		1.07	1.067		1.037	0.03037	0.996	0.641427	1.033	0.0125854
A0A287AT48	SERPIN domain-containing protein OS=Sus scrofa OX=9823 GN=LOC100156325 PE=1 SV=1	LOC100156325	46.976	1.347	1.352	1.433	0.98	1.028	0.988	1.344	1.326	1.515	1.397	0.00176396	0.725	0.000207927	1.013	0.820765
A0A287BQG4	NACHT domain-containing protein OS=Sus scrofa OX=9823 GN=NLRX1 PE=1 SV=1	NLRX1	98.866	1.106		1.047	1.083		1.099	0.964		1.006	0.903	0.0452176	1.013	0.6763	0.915	0.125196
F1RYS9	CBM20 domain-containing protein OS=Sus scrofa OX=9823 GN=STBD1 PE=1 SV=3	STBD1	40.927	0.86	0.865	0.854	1.132	1.125	1.118	1.162	1.124	1.236	1.044	0.209937	1.309	8.0861e-07	1.366	0.000378262
I3LH38	Bystin(predicted) OS=Sus scrofa OX=9823 GN=BYSL PE=3 SV=2	BYSL	49.3	0.749	0.778	0.754	1.191	1.259	1.238	1.011	1.054	1.005	0.832	0.00117968	1.617	1.8488e-05	1.346	9.80712e-05
I3LNP1	Tetratricopeptide repeat protein 36 OS=Sus scrofa OX=9823 GN=TTC36 PE=1 SV=2	TTC36	20.403	1.007	1.003	0.939	1.172	1.123	1.114	1.173	0.974	1.032	0.933	0.27248	1.156	0.00625238	1.078	0.289094
A0A5G2R3D6	39S ribosomal protein L22, mitochondrial OS=Sus scrofa OX=9823 GN=MRPL22 PE=1 SV=1	MRPL22	24.064	0.99	0.974	0.957	0.972	1	0.964	1.06	1.111	1.096	1.113	0.00391929	1.005	0.748062	1.118	0.00279373
A0A286ZMZ9	Alpha-1,4 glucan phosphorylase OS=Sus scrofa OX=9823 GN=PYGM PE=1 SV=1	PYGM	96.874	0.704	0.815	0.725	0.836	0.894	0.926	0.946	0.933	0.849	1.027	0.590208	1.184	0.0344616	1.216	0.0250579
F1RKG9	TAO kinase 3 OS=Sus scrofa OX=9823 GN=TAOK3 PE=4 SV=1	TAOK3	105.53	1.027	1.007	0.955	1.046	1.056	0.968	0.923	0.944	0.901	0.902	0.0283574	1.027	0.492709	0.926	0.040094
F1SDC9	Tetratricopeptide repeat domain 19 OS=Sus scrofa OX=9823 GN=TTC19 PE=1 SV=3	TTC19	32.719	1.121		1.089	1.056		0.969	1.011		1.087	1.036	0.590596	0.916	0.191163	0.949	0.310374
I3LMH3	Integrator complex subunit 5 OS=Sus scrofa OX=9823 GN=INTS5 PE=1 SV=3	INTS5	107.86	1.144		0.894	0.969		0.913	0.88		1.019	1.009	0.939804	0.923	0.625276	0.932	0.691699
F2Z5G9	Small nuclear ribonucleoprotein Sm D1 OS=Sus scrofa OX=9823 GN=SNRPD1 PE=1 SV=1	SNRPD1	13.281	1.01	1.037	1.029	1.088	1.19	1.114	0.936	0.884	0.921	0.808	0.00258693	1.103	0.0254243	0.891	0.0035051
I3LCU9	Calcium regulated heat stable protein 1 OS=Sus scrofa OX=9823 GN=CARHSP1 PE=1 SV=2	CARHSP1	15.786	0.941	0.908	0.917	1.211	1.164	1.167	0.962	0.97	0.994	0.826	0.000290882	1.281	0.000119406	1.058	0.017784
A0A287AUL9	Solute carrier family 46 member 3 OS=Sus scrofa OX=9823 GN=SLC46A3 PE=4 SV=1	SLC46A3	48.28	1.012	0.902	0.982	1.027	0.971	1.048	0.685	0.734	0.72	0.702	0.000326679	1.052	0.28347	0.739	0.00166518
A0A287BFB3	Zinc finger and BTB domain containing 1 OS=Sus scrofa OX=9823 GN=ZBTB1 PE=4 SV=1	ZBTB1	68.638	1.146			0.971			0.943			0.971		0.847		0.823
A0A288CFW1	Progesterone receptor membrane component 2 OS=Sus scrofa OX=9823 GN=PGRMC2 PE=1 SV=2	PGRMC2	10.485	0.832	0.847	0.818	0.978	1.034	0.988	1.195	1.144	1.134	1.158	0.00341528	1.201	0.000764632	1.391	6.56232e-05
I3LQV0	Rho GTPase activating protein 22 OS=Sus scrofa OX=9823 GN=ARHGAP22 PE=4 SV=3	ARHGAP22	58.843	0.717			0.809			0.937			1.158		1.128		1.307
F1SMS9	GRB10 interacting GYF protein 2 OS=Sus scrofa OX=9823 GN=GIGYF2 PE=4 SV=4	GIGYF2	142.56	0.833		0.983	1.178		1.292	1.055		1.129	0.884	0.165782	1.36	0.0821859	1.203	0.171229
A0A287AF66	E3 ubiquitin-protein ligase listerin OS=Sus scrofa OX=9823 GN=LTN1 PE=1 SV=2	LTN1	178.19	0.974	1.059	0.972	1.114	1.395	1.407	1.012	1.021	1.022	0.78	0.0338263	1.303	0.0332398	1.017	0.57553
F1S9V0	Delta-like protein OS=Sus scrofa OX=9823 GN=JAG2 PE=4 SV=4	JAG2	142.36	1.162	1.067	1.046	0.988	0.976	0.932	0.794	0.981	0.952	0.942	0.401921	0.884	0.0293895	0.833	0.0643556
A0A287AG70	Glutathione peroxidase OS=Sus scrofa OX=9823 GN=GPX1 PE=3 SV=2	GPX1	22.513	1.112	1.109	1.131	1.025	1.02	1.014	0.607	0.591	0.522	0.562	0.000242739	0.913	0.000186653	0.513	0.000139837
F1SDP2	Phospholysine phosphohistidine inorganic pyrophosphate phosphatase OS=Sus scrofa OX=9823 GN=LHPP PE=1 SV=4	LHPP	22.758	1.032	0.796	0.849	0.906	0.874	0.921	0.996	0.97	0.97	1.087	0.00934414	1.009	0.860685	1.097	0.278262
F1RKC7	Phospholipase B-like OS=Sus scrofa OX=9823 GN=PLBD2 PE=1 SV=4	PLBD2	65.707	1.017	0.974	0.987	0.904	0.98	0.943	0.896	0.95	0.907	0.974	0.420775	0.949	0.119931	0.924	0.0229785
F1SMF4	Integrin subunit alpha 2 OS=Sus scrofa OX=9823 GN=ITGA2 PE=1 SV=3	ITGA2	129.34	1.03		0.991	0.985		1.02	1.038		0.801	0.917	0.544417	0.992	0.789761	0.91	0.515744
I3L9M7	Leucine rich repeat containing 59 OS=Sus scrofa OX=9823 GN=LRRC59 PE=1 SV=2	LRRC59	32.432	1.098	1.076	1.042	1.009	1.023	1.029	0.986	0.95	0.936	0.938	0.0180413	0.952	0.0393236	0.893	0.00647822
F1RHF0	Ubiquitin carboxyl-terminal hydrolase OS=Sus scrofa OX=9823 GN=UCHL3 PE=1 SV=4	UCHL3	24.497	0.99			1.099			0.986			0.897		1.11		0.996
F1SMC0	Adenylyl cyclase-associated protein OS=Sus scrofa OX=9823 GN=CAP1 PE=1 SV=3	CAP1	51.253	1.102	1.096	1.106	0.987	0.991	0.975	0.933	0.941	0.9	0.939	0.0124152	0.894	3.5424e-05	0.84	0.000229217
K7GPN6	Ectonucleoside triphosphate diphosphohydrolase 1 OS=Sus scrofa OX=9823 GN=ENTPD1 PE=3 SV=3	ENTPD1	56.88	0.931	0.98	0.958	0.994	1.027	1.019	0.896	0.888	0.891	0.88	0.00023217	1.06	0.031145	0.932	0.00979014
F1RS16	Leucine rich repeat and sterile alpha motif containing 1 OS=Sus scrofa OX=9823 GN=LRSAM1 PE=4 SV=3	LRSAM1	84.8	1.026	0.987		1.004	1.073		1.085	1.105		1.054	0.26086	1.032	0.505717	1.088	0.0587649
F1RS82	Biotinidase OS=Sus scrofa OX=9823 GN=BTD PE=1 SV=3	BTD	57.034	0.566	0.442	0.574	0.708	0.58	0.634	0.861	0.852	0.875	1.347	0.00665755	1.215	0.1254	1.636	0.00424041
A0A286ZLX7	Tumor protein D52 OS=Sus scrofa OX=9823 GN=TPD52 PE=1 SV=2	TPD52	20.312	1.052	1.026	1.072	1.07	0.977	1.002	0.817	0.77	0.812	0.787	0.00191479	0.968	0.329915	0.762	0.000275755
F1SHC0	Peripherin OS=Sus scrofa OX=9823 GN=PRPH PE=1 SV=3	PRPH	53.593	0.978	0.912	0.94	1.321	1.275	1.179	0.743	0.764	0.787	0.608	0.000186497	1.334	0.00184481	0.811	0.00131342
A0A5G2QCK9	MARVEL domain-containing protein OS=Sus scrofa OX=9823 GN=MAL PE=4 SV=1	MAL	24.771	0.805	0.886	0.838	0.948	0.908	1.088	1.224	1.176	1.106	1.191	0.0462696	1.164	0.0707764	1.386	0.00128709
F1S0V3	Annexin OS=Sus scrofa OX=9823 GN=ANXA6 PE=1 SV=4	ANXA6	75.667	0.849	0.859	0.864	0.824	0.791	0.833	1.022	1.026	1.01	1.249	0.000171992	0.952	0.0401319	1.189	1.57833e-05
I3LDC3	Complex I-PDSW OS=Sus scrofa OX=9823 GN=NDUFB10 PE=1 SV=2	NDUFB10	23.52	1.06	1.096	1.121	0.968	0.995	0.97	1.107	1.084	1.084	1.117	0.000612438	0.895	0.00392236	0.999	0.983221
A0A5G2QPZ1	Solute carrier family 22 member 18 OS=Sus scrofa OX=9823 GN=SLC22A18 PE=4 SV=1	SLC22A18	35.046	0.962	0.962	0.962	0.959	0.992	0.923	1.217	1.121	1.133	1.208	0.00472525	0.996	0.835996	1.203	0.00204764
A0A5G2QXV8	Catechol O-methyltransferase OS=Sus scrofa OX=9823 GN=COMT PE=1 SV=1	COMT	30.043	0.958	0.951		0.907	0.904		1.039	1.052		1.155	0.0019975	0.949	0.00578002	1.095	0.00622587
A0A287A509	Proteasome subunit beta OS=Sus scrofa OX=9823 GN=PSMB10 PE=1 SV=1	PSMB10	28.77	1.108	1.048	1.033	1.03	1.005	1.034	1.053	1.066	1.048	1.032	0.0372295	0.962	0.176286	0.993	0.782353
A0A287BCX7	N-acetylgalactosamine kinase isoform 1(predicted) OS=Sus scrofa OX=9823 GN=GALK2 PE=1 SV=1	GALK2	44.926	0.971	1.188	1.06	1.107	0.947	1.036	0.976	0.877	0.986	0.919	0.225603	0.96	0.621016	0.882	0.149453
A0A5G2QTW7	LEM domain containing 3 OS=Sus scrofa OX=9823 GN=LEMD3 PE=1 SV=1	LEMD3	91.614	0.989	0.818		1.164	1.284		0.914	0.978		0.773	0.0497919	1.355	0.102845	1.047	0.669566
A0A5G2QKE4	Tetraspanin(predicted) OS=Sus scrofa OX=9823 GN=TSPAN6 PE=4 SV=1	TSPAN6	14.889	1	0.984		0.932	0.984		1.095	1.102		1.147	0.0374632	0.966	0.339712	1.107	0.00714898
F1S2L9	Zinc finger protein 709(predicted) OS=Sus scrofa OX=9823 PE=4 SV=3	--	84.766	0.906		0.995	0.897		0.925	0.973		1.007	1.087	0.0689936	0.958	0.48889	1.042	0.491574
A0A5G2QFM5	BCL2 associated transcription factor 1 OS=Sus scrofa OX=9823 GN=BCLAF1 PE=1 SV=1	BCLAF1	85.226	1.054	1.005	1.011	1.177	1.075	1.267	0.92	0.807	0.781	0.713	0.00797568	1.146	0.0541583	0.817	0.0173195
F6Q8Z7	RNA helicase OS=Sus scrofa OX=9823 GN=EIF4A2 PE=1 SV=2	EIF4A2	46.727	1.062	0.983	1.044	1.051	1.106	1.087	0.963	0.961	0.988	0.898	0.00346673	1.05	0.151153	0.943	0.0798784
I3LSV7	PPFIA binding protein 2 OS=Sus scrofa OX=9823 GN=PPFIBP2 PE=1 SV=3	PPFIBP2	97.403	1.166	1.132	1.182	1.054	1.09	1.1	0.948	0.938	1.062	0.909	0.080878	0.932	0.0181827	0.847	0.0160013
A0A287A6L2	Membrane associated ring-CH-type finger 5 OS=Sus scrofa OX=9823 GN=MARCHF5 PE=1 SV=2	MARCHF5	16.366	1.174		0.983	1.086		0.911	0.719		1.012	0.867	0.507899	0.926	0.600442	0.803	0.353812
A0A287A9D6	Transmembrane protein 50B OS=Sus scrofa OX=9823 GN=TMEM50B PE=3 SV=2	TMEM50B	14.149	1.265	1.108	1.135	0.877	1.029	0.951	1.205	0.874	0.877	1.035	0.843206	0.814	0.0287936	0.843	0.187144
A0A287AUK6	Ephrin-A1 OS=Sus scrofa OX=9823 GN=EFNA1 PE=3 SV=1	EFNA1	21.215		0.948	1.218		1.149	0.942		1.014	0.918	0.924	0.567279	0.965	0.858449	0.892	0.508043
A0A287A7Q7	Eukaryotic translation initiation factor 5 OS=Sus scrofa OX=9823 GN=EIF5 PE=3 SV=1	EIF5	49.049	1.04	1.069	1.047	1.219	1.246	1.186	0.942	0.917	0.963	0.773	0.000213929	1.157	0.00091191	0.894	0.00240306
A0A286ZNK2	Derlin OS=Sus scrofa OX=9823 GN=DERL1 PE=1 SV=1	DERL1	28.834	0.809	0.873	0.81	0.916	0.948	0.934	1.121	1.094	1.099	1.184	0.000169005	1.123	0.012657	1.33	0.000405663
I3LAK5	fragile X mental retardation syndrome-related protein 1 isoform X3(predicted) OS=Sus scrofa OX=9823 GN=FXR1 PE=1 SV=3	FXR1	63.881	1.007	1.003	1.101	1.134	1.177	1.132	1.119	1.067	1.088	0.951	0.0550548	1.107	0.0362928	1.052	0.195995
A0A287AWB5	Alpha/beta hydrolase domain-containing protein 16A OS=Sus scrofa OX=9823 GN=ABHD16A PE=1 SV=1	ABHD16A	62.877	0.968	0.985	0.996	0.971	1.026	0.99	1.097	1.016	1.062	1.063	0.0912663	1.013	0.525308	1.077	0.0364349
A0A5G2R4S0	ATP synthase F(0) complex subunit B1, mitochondrial OS=Sus scrofa OX=9823 GN=ATP5PB PE=1 SV=1	ATP5PB	22.169	1.07	1.039	1.044	0.992	0.99	0.965	0.936	0.993	0.949	0.977	0.296304	0.935	0.00603968	0.913	0.010301
A0A287AZU7	CCHC-type domain-containing protein OS=Sus scrofa OX=9823 GN=ZCCHC24 PE=4 SV=1	ZCCHC24	26.983	0.867	0.963	0.858	1.156	1.094	1.132	1.003	1.036	1.043	0.911	0.00990141	1.258	0.00456756	1.147	0.023636
F1S6P3	5-hydroxyisourate hydrolase OS=Sus scrofa OX=9823 PE=1 SV=2	--	15.671	1.066	1.1	1.138	0.911	0.89	0.894	1.096	1.065	0.968	1.161	0.0179597	0.816	0.000544708	0.947	0.257329
A0A5G2R6Q5	Serine/threonine-protein phosphatase OS=Sus scrofa OX=9823 GN=PPP2CB PE=3 SV=1	PPP2CB	52.168	1.035	1.068	1.013	1.102	1.147	1.132	0.87	0.916	0.922	0.801	0.000523469	1.085	0.0134398	0.869	0.00421114
A0A287BG49	Short-chain-specific acyl-CoA dehydrogenase, mitochondrial OS=Sus scrofa OX=9823 GN=ACADS PE=1 SV=1	ACADS	42.811	0.984	0.991	0.993	0.949	0.943	0.949	1.006	1.02	1.031	1.076	0.000589077	0.957	0.000230151	1.03	0.0179857
A0A286ZLW3	Acyl-CoA-binding domain-containing protein 5 OS=Sus scrofa OX=9823 GN=ACBD5 PE=1 SV=2	ACBD5	54.527	0.95		0.954	1.162		1.201	1.148		1.171	0.981	0.433756	1.241	0.00589035	1.218	0.00263457
A0A5G2QJX5	GPI ethanolamine phosphate transferase 1 OS=Sus scrofa OX=9823 GN=PIGN PE=3 SV=1	PIGN	90.301	0.983	0.947	1.003	0.935	1.017	0.985	0.814	0.79	0.786	0.814	0.00155656	1.001	0.973583	0.815	0.000521174
A0A5G2QUS0	zf-3CxxC domain-containing protein OS=Sus scrofa OX=9823 GN=RTP3 PE=4 SV=1	RTP3	41.041	0.975	1.044	0.91	1.168	1.14	1.239	1.145	1.24	1.27	1.03	0.498955	1.211	0.014649	1.248	0.0117481
A0A286ZSF1	CRAL-TRIO domain-containing protein OS=Sus scrofa OX=9823 GN=GGH PE=4 SV=1	GGH	31.266	0.788	0.868	0.858	1.414	1.343	1.415	1.179	1.18	1.165	0.845	0.000691052	1.66	0.00013259	1.402	0.000387117
A0A5G2RHA4	Fibrinogen beta chain OS=Sus scrofa OX=9823 GN=FGB PE=1 SV=1	FGB	55.624	1.42	1.402	1.378	0.837	0.852	0.854	0.826	0.815	0.83	0.972	0.0265286	0.605	1.26992e-06	0.588	8.40704e-07
A0A286ZID0	L-serine ammonia-lyase OS=Sus scrofa OX=9823 GN=SDSL PE=1 SV=1	SDSL	35.485	0.932	0.938	0.938	0.828	0.896	0.871	0.964	0.945	0.964	1.107	0.0130848	0.924	0.0266543	1.023	0.0305926
A0A286ZKH3	Sepiapterin reductase OS=Sus scrofa OX=9823 GN=SPR PE=1 SV=2	SPR	28.196	1.061		1.179	1.025		0.902	1.018		1.078	1.088	0.345696	0.86	0.209656	0.936	0.389155
A0A5G2QFS9	Elongation factor Ts, mitochondrial OS=Sus scrofa OX=9823 GN=TSFM PE=1 SV=1	TSFM	41.811	1.037	1.032	1.044	1.131	1.11	1.111	1	0.988	0.976	0.884	0.000188376	1.077	0.000445095	0.952	0.0032161
A0A286ZWS1	DNA excision repair protein ERCC-3 OS=Sus scrofa OX=9823 GN=ERCC3 PE=3 SV=1	ERCC3	83.016	0.922	1.034	1.061	1.227	1.232	1.128	0.939	0.899	0.949	0.777	0.00161585	1.189	0.0283828	0.924	0.167947
A0A286ZUJ9	Ig-like domain-containing protein OS=Sus scrofa OX=9823 GN=SLA-DRB1 PE=4 SV=2	SLA-DRB1	34.487	2.671	3.062	2.892	0.729	0.578	0.684	0.716	0.722	0.683	1.065	0.396717	0.231	5.11277e-05	0.246	5.39278e-06
A0A287ANN7	Eukaryotic translation elongation factor 1 delta isoform X1(predicted) OS=Sus scrofa OX=9823 GN=EEF1D PE=1 SV=2	EEF1D	34.393	0.96	0.96	0.97	1.206	1.114	1.148	0.91	0.848	0.84	0.749	0.00108034	1.2	0.0014764	0.899	0.0136491
A0A287AF88	Activating signal cointegrator 1 complex subunit 3 OS=Sus scrofa OX=9823 GN=ASCC3 PE=1 SV=1	ASCC3	250.9	0.979		0.92	1.276		1.239	0.982		0.953	0.769	0.00635665	1.324	0.0146134	1.019	0.634672
F1S6M1	Chondroitinsulfatase OS=Sus scrofa OX=9823 GN=GALNS PE=3 SV=3	GALNS	57.718	0.903		1.035	1.024		0.957	0.827		0.8	0.821	0.0348924	1.022	0.785081	0.84	0.133022
F1RJR8	Scavenger receptor class A member 5 OS=Sus scrofa OX=9823 GN=SCARA5 PE=4 SV=4	SCARA5	28.675	0.981		1.102	1.188		1.148	0.888		0.859	0.748	0.00667213	1.121	0.195384	0.839	0.102201
F1STG0	TBC1 domain family member 8 OS=Sus scrofa OX=9823 GN=TBC1D8 PE=4 SV=3	TBC1D8	127	1.02			1.038			0.961			0.926		1.018		0.942
F1RFV5	Proteasome subunit beta OS=Sus scrofa OX=9823 GN=PSMB6 PE=1 SV=2	PSMB6	25.692	1.06	1.038	1.082	0.966	0.985	0.971	0.962	1.015	0.982	1.013	0.499219	0.919	0.00316698	0.931	0.0215117
I3L9F5	Prenylcysteine oxidase 1 OS=Sus scrofa OX=9823 GN=PCYOX1 PE=1 SV=3	PCYOX1	57.464	0.752	0.772	0.792	1.257	1.244	1.285	1.396	1.361	1.392	1.096	0.0018376	1.635	1.01194e-05	1.791	4.28672e-06
A0A287AUH0	Solute carrier family 35 member E1 OS=Sus scrofa OX=9823 GN=SLC35E1 PE=4 SV=2	SLC35E1	44.185			1.147			1.094			0.784	0.717		0.954		0.684
A0A5G2QMI6	Septin 9 OS=Sus scrofa OX=9823 GN=SEPTIN9 PE=1 SV=1	SEPTIN9	61.929	0.988	1.003	1.032	1.015	1.023	1.049	0.863	0.906	0.857	0.851	0.0012918	1.021	0.263945	0.869	0.00287776
A0A287A168	Adhesion G protein-coupled receptor E1 OS=Sus scrofa OX=9823 GN=ADGRE1 PE=1 SV=1	ADGRE1	102.7	1.039	1.082	1.164	1.042	1.012	1.007	1.175	1.204	1.121	1.143	0.00472655	0.932	0.116817	1.065	0.178357
F1RY93	Serine/threonine kinase 38 OS=Sus scrofa OX=9823 GN=STK38 PE=3 SV=4	STK38	55.126	1.039			0.929			1.144			1.231		0.894		1.101
A0A5G2R8R0	Myosin heavy chain 9 OS=Sus scrofa OX=9823 GN=MYH9 PE=1 SV=1	MYH9	23.674	0.95	0.938	0.962	0.924	0.917	0.95	1.015	0.998	0.991	1.076	0.00463474	0.979	0.181451	1.054	0.00664992
A0A287AND2	Ergosterol biosynthesis 28 homolog OS=Sus scrofa OX=9823 GN=ERG28 PE=3 SV=1	ERG28	20.043	0.693	0.698	0.655	0.867	0.885	0.84	1.359	1.37	1.37	1.581	7.60365e-06	1.267	0.000714585	2.003	4.32139e-06
F1S291	Rho GTPase activating protein 4 OS=Sus scrofa OX=9823 GN=ARHGAP4 PE=4 SV=3	ARHGAP4	105.38	1.014	0.948	1.007	1.168	1.089	1.119	0.958	1.082	0.984	0.896	0.0579908	1.137	0.0121503	1.019	0.70379
A0A5G2R4N1	NEDD8-activating enzyme E1 catalytic subunit OS=Sus scrofa OX=9823 GN=UBA3 PE=1 SV=1	UBA3	50.752	1.03	1.074		1.012	1.01		0.828	0.824		0.817	0.000167445	0.961	0.199621	0.785	0.00750724
A0A5G2QPA8	NAD(P)H-hydrate epimerase OS=Sus scrofa OX=9823 GN=NAXE PE=1 SV=1	NAXE	41.631	1.134	1.168	1.175	1.013	0.986	0.989	1	1.006	0.999	1.006	0.550453	0.859	0.000403488	0.864	0.000200642
A0A287BAB1	Zinc finger RNA binding protein OS=Sus scrofa OX=9823 GN=ZFR PE=1 SV=1	ZFR	96.222	1.061	1.096	1.056	1.038	1.072	0.988	0.933	0.886	1.005	0.912	0.0988762	0.964	0.235744	0.879	0.0274709
A0A287BEH6	PDZ and LIM domain 7 OS=Sus scrofa OX=9823 GN=PDLIM7 PE=1 SV=1	PDLIM7	55.287	0.927	0.886	0.91	1.178	1.291	1.208	0.861	0.85	0.881	0.705	0.0002831	1.35	0.000586812	0.952	0.0427525
A0A5G2Q7Y9	Multimerin 2 OS=Sus scrofa OX=9823 GN=MMRN2 PE=1 SV=1	MMRN2	103.13	1.101			0.962			0.963			1.001		0.874		0.875
A0A5G2RDS9	Integrin subunit alpha 10 OS=Sus scrofa OX=9823 GN=ITGA10 PE=1 SV=1	ITGA10	26.678	0.912	1.129	1.01	1.017	1.03	1.009	0.97	0.92	0.898	0.912	0.0172784	1.002	0.934671	0.914	0.256714
A0A287AEJ0	Deubiquitinating enzyme CYLD OS=Sus scrofa OX=9823 GN=CYLD PE=4 SV=1	CYLD	101.75	1.058			1.198			1.167			0.974		1.132		1.103
F1RS43	3-oxoacyl-[acyl-carrier-protein] synthase, mitochondrial OS=Sus scrofa OX=9823 GN=OXSM PE=3 SV=3	OXSM	48.96	1.065	1.062	1.051	0.908	0.899	0.891	0.874	0.867	0.862	0.965	0.00612465	0.849	1.74475e-05	0.819	3.91437e-06
F1RI18	Complex III subunit 8 OS=Sus scrofa OX=9823 GN=UQCRQ PE=1 SV=1	UQCRQ	9.7672	1.007	0.991	0.977	0.949	0.998	1.017	1.065	1.046	1.096	1.082	0.0330224	0.996	0.865387	1.078	0.00973612
A0A5G2QFH3	Ketohexokinase OS=Sus scrofa OX=9823 GN=KHK PE=1 SV=1	KHK	36.473	1.023	0.956	0.984	0.962	0.938	0.921	0.922	0.95	0.939	0.996	0.832233	0.952	0.104261	0.949	0.0713285
A0A286ZX04	Distal membrane arm assembly complex 2 like OS=Sus scrofa OX=9823 GN=DMAC2L PE=1 SV=1	DMAC2L	23.466	1.154	1.171	1.125	1.102	1.082	1.108	0.952	0.934	0.944	0.86	7.55661e-05	0.954	0.0271138	0.82	0.000106608
A0A5G2QRE9	BUB1 mitotic checkpoint serine/threonine kinase OS=Sus scrofa OX=9823 GN=BUB1 PE=4 SV=1	BUB1	115.66	1.082			1.046			0.912			0.872		0.967		0.843
A0A287BGN3	Nuclear receptor subfamily 1 group H member 3 OS=Sus scrofa OX=9823 GN=NR1H3 PE=3 SV=1	NR1H3	44.993	1.002			1.101			1.056			0.959		1.099		1.054
A0A5G2R7F5	Protein phosphatase 6 regulatory subunit 1 OS=Sus scrofa OX=9823 GN=PPP6R1 PE=1 SV=1	PPP6R1	95.461	1.017	1.009	1.027	1.184	1.088	1.093	0.856	1.011	0.921	0.829	0.0267432	1.102	0.0258636	0.913	0.126924
A0A287ABA2	Sorting nexin 8 OS=Sus scrofa OX=9823 GN=SNX8 PE=3 SV=2	SNX8	51.254	0.977			0.992			0.964			0.972		1.015		0.987
F1RJ58	Neurofibromin 1 OS=Sus scrofa OX=9823 GN=NF1 PE=1 SV=4	NF1	320.79			1.132			0.943			1.091	1.157		0.833		0.964
A0A286ZLH1	26S proteasome non-ATPase regulatory subunit 2 OS=Sus scrofa OX=9823 GN=PSMD2 PE=1 SV=1	PSMD2	97.966	1	0.981	0.991	1.176	1.187	1.2	0.962	0.97	0.975	0.816	8.46657e-06	1.199	2.29696e-05	0.978	0.031121
A0A286ZLL9	Synaptopodin OS=Sus scrofa OX=9823 GN=SYNPO PE=4 SV=2	SYNPO	93.654	1.044	1.002	0.949	0.972	1.07	1.102	0.748	0.73	0.898	0.756	0.0200194	1.05	0.364925	0.793	0.029562
F1RV71	Fatty acid desaturase 6 OS=Sus scrofa OX=9823 GN=FADS6 PE=4 SV=4	FADS6	38.772	0.83	0.831	0.838	1.017	0.982	1.084	1.13	1.122	1.096	1.086	0.051877	1.234	0.00198027	1.34	7.24543e-06
A0A075B7I6	Ig-like domain-containing protein OS=Sus scrofa OX=9823 PE=4 SV=3	--	10.318	1.208		1.072	0.897		0.876	0.742		0.844	0.895	0.225288	0.778	0.054589	0.696	0.0537882
F1RP05	DnaJ heat shock protein family (Hsp40) member A2 OS=Sus scrofa OX=9823 GN=DNAJA2 PE=1 SV=1	DNAJA2	45.703	1.04	1.024	1.027	1.146	1.169	1.146	1.084	1.044	1.051	0.919	0.00310143	1.12	0.000156978	1.028	0.0892795
K7GLM8	Complement receptor type 1-like protein(predicted) OS=Sus scrofa OX=9823 PE=4 SV=3	--	144.29	0.712	0.754	0.763	1.072	0.974	0.923	1.126	1.15	1.024	1.111	0.132753	1.332	0.00424284	1.48	0.000709645
A0A287B5K6	Transmembrane 4 L six family member 5 OS=Sus scrofa OX=9823 GN=TM4SF5 PE=3 SV=1	TM4SF5	20.606	0.788	0.985		0.858	0.668		0.704	0.677		0.905	0.542305	0.861	0.461281	0.779	0.164216
A0A287ARZ1	Thioredoxin domain containing 5 OS=Sus scrofa OX=9823 GN=TXNDC5 PE=1 SV=2	TXNDC5	47.14	0.997	0.972	0.997	1.06	1.083	1.069	1.288	1.279	1.294	1.202	1.318e-05	1.083	0.00162561	1.302	8.4998e-06
F1RHP9	Tripartite motif containing 68 OS=Sus scrofa OX=9823 GN=TRIM68 PE=4 SV=4	TRIM68	55.945	0.77	0.938	1.113	1.059	1.034	1.014	1.272	1.074	1.086	1.105	0.159975	1.101	0.372003	1.217	0.162981
F1SLX0	Mannose-6-phosphate receptor, cation dependent OS=Sus scrofa OX=9823 GN=M6PR PE=1 SV=4	M6PR	37.253	1.012	1.061	1.047	0.953	0.979	0.947	0.937	0.864	0.969	0.962	0.327107	0.923	0.00988011	0.888	0.031208
A0A5G2R8K8	Protein-tyrosine-phosphatase OS=Sus scrofa OX=9823 GN=PTPRD PE=1 SV=1	PTPRD	168.46	0.861	0.956	0.918	1.008	0.927	1.021	0.853	0.998	0.885	0.926	0.234324	1.081	0.144682	1	0.986915
A0A5G2QMX1	Phosphatidylinositol transfer protein beta isoform isoform 1(predicted) OS=Sus scrofa OX=9823 GN=PITPNB PE=1 SV=1	PITPNB	31.539	0.99	0.997	1	0.967	0.947	0.958	0.961	0.963	0.957	1.003	0.642999	0.961	0.00431096	0.965	0.000496905
A0A287A7U5	WD repeat domain 18 OS=Sus scrofa OX=9823 GN=WDR18 PE=4 SV=1	WDR18	45.804	1.135	1.119	1.003	1.047	0.978	1.015	0.8	0.903	0.92	0.863	0.0361316	0.933	0.195989	0.805	0.0209293
A0A5G2QFS3	RNA polymerase II associated protein 3 OS=Sus scrofa OX=9823 GN=RPAP3 PE=4 SV=1	RPAP3	71.736	0.98	0.988	1.156	1.204	1.166	1.129	1.041	1.008	0.97	0.863	0.00588927	1.12	0.111066	0.966	0.611134
F1SJN5	Eukaryotic translation initiation factor 2A OS=Sus scrofa OX=9823 GN=EIF2A PE=1 SV=4	EIF2A	60.859	0.855	0.881	0.843	1.406	1.336	1.326	1.082	1.097	1.089	0.803	0.000314217	1.577	3.53146e-05	1.267	6.36009e-05
A0A287AW62	Adenosine deaminase tRNA specific 1 OS=Sus scrofa OX=9823 GN=ADAT1 PE=4 SV=1	ADAT1	52.349	1.159	1.138	1.2	1.204	1.183	1.193	1.209	1.239	1.205	1.02	0.118032	1.024	0.221588	1.045	0.0702497
I3LU72	Centrosomal protein 170 OS=Sus scrofa OX=9823 GN=CEP170 PE=1 SV=3	CEP170	152.71	0.922	0.879		0.965	1.028		1.211	1.231		1.225	0.0247765	1.107	0.125405	1.356	0.00679371
F1SI94	Peroxisomal membrane protein PEX16 OS=Sus scrofa OX=9823 GN=PEX16 PE=1 SV=3	PEX16	38.491	1.001	0.907	0.988	0.879	0.971	0.98	0.997	1.062	1.016	1.087	0.101149	0.977	0.643043	1.062	0.169114
A0A5G2QHS8	N-acetylneuraminate lyase OS=Sus scrofa OX=9823 GN=NPL PE=4 SV=1	NPL	26.211	1.088	1.124	1.132	0.949	0.892	0.909	0.721	0.797	0.734	0.819	0.00504662	0.822	0.000885002	0.673	0.000282159
A0A5G2QW89	Calcium uniporter protein OS=Sus scrofa OX=9823 GN=MCU PE=1 SV=1	MCU	34.425	0.981	0.909	0.942	1.052	1.038	1.084	0.918	0.924	0.932	0.874	0.000576948	1.121	0.0109297	0.98	0.418586
F1SP27	Elongator complex protein 1 OS=Sus scrofa OX=9823 GN=ELP1 PE=1 SV=4	ELP1	147.3	1.062	1.02	1.017	0.897	0.987	0.96	0.977	0.894	0.915	0.98	0.625844	0.918	0.0523223	0.899	0.0235261
A0A5K1UKC0	Nitric oxide synthase OS=Sus scrofa OX=9823 GN=NOS3 PE=3 SV=1	NOS3	129.94	0.93	0.965	0.938	1.064	1.054	1.072	0.948	0.952	0.985	0.904	0.00153366	1.126	0.000621541	1.018	0.332176
F2Z501	GOLD domain-containing protein OS=Sus scrofa OX=9823 GN=TMED2 PE=1 SV=2	TMED2	21.675	1.02	0.996	1.039	0.974	0.982	0.98	0.931	0.955	0.986	0.978	0.254559	0.961	0.033777	0.94	0.0398972
F1SSK4	zf-Tim10_DDP domain-containing protein OS=Sus scrofa OX=9823 PE=1 SV=2	--	14.51	1.113	1.057	1.052	0.876	0.825	0.868	0.952	0.967	0.984	1.13	0.00427313	0.797	0.00095017	0.901	0.00701188
A0A5S6GJG2	Serine/arginine-rich splicing factor 1 OS=Sus scrofa OX=9823 GN=SRSF1 PE=1 SV=1	SRSF1	26.906	1.049	1.072	1.03	1.04	1.017	1.043	0.938	0.928	0.927	0.901	0.000293679	0.984	0.311535	0.886	0.000580514
F1RQT6	Vacuolar protein sorting-associated protein 51 homolog OS=Sus scrofa OX=9823 GN=VPS51 PE=1 SV=3	VPS51	83.963	1.053	1.059		1.127	1.062		0.966	1.012		0.904	0.115429	1.036	0.357591	0.937	0.106832
A0A287A0I0	calcineurin subunit B type 1(predicted) OS=Sus scrofa OX=9823 GN=PPP3R1 PE=1 SV=2	PPP3R1	19.3	1.016	1.001	1.014	0.954	0.989	0.93	0.971	0.942	0.991	1.011	0.663988	0.948	0.0432902	0.958	0.0496861
A0A287AZD4	Phosphodiesterase OS=Sus scrofa OX=9823 GN=PDE5A PE=1 SV=2	PDE5A	91.695	1.239			0.911			0.982			1.078		0.735		0.793
A0A287B9A0	J domain-containing protein OS=Sus scrofa OX=9823 GN=DNAJC5 PE=1 SV=1	DNAJC5	27.692	0.963	1.097	1.07	1.058	0.949	1.006	1.101	1.003	1.013	1.035	0.474194	0.963	0.501325	0.996	0.94769
F1SLZ7	Solute carrier family 39 member 5 OS=Sus scrofa OX=9823 GN=SLC39A5 PE=4 SV=3	SLC39A5	56.292	0.737		1.224	0.933		0.912	1.148		1.049	1.191	0.0648209	0.941	0.918916	1.12	0.631432
A0A5G2QTR9	Tyrosine 3-monooxygenase/tryptophan 5-monooxygenase activation protein beta OS=Sus scrofa OX=9823 GN=YWHAB PE=1 SV=1	YWHAB	27.568	1.04	1.108		1.062	1.03		0.98	0.935		0.915	0.087331	0.974	0.536277	0.892	0.100837
A0A5G2R9X2	Signal recognition particle 9(predicted) OS=Sus scrofa OX=9823 GN=SRP9 PE=4 SV=1	SRP9	7.5016	0.936	0.929	1.013	1.512	1.204	1.197	0.972	1.012	0.992	0.761	0.0262353	1.36	0.0209587	1.034	0.319384
A0A5G2R5L2	Reverse transcriptase domain-containing protein OS=Sus scrofa OX=9823 PE=4 SV=1	--	122.92	0.9		0.892	0.935		0.919	1.264		1.307	1.387	0.00329973	1.035	0.0729112	1.435	0.00229398
A0A287A1T6	Collagen type VI alpha 5 chain OS=Sus scrofa OX=9823 GN=COL6A5 PE=1 SV=2	COL6A5	190.11	0.875	0.954	0.922	0.954	0.873	0.871	0.774	0.746	0.635	0.799	0.0284018	0.981	0.640463	0.783	0.0198096
A0A286ZXH8	Elastase, neutrophil expressed OS=Sus scrofa OX=9823 GN=ELANE PE=1 SV=2	ELANE	27.559	0.826	0.77	0.88	0.875	0.7	0.847	0.986	0.818	0.967	1.144	0.211349	0.978	0.766409	1.119	0.192907
I3LQK0	ATP binding cassette subfamily C member 12 OS=Sus scrofa OX=9823 GN=ABCC12 PE=4 SV=3	ABCC12	151.78	0.984	1.086	0.965	1.052	0.863	0.928	1.181	1.329	1.155	1.289	0.0242743	0.937	0.380577	1.208	0.0297271
F1RU33	BAF nuclear assembly factor 1 OS=Sus scrofa OX=9823 GN=BANF1 PE=1 SV=1	BANF1	10.044	0.881	0.974	0.96	1.108	1.095	1.139	0.814	0.838	0.822	0.74	3.16212e-05	1.187	0.00670101	0.879	0.0168148
A0A5G2QRI5	Integrin subunit alpha V OS=Sus scrofa OX=9823 GN=ITGAV PE=1 SV=1	ITGAV	111.76	1.027	1.01	1.018	0.965	0.982	0.986	0.896	0.904	0.892	0.918	0.00036746	0.96	0.0075599	0.881	3.44822e-05
A0A287A6X5	HtrA serine peptidase 2 OS=Sus scrofa OX=9823 GN=HTRA2 PE=3 SV=2	HTRA2	47.363	1.056	1.061	1.056	0.947	0.935	0.929	1.1	1.112	1.09	1.175	3.72931e-05	0.886	3.22012e-05	1.041	0.00265237
A0A5G2R7N1	Signal sequence receptor subunit delta OS=Sus scrofa OX=9823 GN=SSR4 PE=1 SV=1	SSR4	25.213	1.042	0.976	1.012	1.004	1.008	1.026	1.038	1.004	1.012	1.005	0.688584	1.003	0.890219	1.008	0.723113
A0A5G2RCD3	OS9 endoplasmic reticulum lectin OS=Sus scrofa OX=9823 GN=OS9 PE=4 SV=1	OS9	69.093	1.016			0.992			1.091			1.1		0.976		1.074
I3LRN0	E3 ubiquitin-protein ligase OS=Sus scrofa OX=9823 GN=DTX3L PE=3 SV=3	DTX3L	82.445	0.903	0.882	0.832	1.322	1.354	1.227	0.892	0.951	0.916	0.707	0.000585113	1.491	0.000480886	1.054	0.158034
A0A5G2R479	Treacle ribosome biogenesis factor 1 OS=Sus scrofa OX=9823 GN=TCOF1 PE=1 SV=1	TCOF1	130.88	0.946	1.104	1.027	1.1	1.066	1.052	0.814	0.882	0.926	0.815	0.00664579	1.046	0.373179	0.852	0.0522803
I3LHE8	RAB29, member RAS oncogene family OS=Sus scrofa OX=9823 GN=RAB29 PE=3 SV=2	RAB29	25.067	1.07	1.037	0.95	1.097	0.951	0.984	1.088	1.043	1.041	1.046	0.36091	0.992	0.882086	1.038	0.378712
A0A286ZSQ8	ST6 beta-galactoside alpha-2,6-sialyltransferase 1 OS=Sus scrofa OX=9823 GN=ST6GAL1 PE=3 SV=1	ST6GAL1	46.313	0.92	0.923	0.904	1.002	1.032	1.014	1.07	1.118	1.116	1.084	0.00852117	1.11	0.000635647	1.203	0.000302188
A0A5G2R815	Phosphatidylinositol transfer protein alpha OS=Sus scrofa OX=9823 GN=PITPNA PE=1 SV=1	PITPNA	31.82	1.119	1.091		0.932	0.972		0.951	0.933		0.989	0.696839	0.862	0.0260024	0.852	0.00974679
F1RRT3	CYFIP related Rac1 interactor B OS=Sus scrofa OX=9823 GN=CYRIB PE=1 SV=2	CYRIB	36.748	1.12	1.032	1.047	0.927	0.971	1	0.938	0.931	0.976	0.982	0.529961	0.906	0.0422002	0.889	0.0160389
A0A5G2R0I9	Phospholipase A2 activating protein OS=Sus scrofa OX=9823 GN=PLAA PE=1 SV=1	PLAA	114.39	0.991	0.984		1.086	1.094		0.94	0.952		0.868	0.0026634	1.104	0.00265827	0.958	0.0274475
A0A5G2QVN6	Cytokine receptor like factor 3 OS=Sus scrofa OX=9823 GN=CRLF3 PE=1 SV=1	CRLF3	49.05	0.916	0.82	0.854	1.243	1.278	1.235	1.029	1.01	1.104	0.837	0.00353936	1.45	0.000393575	1.214	0.0100723
A0A5G2RHU7	Pleckstrin homology domain containing A4 OS=Sus scrofa OX=9823 GN=PLEKHA4 PE=1 SV=1	PLEKHA4	75.018	1.007	1.007	1.101	1.012	0.957	1.14	0.927	0.819	0.923	0.858	0.0821932	0.998	0.953173	0.857	0.036744
F1RMZ8	Vacuolar proton pump subunit B OS=Sus scrofa OX=9823 GN=ATP6V1B2 PE=1 SV=2	ATP6V1B2	56.286	0.985	0.983	1.007	0.989	0.983	1.029	0.979	0.99	0.987	0.985	0.36834	1.009	0.627164	0.994	0.491881
F1RLV7	E3 ubiquitin-protein ligase TRIM22 isoform 1(predicted) OS=Sus scrofa OX=9823 GN=TRIM22 PE=4 SV=2	TRIM22	56.696	1.059	1.095		0.928	0.944		0.939	0.856		0.959	0.456956	0.869	0.0174579	0.833	0.0651181
A0A287AEZ4	Non-specific serine/threonine protein kinase OS=Sus scrofa OX=9823 GN=WNK1 PE=4 SV=1	WNK1	245.9			0.997			0.882			0.887	1.006		0.885		0.89
A0A286ZKW5	Glycerol-3-phosphate dehydrogenase OS=Sus scrofa OX=9823 GN=GPD2 PE=1 SV=1	GPD2	81.115	0.956	0.952	0.976	0.892	0.93	0.91	0.912	0.924	0.958	1.023	0.30475	0.947	0.0192094	0.969	0.127478
I3LMU0	Serpin family A member 11 OS=Sus scrofa OX=9823 GN=SERPINA11 PE=3 SV=2	SERPINA11	46.807	1.122	1.166		0.979	0.761		0.997	1.028		1.164	0.335672	0.76	0.157745	0.885	0.0382605
F1SU27	GRIP and coiled-coil domain containing 2 OS=Sus scrofa OX=9823 GN=GCC2 PE=1 SV=4	GCC2	190.03	0.974	0.927	0.97	1.359	1.437	1.368	1.003	1.001	1.002	0.722	5.04442e-05	1.45	9.62578e-05	1.047	0.0435105
I3LUR7	Collagen type VI alpha 3 chain OS=Sus scrofa OX=9823 GN=COL6A3 PE=1 SV=2	COL6A3	317.8	0.816			1.002			0.954			0.952		1.228		1.169
F1RSH0	39S ribosomal protein L15, mitochondrial OS=Sus scrofa OX=9823 GN=MRPL15 PE=1 SV=2	MRPL15	33.07	1.01	0.935	0.974	1.012	1.028	1.024	1.038	1.145	1.073	1.063	0.109204	1.05	0.0980947	1.115	0.040332
A0A287BCU5	Beta-carotene oxygenase 1 OS=Sus scrofa OX=9823 GN=BCO1 PE=3 SV=2	BCO1	61.93	0.98	1.035	0.994	1.121	1.036	1.076	0.939	1.07	1.027	0.939	0.227198	1.074	0.0631594	1.009	0.862619
A0A5G2QDQ8	Myosin IB OS=Sus scrofa OX=9823 GN=MYO1B PE=1 SV=1	MYO1B	123.31	1.007	0.99	0.996	1.142	1.144	1.15	0.867	0.832	0.845	0.74	1.60666e-05	1.148	1.3973e-05	0.85	0.000235324
A0A286ZQW5	Surfeit locus protein 4 OS=Sus scrofa OX=9823 GN=SURF4 PE=1 SV=1	SURF4	30.422	0.958	0.938		0.952	0.94		1.072	1.053		1.123	0.00879564	0.998	0.881556	1.121	0.0143873
A0A5G2QDC6	Microtubule associated scaffold protein 1(predicted) OS=Sus scrofa OX=9823 GN=MTUS1 PE=3 SV=1	MTUS1	135.74	0.884	0.888	0.815	1.434	1.506	1.41	1.076	1.151	1.248	0.799	0.00871915	1.681	0.000108581	1.343	0.00453463
F1S4Q6	CCAAT enhancer binding protein zeta OS=Sus scrofa OX=9823 GN=CEBPZ PE=3 SV=2	CEBPZ	120.83	1.048	1.044	1.004	1.109	1.086	1.017	0.91	0.917	0.978	0.873	0.0175028	1.037	0.285517	0.906	0.0205264
I3L8H8	DENN domain containing 5B OS=Sus scrofa OX=9823 GN=DENND5B PE=1 SV=3	DENND5B	136.56	0.937		0.97	1.27		1.244	1.006		1.171	0.866	0.195597	1.318	0.00527699	1.142	0.237809
A0A5G2R9Z5	EGF domain specific O-linked N-acetylglucosamine transferase OS=Sus scrofa OX=9823 GN=EOGT PE=3 SV=1	EOGT	61.413	1.057	1.046	1.078	0.905	0.973	0.964	1.129	1.016	1.033	1.118	0.0494012	0.893	0.00978061	0.999	0.956955
A0A5G2QW94	Leucine-rich repeat flightless-interacting protein 1 isoform 4(predicted) OS=Sus scrofa OX=9823 GN=LRRFIP1 PE=1 SV=1	LRRFIP1	90.932	0.986	1.045	1.021	1.083	1.064	1.197	0.997	0.994	0.965	0.884	0.0328155	1.096	0.0889515	0.969	0.184387
A0A5G2Q9Z7	Tripartite motif-containing protein 26 OS=Sus scrofa OX=9823 GN=TRIM26 PE=4 SV=1	TRIM26	59.3	0.968	0.883	0.96	1.088	1.079	1.072	1	1.02	1.033	0.943	0.00466061	1.152	0.00860954	1.086	0.0539168
A0A5G2REZ9	Carboxylic ester hydrolase OS=Sus scrofa OX=9823 GN=CES3 PE=1 SV=1	CES3	62.681	0.8	0.829	0.848	0.946	0.976	0.974	1.024	1.005	1.036	1.058	0.013373	1.169	0.0013684	1.237	0.000368725
A0A5G2QN35	UEV domain-containing protein OS=Sus scrofa OX=9823 PE=1 SV=1	--	7.83	1.038	0.987	1.034	1.112	1.023	1.106	0.963	0.983	0.984	0.904	0.0227996	1.059	0.142265	0.958	0.0720281
A0A5G2R726	PKS_ER domain-containing protein OS=Sus scrofa OX=9823 GN=ADH4 PE=1 SV=1	ADH4	39.979	0.722	0.775	0.772	1.129	1.129	1.109	1.133	1.2	1.166	1.039	0.0959685	1.484	7.64678e-05	1.542	0.000106811
A0A5G2QKC6	Anoctamin OS=Sus scrofa OX=9823 GN=ANO6 PE=1 SV=1	ANO6	100.5	0.949	0.978	0.991	0.86	0.85	0.838	0.832	0.81	0.788	0.954	0.0519744	0.873	0.000799602	0.833	0.000829772
A0A5G2QF37	Exocyst complex component 5 OS=Sus scrofa OX=9823 GN=EXOC5 PE=1 SV=1	EXOC5	78.838	1.013	1.03	0.989	1.241	1.235	1.261	0.954	0.958	0.94	0.763	5.90889e-06	1.233	9.73474e-05	0.941	0.00960914
F1SV90	Eukaryotic translation initiation factor 3 subunit I OS=Sus scrofa OX=9823 GN=EIF3I PE=1 SV=4	EIF3I	30.898	1.078	1.071	1.113	1.037	1.076	1.114	0.841	0.909	0.857	0.808	0.00239925	0.989	0.666614	0.799	0.00102699
A0A287AXU5	Glutathione transferase OS=Sus scrofa OX=9823 GN=GSTA1 PE=1 SV=1	GSTA1	25.413	0.907	0.959	0.867	0.825	0.827	0.81	1.272	1.251	1.286	1.547	1.89978e-06	0.901	0.0256778	1.394	0.000388178
F1RSJ8	pre-rRNA processing protein FTSJ3 OS=Sus scrofa OX=9823 GN=FTSJ3 PE=1 SV=2	FTSJ3	94.761	1.019	1.006	1.093	1.02	0.989	1.056	0.875	1.002	0.939	0.919	0.119361	0.983	0.626489	0.903	0.0934506
A0A287BH21	SERPIN domain-containing protein OS=Sus scrofa OX=9823 GN=LOC100156325 PE=1 SV=1	LOC100156325	52.23	0.563	0.808	0.676	0.786	0.978	0.855	1.399	1.162	1.304	1.476	0.00949777	1.279	0.10697	1.888	0.00540909
A0A5G2R488	Succinyl-CoA:glutarate-CoA transferase(predicted) OS=Sus scrofa OX=9823 GN=SUGCT PE=3 SV=1	SUGCT	43.236	1.124	1.108	1.154	0.943	0.922	0.87	1.105	1.18	1.158	1.259	0.00173684	0.808	0.00133357	1.017	0.511607
F1RIP3	Ferritin OS=Sus scrofa OX=9823 GN=FTL PE=1 SV=3	FTL	23.354	0.704	0.708	0.723	0.776	0.762	0.83	1.417	1.394	1.313	1.742	9.06345e-05	1.109	0.0194099	1.932	1.15149e-05
A0A287BB68	Myosin-11 OS=Sus scrofa OX=9823 GN=MYH11 PE=1 SV=1	MYH11	197.32	0.996	0.984	0.995	1.182	1.158	1.148	0.837	0.853	0.863	0.732	1.49123e-05	1.172	7.41705e-05	0.858	9.51842e-05
A0A5G2QJ40	PRA1 family protein OS=Sus scrofa OX=9823 GN=WDR45 PE=1 SV=1	WDR45	31.547	0.971	0.941	0.766	0.763	0.687	0.867	0.905	1.153	0.915	1.283	0.0755539	0.865	0.224551	1.11	0.393989
A0A5G2QS84	Mitochondrial fission factor OS=Sus scrofa OX=9823 GN=MFF PE=1 SV=1	MFF	25.006	1.035	0.962	0.949	1.084	1.33	1.068	1.035	1.033	1.072	0.902	0.242373	1.182	0.098067	1.066	0.094612
A0A286ZZM7	Thioredoxin domain-containing protein 17 OS=Sus scrofa OX=9823 GN=TXNDC17 PE=1 SV=1	TXNDC17	14.078	0.863	0.868	0.877	1.294	1.315	1.273	1.054	1.127	1.152	0.859	0.00567952	1.488	2.8866e-06	1.278	0.000840621
A0A5G2QR57	AAR2 splicing factor homolog OS=Sus scrofa OX=9823 GN=AAR2 PE=3 SV=1	AAR2	41.836	0.966	0.894	0.992	1.251	1.168	1.051	1.104	1.018	1.037	0.91	0.177694	1.217	0.0307964	1.108	0.0610352
A0A5G2R440	RNA helicase OS=Sus scrofa OX=9823 GN=DHX36 PE=1 SV=1	DHX36	100.59	1.07	1.004	0.998	1.136	1.283	0.988	0.957	0.8	1.032	0.819	0.134223	1.109	0.279645	0.908	0.265861
A0A5G2RAT8	Cytochrome b5 OS=Sus scrofa OX=9823 GN=CYB5A PE=1 SV=1	CYB5A	14.333	0.931	0.889	0.908	0.993	0.978	1.007	1.108	1.094	1.132	1.12	0.000984	1.092	0.00511889	1.222	0.000271778
A0A5G2R7V7	Solute carrier organic anion transporter family member OS=Sus scrofa OX=9823 GN=SLCO2B1 PE=1 SV=1	SLCO2B1	73.954	0.784	0.804	0.756	0.824	0.781	0.72	0.949	1.043	1.019	1.295	0.00587041	0.992	0.838854	1.285	0.00173665
F1SJA2	Nicotinamide riboside kinase 1 OS=Sus scrofa OX=9823 GN=NMRK1 PE=4 SV=3	NMRK1	22.981	1	0.92	0.881	1.321	1.412	1.485	1.092	1.117	1.243	0.818	0.0185384	1.506	0.00123782	1.232	0.0186849
F1RL48	Acyl-CoA dehydrogenase family member 10 OS=Sus scrofa OX=9823 GN=ACAD10 PE=1 SV=4	ACAD10	115.84	1.036	1.033	1.032	0.937	0.914	0.922	0.962	0.94	0.968	1.035	0.0406643	0.894	0.00011006	0.926	0.00100237
A0A287BIP8	Transient receptor potential cation channel subfamily M member 2 OS=Sus scrofa OX=9823 GN=TRPM2 PE=3 SV=2	TRPM2	172.16	1.318	1.342	1.096	1.394	1.183	1.066	1.188	1.072	1.582	1.055	0.762051	0.97	0.763946	1.023	0.927802
F1SIX9	Glycerate kinase OS=Sus scrofa OX=9823 GN=GLYCTK PE=1 SV=1	GLYCTK	55.247	1.007	1.003	0.978	1.209	1.212	1.172	1.098	1.09	1.105	0.917	0.00162848	1.202	0.00020047	1.102	0.000617329
A0A5G2QP43	Nuclear receptor coactivator 5 OS=Sus scrofa OX=9823 GN=NCOA5 PE=1 SV=1	NCOA5	60.94	1.076	1.078	1.038	1.059	1.076	1.054	0.901	0.87	0.892	0.835	0.000119641	0.999	0.955007	0.834	0.000356977
F1SA04	A-kinase anchoring protein 8 OS=Sus scrofa OX=9823 GN=AKAP8 PE=3 SV=3	AKAP8	76.488		1.031	1.022		1.03	0.952		1.063	1.051	1.067	0.242723	0.965	0.459848	1.03	0.0551139
A0A5G2Q7U7	Transferrin receptor 2 OS=Sus scrofa OX=9823 GN=TFR2 PE=1 SV=1	TFR2	87.526	1.022		1.01	1.091		1.114	0.979		1.059	0.924	0.189656	1.085	0.0208702	1.003	0.960953
A0A287BQE3	Signal peptidase complex subunit 3 OS=Sus scrofa OX=9823 GN=SPCS3 PE=1 SV=2	SPCS3	18.451	0.87	0.896	0.91	1.006	0.95	0.953	1.029	1.036	1.016	1.059	0.0411389	1.087	0.0216592	1.151	0.00060324
F1SB42	Ezrin OS=Sus scrofa OX=9823 GN=EZR PE=1 SV=3	EZR	64.953	1.093	1.106	1.092	1.007	0.954	0.939	0.82	0.848	0.864	0.873	0.00656584	0.881	0.00416207	0.769	7.76193e-05
A0A287BA83	General transcription factor IIH subunit 1 OS=Sus scrofa OX=9823 GN=GTF2H1 PE=1 SV=1	GTF2H1	51.073	1.049			1.448			0.974			0.673		1.38		0.929
A0A5G2QXL8	NPC1 like intracellular cholesterol transporter 1 OS=Sus scrofa OX=9823 GN=NPC1L1 PE=1 SV=1	NPC1L1	140.92	1.01	1.035	0.966	1.063	1.004	1.023	1.74	1.588	1.654	1.612	0.000108288	1.026	0.378027	1.655	0.000111345
F1S3P8	Syntaxin 7 OS=Sus scrofa OX=9823 GN=STX7 PE=1 SV=2	STX7	27.316	1.054	1.047	1.038	0.972	0.974	1.024	0.914	0.919	0.98	0.947	0.124667	0.946	0.0342199	0.896	0.00848434
F1RZY6	Charged multivesicular body protein 6 OS=Sus scrofa OX=9823 GN=CHMP6 PE=1 SV=2	CHMP6	23.486	1.016	1.097	1.051	0.886	0.962	0.998	1.13	1.099	1.046	1.151	0.0279191	0.899	0.0624014	1.035	0.337602
A0A5G2QTW1	Ceramide synthase 4 OS=Sus scrofa OX=9823 GN=CERS4 PE=1 SV=1	CERS4	35.118	0.887	0.978	0.94	0.81	0.994	0.872	0.935	0.876	0.978	1.042	0.552477	0.954	0.49321	0.994	0.896224
A0A5G2RAV5	Protein N-terminal glutamine amidohydrolase OS=Sus scrofa OX=9823 GN=NTAQ1 PE=1 SV=1	NTAQ1	22.517	0.717	1.071		1.504	1.185		1.261	1.166		0.903	0.523389	1.504	0.213016	1.357	0.253047
A0A287BE42	NIMA related kinase 7 OS=Sus scrofa OX=9823 GN=NEK7 PE=1 SV=2	NEK7	37.203	1.063	0.904	0.948	1.376	1.235	1.37	1.156	1.148	1.046	0.841	0.0226776	1.366	0.00633317	1.149	0.0723531
F1RZ96	Threonyl-tRNA synthetase OS=Sus scrofa OX=9823 GN=TARS3 PE=1 SV=2	TARS3	76.98	1.048	1.076	1.048	1.231	1.268	1.237	0.978	0.936	0.94	0.764	8.66611e-05	1.178	0.000209239	0.9	0.00305002
F1S6Y0	Coiled-coil domain containing 28A OS=Sus scrofa OX=9823 GN=CCDC28A PE=4 SV=3	CCDC28A	19.998			1.046			1.026			0.814	0.793		0.981		0.778
A0A287AL52	Claudin domain containing 1 OS=Sus scrofa OX=9823 GN=CLDND1 PE=4 SV=1	CLDND1	29.957	1.084	1.111	1.171	1.056	0.822	0.885	0.973	1.018	1.037	1.096	0.275298	0.821	0.0597219	0.9	0.0233967
F1S4D4	Protein kinase C OS=Sus scrofa OX=9823 GN=PKN2 PE=4 SV=2	PKN2	105.72	0.876	1.038		1.255	1.189		1	0.914		0.783	0.0428781	1.277	0.108593	1	0.980972
A0A287AH15	CTD small phosphatase 1 OS=Sus scrofa OX=9823 GN=CTDSP1 PE=4 SV=2	CTDSP1	27.063	0.992	0.936	0.98	0.981	0.974	0.971	1.024	1.018	1	1.04	0.00743008	1.006	0.736646	1.046	0.0763828
A0A5G2QPK6	Dihydrolipoyl dehydrogenase OS=Sus scrofa OX=9823 GN=DLD PE=1 SV=1	DLD	53.296	1.069	1.06	1.08	0.907	0.894	0.89	1.004	0.999	0.982	1.109	0.000298294	0.839	2.35336e-05	0.93	0.0010989
A0A287A199	RAS protein activator like 2 OS=Sus scrofa OX=9823 GN=RASAL2 PE=1 SV=2	RASAL2	109.4			1.368			1.666			0.709	0.426		1.218		0.518
A0A5G2R4M3	Inter-alpha-trypsin inhibitor heavy chain 3 OS=Sus scrofa OX=9823 GN=ITIH3 PE=1 SV=1	ITIH3	96.961	0.838	0.966	0.963	1.196	1.066	1.11	0.976	1.026	0.943	0.873	0.0317627	1.219	0.0262238	1.064	0.293442
A0A5G2RCF6	Scavenger receptor class B member 1 OS=Sus scrofa OX=9823 GN=SCARB1 PE=1 SV=1	SCARB1	56.138	1.019	1.07	1.011	0.986	1.01	0.994	1.015	1.01	1.06	1.032	0.139601	0.965	0.133567	0.995	0.848768
F1RWZ9	FUN14 domain containing 1 OS=Sus scrofa OX=9823 GN=FUNDC1 PE=1 SV=1	FUNDC1	17.158	0.863			0.836			0.903			1.08		0.969		1.046
F1SUQ5	Ubiquitin protein ligase E3 component n-recognin 4 OS=Sus scrofa OX=9823 GN=UBR4 PE=1 SV=4	UBR4	572.73	0.901	0.942	0.969	1.211	1.178	1.154	0.994	1.046	1.016	0.863	0.00189631	1.26	0.000802365	1.087	0.0319225
A0A5G2RNN3	TNF alpha induced protein 2 OS=Sus scrofa OX=9823 GN=TNFAIP2 PE=3 SV=1	TNFAIP2	73.141	0.965	0.914	0.936	1.218	1.253	1.222	0.995	1.132	1.066	0.865	0.0186213	1.312	0.000114423	1.134	0.0366773
F1SPR8	PWP1 homolog, endonuclein OS=Sus scrofa OX=9823 GN=PWP1 PE=4 SV=3	PWP1	55.821		0.992	0.947		1.098	1.132		0.939	0.977	0.859	0.026091	1.15	0.0371803	0.988	0.735143
A0A5G2Q932	Ubiquitin protein ligase E3C OS=Sus scrofa OX=9823 GN=UBE3C PE=1 SV=1	UBE3C	119.83	0.978			1.215			1.024			0.843		1.242		1.047
F1RHJ2	Heparin binding growth factor OS=Sus scrofa OX=9823 GN=HDGF PE=1 SV=2	HDGF	27.06	1.074	1.112	1.134	1.086	1.13	1.055	0.732	0.747	0.784	0.692	0.000205729	0.985	0.587283	0.682	0.000119848
A0A5G2QRP8	RAB33B, member RAS oncogene family OS=Sus scrofa OX=9823 GN=RAB33B PE=1 SV=1	RAB33B	24.332	0.966			0.962			1.03			1.071		0.996		1.066
A0A5G2Q8C9	Sec1 family domain containing 2 OS=Sus scrofa OX=9823 GN=SCFD2 PE=1 SV=1	SCFD2	69.558	1.034	0.942	0.925	0.919	0.945	0.895	0.99	0.956	0.953	1.051	0.0671711	0.951	0.263788	0.999	0.992563
A0A6R3G414	Phosphoenolpyruvate carboxykinase, cytosolic [GTP] OS=Sus scrofa OX=9823 GN=PCK1 PE=4 SV=1	PCK1	92.626	1.026	1.058	1.042	0.99	1.006	0.973	0.856	0.825	0.838	0.848	0.000334843	0.95	0.0169954	0.806	9.99001e-05
A0A287BHC7	DBIRD complex subunit ZNF326 isoform 1 (Fragment)(predicted) OS=Sus scrofa OX=9823 GN=ZNF326 PE=1 SV=1	ZNF326	68.831	1.029	0.989	1.017	1.379	1.236	1.321	0.837	0.854	0.863	0.649	0.000199397	1.297	0.00158312	0.842	0.000309237
A0A286ZMA3	Sorting nexin 29 OS=Sus scrofa OX=9823 GN=SNX29 PE=4 SV=1	SNX29	90.697	1.024		1.123	1.059		0.985	1.06		1.014	1.015	0.758014	0.952	0.493326	0.966	0.577272
A0A287A4N8	Cyclin and CBS domain divalent metal cation transport mediator 3 OS=Sus scrofa OX=9823 GN=CNNM3 PE=1 SV=2	CNNM3	78.561	1.082	1.055	0.973	0.927	0.918	0.902	0.941	0.968	0.953	1.042	0.0230841	0.883	0.0202757	0.92	0.0678116
A0A5G2QRS3	Muellerian-inhibiting factor OS=Sus scrofa OX=9823 GN=AMH PE=1 SV=1	AMH	48.673	1.05	1.009	0.923	1.083	1.061	1.117	0.897	0.875	0.912	0.823	0.000531997	1.094	0.0911619	0.9	0.0599187
F1RF36	Adhesion G protein-coupled receptor G1 OS=Sus scrofa OX=9823 GN=ADGRG1 PE=3 SV=4	ADGRG1	71.671	0.856		0.901	1.002		0.99	1.172		1.224	1.203	0.0145908	1.134	0.0410577	1.364	0.0115084
A0A286ZVU7	Nucleolar transcription factor 1 isoform X2(predicted) OS=Sus scrofa OX=9823 GN=UBTF PE=1 SV=2	UBTF	81.784	1.024	1.025	1.007	1.091	1.103	1.112	0.994	0.941	1.015	0.892	0.00790893	1.082	0.000592971	0.965	0.19935
I3LJZ9	DNA-directed RNA polymerase II subunit RPB7 OS=Sus scrofa OX=9823 GN=POLR2G PE=1 SV=1	POLR2G	19.294	1.045	1.04	0.998	0.998	1.005	1.024	0.916	0.928	0.891	0.904	0.00204811	0.982	0.332458	0.887	0.00318235
A0A287A024	Acetylserotonin O-methyltransferase like OS=Sus scrofa OX=9823 GN=ASMTL PE=3 SV=1	ASMTL	64.85	1.106	1.053	0.985	1.279	1.198	1.255	1.002	1.015	1.004	0.809	0.000443054	1.187	0.011347	0.961	0.315157
A0A287AFH3	Dolichyl-diphosphooligosaccharide--protein glycotransferase OS=Sus scrofa OX=9823 GN=STT3A PE=1 SV=1	STT3A	80.624	0.978	0.991	0.976	0.976	0.946	0.99	1.018	1.034	1.02	1.055	0.0198922	0.989	0.467623	1.043	0.00351369
A0A286ZMQ7	RAB12, member RAS oncogene family OS=Sus scrofa OX=9823 GN=RAB12 PE=4 SV=2	RAB12	35.699	0.872	0.924	0.961	1	1.022	1.007	1.068	1.074	1.082	1.064	0.00110567	1.099	0.0306026	1.169	0.00525115
A0A5G2QVD9	CAP10 domain-containing protein OS=Sus scrofa OX=9823 GN=POGLUT3 PE=1 SV=1	POGLUT3	52.829	1.009	1.03	1.101	0.922	0.857	0.797	0.877	0.884	0.767	0.981	0.774371	0.82	0.0159768	0.805	0.0147008
A0A287AFA2	LPS responsive beige-like anchor protein OS=Sus scrofa OX=9823 GN=LRBA PE=1 SV=1	LRBA	314.17	1.034			1.086			0.909			0.837		1.05		0.879
A0A5G2R9P2	Essential for reactive oxygen species protein OS=Sus scrofa OX=9823 GN=CYBC1 PE=1 SV=1	CYBC1	19.365	0.939	0.908	0.94	1.016	1.003	0.986	0.995	1.076	1.128	1.065	0.178349	1.078	0.00622096	1.148	0.0234319
A0A287A4Y3	Ig-like domain-containing protein OS=Sus scrofa OX=9823 PE=1 SV=1	--	24.721	0.952	0.958	0.972	1.086	1.054	1.146	0.902	0.967	0.92	0.849	0.00693785	1.14	0.00663301	0.968	0.199142
A0A287B350	Lipoma-preferred partner isoform X1(predicted) OS=Sus scrofa OX=9823 GN=LPP PE=1 SV=1	LPP	61.632	0.974	1.004	1.014	1.173	1.168	1.154	0.963	0.966	0.944	0.822	2.31691e-05	1.168	0.000284636	0.96	0.0453395
A0A5G2QVN7	Peptidylprolyl isomerase OS=Sus scrofa OX=9823 GN=FKBP4 PE=1 SV=1	FKBP4	51.175	1.034	1.032	1.037	1.07	1.051	1.055	0.99	1.002	1.001	0.942	0.000887309	1.024	0.014537	0.965	0.000924207
A0A286ZL33	Methyltransferase like 7B OS=Sus scrofa OX=9823 GN=METTL7B PE=4 SV=1	METTL7B	27.622	0.915	0.907	0.925	0.894	0.887	0.896	0.869	0.875	0.851	0.969	0.0248955	0.975	0.0161981	0.945	0.00488639
F1RTS8	Opioid growth factor receptor like 1 OS=Sus scrofa OX=9823 GN=OGFRL1 PE=1 SV=4	OGFRL1	51.067	0.958	0.936	0.976	1.02	1.076	1.067	1.008	0.956	0.96	0.924	0.0297169	1.102	0.00912787	1.019	0.425564
A0A287B895	Atypical kinase COQ8A, mitochondrial OS=Sus scrofa OX=9823 GN=COQ8A PE=1 SV=2	COQ8A	69.79	0.984	0.972	0.966	1.131	1.119	1.1	1.091	1.046	1.076	0.959	0.0475159	1.146	0.000150001	1.1	0.00218336
F1RSC3	Carboxypeptidase OS=Sus scrofa OX=9823 GN=SCPEP1 PE=1 SV=3	SCPEP1	51.218	1.013	0.963	0.962	0.901	0.917	0.889	1.08	1.051	1.076	1.185	0.000164802	0.921	0.0132757	1.092	0.00997109
F1SS31	Mitotic checkpoint serine/threonine-protein kinase BUB1 beta(predicted) OS=Sus scrofa OX=9823 GN=BUB1B PE=4 SV=4	BUB1B	113.7	1.01	0.94		0.901	0.899		1.124	1.153		1.265	0.00294701	0.923	0.157717	1.168	0.0550682
F1SQ14	UBC core domain-containing protein OS=Sus scrofa OX=9823 GN=UBE2N PE=1 SV=4	UBE2N	11.855	0.998	1.022	1.039	0.923	0.942	0.975	0.991	0.946	1.049	1.051	0.218034	0.928	0.0198394	0.976	0.480895
F1SHE5	Ras-associated and pleckstrin homology domains-containing protein 1 isoform X2(predicted) OS=Sus scrofa OX=9823 GN=RAPH1 PE=4 SV=4	RAPH1	70.171	0.961	0.938	0.978	1.278	1.313	1.275	1.048	1.014	1.003	0.793	0.00013792	1.344	4.27949e-05	1.065	0.0241524
A0A287A5A2	Transforming growth factor beta-1-induced transcript 1 protein OS=Sus scrofa OX=9823 GN=TGFB1I1 PE=1 SV=1	TGFB1I1	49.304	0.991	1.039	0.997	1.347	1.297	1.186	0.923	0.843	0.944	0.708	0.00250743	1.265	0.0044744	0.895	0.0413798
A0A287AB08	Protein farnesyltransferase/geranylgeranyltransferase type-1 subunit alpha(predicted) OS=Sus scrofa OX=9823 GN=FNTA PE=1 SV=1	FNTA	42.739	0.977	1.03	0.956	1.118	1.043	1.027	1.088	0.982	1.074	0.986	0.748647	1.076	0.0999201	1.061	0.207307
I3LGX0	Peptidyl-prolyl cis-trans isomerase OS=Sus scrofa OX=9823 GN=PPIL4 PE=1 SV=3	PPIL4	57.556			0.993			1.039			0.987	0.95		1.046		0.994
A0A5G2R529	Cobl domain-containing protein OS=Sus scrofa OX=9823 PE=4 SV=1	--	43.037	1.016	0.971		1.086	1.074		1.067	1.075		0.992	0.338094	1.087	0.0695954	1.078	0.0815949
A0A287BHC4	Rho GTPase activating protein 18 OS=Sus scrofa OX=9823 GN=ARHGAP18 PE=1 SV=1	ARHGAP18	60.087	1.082		1.196	1.167		0.881	0.912		0.876	0.873	0.468158	0.899	0.52141	0.785	0.0466333
A0A286ZI97	Peptidoglycan-recognition protein OS=Sus scrofa OX=9823 GN=PGLYRP1 PE=1 SV=1	PGLYRP1	24.187	0.98	0.978	1.014	0.718	0.641	0.674	0.781	0.617	0.712	1.038	0.681345	0.684	0.000398967	0.71	0.0075468
F1SE04	AarF domain containing kinase 1 OS=Sus scrofa OX=9823 GN=ADCK1 PE=3 SV=3	ADCK1	51.852	1.166	1.072	1.062	1.058	1.16	1.147	1.006	0.937	0.909	0.848	0.0166232	1.02	0.66192	0.864	0.0259653
A0A286ZRM3	FLII actin remodeling protein OS=Sus scrofa OX=9823 GN=FLII PE=4 SV=2	FLII	130.22	0.861			1.139			0.853			0.749		1.323		0.991
I3LDR4	Rho GTPase activating protein 21 OS=Sus scrofa OX=9823 GN=ARHGAP21 PE=4 SV=3	ARHGAP21	203.49	0.938			1.056			1.078			1.021		1.126		1.149
A0A5G2RJU1	RAB10, member RAS oncogene family OS=Sus scrofa OX=9823 GN=RAB10 PE=1 SV=1	RAB10	22.102	1.022	0.986		1.015	1.009		1.013	0.984		0.987	0.457676	1.008	0.699656	0.995	0.835622
F1RT99	MYCBP associated protein OS=Sus scrofa OX=9823 GN=MYCBPAP PE=4 SV=4	MYCBPAP	102.56	0.929	0.944		1.02	0.839		0.875	1.038		1.029	0.839945	0.993	0.912076	1.021	0.857074
A0A287A1K3	Coiled-coil domain containing 6 OS=Sus scrofa OX=9823 GN=CCDC6 PE=1 SV=1	CCDC6	51.35	1.124	1.042	1.062	1.132	1.043	1.06	0.978	0.972	0.973	0.904	0.0159468	1.002	0.95447	0.906	0.0124063
F1SMR6	Zinc finger C3HC-type containing 1 OS=Sus scrofa OX=9823 GN=ZC3HC1 PE=1 SV=3	ZC3HC1	55.054	0.947	0.913	0.97	1.24	1.285	1.243	1.055	1.099	0.979	0.831	0.00656085	1.331	0.000168247	1.107	0.0573485
A0A287AU47	Pyridoxal-dependent decarboxylase domain-containing protein 1(predicted) OS=Sus scrofa OX=9823 GN=PDXDC1 PE=1 SV=2	PDXDC1	82.783	1.05	1.014	1.069	1.193	1.272	1.249	0.966	0.953	0.958	0.775	0.000196475	1.185	0.00229429	0.918	0.00603331
A0A5G2R2F8	ATP binding cassette subfamily C member 3 OS=Sus scrofa OX=9823 GN=ABCC3 PE=1 SV=1	ABCC3	169.79	1.116	1.09	1.083	1.01	1.005	1.008	1.07	1.096	1.072	1.071	0.000939577	0.919	0.000801331	0.984	0.261497
A0A5G2QQ68	Rab-interacting lysosomal protein(predicted) OS=Sus scrofa OX=9823 GN=RILP PE=1 SV=1	RILP	39.775	1.148		1.039	1.112		1.124	0.996		0.952	0.871	0.0271155	1.022	0.686943	0.891	0.171123
F1RJC9	RNA polymerase II subunit A C-terminal domain phosphatase SSU72 OS=Sus scrofa OX=9823 GN=SSU72 PE=1 SV=2	SSU72	25.728	0.93		0.871	1.326		1.304	1.126		1.105	0.848	0.00580633	1.46	0.00786407	1.239	0.0243265
A0A287ASZ7	HBS1 like translational GTPase OS=Sus scrofa OX=9823 GN=HBS1L PE=4 SV=2	HBS1L	57.064	0.934	0.959	0.954	1.338	1.201	1.328	1.078	1.04	1.032	0.815	0.00544529	1.358	0.00103462	1.106	0.00298365
K7GT17	Retinoid X receptor alpha OS=Sus scrofa OX=9823 GN=RXRA PE=3 SV=2	RXRA	50.662	0.981	0.948	0.968	1.164	1.223	1.15	0.967	0.864	0.972	0.792	0.00546703	1.221	0.000725445	0.968	0.435782
A0A5G2REF7	Mitochondrial pyruvate carrier OS=Sus scrofa OX=9823 GN=MPC1 PE=1 SV=1	MPC1	12.388	0.954	0.95	1.012	0.918	0.914	0.934	1.124	1.038	1.096	1.178	0.00259736	0.949	0.0708888	1.117	0.0235848
A0A5G2QF65	RAN binding protein 1 OS=Sus scrofa OX=9823 GN=RANBP1 PE=1 SV=1	RANBP1	20.124	1.035	0.998	1.012	1.126	1.125	1.124	0.94	0.948	0.935	0.836	1.58519e-06	1.108	0.000631793	0.927	0.00263093
I3LMY0	Receptor protein-tyrosine kinase OS=Sus scrofa OX=9823 GN=EGFR PE=4 SV=3	EGFR	130.7	0.935		0.95	0.96		0.979	0.95		0.953	0.981	0.200325	1.029	0.154833	1.01	0.360858
A0A287B024	Glia maturation factor gamma OS=Sus scrofa OX=9823 GN=GMFG PE=3 SV=2	GMFG	10.945	1.161			1.006			0.958			0.952		0.866		0.825
F1SMN6	V-type proton ATPase subunit F OS=Sus scrofa OX=9823 GN=ATP6V1F PE=1 SV=1	ATP6V1F	13.384	1.083	1.011	1.038	1.019	0.982	0.958	0.985	1.019	0.978	1.008	0.737089	0.945	0.102517	0.952	0.108468
A0A286ZNQ7	Protein kinase cAMP-dependent type II regulatory subunit beta OS=Sus scrofa OX=9823 GN=PRKAR2B PE=1 SV=2	PRKAR2B	51.989	1.208	1.097	1.144	1.284	1.201	1.246	0.936	0.95	0.928	0.754	0.000162389	1.082	0.0804636	0.816	0.0021264
A0A5G2QPS1	COMM domain containing 4 OS=Sus scrofa OX=9823 GN=COMMD4 PE=1 SV=1	COMMD4	18.885	1.133	1.134	1.103	1.046	1.04	0.981	0.894	0.946	0.874	0.885	0.0172168	0.91	0.0135125	0.805	0.00100589
A0A5G2QA32	Protein arginine methyltransferase 1 OS=Sus scrofa OX=9823 GN=PRMT1 PE=1 SV=1	PRMT1	37.681	1.08	1.127	1.13	1.068	1.048	1.035	0.924	0.901	0.894	0.863	0.000399618	0.944	0.0295576	0.815	0.00032116
A0A286ZJC7	Protein transport protein sec16 OS=Sus scrofa OX=9823 GN=SEC16A PE=1 SV=1	SEC16A	239.74	1.117	1.089	1.088	0.981	0.979	0.981	0.939	0.894	0.954	0.948	0.0504192	0.893	0.000195965	0.846	0.00143256
A0A287AC34	Talin 1 OS=Sus scrofa OX=9823 GN=TLN1 PE=1 SV=1	TLN1	271.5	1.06	1.064	1.059	1.055	1.056	1.07	0.881	0.892	0.879	0.834	9.39786e-06	0.999	0.898789	0.833	2.81813e-06
F1RRY6	Microsomal prostaglandin E synthase 2 OS=Sus scrofa OX=9823 GN=PTGES2 PE=1 SV=3	PTGES2	41.796	0.866	0.874	0.828	0.955	0.947	0.967	1.096	1.086	1.047	1.125	0.00149389	1.117	0.0033407	1.257	0.000461291
I3LJ21	Ubiquitin conjugating enzyme E2 G2 OS=Sus scrofa OX=9823 GN=UBE2G2 PE=1 SV=3	UBE2G2	22.187	0.805	0.878	0.863	0.953	0.947	1.043	1.131	1.169	1.093	1.153	0.0176885	1.156	0.0241872	1.333	0.00094175
A0A287A805	15-hydroxyprostaglandin dehydrogenase OS=Sus scrofa OX=9823 GN=HPGD PE=1 SV=1	HPGD	26.575	1.038	1.085	1.09	1.128	1.147	1.172	1.076	1.098	1.134	0.96	0.0940878	1.073	0.0211465	1.03	0.25276
F1SH12	Fibronectin type III domain containing 3B OS=Sus scrofa OX=9823 GN=FNDC3B PE=4 SV=4	FNDC3B	127.14	1.046	1.049	1.089	0.977	0.921	0.929	0.967	1.017	1.009	1.059	0.0771931	0.888	0.00613511	0.94	0.038184
I3LEY2	Annexin OS=Sus scrofa OX=9823 GN=ANXA7 PE=1 SV=3	ANXA7	52.285	1.076	1.115	1.076	0.906	0.897	0.917	0.942	0.932	0.937	1.033	0.00964653	0.833	0.000169525	0.86	0.00025502
F1RJP9	Kinesin-like protein OS=Sus scrofa OX=9823 GN=KIF13B PE=1 SV=4	KIF13B	83.324	0.946	0.976	0.98	1.237	1.248	1.262	0.95	0.942	0.907	0.747	4.53375e-05	1.291	3.4447e-05	0.965	0.115816
F1S1W6	Nitric oxide synthase trafficking OS=Sus scrofa OX=9823 GN=NOSTRIN PE=4 SV=4	NOSTRIN	53.772	1.029	0.87	0.902	1.244	1.228	1.359	1.123	1.288	1.271	0.961	0.494987	1.368	0.00636489	1.315	0.0150377
A0A286ZRZ8	Cingulin like 1 OS=Sus scrofa OX=9823 GN=CGNL1 PE=4 SV=2	CGNL1	147.6	1.052	1.036		1.06	1.058		1.069	1.068		1.009	0.01364	1.014	0.20532	1.023	0.0940964
F1SDA4	Tetratricopeptide repeat domain 7B OS=Sus scrofa OX=9823 GN=TTC7B PE=1 SV=3	TTC7B	94.209	1.078	1.091	1.087	1.043	0.969	1.019	1.014	1.036	1.017	1.012	0.61906	0.931	0.0306445	0.942	0.00140378
A0A5G2QE84	Collagen type XIV alpha 1 chain OS=Sus scrofa OX=9823 GN=COL14A1 PE=1 SV=1	COL14A1	193.37	0.984			0.899			0.826			0.919		0.914		0.839
F1S435	Exosome component 6 OS=Sus scrofa OX=9823 GN=EXOSC6 PE=1 SV=3	EXOSC6	28.273	1.004	1.007	1.112	1.061	0.991	1.066	0.951	0.985	0.839	0.89	0.0939698	0.998	0.981454	0.889	0.113766
A0A287AIQ8	V-type proton ATPase subunit E 1(predicted) OS=Sus scrofa OX=9823 GN=ATP6V1E1 PE=1 SV=2	ATP6V1E1	25.896	0.964	1	0.902	0.946	1.012	0.98	0.964	0.938	1.109	1.025	0.709225	1.025	0.519491	1.051	0.47267
I3L6H3	Pleckstrin and Sec7 domain containing 3(predicted) OS=Sus scrofa OX=9823 GN=PSD3 PE=4 SV=3	PSD3	63.592	1.164			1.156			0.975			0.843		0.993		0.838
A0A5G2QNW1	SERPINE1 mRNA binding protein 1 OS=Sus scrofa OX=9823 GN=SERBP1 PE=1 SV=1	SERBP1	42.971	1.029	1.036	1.064	1.09	1.174	1.106	0.828	0.841	0.811	0.736	0.000256193	1.077	0.041419	0.793	9.24349e-05
A0A286ZWB1	Transmembrane protein 11 OS=Sus scrofa OX=9823 GN=TMEM11 PE=3 SV=1	TMEM11	21.286	0.962	0.959	0.962	1.102	1.121	1.066	0.934	0.956	0.955	0.865	0.00095127	1.141	0.000886886	0.987	0.157056
A0A287A853	G protein subunit alpha 13 OS=Sus scrofa OX=9823 GN=GNA13 PE=1 SV=1	GNA13	44.028	1.069	1.027	1.114	0.964	1.049	1.012	0.917	0.902	0.909	0.902	0.0146137	0.942	0.154765	0.85	0.00248318
A0A287ARK3	Selenoprotein K OS=Sus scrofa OX=9823 GN=SELENOK PE=3 SV=2	SELENOK	10.497	1.042	1.107	1.04	1.034	1.058	1.027	0.752	0.851	0.814	0.775	0.00234638	0.978	0.38424	0.758	0.00259896
A0A287BH40	Uveal autoantigen with coiled-coil domains and ankyrin repeats OS=Sus scrofa OX=9823 GN=UACA PE=1 SV=1	UACA	158.07	0.938	0.945	0.975	1.181	1.182	1.115	0.918	0.942	0.981	0.817	0.00177309	1.217	0.000980495	0.994	0.797998
A0A5G2QQP2	Solute carrier family 25 member 12 OS=Sus scrofa OX=9823 GN=SLC25A12 PE=1 SV=1	SLC25A12	69.181	0.927			0.964			0.884			0.917		1.04		0.954
A0A287BAZ0	Neuroplastin OS=Sus scrofa OX=9823 GN=NPTN PE=1 SV=2	NPTN	41.351	1.07	1.054	1.048	0.893	0.969	1.062	0.982	0.902	0.896	0.951	0.447657	0.922	0.171677	0.876	0.0116566
F1SSA6	Myosin motor domain-containing protein OS=Sus scrofa OX=9823 GN=MYH10 PE=1 SV=4	MYH10	110.06	0.916	0.922	0.93	0.9	0.903	0.913	1.006	1.015	0.988	1.108	0.000345859	0.981	0.0371721	1.087	0.000774367
I3L5V7	Glia maturation factor OS=Sus scrofa OX=9823 GN=GMFB PE=1 SV=2	GMFB	15.188	1.062	1.064	1.059	0.97	0.96	0.948	1.01	0.972	1.065	1.059	0.107792	0.904	0.000115949	0.957	0.165067
F1RFI1	Elongation factor Tu OS=Sus scrofa OX=9823 GN=TUFM PE=1 SV=2	TUFM	61.398	1.028	1.025	1.023	1.043	1.037	1.034	1.138	1.138	1.124	1.092	5.4565e-05	1.012	0.0135753	1.105	2.13505e-05
A0A5G2QQS1	Phosphoinositide phospholipase C OS=Sus scrofa OX=9823 GN=PLCH1 PE=1 SV=1	PLCH1	114.73	0.822	0.876	0.842	0.939	0.919	0.95	1.15	1.16	1.17	1.239	3.94947e-05	1.106	0.00863453	1.37	8.06997e-05
A0A287B7L9	Multifunctional fusion protein OS=Sus scrofa OX=9823 GN=PKM PE=1 SV=1	PKM	121.5	0.963	1.005	0.919	0.953	0.936	0.928	0.887	0.825	0.906	0.929	0.065667	0.976	0.425259	0.907	0.0630843
A0A5G2R3W6	Zinc finger CCCH domain-containing protein 15 OS=Sus scrofa OX=9823 GN=ZC3H15 PE=1 SV=1	ZC3H15	47.392	0.936	0.94	0.867	1.217	1.194	1.219	1.146	1.118	1.085	0.923	0.00924977	1.323	0.000489158	1.221	0.00284923
I3LLP0	Lysine demethylase 2A OS=Sus scrofa OX=9823 GN=KDM2A PE=4 SV=3	KDM2A	89.75	0.961			0.987			1.037			1.051		1.027		1.079
F1RZF1	Dynein assembly factor 4, axonemal OS=Sus scrofa OX=9823 GN=DNAAF4 PE=4 SV=4	DNAAF4	44.125	0.907			0.845			0.789			0.934		0.932		0.87
A0A5G2RK75	RNA helicase OS=Sus scrofa OX=9823 GN=DDX46 PE=1 SV=1	DDX46	113.26	0.954	1.032	0.999	1.518	1.402	1.355	1.033	1.056	1.036	0.731	0.000812409	1.432	0.000911523	1.047	0.123851
A0A5G2QKK1	Succinate dehydrogenase cytochrome b560 subunit, mitochondrial OS=Sus scrofa OX=9823 GN=SDHC PE=1 SV=1	SDHC	12.347	0.922	0.893	0.906	0.989	0.999	1.002	1.084	1.075	1.128	1.099	0.00354564	1.099	0.000717002	1.208	0.000417227
F1SD71	Ras and Rab interactor 3 OS=Sus scrofa OX=9823 GN=RIN3 PE=3 SV=4	RIN3	100.1	0.91	0.986	1.032	1.215	1.442	1.315	1.01	0.976	0.87	0.719	0.00794022	1.357	0.00788601	0.975	0.683227
F1S031	NADH dehydrogenase [ubiquinone] iron-sulfur protein 6, mitochondrial OS=Sus scrofa OX=9823 GN=NDUFS6 PE=1 SV=1	NDUFS6	13.329	1.279	1.21	1.208	0.994	1.038	0.996	1.02	1.04	1.026	1.019	0.277525	0.819	0.00105345	0.835	0.000779773
A0A287A8Z1	Diacylglycerol kinase OS=Sus scrofa OX=9823 GN=DGKQ PE=3 SV=2	DGKQ	95.918	0.802	1.027		1.073	1.095		1.003	0.95		0.901	0.0687322	1.185	0.288578	1.068	0.623067
A0A286ZM82	Calumenin OS=Sus scrofa OX=9823 GN=CALU PE=1 SV=2	CALU	44.42	0.971	0.956	0.959	0.993	0.994	1.014	1.013	1.014	1.048	1.025	0.136921	1.04	0.00930943	1.065	0.00642665
F1SP85	Receptor protein-tyrosine kinase OS=Sus scrofa OX=9823 GN=TEK PE=4 SV=5	TEK	128.63	1.082	1.041	1.022	0.974	0.992	0.967	0.934	0.919	0.919	0.945	0.003754	0.933	0.0195876	0.881	0.00203908
I3LHQ6	17-beta-hydroxysteroid dehydrogenase type 6 isoform X1(predicted) OS=Sus scrofa OX=9823 GN=HSD17B6 PE=1 SV=1	HSD17B6	35.777	0.916	0.917	0.943	0.924	0.921	0.921	1.248	1.255	1.244	1.355	4.28775e-08	0.996	0.73165	1.35	6.91624e-06
A0A5G2QVW7	Chromosome 13 C21orf91 homolog OS=Sus scrofa OX=9823 GN=C13H21orf91 PE=4 SV=1	C13H21orf91	31.317	0.986	0.967		0.914	0.947		1.091	1.25		1.258	0.0837962	0.953	0.139294	1.199	0.121223
A0A5G2QIE3	E3 ubiquitin protein ligase OS=Sus scrofa OX=9823 GN=RNF40 PE=1 SV=1	RNF40	102.1	0.965	0.858	0.885	1.218	1.064	1.095	1.019	0.916	0.94	0.851	0.0371936	1.247	0.0151973	1.062	0.275724
A0A5G2QPY9	Vascular non-inflammatory molecule 3(predicted) OS=Sus scrofa OX=9823 GN=VNN3 PE=1 SV=1	VNN3	14.357	0.947	0.959	0.952	0.9	0.908	0.854	1.2	1.195	1.157	1.334	0.000206904	0.931	0.0214824	1.243	5.64536e-05
A0A287BL93	Heterogeneous nuclear ribonucleoprotein M OS=Sus scrofa OX=9823 GN=HNRNPM PE=1 SV=2	HNRNPM	77.496	0.929	0.961	0.967	1.378	1.398	1.407	0.905	0.976	0.942	0.675	6.45389e-05	1.464	1.04803e-05	0.988	0.650229
A0A287ATS6	Neurolysin, mitochondrial OS=Sus scrofa OX=9823 GN=NLN PE=1 SV=1	NLN	76.698	0.97	0.972	0.971	0.903	0.927	0.939	0.922	0.904	0.911	0.988	0.420621	0.951	0.0115749	0.94	0.000415062
F2Z5U4	Ras-related protein Rab-1A OS=Sus scrofa OX=9823 GN=RAB1A PE=1 SV=2	RAB1A	22.677	0.948	0.968	0.925	0.99	0.976	0.944	1.054	1.079	1.095	1.109	0.00444618	1.024	0.28136	1.136	0.00175463
A0A5G2QIM1	PRA1 family protein OS=Sus scrofa OX=9823 GN=RABAC1 PE=3 SV=1	RABAC1	17.088	1.085	1.09	1.112	1.032	1.083	1.053	0.974	0.93	0.944	0.899	0.0054928	0.964	0.0803405	0.866	0.000770351
A0A5G2R3N6	Thiamin pyrophosphokinase 1 OS=Sus scrofa OX=9823 GN=TPK1 PE=1 SV=1	TPK1	21.877	0.928	0.937	1.039	1.038	0.925	0.97	1.005	1	0.898	0.99	0.843039	1.01	0.846984	1	0.994854
K7GSI9	Four and a half LIM domains 1 OS=Sus scrofa OX=9823 GN=FHL1 PE=1 SV=2	FHL1	38.749	1.126	1.077	1.112	1.08	1.066	1.044	0.749	0.772	0.754	0.713	1.50081e-05	0.962	0.0809798	0.686	1.99182e-05
A0A287B3Y2	Non-POU domain containing octamer binding OS=Sus scrofa OX=9823 GN=NONO PE=1 SV=1	NONO	55.257	1.068	1.076	1.05	1.057	1.078	1.062	0.923	0.942	0.941	0.878	0.0001254	1.001	0.923542	0.879	0.000190214
A0A287A1R7	Dpy-19 like C-mannosyltransferase 3 OS=Sus scrofa OX=9823 GN=DPY19L3 PE=3 SV=2	DPY19L3	80.706	0.94	1.002	0.927	0.865	0.971	1.043	0.788	0.873	0.893	0.887	0.150945	1.003	0.986038	0.89	0.0609751
A0A287ALV4	TATA-box binding protein associated factor 5 like OS=Sus scrofa OX=9823 GN=TAF5L PE=3 SV=1	TAF5L	64.193	1.036	0.987	0.875	1.06	1.133	1.109	0.933	0.866	0.928	0.826	0.003488	1.139	0.0697039	0.941	0.349569
A0A287ACJ9	Metallothionein OS=Sus scrofa OX=9823 GN=LOC102166944 PE=3 SV=1	LOC102166944	5.9851	1.927	1.91	1.907	1.592	1.578	1.601	0.134	0.188	0.212	0.112	8.77037e-05	0.831	4.02101e-06	0.093	6.36983e-05
A0A287AT29	SH3 domain binding protein 4 OS=Sus scrofa OX=9823 GN=SH3BP4 PE=4 SV=1	SH3BP4	100.49	0.794			0.835			0.914			1.095		1.052		1.151
A0A287A701	TANK binding kinase 1 OS=Sus scrofa OX=9823 GN=TBK1 PE=1 SV=2	TBK1	64.38		1.037			1.122			1.194		1.064		1.082		1.151
F1SG40	WASH complex subunit 4 OS=Sus scrofa OX=9823 GN=WASHC4 PE=1 SV=4	WASHC4	135.4	1.013	1.045	1.057	1.074	1.081	1.046	1.001	0.969	1.012	0.932	0.0125791	1.028	0.167476	0.957	0.0745737
A0A286ZZP4	Glucokinase regulator OS=Sus scrofa OX=9823 GN=GCKR PE=1 SV=2	GCKR	68.806	0.946	0.929	0.942	1.368	1.35	1.29	1.133	1.184	1.186	0.874	0.00441868	1.423	4.57673e-05	1.244	0.000166147
F1RGQ5	Ankyrin repeat and FYVE domain containing 1 OS=Sus scrofa OX=9823 GN=ANKFY1 PE=3 SV=3	ANKFY1	19.509	1	0.877	0.877	1.129	1.128	1.137	1.023	1.16	1.022	0.944	0.233458	1.232	0.00856999	1.164	0.0666611
A0A286ZUQ6	NECAP endocytosis associated 1 OS=Sus scrofa OX=9823 GN=NECAP1 PE=1 SV=2	NECAP1	26.755	1.057	1.026		1.08	0.993		0.909	0.879		0.863	0.0828631	0.995	0.911736	0.858	0.0208907
A0A287B4Y1	Endoplasmic reticulum protein 44 OS=Sus scrofa OX=9823 GN=ERP44 PE=1 SV=1	ERP44	42.788	0.978	0.958	1.01	0.97	0.945	0.962	1.07	1.11	1.115	1.145	0.00086364	0.977	0.243265	1.118	0.00514167
A0A5G2QGL1	C-1-tetrahydrofolate synthase, cytoplasmic OS=Sus scrofa OX=9823 GN=MTHFD1 PE=1 SV=1	MTHFD1	99.206	0.951	0.934	0.962	1.136	1.129	1.127	1.057	1.061	1.049	0.934	7.62623e-05	1.191	3.97476e-05	1.112	0.000320419
A0A287BNI6	RAB3 GTPase activating non-catalytic protein subunit 2 OS=Sus scrofa OX=9823 GN=RAB3GAP2 PE=1 SV=2	RAB3GAP2	137.41	0.94	0.923		1.127	1.09		1.052	0.988		0.92	0.143112	1.19	0.0117591	1.095	0.10981
F1RPE5	Pescadillo homolog OS=Sus scrofa OX=9823 GN=PES1 PE=3 SV=3	PES1	69.056	1.026	0.977	0.967	1.234	1.2	1.15	0.971	0.922	0.988	0.804	0.00170508	1.207	0.00238899	0.97	0.331788
F1SSZ7	Phosphatidylinositol-4-phosphate 5-kinase type 1 alpha OS=Sus scrofa OX=9823 GN=PIP5K1A PE=1 SV=3	PIP5K1A	57.737	1.146	1.144	1.066	1.124	1.178	1.093	0.948	0.919	0.982	0.839	0.0038107	1.012	0.737086	0.849	0.00588623
F1RS38	Dolichyl-phosphate beta-glucosyltransferase OS=Sus scrofa OX=9823 GN=ALG5 PE=3 SV=3	ALG5	36.767	1.082			0.948			1.203			1.269		0.876		1.112
F1ST47	FAST kinase domain-containing protein 4 OS=Sus scrofa OX=9823 GN=TBRG4 PE=4 SV=2	TBRG4	58.8	1.026	1.061	1.061	1.033	1.032	1.049	1.035	1.044	1.034	1	0.962906	0.989	0.433379	0.989	0.393874
F1SET3	Cationic amino acid transporter 2 OS=Sus scrofa OX=9823 GN=SLC7A2 PE=3 SV=3	SLC7A2	71.595	0.733	0.7	0.721	0.947	0.98	0.94	1.227	1.344	1.232	1.326	0.000957467	1.331	0.000104633	1.766	6.39513e-05
F1SS41	Thiamine-triphosphatase OS=Sus scrofa OX=9823 GN=THTPA PE=3 SV=1	THTPA	25.572	1.244		1.028	1.034		1.019	0.925		1.054	0.964	0.614473	0.904	0.417821	0.871	0.361294
A0A287ATL7	Apoptotic chromatin condensation inducer 1 OS=Sus scrofa OX=9823 GN=ACIN1 PE=1 SV=2	ACIN1	145.94	1.033	1.025	1.027	1.066	1.039	1.062	0.921	0.911	0.944	0.877	0.000568158	1.027	0.0348098	0.9	0.000607758
F1SS00	Transmembrane BAX inhibitor motif containing 1 OS=Sus scrofa OX=9823 GN=TMBIM1 PE=1 SV=3	TMBIM1	33.82	0.975	0.961	0.966	1.023	0.992	1.033	1.025	0.924	1.04	0.981	0.624177	1.05	0.0192754	1.03	0.493816
A0A287B9W3	Cytoplasmic dynein 1 heavy chain 1(predicted) OS=Sus scrofa OX=9823 GN=DYNC1H1 PE=1 SV=2	DYNC1H1	531.98	0.974	0.969	0.983	1.23	1.229	1.22	0.927	0.917	0.914	0.75	5.40854e-07	1.257	1.28855e-06	0.943	0.000588775
F1SU34	AP-3 complex subunit mu-1 OS=Sus scrofa OX=9823 GN=AP3M1 PE=1 SV=3	AP3M1	41.942	0.974	1.022	1.02	1.168	1.166	1.126	0.97	0.965	0.928	0.827	0.000499187	1.147	0.00223426	0.949	0.0687307
A0A5G2QNX0	Estradiol 17-beta-dehydrogenase 11(predicted) OS=Sus scrofa OX=9823 GN=HSD17B11 PE=1 SV=1	HSD17B11	28.383	0.905	0.883	0.872	0.821	0.834	0.834	1.226	1.2	1.203	1.458	1.58604e-06	0.936	0.00538838	1.364	1.72945e-05
F1STB6	Non-lysosomal glucosylceramidase OS=Sus scrofa OX=9823 GN=GBA2 PE=1 SV=3	GBA2	103.05	0.906	0.972	0.944	0.95	0.94	0.977	1.072	1.074	1.108	1.135	0.00129243	1.016	0.529565	1.153	0.00344987
A0A286ZRU9	Collagen-binding protein OS=Sus scrofa OX=9823 GN=SERPINH1 PE=1 SV=1	SERPINH1	46.524	0.91	0.915	0.893	0.95	0.941	0.951	0.987	0.97	0.941	1.02	0.249107	1.046	0.00528677	1.066	0.0153964
A0A287ADS6	Lysine methyltransferase 2E (inactive) OS=Sus scrofa OX=9823 GN=KMT2E PE=4 SV=1	KMT2E	200.48	1.011			0.424			0.687			1.62		0.419		0.68
A0A287ACE1	Pleckstrin homology domain containing A7 OS=Sus scrofa OX=9823 GN=PLEKHA7 PE=1 SV=2	PLEKHA7	144.27	1.022	1.014	1.007	1.088	1.034	1.073	0.905	0.929	0.904	0.857	0.000938445	1.05	0.0371079	0.9	0.000433711
F1SU77	Phospholipase A2 group XIIB OS=Sus scrofa OX=9823 GN=PLA2G12B PE=4 SV=2	PLA2G12B	21.671	0.942	0.973	0.965	1.045	1.07	1.066	1.092	1.052	1.13	1.029	0.264152	1.105	0.00122241	1.137	0.00498156
F1RY22	Midasin OS=Sus scrofa OX=9823 GN=MDN1 PE=1 SV=4	MDN1	631.07	1.042	1.028	1.012	1.071	1.042	1.014	0.826	0.848	0.839	0.804	0.000238985	1.015	0.468661	0.815	5.68213e-05
F1RRD4	Tetratricopeptide repeat and ankyrin repeat containing 1 OS=Sus scrofa OX=9823 GN=TRANK1 PE=4 SV=4	TRANK1	335.67	1.037	0.978	0.987	1.058	0.991	1.003	0.97	0.995	0.995	0.97	0.237608	1.017	0.576905	0.986	0.528751
F1RH83	Coiled-coil domain containing 97 OS=Sus scrofa OX=9823 GN=CCDC97 PE=1 SV=4	CCDC97	37.133	0.982	1.051	1.127	1.194	1.206	1.163	1.014	1.012	0.996	0.848	0.000175884	1.128	0.0420348	0.956	0.343572
A0A287B1N1	A-kinase anchoring protein 7 OS=Sus scrofa OX=9823 GN=AKAP7 PE=1 SV=1	AKAP7	11.618	1.158	1.151		1.064	1.046		0.913	1.028		0.92	0.290998	0.914	0.00993408	0.841	0.0981194
F1SGH9	Acyl-coenzyme A oxidase OS=Sus scrofa OX=9823 GN=ACOX2 PE=1 SV=2	ACOX2	76.79	0.959	0.944	0.94	1.019	1.031	1.023	1.13	1.112	1.096	1.086	0.000949492	1.081	0.000370931	1.174	0.000115986
A0A5G2RB64	Heme oxygenase OS=Sus scrofa OX=9823 GN=HMOX2 PE=1 SV=1	HMOX2	32.541	1.125	1.168	1.154	1.078	1.048	1.067	0.938	0.945	0.948	0.887	0.000167973	0.926	0.00517276	0.821	6.8301e-05
A0A5G2QKQ9	General transcription factor TFIIB OS=Sus scrofa OX=9823 GN=GTF2B PE=1 SV=1	GTF2B	34.755	1.125	1.059		1.197	1.178		0.875	0.887		0.742	0.00123625	1.087	0.11453	0.807	0.0202786
A0A287AQC2	Rho GDP dissociation inhibitor alpha OS=Sus scrofa OX=9823 GN=ARHGDIA PE=3 SV=1	ARHGDIA	30.2	1.024	1.023	1.011	1.031	1.042	1.022	0.956	0.96	0.994	0.94	0.0104025	1.012	0.158815	0.952	0.0187702
A0A287A215	G protein-coupled receptor kinase OS=Sus scrofa OX=9823 GN=GRK6 PE=3 SV=2	GRK6	55.812	1.004			1.021			0.842			0.825		1.017		0.839
A0A287ADR1	Glutathione transferase OS=Sus scrofa OX=9823 PE=1 SV=1	--	25.591	1.118	1.082	1.415	0.943	0.98	1.155	1.07	1.016	0.98	0.996	0.993009	0.851	0.207915	0.848	0.147882
I3LHM3	DNA topoisomerase I OS=Sus scrofa OX=9823 GN=TOP1 PE=1 SV=2	TOP1	91.17	0.951	0.962	0.959	1.07	1.093	1.101	0.965	0.913	0.983	0.877	0.00513449	1.136	0.000157293	0.996	0.856985
A0A5G2QE60	TSC22 domain family protein 3 OS=Sus scrofa OX=9823 GN=TSC22D3 PE=3 SV=1	TSC22D3	12.304	0.881			1.3			1.277			0.982		1.476		1.449
A0A287A0Y1	Prefoldin subunit 5(predicted) OS=Sus scrofa OX=9823 GN=PFDN5 PE=1 SV=1	PFDN5	9.5211	1.066			1.003			1.011			1.008		0.941		0.948
I3LJ70	Zinc finger protein 678(predicted) OS=Sus scrofa OX=9823 GN=LOC100623035 PE=4 SV=1	LOC100623035	51.443	0.874			0.957			1.103			1.153		1.095		1.262
A0A287AXR5	Tyrosine 3-monooxygenase/tryptophan 5-monooxygenase activation protein zeta OS=Sus scrofa OX=9823 GN=YWHAZ PE=1 SV=1	YWHAZ	26.683	1.114	1.097	1.105	0.934	0.933	0.934	0.929	0.934	0.93	0.997	0.1632	0.845	2.90221e-06	0.842	3.45698e-06
F1RYP5	CWC22 spliceosome associated protein homolog OS=Sus scrofa OX=9823 GN=CWC22 PE=4 SV=3	CWC22	104.77	0.852	0.978	0.951	0.974	1.191	1.031	0.892	0.756	0.895	0.796	0.0494228	1.149	0.134053	0.914	0.263498
F1SSH0	XPA, DNA damage recognition and repair factor OS=Sus scrofa OX=9823 GN=XPA PE=3 SV=2	XPA	35.239	1.115	1.084	1.118	0.982	1.101	1.032	1.011	1.022	1.073	0.997	0.957783	0.939	0.138434	0.936	0.0338099
I3LFJ5	SURP and G-patch domain containing 2 OS=Sus scrofa OX=9823 GN=SUGP2 PE=1 SV=3	SUGP2	103.56	1.03	1.015	1.096	0.936	0.982	1.015	0.912	0.852	0.861	0.895	0.0248082	0.934	0.108571	0.836	0.00477729
I3LVJ4	Integrin beta OS=Sus scrofa OX=9823 GN=ITGB2 PE=1 SV=1	ITGB2	83.986	1.023	1.039	1.003	0.966	0.942	0.943	0.944	0.954	0.926	0.991	0.471174	0.93	0.00525092	0.921	0.00365663
F1RMQ4	39S ribosomal protein L17, mitochondrial OS=Sus scrofa OX=9823 GN=MRPL17 PE=1 SV=1	MRPL17	19.24	0.88	0.915	0.978	0.898	0.912	0.842	1.159	1.175	1.287	1.365	0.00161683	0.956	0.323619	1.306	0.00408366
A0A287AXM7	Interferon induced protein 44 like OS=Sus scrofa OX=9823 GN=IFI44L PE=1 SV=1	IFI44L	30.926	0.856	0.895	0.889	1.104	1.09	1.082	0.85	0.873	0.813	0.774	0.000287469	1.241	0.000137367	0.961	0.180761
A0A5G2QVZ9	ArfGAP with SH3 domain, ankyrin repeat and PH domain 2 OS=Sus scrofa OX=9823 GN=ASAP2 PE=1 SV=1	ASAP2	101	1.056	1.204	1.017	0.923	0.964	1.007	0.857	1.038	0.956	0.985	0.789356	0.883	0.0985406	0.87	0.137917
F1SM76	Nuclear receptor subfamily 1 group C member 1 OS=Sus scrofa OX=9823 GN=PPARA PE=3 SV=4	PPARA	52.221	1.2	1.111		0.989	1.004		0.949	0.874		0.915	0.16452	0.862	0.0642425	0.789	0.0520836
A0A286ZV56	Calcium voltage-gated channel auxiliary subunit alpha2delta 1 OS=Sus scrofa OX=9823 GN=CACNA2D1 PE=1 SV=2	CACNA2D1	120.3	0.975		0.973	0.945		0.971	0.924		0.93	0.968	0.143034	0.984	0.345642	0.952	0.00467871
A0A5G2Q7K2	Embryonic ectoderm development OS=Sus scrofa OX=9823 GN=EED PE=3 SV=1	EED	45.524			1.031			1.02			1.014	0.994		0.989		0.984
A0A287A096	Eukaryotic translation initiation factor 2 subunit 1 OS=Sus scrofa OX=9823 GN=EIF2S1 PE=1 SV=1	EIF2S1	36.108	1.088	1.051	1.033	1.024	1.033	1.008	1.005	0.977	0.989	0.969	0.0456964	0.966	0.11278	0.937	0.0195545
A0A287ASP0	Terminal uridylyl transferase 7 OS=Sus scrofa OX=9823 GN=TUT7 PE=4 SV=1	TUT7	167.36	1.121	1.1	1.157	1.237	1.18	1.298	1.007	0.955	0.925	0.777	0.00243332	1.1	0.0388017	0.855	0.00545856
A0A286ZUI1	Dihydropyrimidine dehydrogenase [NADP(+)] OS=Sus scrofa OX=9823 GN=DPYD PE=3 SV=1	DPYD	105.48	0.84	0.775	0.856	0.855	0.832	0.786	1.011	1.045	0.972	1.224	0.00334851	1.001	0.978652	1.225	0.00529102
A0A5G2R205	Glycosylphosphatidylinositol anchor attachment 1 OS=Sus scrofa OX=9823 GN=GPAA1 PE=4 SV=1	GPAA1	61.116	0.962		0.804	1.13		0.928	0.952		1.056	0.976	0.867128	1.165	0.371561	1.137	0.333216
A0A5G2R8I4	Ubiquitin carboxyl-terminal hydrolase OS=Sus scrofa OX=9823 GN=UCHL5 PE=3 SV=1	UCHL5	36.978	0.911	0.962	0.938	1.332	1.335	1.296	1.07	1.038	1.067	0.801	8.26154e-05	1.41	4.83897e-05	1.129	0.00273488
A0A5G2RBZ4	Transcription factor CP2 OS=Sus scrofa OX=9823 GN=TFCP2 PE=3 SV=1	TFCP2	51.33	1.1	1.059	1.008	1.131	1.128	1.318	0.994	0.923	1	0.815	0.0246873	1.129	0.105105	0.921	0.084931
F2Z4Y3	LIM domain kinase 2 OS=Sus scrofa OX=9823 GN=LIMK2 PE=4 SV=2	LIMK2	23.524	0.758	0.904	0.876	1.048	0.958	1.005	0.988	1.041	0.881	0.966	0.554805	1.186	0.0450374	1.147	0.134351
A0A5G2QT87	Ribosome binding protein 1 OS=Sus scrofa OX=9823 GN=RRBP1 PE=1 SV=1	RRBP1	148.39	1.01	1.01	1.019	1.028	1.028	1.031	0.928	0.954	0.936	0.913	0.000375266	1.016	0.0072959	0.927	0.000960712
A0A5G2RGV5	Arylsulfatase B OS=Sus scrofa OX=9823 GN=ARSB PE=1 SV=1	ARSB	46.191	1.046	1.056	1.011	1.106	1.134	1.09	0.948	0.882	0.94	0.832	0.00194666	1.07	0.0184548	0.89	0.0112786
I3LVQ6	H/ACA ribonucleoprotein complex subunit OS=Sus scrofa OX=9823 GN=GAR1 PE=3 SV=3	GAR1	21.89	1.08	1.107	0.97	1.06	1.048	1.018	0.902	0.952	0.92	0.887	0.00381262	0.99	0.852495	0.879	0.0423474
A0A286ZU36	Guanidinoacetate N-methyltransferase OS=Sus scrofa OX=9823 GN=GAMT PE=1 SV=1	GAMT	26.522	0.904	0.897	0.913	0.973	0.977	0.979	1.053	1.04	1.066	1.079	0.000506266	1.079	0.00014872	1.164	6.54928e-05
A0A5G2QTP5	Chromosome 4 C1orf43 homolog OS=Sus scrofa OX=9823 GN=C4H1orf43 PE=4 SV=1	C4H1orf43	24.739	1.032	1.022	0.998	1.018	0.99	0.982	0.949	1.02	1.03	1.003	0.934216	0.98	0.236375	0.983	0.549255
A0A5G2QJT0	BAR/IMD domain containing adaptor protein 2 like 1 OS=Sus scrofa OX=9823 GN=BAIAP2L1 PE=1 SV=1	BAIAP2L1	53.014	1.198	1.118	1.31	1.088	0.917	1.08	0.894	0.932	0.903	0.885	0.104473	0.851	0.087676	0.753	0.00404174
A0A287AE05	Uridine-cytidine kinase OS=Sus scrofa OX=9823 GN=ZNF512B PE=3 SV=2	ZNF512B	59.855	0.923	0.912		1.136	1.142		1.048	1.035		0.914	0.00567937	1.241	0.000915382	1.135	0.00462801
A0A287AJF0	SEC31 homolog A, COPII coat complex component OS=Sus scrofa OX=9823 GN=SEC31A PE=1 SV=2	SEC31A	129.63	1.138			1.053			0.871			0.827		0.925		0.765
A0A5G2QGB1	Trifunctional enzyme subunit beta, mitochondrial isoform X1(predicted) OS=Sus scrofa OX=9823 GN=HADHB PE=1 SV=1	HADHB	49.432	0.886	0.891	0.888	0.952	0.962	0.978	0.94	0.928	0.917	0.963	0.0237854	1.085	0.000521387	1.045	0.00389187
F1SUK6	Calpain 5 OS=Sus scrofa OX=9823 GN=CAPN5 PE=1 SV=3	CAPN5	78.389	0.931	0.984	0.92	1.121	1.191	1.133	1.102	1.053	1.029	0.924	0.0454147	1.215	0.00220428	1.123	0.0158792
A0A286ZYI3	FYVE and coiled-coil domain autophagy adaptor 1 OS=Sus scrofa OX=9823 GN=FYCO1 PE=1 SV=1	FYCO1	162.3	1.028	1.01	1.05	1.096	1.1	1.15	0.967	0.888	0.962	0.842	0.00547616	1.084	0.0137657	0.912	0.0360421
F1RG41	ATP-binding cassette sub-family B member 10, mitochondrial(predicted) OS=Sus scrofa OX=9823 GN=ABCB10 PE=3 SV=3	ABCB10	77.257	1.022	1.042	1.05	1.069	1.086	1.033	0.979	1.022	1.007	0.944	0.0403416	1.024	0.237594	0.966	0.0809633
F1SCY0	Interferon induced protein with tetratricopeptide repeats 5(predicted) OS=Sus scrofa OX=9823 GN=IFIT5 PE=1 SV=3	IFIT5	55.888	0.958	0.949	0.989	1.292	1.26	1.27	0.975	0.999	1.017	0.783	6.7599e-05	1.32	4.41205e-05	1.033	0.138394
A0A5G2QQX9	DAZ-associated protein 1 isoform 1(predicted) OS=Sus scrofa OX=9823 GN=DAZAP1 PE=1 SV=1	DAZAP1	43.091	1.011	1.112	1.059	1.172	1.179	1.121	0.927	0.867	0.909	0.779	0.000597537	1.091	0.0507648	0.849	0.00864896
F1RNZ1	Rieske domain-containing protein OS=Sus scrofa OX=9823 GN=UQCRFS1 PE=1 SV=2	UQCRFS1	31.779	0.975	0.995	0.981	0.965	0.977	0.944	1.085	1.07	1.081	1.121	0.000459752	0.978	0.12911	1.097	0.000227778
A0A286ZWZ2	Solute carrier family 38 member 4 OS=Sus scrofa OX=9823 GN=SLC38A4 PE=4 SV=1	SLC38A4	57.36	1.019	1.021	0.979	1.082	1.118	1.135	0.887	0.868	0.892	0.794	0.000146994	1.105	0.00716754	0.877	0.00120291
A0A286ZJ83	G protein-coupled receptor kinase OS=Sus scrofa OX=9823 GN=GRK2 PE=1 SV=2	GRK2	72.635	1.15			1.06			0.854			0.806		0.922		0.743
A0A5G2R1J1	Uridine/cytidine kinase OS=Sus scrofa OX=9823 GN=UCK1 PE=1 SV=1	UCK1	28.292	0.945	0.956	0.968	1.152	1.129	1.098	1.088	1.134	1.056	0.97	0.286924	1.178	0.000463414	1.143	0.0036614
F1S8H0	LSM7 homolog, U6 small nuclear RNA and mRNA degradation associated OS=Sus scrofa OX=9823 GN=LSM7 PE=1 SV=3	LSM7	11.531	1.115	1.067	1.069	1.008	1.021	1.045	0.898	0.885	0.904	0.874	0.000394192	0.946	0.0349978	0.827	0.0002638
F1ST39	Fragile X mental retardation syndrome-related protein 2 (Fragment)(predicted) OS=Sus scrofa OX=9823 GN=FXR2 PE=1 SV=2	FXR2	73.706	1.104	1.021	0.988	1.172	1.185	1.186	1.042	1.031	1.082	0.89	0.00155041	1.138	0.0170156	1.013	0.712183
F1RJU9	Septin 8 OS=Sus scrofa OX=9823 GN=SEPTIN8 PE=1 SV=4	SEPTIN8	49.413	1.092	1.1	1.12	1.02	0.949	0.968	0.864	0.932	0.983	0.946	0.262797	0.887	0.00613369	0.839	0.00980751
A0A287B182	Transmembrane protein 263 OS=Sus scrofa OX=9823 GN=TMEM263 PE=1 SV=1	TMEM263	11.691		0.954	1.01		1.115	1.116		0.99	0.978	0.882	0.00236687	1.136	0.0463289	1.002	0.941364
I3LUE6	CDV3 homolog OS=Sus scrofa OX=9823 GN=CDV3 PE=1 SV=2	CDV3	28.369	0.964	1.041	0.962	1.066	0.992	1.079	0.887	0.945	0.892	0.868	0.0131384	1.057	0.205744	0.918	0.0608674
A0A5G2Q8V3	Cation-transporting ATPase OS=Sus scrofa OX=9823 GN=ATP13A1 PE=1 SV=1	ATP13A1	138.32	0.942	0.945	0.997	0.98	0.97	0.95	1.048	1.035	1.062	1.084	0.00233506	1.006	0.792165	1.09	0.0118912
I3LGC6	Ubiquitinyl hydrolase 1 OS=Sus scrofa OX=9823 GN=USP24 PE=3 SV=3	USP24	294.34	1.003	1.009	0.989	1.08	1.071	1.076	0.974	0.956	0.973	0.9	8.42633e-05	1.075	0.000345632	0.967	0.0172994
A0A5G2Q8J1	Crystallin beta-gamma domain containing 1 OS=Sus scrofa OX=9823 GN=CRYBG1 PE=1 SV=1	CRYBG1	187.39	0.925	1.002	1.026	1.115	1.107	1.017	0.962	0.925	0.97	0.882	0.0193309	1.097	0.0981302	0.967	0.403619
A0A287APV4	SP110 nuclear body protein OS=Sus scrofa OX=9823 GN=SP110 PE=4 SV=2	SP110	22.071	1.129	1.102	1.04	0.987	0.976	0.989	0.948	0.907	0.888	0.929	0.0200113	0.902	0.0144902	0.839	0.00479745
I3L9Z3	Serine/threonine-protein kinase OS=Sus scrofa OX=9823 GN=PRKD2 PE=3 SV=3	PRKD2	97.649	0.96	0.949	0.929	0.991	0.944	0.972	1.066	1.078	1.108	1.119	0.00351252	1.024	0.234153	1.146	0.00081179
F1S2A1	ATP binding cassette subfamily D member 1 OS=Sus scrofa OX=9823 GN=ABCD1 PE=1 SV=3	ABCD1	81.577	0.998	1.036	1.041	0.808	0.95	0.913	1.485	1.173	1.277	1.473	0.0103414	0.869	0.0472635	1.28	0.0261748
A0A286ZL98	Dynactin subunit 4 OS=Sus scrofa OX=9823 GN=DCTN4 PE=1 SV=2	DCTN4	51.473	0.937	1.009	1.074	1.084	1.06	1.058	0.938	0.939	0.966	0.888	0.000658448	1.06	0.209818	0.941	0.220223
A0A287BG65	ITPR interacting domain containing 2 OS=Sus scrofa OX=9823 GN=ITPRID2 PE=4 SV=1	ITPRID2	126.97	1.042	1.155		1.037	1.025		0.914	0.857		0.859	0.0430066	0.939	0.353365	0.806	0.0714812
A0A287AN90	Matrix metallopeptidase 9 OS=Sus scrofa OX=9823 GN=MMP9 PE=3 SV=1	MMP9	74.64	0.913	0.967	0.958	0.85	0.891	0.784	0.979	0.99	0.966	1.162	0.0162344	0.89	0.0464034	1.034	0.151861
I3LQ74	transducin-like enhancer protein 1-like isoform X10(predicted) OS=Sus scrofa OX=9823 GN=TLE1 PE=3 SV=3	TLE1	76.134	1.037			1.237			0.907			0.733		1.193		0.875
A0A5G2QWA6	3-phosphoinositide-dependent protein kinase 1 OS=Sus scrofa OX=9823 GN=PDPK1 PE=1 SV=1	PDPK1	48.429	0.946			1.245			0.823			0.661		1.316		0.87
K7GPD0	cAMP responsive element modulator OS=Sus scrofa OX=9823 GN=CREM PE=4 SV=3	CREM	27.645	0.954	0.957	1.001	0.932	0.938	0.942	0.937	0.912	0.906	0.98	0.128151	0.966	0.0935524	0.946	0.0412683
A0A287AMR8	TLC domain containing 4 OS=Sus scrofa OX=9823 GN=TLCD4 PE=4 SV=1	TLCD4	29.848	0.938	0.944	0.976	0.602	0.725	0.897	0.63	0.96	1.025	1.176	0.467708	0.778	0.0849689	0.915	0.50923
F1SEM2	Dolichyl-diphosphooligosaccharide--protein glycosyltransferase subunit 2 OS=Sus scrofa OX=9823 GN=RPN2 PE=1 SV=4	RPN2	70.8	1.164	1.205	1.211	1.23	1.212	1.119	0.918	0.951	0.913	0.781	0.00154281	0.995	0.859487	0.777	0.000145395
A0A5G2R753	Guanine nucleotide-binding protein subunit gamma OS=Sus scrofa OX=9823 GN=GNG10 PE=1 SV=1	GNG10	7.3074	1.138	1.11	1.1	0.876	0.956	0.862	0.933	0.911	0.883	1.012	0.736206	0.805	0.00293436	0.815	0.000408051
F1ST43	Acyl-CoA dehydrogenase very long chain OS=Sus scrofa OX=9823 GN=ACADVL PE=1 SV=4	ACADVL	69.844	1.269	1.217	1.183	1.032	1.015	1.033	0.792	0.806	0.813	0.783	1.39127e-05	0.839	0.00117782	0.657	4.28772e-05
A0A286ZLP7	26S proteasome non-ATPase regulatory subunit 9 OS=Sus scrofa OX=9823 GN=PSMD9 PE=1 SV=1	PSMD9	24.416	1.035	1.066	1.031	1.185	1.149	1.064	0.946	0.897	0.987	0.833	0.0124814	1.085	0.0750926	0.904	0.0261146
I3LKR4	Sialic acid acetylesterase OS=Sus scrofa OX=9823 GN=SIAE PE=4 SV=3	SIAE	55.49	1.092	1.282	1.194	0.921	0.77	0.925	0.819	0.72	0.855	0.915	0.331577	0.733	0.0149466	0.671	0.00452054
A0A5G2R7A2	Transforming growth factor beta receptor associated protein 1 OS=Sus scrofa OX=9823 GN=TGFBRAP1 PE=4 SV=1	TGFBRAP1	94.671	1.014	0.961	1.007	1.087	1.039	1.076	1.075	1.084	1.057	1.004	0.787072	1.074	0.0304089	1.078	0.0146878
F1RLJ1	Transient receptor potential cation channel subfamily V member 3 OS=Sus scrofa OX=9823 GN=TRPV3 PE=4 SV=3	TRPV3	90.576	1.107			0.834			1.004			1.204		0.753		0.907
F1S9T0	DnaJ heat shock protein family (Hsp40) member B4 OS=Sus scrofa OX=9823 GN=DNAJB4 PE=1 SV=2	DNAJB4	37.865	1.041	0.992	0.958	1.49	1.34	1.386	0.974	1.014	1.042	0.719	0.000870177	1.41	0.000968974	1.013	0.693697
A0A5G2RGE8	A-kinase anchoring protein 8 like OS=Sus scrofa OX=9823 GN=AKAP8L PE=1 SV=1	AKAP8L	59.38	1.12	1.07	1.147	1.109	1.13	1.085	0.95	0.948	0.904	0.843	0.00103053	0.996	0.884953	0.84	0.0025768
A0A5G2QCB0	Exonuclease 3'-5' domain containing 3 OS=Sus scrofa OX=9823 GN=EXD3 PE=4 SV=1	EXD3	94.509	0.776			1.161			1.036			0.892		1.496		1.335
A0A5G2QPJ6	Serine incorporator 5 OS=Sus scrofa OX=9823 GN=SERINC5 PE=3 SV=1	SERINC5	47.482	0.975	0.944	0.938	0.842	0.954	0.89	0.928	0.906	0.921	1.026	0.50961	0.94	0.173832	0.964	0.0596477
A0A5G2QKC4	Hydroxy-delta-5-steroid dehydrogenase, 3 beta- and steroid delta-isomerase 7 OS=Sus scrofa OX=9823 GN=HSD3B7 PE=1 SV=1	HSD3B7	41.114	0.907	0.954	0.915	1.11	1.096	1.093	1.313	1.329	1.321	1.201	6.3894e-06	1.188	0.000447113	1.428	2.39268e-05
A0A5G2Q9Z1	Cell division cycle 73 OS=Sus scrofa OX=9823 GN=CDC73 PE=1 SV=1	CDC73	51.454	1.021	1.034	0.951	0.896	0.929	0.822	1.003	1.026	0.916	1.113	0.100384	0.881	0.0458685	0.98	0.653097
F1S9T2	Interferon induced protein 44 OS=Sus scrofa OX=9823 GN=IFI44 PE=1 SV=2	IFI44	40.868	0.756	0.815		1.204	1.074		0.916	0.801		0.754	0.0846101	1.45	0.0323873	1.093	0.373822
A0A5G2QHX3	Solute carrier family 10 member 3 OS=Sus scrofa OX=9823 GN=SLC10A3 PE=1 SV=1	SLC10A3	17.659	0.944	0.966	1.047	1.188	1.115	1.162	1.004	1.093	0.988	0.89	0.0327024	1.172	0.0120279	1.043	0.393446
I3LQP2	Pleckstrin homology like domain family B member 2 OS=Sus scrofa OX=9823 GN=PHLDB2 PE=4 SV=3	PHLDB2	141.64	0.851		0.964	1.149		1.21	1.095		1.083	0.923	0.0950981	1.3	0.0596759	1.2	0.0986029
F1RVZ2	Fas binding factor 1 OS=Sus scrofa OX=9823 GN=FBF1 PE=4 SV=4	FBF1	123.23	0.46			0.491			0.852			1.735		1.067		1.852
A0A287B4G4	Rac family small GTPase 1 OS=Sus scrofa OX=9823 GN=RAC1 PE=1 SV=2	RAC1	21.104	1.038	1.121	1.026	0.968	0.892	0.911	0.919	0.908	0.892	0.981	0.517798	0.87	0.0198839	0.854	0.00564897
A0A5G2RBA6	protein argonaute-1 isoform X2(predicted) OS=Sus scrofa OX=9823 GN=AGO1 PE=1 SV=1	AGO1	95.769	0.993	1.02	1.001	1.049	1.004	0.993	0.942	0.982	0.998	0.959	0.15844	1.011	0.606811	0.969	0.174661
A0A5G2QF24	Zinc finger CCCH-type containing 18 OS=Sus scrofa OX=9823 GN=ZC3H18 PE=4 SV=1	ZC3H18	98.302	1.151	1.033	1.109	1.17	1.26	1.215	0.947	0.921	1.031	0.795	0.00460527	1.107	0.0559196	0.88	0.0515596
F1RMJ4	Ras GTPase-activating-like protein IQGAP1(predicted) OS=Sus scrofa OX=9823 GN=IQGAP1 PE=1 SV=4	IQGAP1	195.28	0.948	0.96	0.992	0.985	0.979	0.973	0.896	0.921	0.904	0.926	0.000986638	1.013	0.410007	0.938	0.0156924
F1RVP4	Cyclic pyranopterin monophosphate synthase OS=Sus scrofa OX=9823 GN=MOCS1 PE=3 SV=3	MOCS1	70.219	0.957	0.934	0.904	0.947	0.976	0.949	0.958	0.94	0.966	0.997	0.837827	1.028	0.226487	1.025	0.251744
F1SFP6	TATA element modulatory factor 1 OS=Sus scrofa OX=9823 GN=TMF1 PE=4 SV=4	TMF1	123.2	1.023			1.254			0.942			0.751		1.226		0.921
A0A5G2QSP9	GMP synthase (glutamine-hydrolyzing) OS=Sus scrofa OX=9823 GN=GMPS PE=1 SV=1	GMPS	65.775	1.126	1.084	1.022	0.937	0.947	0.951	0.973	0.94	0.87	0.982	0.588937	0.877	0.0102922	0.861	0.0261007
A0A5G2QD21	EGF containing fibulin extracellular matrix protein 2 OS=Sus scrofa OX=9823 GN=EFEMP2 PE=1 SV=1	EFEMP2	42.027	0.931	0.9	0.893	1.024	0.991	1.07	0.899	0.852	0.843	0.841	0.00437369	1.133	0.008392	0.952	0.106429
K7GRK7	Tenascin XB(predicted) OS=Sus scrofa OX=9823 GN=TNXB PE=1 SV=2	TNXB	447.45	0.991	0.981	0.984	0.914	0.885	0.888	0.926	0.933	0.957	1.048	0.0303753	0.909	0.000859317	0.953	0.00950386
A0A287AGH7	cAMP-dependent protein kinase catalytic subunit beta OS=Sus scrofa OX=9823 GN=PRKACB PE=3 SV=1	PRKACB	39.366	1.049			1.138			0.881			0.774		1.085		0.84
A0A5G2QVJ6	Nuclear factor of-activated T-cells, cytoplasmic 1 OS=Sus scrofa OX=9823 GN=NFATC1 PE=4 SV=1	NFATC1	71.537	0.926	0.981	0.954	1.121	1.304	1.224	1.078	1.025	1.025	0.857	0.0314845	1.275	0.00673463	1.093	0.0195993
A0A5G2QCV4	DIS3-like exonuclease 2 OS=Sus scrofa OX=9823 GN=DIS3L2 PE=3 SV=1	DIS3L2	95.103	1.042		1.024	1.102		1.104	0.983		0.964	0.883	0.00609757	1.068	0.0173657	0.942	0.0453336
I3L638	Vitronectin OS=Sus scrofa OX=9823 GN=VTN PE=1 SV=3	VTN	54.992	1.776	1.398	1.676	0.777	0.66	0.609	1.26	1.351	1.543	2.03	0.00158923	0.422	0.00105436	0.856	0.175987
F1RMA6	Sorbin and SH3 domain containing 3 OS=Sus scrofa OX=9823 GN=SORBS3 PE=1 SV=4	SORBS3	71.076	1.03	1.013	0.985	1.106	1.115	1.166	0.946	1.01	0.954	0.859	0.00446841	1.119	0.00593251	0.961	0.175677
A0A5G2QXJ0	Coiled-coil domain-containing protein 53 OS=Sus scrofa OX=9823 GN=WASHC3 PE=1 SV=1	WASHC3	20.124	1.018	1.076		1.106	1.116		1.006	1.087		0.942	0.260562	1.061	0.167251	1	0.987476
A0A287AAH2	Peptidylprolyl isomerase like 2 OS=Sus scrofa OX=9823 GN=PPIL2 PE=1 SV=1	PPIL2	50.036	0.967	1.06	1.006	1.202	1.282	1.282	1.087	0.937	1.104	0.831	0.0292764	1.242	0.00317001	1.031	0.648404
A0A5G2QGA1	multiple coagulation factor deficiency protein 2-like isoform X5(predicted) OS=Sus scrofa OX=9823 GN=MCFD2 PE=4 SV=1	MCFD2	14.341	1.015	1.027	1.002	0.889	0.855	0.84	1.128	1.088	1.095	1.281	0.000247832	0.849	0.000837971	1.088	0.00312855
A0A287AWK1	Tripartite motif containing 38 OS=Sus scrofa OX=9823 GN=TRIM38 PE=4 SV=1	TRIM38	49.517	1.154		1.149	0.608		0.572	0.81		0.709	1.287	0.0757439	0.512	0.00208392	0.66	0.024434
A0A287AEU7	DNA mismatch repair protein OS=Sus scrofa OX=9823 GN=MSH6 PE=1 SV=2	MSH6	137.61	0.7	0.458	0.859	0.828	0.496	1.101	0.691	0.596	0.873	0.891	0.782155	1.202	0.608534	1.071	0.701821
A0A5G2QML4	Oxysterol-binding protein OS=Sus scrofa OX=9823 GN=OSBPL5 PE=3 SV=1	OSBPL5	90.561	1.786			1.109			0.71			0.64		0.621		0.398
A0A5G2QNR8	Sulfhydryl oxidase OS=Sus scrofa OX=9823 GN=QSOX1 PE=1 SV=1	QSOX1	66.677	1.078		1.08	0.968		0.98	1.006		1.062	1.062	0.165772	0.903	0.00368075	0.958	0.25376
I3LNB4	Multifunctional fusion protein OS=Sus scrofa OX=9823 GN=ALDH4A1 PE=1 SV=3	ALDH4A1	66.962	1.046	1.034	1.033	0.962	0.963	0.97	1.03	1.057	1.043	1.081	0.000593897	0.93	0.000110309	1.005	0.558539
A0A5G2Q824	Zinc finger protein 277-like(predicted) OS=Sus scrofa OX=9823 PE=4 SV=1	--	19.632	1.069	1.011	1.045	0.843	0.88	0.868	1.055	1.1	1.12	1.264	0.000423915	0.829	0.000805622	1.048	0.122729
K7GRT4	N-alpha-acetyltransferase 10, NatA catalytic subunit OS=Sus scrofa OX=9823 GN=NAA10 PE=1 SV=3	NAA10	24.759	1.014	1.068	1.048	1.093	1.168	1.313	1.079	0.996	0.836	0.814	0.0878325	1.142	0.0799691	0.93	0.368145
F1S3J0	Putative acyl-coenzyme A thioesterase 6 isoform X1(predicted) OS=Sus scrofa OX=9823 GN=ACOT6 PE=3 SV=2	ACOT6	46.579	0.935	0.912	1.113	0.845	1.046	0.905	0.814	1.058	0.906	0.994	0.937132	0.945	0.555785	0.939	0.543988
I3LTC4	39S ribosomal protein L32, mitochondrial(predicted) OS=Sus scrofa OX=9823 GN=MRPL32 PE=1 SV=2	MRPL32	23.53	0.946			0.981			1.011			1.031		1.037		1.069
A0A287ANJ9	Peroxisomal biogenesis factor 7 OS=Sus scrofa OX=9823 GN=PEX7 PE=4 SV=2	PEX7	34.954	0.955	1.002	1.024	0.946	0.905	0.78	1.074	1	1.091	1.203	0.0432906	0.883	0.107777	1.062	0.152685
A0A287ATJ5	BRI3 binding protein OS=Sus scrofa OX=9823 GN=BRI3BP PE=1 SV=1	BRI3BP	26.985	0.853	0.883	0.861	1.047	1.046	1.011	1.07	1.026	1.051	1.014	0.457932	1.195	0.000322684	1.212	0.000273138
F1SQN1	T-complex protein 1 subunit delta OS=Sus scrofa OX=9823 GN=CCT4 PE=1 SV=1	CCT4	58.056	1.043	1.023	1.044	0.962	0.998	0.995	0.978	0.998	0.969	0.997	0.831408	0.95	0.0192472	0.947	0.00756074
F1RP81	Zinc finger protein 614 OS=Sus scrofa OX=9823 GN=ZNF614 PE=4 SV=4	ZNF614	67.327	1.08	1.046		0.844	0.865		1.092	1.119		1.294	0.00449487	0.804	0.00843022	1.04	0.190369
F1S103	Solute carrier family 39 member 8 OS=Sus scrofa OX=9823 GN=SLC39A8 PE=4 SV=2	SLC39A8	46.413	1.078			0.984			0.835			0.849		0.913		0.775
F1RS13	Peptidyl-tRNA hydrolase 1 homolog OS=Sus scrofa OX=9823 GN=PTRH1 PE=4 SV=2	PTRH1	23.159	0.942	0.887	1.071	1.041	0.841	0.843	0.974	0.681	0.947	0.955	0.710718	0.94	0.514639	0.897	0.407609
A0A287A579	A-kinase anchoring protein 9 OS=Sus scrofa OX=9823 GN=AKAP9 PE=1 SV=2	AKAP9	441.37	0.995	1.043	0.996	1.166	1.224	1.177	1.009	0.939	1.043	0.839	0.00677467	1.176	0.00166836	0.986	0.687915
F1RZD0	Peptidylprolyl isomerase OS=Sus scrofa OX=9823 GN=FKBP7 PE=4 SV=3	FKBP7	25.629	1.022	1	0.921	0.844	0.923	1.089	1.076	1.054	1	1.096	0.281323	0.97	0.69123	1.064	0.181589
I3LSF0	SIK family kinase 3 OS=Sus scrofa OX=9823 GN=SIK3 PE=1 SV=2	SIK3	126.75		0.971			1.019			0.976		0.958		1.049		1.005
I3LAQ3	Phosphatidate cytidylyltransferase OS=Sus scrofa OX=9823 GN=CDS2 PE=1 SV=2	CDS2	49.965	1.138	1.092	1.095	1.008	0.996	0.979	1.135	1.073	1.041	1.089	0.0336316	0.897	0.00235286	0.977	0.456081
I3L5X7	RNA-binding protein 3 (Fragment)(predicted) OS=Sus scrofa OX=9823 GN=RBM3 PE=1 SV=2	RBM3	16.879	0.844			1.178			0.894			0.759		1.396		1.059
F1RQN5	Vesicle-fusing ATPase OS=Sus scrofa OX=9823 GN=SPATA5 PE=4 SV=4	SPATA5	96.688	1.05	0.895	1.063	0.959	1.151	1.254	0.982	1.066	0.924	0.883	0.251844	1.118	0.323198	0.988	0.88404
A0A287BDC6	Pyridoxal 5'-phosphate synthase OS=Sus scrofa OX=9823 GN=PNPO PE=1 SV=2	PNPO	25.297	0.946	0.895	0.928	0.973	0.997	0.928	1.132	1.136	1.147	1.178	0.00154285	1.047	0.163306	1.233	0.000231323
A0A287B5Z6	Mediator of RNA polymerase II transcription subunit 1 OS=Sus scrofa OX=9823 GN=MED1 PE=3 SV=2	MED1	68.469			1.022			1.096			1.011	0.922		1.072		0.989
I3LDW9	Small nuclear ribonucleoprotein E OS=Sus scrofa OX=9823 GN=SNRPE PE=3 SV=1	SNRPE	10.803	0.973	0.805	0.81	0.963	1.069	0.936	0.845	0.857	0.858	0.863	0.0228684	1.147	0.133472	0.989	0.916511
A0A287AUM3	Cysteine-rich and transmembrane domain-containing protein 1 OS=Sus scrofa OX=9823 GN=CYSTM1 PE=1 SV=1	CYSTM1	22.681	1.075	1.056	1.064	0.956	0.806	0.953	0.943	0.932	0.916	1.028	0.619276	0.85	0.0428036	0.874	0.000165978
A0A5G2QTH6	Amine oxidase OS=Sus scrofa OX=9823 GN=MAOA PE=1 SV=1	MAOA	57.656	0.899	0.894	0.899	1.003	1.023	1.005	1.054	0.995	1.023	1.014	0.499043	1.126	5.45966e-05	1.141	0.00140669
I3LRT6	Peptidylprolyl isomerase OS=Sus scrofa OX=9823 GN=FKBP9 PE=1 SV=2	FKBP9	63.406	0.844	0.899	0.888	1.052	1.026	1.058	1.033	1.016	1.043	0.986	0.310454	1.192	0.00121673	1.175	0.00146954
A0A5G2QN01	Zinc finger protein ZPR1 isoform 1(predicted) OS=Sus scrofa OX=9823 GN=ZPR1 PE=1 SV=1	ZPR1	50.457	1.103	1.013	0.956	1.047	1.128	1.204	1.004	0.865	0.911	0.823	0.0303308	1.1	0.175029	0.905	0.172222
F1RXR3	Mannosyltransferase OS=Sus scrofa OX=9823 GN=ALG12 PE=3 SV=4	ALG12	55.642	0.979	0.999	0.996	1.05	1.038	0.97	1.076	1.008	1.047	1.024	0.486578	1.028	0.345111	1.053	0.0624524
A0A287B348	Hepatic triacylglycerol lipase OS=Sus scrofa OX=9823 GN=LIPC PE=3 SV=1	LIPC	49.788	1.278	1.175	1.394	0.894	0.82	0.899	0.91	1.05	0.834	1.069	0.437271	0.679	0.00260359	0.726	0.0180861
I3LNS9	Alpha-L-fucosidase OS=Sus scrofa OX=9823 GN=FUCA1 PE=1 SV=2	FUCA1	54.047	1.176	1.101	1.088	1.086	1.021	1.047	0.868	1.067	0.928	0.908	0.189059	0.937	0.0988422	0.851	0.0655806
A0A286ZXU8	LanC like 1 OS=Sus scrofa OX=9823 GN=LANCL1 PE=1 SV=1	LANCL1	45.515	1.068	1.106	1.253	0.968	0.976	0.981	0.928	0.971	0.907	0.959	0.109162	0.854	0.0326614	0.819	0.0195509
A0A286ZTT0	Trans-1,2-dihydrobenzene-1,2-diol dehydrogenase OS=Sus scrofa OX=9823 GN=DHDH PE=1 SV=1	DHDH	21.257	1.133	1.102	1.212	0.837	0.935	0.998	0.949	1.051	0.983	1.077	0.271278	0.804	0.0197444	0.865	0.0245708
A0A287BKU9	Acidic leucine-rich nuclear phosphoprotein 32 family member E isoform X1 (Fragment)(predicted) OS=Sus scrofa OX=9823 GN=ANP32E PE=1 SV=1	ANP32E	25.948	1.004			1.016			1.023			1.007		1.012		1.019
A0A287B9A6	Glucosidase 2 subunit beta OS=Sus scrofa OX=9823 GN=PRKCSH PE=1 SV=1	PRKCSH	57.043	0.912	0.911	0.918	0.905	0.895	0.911	1.12	1.108	1.105	1.229	6.24568e-06	0.989	0.124955	1.216	2.10014e-06
F6PX38	Ig-like domain-containing protein OS=Sus scrofa OX=9823 GN=SLA-DQB1 PE=1 SV=1	SLA-DQB1	25.722	0.739	0.805	0.753	1.185	1.129	1.135	0.812	0.833	0.844	0.722	6.86481e-05	1.502	0.000174327	1.084	0.0462559
K7GR70	Tripartite motif containing 25 OS=Sus scrofa OX=9823 GN=TRIM25 PE=1 SV=2	TRIM25	70.801	0.782	0.801	0.803	1.294	1.249	1.213	1.238	1.226	1.235	0.985	0.47353	1.574	2.47696e-05	1.55	1.03427e-06
A0A287A2J6	Folylpolyglutamate synthase OS=Sus scrofa OX=9823 GN=FPGS PE=3 SV=1	FPGS	64.42	0.837	0.898	0.846	1.266	1.191	1.293	1.186	1.2	1.162	0.946	0.106004	1.453	0.000345649	1.375	0.000180656
F1SIC2	Acid phosphatase 2, lysosomal OS=Sus scrofa OX=9823 GN=ACP2 PE=1 SV=2	ACP2	41.103	1.022	1.051	1.066	0.918	0.946	1.02	0.998	0.945	0.957	1.006	0.868527	0.919	0.0640291	0.924	0.0183736
F1SRY3	Villin-1 OS=Sus scrofa OX=9823 GN=VIL1 PE=1 SV=3	VIL1	92.587	0.948	0.951	1	0.688	0.661	0.687	0.7	0.614	0.712	0.995	0.893816	0.702	8.33947e-05	0.699	0.00195139
F1SLR6	SAM_MT_RSMB_NOP domain-containing protein OS=Sus scrofa OX=9823 GN=NOP2 PE=3 SV=3	NOP2	90.459	0.975	0.934	0.942	1.105	1.125	1.112	0.924	0.983	0.962	0.858	0.00126435	1.172	0.000356239	1.006	0.797549
A0A5G2Q8T9	60S ribosomal protein L3 OS=Sus scrofa OX=9823 GN=RPL3 PE=1 SV=1	RPL3	45.742	0.885	0.887	0.874	1.082	1.058	1.073	1.162	1.098	1.125	1.054	0.0424307	1.214	1.70675e-05	1.279	0.000133689
A0A5G2QUQ1	Myosin IC OS=Sus scrofa OX=9823 GN=MYO1C PE=1 SV=1	MYO1C	118.1	1.068	0.931	0.868	1.068	1.08	1.248	1.015	0.929	1.039	0.878	0.101906	1.185	0.0967402	1.04	0.577497
A0A5G2QK01	ADP dependent glucokinase OS=Sus scrofa OX=9823 GN=ADPGK PE=1 SV=1	ADPGK	53.999	0.982	1.063	1.062	1.006	0.971	0.946	1.012	1.001	1.002	1.031	0.159899	0.941	0.128465	0.97	0.329564
A0A5G2Q9H8	c-Myc-binding protein(predicted) OS=Sus scrofa OX=9823 GN=RRAGC PE=1 SV=1	RRAGC	11.997	1.051	1.011	0.944	1.182	1.196	1.248	0.945	0.987	0.898	0.78	0.00146996	1.206	0.00605604	0.941	0.222118
I3LPA3	E3 ubiquitin-protein ligase RNF213 isoform X1 (Fragment)(predicted) OS=Sus scrofa OX=9823 PE=1 SV=2	--	94.775	1.002	1.05	1.122	1.124	1.088	1.036	0.814	0.818	0.846	0.763	0.000530088	1.023	0.591631	0.781	0.00213479
A0A287AKG8	Interferon regulatory factor 2 binding protein 2 OS=Sus scrofa OX=9823 GN=IRF2BP2 PE=3 SV=1	IRF2BP2	60.903	0.976	0.99	0.966	1.098	1.104	1.143	1.014	1.049	1.014	0.92	0.00784616	1.141	0.000804922	1.049	0.0226287
A0A287BRJ5	PACT_coil_coil domain-containing protein OS=Sus scrofa OX=9823 GN=PCNT PE=4 SV=2	PCNT	225.69	1.025	1.039	1.037	1.012	1.111	0.989	0.907	0.941	0.926	0.891	0.0374604	1.004	0.952265	0.895	0.00062505
I3LRW0	NFU1 iron-sulfur cluster scaffold homolog, mitochondrial OS=Sus scrofa OX=9823 GN=NFU1 PE=1 SV=3	NFU1	27.729	0.974	1.037	0.959	0.903	0.874	0.954	0.877	0.919	0.865	0.974	0.460507	0.92	0.0743657	0.896	0.0219721
A0A5G2QJ26	Glycerol kinase OS=Sus scrofa OX=9823 GN=GK PE=1 SV=1	GK	56.886	1.071	1.076	1.096	0.959	0.967	0.974	1.106	1.172	1.088	1.161	0.00296101	0.894	0.000180271	1.038	0.194773
I3LCX3	Dual specificity protein phosphatase OS=Sus scrofa OX=9823 GN=DUSP3 PE=1 SV=2	DUSP3	19.95	1.114	1.081	1.078	1.022	1.054	1.032	1.011	0.926	0.995	0.943	0.107501	0.95	0.0205198	0.896	0.0188288
A0A287B8Q8	Translin-associated protein X (Fragment)(predicted) OS=Sus scrofa OX=9823 GN=TSNAX PE=1 SV=1	TSNAX	32.932	1.047	0.986	0.976	1.099	1.115	1.007	0.837	0.871	0.968	0.831	0.0257737	1.07	0.155246	0.889	0.0710256
A0A286ZZP8	Signal recognition particle subunit SRP72 OS=Sus scrofa OX=9823 GN=SRP72 PE=1 SV=1	SRP72	72.001	0.898		0.873	1.335		1.341	0.957		0.977	0.723	0.00105986	1.511	0.00119647	1.092	0.0372712
F1S557	4-alpha-glucanotransferase OS=Sus scrofa OX=9823 GN=AGL PE=1 SV=2	AGL	170.98	0.783	0.775	0.788	1.295	1.294	1.286	1.067	1.08	1.056	0.827	9.99659e-06	1.652	7.59982e-08	1.365	2.73958e-06
F1RUV5	Pyruvate carboxylase OS=Sus scrofa OX=9823 GN=PC PE=1 SV=4	PC	121.53	1.352	1.344	1.307	1.097	1.105	1.099	0.808	0.783	0.807	0.726	6.94677e-06	0.825	5.50811e-05	0.599	3.98322e-06
A0A287AWK4	Peptidylprolyl isomerase OS=Sus scrofa OX=9823 GN=FKBP8 PE=1 SV=1	FKBP8	47.704	0.894	0.867	0.882	0.983	1.087	1.041	1.269	1.341	1.192	1.222	0.0110609	1.177	0.00596859	1.439	0.00049919
A0A287BQ39	Galectin OS=Sus scrofa OX=9823 GN=LGALS8 PE=4 SV=2	LGALS8	33.063	1.071			1.148			0.965			0.841		1.072		0.901
A0A287A7I3	Oxysterol-binding protein OS=Sus scrofa OX=9823 GN=OSBPL8 PE=1 SV=1	OSBPL8	94.688	0.987	0.978	0.958	1.067	1.011	1.015	0.986	0.978	0.954	0.943	0.0439477	1.058	0.0444288	0.998	0.902464
A0A5G2RDY5	Arginine--tRNA ligase, cytoplasmic OS=Sus scrofa OX=9823 GN=RARS1 PE=1 SV=1	RARS1	75.173	0.988	1.003	1.012	1.206	1.234	1.206	0.906	0.895	0.895	0.739	4.05692e-06	1.214	4.80961e-05	0.898	0.000184308
A0A5G2REZ5	Translocating chain-associated membrane protein OS=Sus scrofa OX=9823 GN=TRAM2 PE=3 SV=1	TRAM2	43.118	1.171			0.936			0.902			0.964		0.799		0.77
F1SE00	Stonin-2 OS=Sus scrofa OX=9823 GN=STON2 PE=3 SV=4	STON2	93.13	1.144	1.046	1.064	1.161	0.963	0.966	1.008	1.118	1.109	1.047	0.526326	0.95	0.462894	0.994	0.892804
A0A5G2QQR5	RNA polymerase II subunit A C-terminal domain phosphatase OS=Sus scrofa OX=9823 GN=CTDP1 PE=1 SV=1	CTDP1	93.282		1.02			1.19			1.05		0.882		1.167		1.029
A0A5G2Q9Z0	Inositol-1-monophosphatase OS=Sus scrofa OX=9823 GN=IMPA1 PE=3 SV=1	IMPA1	29.428	1.051	1.104	1.04	1.026	0.996	0.93	0.968	0.96	1.018	0.998	0.966608	0.924	0.0818077	0.922	0.0354002
A0A287BED9	Moesin OS=Sus scrofa OX=9823 GN=MSN PE=1 SV=2	MSN	67.945	1.13			0.953			0.958			1.005		0.843		0.848
A0A287ADN3	MOB kinase activator 1B isoform X2(predicted) OS=Sus scrofa OX=9823 PE=4 SV=2	--	10.746	1.11	1.022	1.139	1.038	0.982	0.892	0.921	0.844	0.883	0.909	0.139695	0.89	0.100398	0.81	0.00694351
A0A286ZI83	Amine oxidase OS=Sus scrofa OX=9823 GN=LOC100520329 PE=1 SV=2	LOC100520329	79.944	1.132	1.325	1.094	0.906	0.834	0.895	0.792	0.679	0.888	0.895	0.229762	0.742	0.0101184	0.664	0.0135223
F1RKZ7	Stromal cell derived factor 2 like 1(predicted) OS=Sus scrofa OX=9823 GN=SDF2L1 PE=1 SV=3	SDF2L1	27.103	0.978	1.007	0.947	1.012	0.992	1.081	1.101	1.055	1.02	1.029	0.439228	1.052	0.183512	1.083	0.0481326
A0A287AP04	HSR domain-containing protein OS=Sus scrofa OX=9823 GN=LOC100517129 PE=4 SV=2	LOC100517129	43.783	1.01	1.08		1.106	1.099		0.974	0.967		0.88	0.00141644	1.055	0.249085	0.929	0.161261
A0A287A342	Galectin OS=Sus scrofa OX=9823 GN=LGALS9 PE=1 SV=1	LGALS9	33.867	1.13	1.109	1.093	1.043	1.069	1.08	0.95	0.956	0.94	0.892	0.000560492	0.958	0.0385072	0.854	0.00012932
A0A287BQR8	Integrin-associated protein OS=Sus scrofa OX=9823 GN=CD47 PE=1 SV=2	CD47	34.034	0.725	0.637	0.704	0.864	0.846	0.914	0.984	0.957	0.944	1.099	0.0218309	1.27	0.00616561	1.396	0.00122052
A0A286ZQW0	Glutamyl-tRNA synthetase OS=Sus scrofa OX=9823 GN=EPRS1 PE=1 SV=1	EPRS1	170.83	1.012	0.996	1.018	1.17	1.19	1.171	0.907	0.914	0.891	0.768	9.35976e-06	1.167	5.51431e-05	0.896	0.000390599
A0A287BJU2	Cactin OS=Sus scrofa OX=9823 GN=CACTIN PE=3 SV=1	CACTIN	88.69	1.133			0.989			0.959			0.97		0.873		0.846
F1S2K2	U3 small nucleolar RNA-associated protein 15 homolog OS=Sus scrofa OX=9823 GN=UTP15 PE=4 SV=3	UTP15	58.427	0.931		1.031	1.04		1.022	0.98		0.887	0.905	0.185336	1.051	0.428492	0.952	0.558943
F1SK17	Perilipin 1 OS=Sus scrofa OX=9823 GN=PLIN1 PE=1 SV=3	PLIN1	60.758	1.159	1.047		1.056	1.043		0.742	0.922		0.793	0.16005	0.951	0.443824	0.754	0.139384
A0A287BIB3	Taurochenodeoxycholic 6 alpha-hydroxylase(predicted) OS=Sus scrofa OX=9823 GN=LOC100737897 PE=1 SV=2	LOC100737897	57.229	0.829	0.803	0.798	0.921	0.928	0.889	1.064	1.176	1.185	1.251	0.00388085	1.127	0.00254086	1.409	0.000733131
A0A5G2R1U0	Solute carrier family 35 member B2 OS=Sus scrofa OX=9823 GN=SLC35B2 PE=1 SV=1	SLC35B2	47.502	0.988	1.091	1.057	0.949	0.988	0.937	0.958	0.952	0.965	1	0.973162	0.916	0.060026	0.917	0.0433829
A0A5G2R2C9	Apoptosis inducing factor mitochondria associated 1 OS=Sus scrofa OX=9823 GN=AIFM1 PE=1 SV=1	AIFM1	66.118	1.049	1.04	1.049	0.971	0.946	0.955	1.048	1.055	1.043	1.095	0.000392855	0.915	0.000405229	1.003	0.593229
F1RT28	J domain-containing protein OS=Sus scrofa OX=9823 GN=SEC63 PE=1 SV=3	SEC63	87.916	0.962	1.012	0.98	1.004	1.013	1.009	1.085	1.055	1.078	1.063	0.00226938	1.024	0.181198	1.089	0.00734769
A0A5G2QR78	Mitochondrial 18 kDa protein OS=Sus scrofa OX=9823 GN=MTFP1 PE=1 SV=1	MTFP1	21.761	1.073	1.11	0.846	1.036	1.038	0.886	1.084	1.098	1.132	1.12	0.0992505	0.977	0.861469	1.094	0.325079
A0A286ZV41	Eukaryotic elongation factor 2 kinase OS=Sus scrofa OX=9823 GN=EEF2K PE=3 SV=2	EEF2K	81.629	0.887	0.903	0.918	1.31	1.307	1.28	1.008	1.022	1.042	0.788	3.97168e-05	1.439	7.90625e-06	1.134	0.000799665
F1SLF9	STAM binding protein OS=Sus scrofa OX=9823 GN=STAMBP PE=1 SV=1	STAMBP	48.043	1.143	0.963	0.999	0.911	1.015	0.937	0.886	0.918	0.986	0.975	0.598644	0.922	0.264899	0.899	0.158837
A0A5G2R076	Transmembrane protein 147 OS=Sus scrofa OX=9823 GN=TMEM147 PE=4 SV=1	TMEM147	21.141	1.035		1.038	0.963		0.946	1.021		1.008	1.063	0.0308732	0.921	0.0117617	0.979	0.0821999
I3LA16	mRNA cap guanine-N7 methyltransferase OS=Sus scrofa OX=9823 GN=RNMT PE=1 SV=2	RNMT	53.579	1.126	1.158		1.042	1.064		0.93	0.859		0.849	0.057427	0.922	0.0434434	0.783	0.0282993
A0A287BSQ5	Cysteine-S-conjugate beta-lyase 2 OS=Sus scrofa OX=9823 GN=KYAT3 PE=1 SV=1	KYAT3	47.253	1.039	1.02	1.038	0.866	0.83	0.848	1.035	1.065	1.059	1.242	0.000135551	0.821	0.000134334	1.02	0.135353
A0A287BRF1	C1q domain-containing protein OS=Sus scrofa OX=9823 GN=LOC110258309 PE=4 SV=1	LOC110258309	20.446	0.985	0.928	1.06	0.915	1.027	0.981	0.663	0.696	0.687	0.7	0.000625152	0.983	0.761332	0.688	0.000822827
A0A5G2R7B8	Formin binding protein 1 OS=Sus scrofa OX=9823 GN=FNBP1 PE=1 SV=1	FNBP1	63.888	1.186	1.042		0.87	1.014		0.889	0.955		0.979	0.84167	0.846	0.234798	0.828	0.126473
A0A5G2QWA2	Agmatinase OS=Sus scrofa OX=9823 GN=AGMAT PE=1 SV=1	AGMAT	38.717	1.127	1.161	1.119	0.854	0.824	0.868	1.045	1.078	1.044	1.244	0.000302603	0.747	0.000106803	0.93	0.00908704
A0A287ATN8	60 kDa chaperonin OS=Sus scrofa OX=9823 GN=HSPD1 PE=1 SV=1	HSPD1	50.213	1.1	1.093	1.095	0.92	0.928	0.917	1.033	1.046	1.052	1.132	4.27691e-05	0.841	1.75439e-06	0.952	0.00101434
A0A5G2QR36	cobW domain-containing protein OS=Sus scrofa OX=9823 GN=CBWD1 PE=4 SV=1	CBWD1	27.92	1.004	1.005		1.03	0.992		1.099	1.12		1.097	0.0474805	1.006	0.77037	1.105	0.00897264
A0A286ZWZ6	FAT atypical cadherin 3(predicted) OS=Sus scrofa OX=9823 PE=4 SV=2	--	97.658	0.862	0.804		0.856	0.958		1.034	0.978		1.109	0.237115	1.089	0.33155	1.208	0.0514409
I3LGT4	NIF3-like protein 1 OS=Sus scrofa OX=9823 GN=NIF3L1 PE=1 SV=3	NIF3L1	39.038	1.282		1.164	1.033		1.098	1.074		1.118	1.029	0.517066	0.871	0.138301	0.896	0.173234
A0A287ARY4	Protein SDA1 OS=Sus scrofa OX=9823 GN=SDAD1 PE=3 SV=1	SDAD1	70.821	1.05	0.981	1.06	1.134	1.194	1.263	0.981	1.029	0.907	0.812	0.0124231	1.162	0.0193832	0.944	0.254357
A0A287BDN3	Adenosine deaminase OS=Sus scrofa OX=9823 GN=ADA2 PE=3 SV=2	ADA2	58.027	1.023	1.072	0.958	0.992	1.016	0.999	0.946	0.918	1.079	0.979	0.657612	0.985	0.692909	0.964	0.5557
A0A287BNZ5	Mannose-6-phosphate isomerase OS=Sus scrofa OX=9823 GN=MPI PE=1 SV=2	MPI	58.922	1.074	0.989	1.092	0.836	0.959	0.949	1.013	1.052	0.894	1.078	0.31985	0.87	0.058966	0.938	0.320832
A0A286ZS28	Deoxyribonuclease OS=Sus scrofa OX=9823 GN=DNASE1L1 PE=3 SV=1	DNASE1L1	31.694		1.026			1.095			0.807		0.737		1.067		0.787
A0A287BNX8	Transmembrane protein 245(predicted) OS=Sus scrofa OX=9823 GN=TMEM245 PE=1 SV=1	TMEM245	100.28	1.068	1.075	1.094	1.056	1.084	1.003	1.1	1.077	1.06	1.03	0.301627	0.971	0.278887	1	0.996309
A0A286ZYX8	Fructose-bisphosphate aldolase OS=Sus scrofa OX=9823 GN=ALDOA PE=1 SV=2	ALDOA	39.817	0.905	0.888	0.959	1.018	1.045	0.942	0.888	0.874	0.867	0.875	0.0141847	1.092	0.0871252	0.955	0.134722
A0A5G2R689	Coiled-coil domain-containing protein 93 OS=Sus scrofa OX=9823 GN=CCDC93 PE=3 SV=1	CCDC93	71.448	1.072			1.055			0.904			0.857		0.984		0.843
A0A5G2QSE6	Serine/arginine-rich splicing factor 6 (Fragment)(predicted) OS=Sus scrofa OX=9823 GN=L3MBTL1 PE=1 SV=1	L3MBTL1	35.005	1.06	1.074	1.079	1.029	1.03	1.008	0.914	0.926	0.925	0.902	0.000224404	0.955	0.00620136	0.861	2.43911e-05
A0A5G2R7T6	Shootin-1 OS=Sus scrofa OX=9823 GN=SHTN1 PE=1 SV=1	SHTN1	52.412	1.022	1.192	1.075	1.274	1.364	1.244	0.946	0.95	0.94	0.731	0.000352015	1.18	0.0344943	0.862	0.0322854
A0A287AH70	Tetratricopeptide repeat protein 38 OS=Sus scrofa OX=9823 GN=TTC38 PE=1 SV=1	TTC38	54.847	1.036		1.06	1.136		1.046	0.952		0.957	0.875	0.0847959	1.041	0.454476	0.911	0.0154551
F1RZZ1	Tubulin-specific chaperone D OS=Sus scrofa OX=9823 GN=TBCD PE=1 SV=3	TBCD	132.42	0.938	0.972	1	1.096	1.098	1.082	1.032	0.943	0.995	0.907	0.020618	1.126	0.00339132	1.021	0.565483
A0A287ANS5	Serine and arginine repetitive matrix 1 OS=Sus scrofa OX=9823 GN=SRRM1 PE=1 SV=2	SRRM1	99.033	0.989			1.182			0.928			0.785		1.195		0.938
A0A5G2QI16	Mitochondrial ribosomal protein L19 OS=Sus scrofa OX=9823 GN=MRPL19 PE=1 SV=1	MRPL19	18.697	0.971			0.903			1.138			1.26		0.93		1.172
A0A287B1I4	Dynactin subunit 1 OS=Sus scrofa OX=9823 GN=DCTN1 PE=1 SV=2	DCTN1	137.63	1.074	1.039	1.089	1.013	1.021	0.957	0.979	0.955	0.974	0.972	0.270566	0.934	0.0504231	0.908	0.00373729
I3LGC0	Serine/threonine-protein phosphatase 2A 56 kDa regulatory subunit OS=Sus scrofa OX=9823 GN=PPP2R5E PE=1 SV=2	PPP2R5E	54.672	1.024	1.031	1.017	1.151	1.245	1.16	1.018	0.917	1.012	0.829	0.0110352	1.158	0.00449853	0.959	0.279289
I3L8T8	Crooked neck pre-mRNA splicing factor 1 OS=Sus scrofa OX=9823 GN=CRNKL1 PE=1 SV=3	CRNKL1	76.522	1.062	1.046	1.023	1.143	1.166	1.168	0.931	0.944	0.908	0.8	7.51565e-05	1.111	0.00124247	0.889	0.001699
I3LJT1	Nidogen 1 OS=Sus scrofa OX=9823 GN=NID1 PE=1 SV=3	NID1	132.93	0.964	1.027	0.961	0.994	0.973	1.008	0.861	0.847	0.895	0.875	0.0022785	1.008	0.751476	0.882	0.00979097
F1SMN8	Glycine cleavage system P protein OS=Sus scrofa OX=9823 GN=GLDC PE=1 SV=4	GLDC	113.48	1.151	1.14	1.136	0.851	0.878	0.875	1.033	1.041	1.022	1.189	0.000103674	0.76	1.33628e-05	0.903	0.00010553
A0A5G2QVV0	Chaperonin containing TCP1 subunit 5 OS=Sus scrofa OX=9823 GN=CCT5 PE=1 SV=1	CCT5	62.213	1.051	1.028	1.045	0.985	0.975	0.956	1.017	1	1.017	1.04	0.0188927	0.933	0.00330246	0.971	0.0282537
F1SPJ4	ORM1-like protein OS=Sus scrofa OX=9823 GN=ORMDL2 PE=3 SV=1	ORMDL2	17.403	1.096	1.127	1.094	0.925	0.903	1.05	0.766	0.986	0.953	0.94	0.513133	0.868	0.0392789	0.815	0.0578795
F1S9Y5	Serine/threonine-protein phosphatase 2A 56 kDa regulatory subunit OS=Sus scrofa OX=9823 GN=PPP2R5C PE=1 SV=4	PPP2R5C	57.907	0.958	1.003	0.956	1.138	1.137	1.064	0.995	0.873	0.96	0.847	0.0204881	1.145	0.00773768	0.969	0.485928
A0A5G2R4Q2	Solute carrier family 30 member 6 OS=Sus scrofa OX=9823 GN=SLC30A6 PE=3 SV=1	SLC30A6	42.465		1.088	1.2		1.045	1.046		1.021	0.883	0.911	0.315857	0.914	0.21147	0.832	0.168846
A0A287AZ57	Nucleoporin 62 OS=Sus scrofa OX=9823 GN=NUP62 PE=1 SV=1	NUP62	49.124	1.079	1.082	1.041	1.128	1.053	1.022	0.898	0.909	0.941	0.858	0.00925282	1	0.990736	0.858	0.00122582
A0A5G2R3I8	Lysosomal associated membrane protein 1 OS=Sus scrofa OX=9823 GN=LAMP1 PE=1 SV=1	LAMP1	42.518	1.009	0.988	1.034	1.012	0.996	1.01	0.966	1.005	0.973	0.975	0.130923	0.996	0.782736	0.971	0.179668
I3LVP6	Ankyrin repeat and LEM domain containing 2 OS=Sus scrofa OX=9823 GN=ANKLE2 PE=3 SV=3	ANKLE2	105.67	0.972	0.992	0.917	1.003	1.01	0.996	0.97	1	0.996	0.986	0.235438	1.044	0.139377	1.03	0.30986
A0A287B2V5	Double PHD fingers 2 OS=Sus scrofa OX=9823 GN=DPF2 PE=1 SV=2	DPF2	41.2	1.1	1.036	1.262	1.015	1.239	0.883	0.816	0.751	0.712	0.726	0.0424914	0.923	0.492843	0.671	0.00489297
A0A287AXS7	ADP/ATP translocase 3 OS=Sus scrofa OX=9823 GN=SLC25A6 PE=3 SV=1	SLC25A6	32.92	0.95	0.969	0.952	0.977	0.952	0.999	0.958	0.978	0.96	0.989	0.520252	1.02	0.270721	1.009	0.394217
A0A287APX1	Prostaglandin-H2 D-isomerase OS=Sus scrofa OX=9823 GN=PTGDS PE=3 SV=2	PTGDS	19.685	1.064	1.093		0.769	0.79		1.014	0.962		1.267	0.0152398	0.723	0.00341883	0.916	0.0969121
A0A287A0D2	Prosaposin OS=Sus scrofa OX=9823 GN=PSAP PE=1 SV=2	PSAP	57.143	0.951	0.956	0.981	0.95	0.959	0.974	1.059	1.064	1.022	1.091	0.00404916	0.998	0.894978	1.089	0.00589593
A0A286ZLT7	Rho GTPase activating protein 12 OS=Sus scrofa OX=9823 GN=ARHGAP12 PE=1 SV=1	ARHGAP12	91.639		1.052	1.025		1.261	1.294		0.967	1.043	0.787	0.0265206	1.23	0.00773738	0.968	0.491345
A0A287AC56	Acyltransferase OS=Sus scrofa OX=9823 GN=DGAT2 PE=3 SV=2	DGAT2	37.962	0.895		0.906	1.074		1.078	1.04		1.022	0.958	0.0409174	1.195	0.00128293	1.145	0.00614232
I3L5U6	Lipopolysaccharide-binding protein OS=Sus scrofa OX=9823 GN=LBP PE=1 SV=3	LBP	64.308	0.746	0.885	0.776	1.071	1.049	1.104	0.961	0.957	0.939	0.886	0.0018425	1.339	0.0053841	1.187	0.028893
A0A5G2R790	Procollagen-proline 4-dioxygenase OS=Sus scrofa OX=9823 GN=P4HA1 PE=1 SV=1	P4HA1	57.931	0.983		0.943	0.912		0.883	1.097		1.074	1.209	0.0101561	0.932	0.116052	1.127	0.0357999
A0A5G2QIM9	Myosin motor domain-containing protein OS=Sus scrofa OX=9823 PE=1 SV=1	--	98.396	1.09	1.051	1.066	0.896	0.936	0.901	1.009	0.984	1.05	1.113	0.0100877	0.852	0.000767191	0.949	0.0717185
F1SB81	Plasminogen OS=Sus scrofa OX=9823 GN=PLG PE=1 SV=3	PLG	87.835	1.351	1.336	1.241	0.916	0.902	0.884	2.079	1.993	1.866	2.198	1.85842e-05	0.688	0.000197395	1.512	0.000557943
A0A5G2QNT1	Prefoldin subunit 3 OS=Sus scrofa OX=9823 GN=VBP1 PE=1 SV=1	VBP1	18.69	1.025			1.048			1.048			1		1.022		1.022
I3LGI4	Interferon induced protein 35 OS=Sus scrofa OX=9823 GN=IFI35 PE=3 SV=2	IFI35	31.453	1.13	1.176	1.136	0.997	0.972	0.985	0.991	0.944	0.97	0.983	0.347322	0.858	0.000459086	0.844	0.000838504
A0A5G2QW92	Small nuclear ribonucleoprotein Sm D2 OS=Sus scrofa OX=9823 GN=SNRPD2 PE=1 SV=1	SNRPD2	16.038	1.042	1.065	1.029	1.044	1.026	1.041	0.956	0.948	0.944	0.915	0.000173861	0.992	0.524792	0.908	0.000848896
I3LRA0	Uridine phosphorylase OS=Sus scrofa OX=9823 GN=UPP2 PE=3 SV=2	UPP2	38.479	0.859	0.883	0.874	0.91	0.96	0.927	1.14	1.074	1.164	1.208	0.00280931	1.069	0.0193423	1.291	0.000554108
F1SMR4	Coiled-coil domain-containing protein 171(predicted) OS=Sus scrofa OX=9823 GN=CCDC171 PE=4 SV=3	CCDC171	145.6	1.17			0.964			0.901			0.935		0.824		0.77
A0A287AQS0	Isocitrate dehydrogenase [NAD] subunit, mitochondrial OS=Sus scrofa OX=9823 GN=IDH3G PE=1 SV=1	IDH3G	36.694	1.128	1.081	1.106	1.039	1.059	1.055	0.98	0.966	0.991	0.931	0.00165802	0.951	0.0213314	0.886	0.00108418
A0A288CFT7	Calpain inhibitor OS=Sus scrofa OX=9823 GN=CAST PE=3 SV=2	CAST	73.831	0.996	0.965	0.956	0.999	1.063	0.927	1.062	0.962	0.996	1.01	0.832968	1.025	0.609099	1.035	0.341132
A0A5G2QQX8	ADP-ribosylation factor-related protein 1 isoform c (Fragment)(predicted) OS=Sus scrofa OX=9823 GN=ARFRP1 PE=1 SV=1	ARFRP1	14.026	1.098	0.98		0.956	0.971		1.045	1.107		1.117	0.0663412	0.927	0.326877	1.036	0.627384
A0A5G2QIU8	Methionine adenosyltransferase 2 subunit beta OS=Sus scrofa OX=9823 GN=MAT2B PE=1 SV=1	MAT2B	36.476	0.922	0.956	0.961	1.33	1.267	1.222	0.938	0.988	0.947	0.752	0.00062901	1.345	0.000438712	1.012	0.596915
A0A5G2QB49	Late endosomal/lysosomal adaptor and MAPK and MTOR activator 1 OS=Sus scrofa OX=9823 GN=LAMTOR1 PE=1 SV=1	LAMTOR1	10.85	0.949	0.97	1.015	1.058	1.027	1.039	0.966	0.906	0.944	0.901	0.00728786	1.065	0.0432981	0.96	0.207103
A0A287B9R5	SERPIN domain-containing protein OS=Sus scrofa OX=9823 GN=LOC100156325 PE=1 SV=1	LOC100156325	46.798	1.338	1.276	1.318	1.184	1.192	1.16	1.315	1.291	1.316	1.109	0.000550684	0.899	0.00282639	0.997	0.883703
A0A287AI71	Pinin OS=Sus scrofa OX=9823 GN=PNN PE=1 SV=1	PNN	80.962	0.985	0.928	0.95	1.074	1.154	1.034	0.954	0.939	0.931	0.866	0.0122346	1.139	0.0238484	0.986	0.512463
I3LQ84	Collagen type VI alpha 2 chain OS=Sus scrofa OX=9823 GN=COL6A2 PE=1 SV=3	COL6A2	101.38	0.891	0.93	0.864	0.929	0.93	0.916	0.9	0.934	0.911	0.989	0.411061	1.034	0.201843	1.022	0.402299
A0A286ZN68	Protein MON2 homolog OS=Sus scrofa OX=9823 GN=MON2 PE=1 SV=2	MON2	184.56	1.104	1.086	1.032	1.113	1.142	1.159	0.925	0.906	0.911	0.803	8.09828e-05	1.06	0.0686033	0.851	0.00162387
A0A5G2R4D8	Lipoprotein lipase OS=Sus scrofa OX=9823 GN=LPL PE=3 SV=1	LPL	50.53	0.964	0.981		0.884	1.039		1.031	0.997		1.055	0.565519	0.989	0.873983	1.043	0.158293
A0A286ZYH6	dTMP kinase OS=Sus scrofa OX=9823 GN=DTYMK PE=3 SV=2	DTYMK	24.32	0.975	1.051		1.212	1.275		0.931	0.917		0.743	0.0078521	1.228	0.0453244	0.912	0.139922
A0A5G2R8G1	NSFL1 cofactor p47 OS=Sus scrofa OX=9823 GN=NSFL1C PE=1 SV=1	NSFL1C	37.595	1.079	1.084	1.075	1.01	1.052	1.024	0.924	0.966	0.958	0.923	0.0114678	0.953	0.0168148	0.88	0.000751385
A0A287AF85	WW and C2 domain containing 1 OS=Sus scrofa OX=9823 GN=WWC1 PE=4 SV=2	WWC1	124.45	1.026		0.964	0.993		0.992	1.066		0.964	1.023	0.714924	0.997	0.953991	1.02	0.777193
I3L8F6	SH3 domain-binding protein 1 isoform 1(predicted) OS=Sus scrofa OX=9823 GN=SH3BP1 PE=4 SV=3	SH3BP1	69.285	1.036	0.997		1.13	1.06		0.898	0.894		0.818	0.0247202	1.077	0.185398	0.881	0.0227028
F2Z581	Histone domain-containing protein OS=Sus scrofa OX=9823 PE=1 SV=3	--	9.4358	0.932	0.954	0.903	1.026	1.086	1.105	0.938	0.98	0.838	0.857	0.039087	1.153	0.0065798	0.988	0.793297
A0A287A1I0	5'-nucleotidase OS=Sus scrofa OX=9823 GN=NT5C3A PE=1 SV=1	NT5C3A	32.838	0.932	0.873	0.944	0.93	0.94	0.965	1.15	1.17	1.13	1.217	0.000190335	1.031	0.304792	1.255	0.000968316
F2Z5H5	Orthopedia homeobox OS=Sus scrofa OX=9823 GN=OTP PE=4 SV=1	OTP	34.158	0.91			0.873			1.086			1.244		0.959		1.193
F1S5Q3	Mitogen-activated protein kinase OS=Sus scrofa OX=9823 GN=MAPK9 PE=3 SV=3	MAPK9	44.091	0.873	0.936	0.866	1.208	1.178	1.115	1.157	1.085	1.056	0.942	0.171025	1.309	0.00140636	1.233	0.00465071
F1RTL2	Glycerophosphodiester phosphodiesterase domain containing 2 OS=Sus scrofa OX=9823 GN=GDPD2 PE=3 SV=2	GDPD2	55.643	1.031		1.12	1.147		0.845	0.94		1.014	0.981	0.962509	0.926	0.635725	0.908	0.22956
A0A5G2R9F7	Peptidylprolyl isomerase (Fragment)(predicted) OS=Sus scrofa OX=9823 GN=FKBP1A PE=1 SV=1	FKBP1A	10.606	1.016	1.05	1.047	0.957	0.872	0.892	1.088	1.074	1.049	1.18	0.00516551	0.874	0.0106444	1.031	0.107702
A0A287BN59	Actin-related protein 2/3 complex subunit OS=Sus scrofa OX=9823 GN=ARPC1A PE=1 SV=1	ARPC1A	40.7	1.066	1.136	1.07	1.078	1.059	1.076	0.923	0.931	0.938	0.869	4.34299e-05	0.982	0.451567	0.853	0.00169866
A0A286ZLV5	Coactivator-associated arginine methyltransferase 1 OS=Sus scrofa OX=9823 GN=CARM1 PE=1 SV=1	CARM1	63.37	1.028	1.032	1.036	0.994	0.987	1.014	1.044	0.97	0.997	1.005	0.840148	0.967	0.0166345	0.973	0.25972
A0A287ADM4	PTS1-BP OS=Sus scrofa OX=9823 GN=PEX5 PE=3 SV=2	PEX5	72.957	0.804	0.822	0.806	1.014	1.046	1.021	1.232	1.21	1.232	1.192	9.47316e-05	1.267	3.58362e-05	1.511	1.49524e-06
A0A287BCD1	RPN13_C domain-containing protein OS=Sus scrofa OX=9823 GN=ADRM1 PE=1 SV=2	ADRM1	43.692	1.004	1.005	1.007	1.29	1.276	1.223	0.958	0.97	0.954	0.761	8.78037e-05	1.256	0.000151455	0.956	0.00085614
F1SV06	Polyadenylate-binding protein OS=Sus scrofa OX=9823 GN=PABPC4 PE=1 SV=1	PABPC4	69.534	1.056	1.057		1.034	1.035		0.974	1.024		0.966	0.294626	0.979	0.00103173	0.946	0.153577
A0A5G2RMX7	Solute carrier family 22 member 6 OS=Sus scrofa OX=9823 GN=SLC22A6 PE=4 SV=1	SLC22A6	58.614	0.716	0.791	0.806	0.956	0.88	0.976	1.33	1.258	1.216	1.353	0.00180344	1.216	0.0156491	1.645	0.000381251
F1RM74	Glyceraldehyde-3-phosphate dehydrogenase OS=Sus scrofa OX=9823 GN=GAPDHS PE=1 SV=3	GAPDHS	44.272	1.031	1.027	1.085	0.975	1.069	0.952	0.957	1.062	1.092	1.038	0.523679	0.953	0.284123	0.99	0.806021
F1S7E0	Coatomer subunit epsilon OS=Sus scrofa OX=9823 GN=COPE PE=1 SV=2	COPE	32.043	0.976		1.024	1.198		1.208	1.02		0.992	0.836	0.00652546	1.203	0.0168852	1.006	0.844592
I3L5P4	Threonine synthase-like 2 OS=Sus scrofa OX=9823 GN=THNSL2 PE=1 SV=2	THNSL2	53.958	0.903	0.916	0.852	1.042	1.103	1.099	1.251	1.177	1.181	1.113	0.0168821	1.215	0.00250216	1.351	0.000532979
F1S8Y2	MMS19 nucleotide excision repair protein OS=Sus scrofa OX=9823 GN=MMS19 PE=1 SV=4	MMS19	114.18	0.95		0.96	1.182		1.11	1.055		1.097	0.939	0.232054	1.2	0.0293477	1.127	0.0275977
A0A5G2R3G9	Vacuolar protein sorting-associated protein 53 homolog OS=Sus scrofa OX=9823 GN=VPS53 PE=1 SV=1	VPS53	77.226	1.09	1.022	1.058	1.164	1.188	1.128	0.968	0.985	0.966	0.839	0.000419871	1.098	0.0175329	0.921	0.0137991
I3LK24	AP-2 complex subunit alpha OS=Sus scrofa OX=9823 GN=AP2A1 PE=1 SV=3	AP2A1	103.91	1.07	1.113	1.11	0.977	0.957	0.944	0.933	0.93	0.935	0.972	0.0498583	0.874	0.00113466	0.85	0.000220658
A0A287AKS9	SH3 domain-containing protein OS=Sus scrofa OX=9823 GN=SH3TC1 PE=4 SV=1	SH3TC1	145.26	1.199	0.967	1	1.391	0.996	1.077	0.918	1.094	0.991	0.867	0.29798	1.094	0.525286	0.949	0.57684
F1SAX3	Sodium/potassium-transporting ATPase subunit alpha OS=Sus scrofa OX=9823 GN=ATP1A1 PE=1 SV=3	ATP1A1	113.68	0.922	0.929	0.916	0.997	0.987	0.994	1.057	1.046	1.068	1.065	0.000727423	1.076	0.00012965	1.146	4.74021e-05
A0A5G2QPL0	Ubiquitinyl hydrolase 1 OS=Sus scrofa OX=9823 GN=ATXN3 PE=4 SV=1	ATXN3	34.838	0.897	0.99	1.049	1.408	1.305	1.28	1.197	1.132	1.146	0.87	0.0147167	1.36	0.00468415	1.184	0.0250068
F1RXU6	Probable tRNA N6-adenosine threonylcarbamoyltransferase, mitochondrial OS=Sus scrofa OX=9823 GN=OSGEPL1 PE=3 SV=2	OSGEPL1	39.561	1.009	1.021	0.938	0.989	1.004	1.058	1.005	1.005	0.939	0.967	0.326304	1.028	0.452109	0.994	0.866787
F1S7K4	Perilipin 4 OS=Sus scrofa OX=9823 GN=PLIN4 PE=1 SV=4	PLIN4	164.47	0.937	0.979		0.783	0.864		0.66	0.681		0.814	0.0582988	0.86	0.105745	0.7	0.00565697
I3LB64	NOP56 ribonucleoprotein OS=Sus scrofa OX=9823 GN=NOP56 PE=1 SV=2	NOP56	63.374	1.074			1.041			0.898			0.863		0.969		0.836
A0A5G2RGI4	UBC core domain-containing protein OS=Sus scrofa OX=9823 GN=UBE2N PE=1 SV=1	UBE2N	16.512	0.986		1.027	0.964		0.997	1.061		1.01	1.056	0.209698	0.974	0.427304	1.029	0.469218
A0A287APA4	Diacylglycerol kinase OS=Sus scrofa OX=9823 GN=DGKZ PE=3 SV=2	DGKZ	99.19	1.062			1.076			1.036			0.963		1.013		0.976
A0A287B6Z8	Vacuolar protein sorting 26-like protein B(predicted) OS=Sus scrofa OX=9823 GN=VPS26B PE=1 SV=2	VPS26B	42.253	1.109	1.058	1.024	1.006	0.962	1	0.937	0.894	0.966	0.942	0.0878245	0.93	0.0561103	0.877	0.0151072
A0A287A9H2	Protein phosphatase 6 regulatory subunit 2 OS=Sus scrofa OX=9823 GN=PPP6R2 PE=1 SV=2	PPP6R2	92.826	1.149			1.263			0.931			0.737		1.099		0.81
A0A287ADG1	Drebrin like OS=Sus scrofa OX=9823 GN=DBNL PE=1 SV=1	DBNL	43.392	1.057	1.042	1.076	1.059	1.143	1.134	0.91	0.907	0.912	0.818	0.00117987	1.051	0.132232	0.86	8.80446e-05
A0A287BJW1	Sphingomyelin phosphodiesterase acid like 3B OS=Sus scrofa OX=9823 GN=SMPDL3B PE=1 SV=1	SMPDL3B	45.654	1.076	1.067	0.976	1.052	1.073	1.06	1.132	1.128	1.11	1.058	0.00248875	1.021	0.528619	1.08	0.0693859
A0A5G2QGH3	Small ubiquitin-related modifier 2 OS=Sus scrofa OX=9823 GN=SUMO2 PE=4 SV=1	SUMO2	8.1111	0.948	0.946	0.976	1.217	1.219	1.145	0.843	0.81	0.802	0.686	0.000123862	1.248	0.000648813	0.855	0.00102362
A0A287AK29	Aldo_ket_red domain-containing protein OS=Sus scrofa OX=9823 GN=AKR1C3 PE=1 SV=2	AKR1C3	34.509	1.005	1.05	1.017	0.878	0.83	0.839	0.907	0.857	0.884	1.04	0.177058	0.829	0.000973604	0.862	0.00209317
A0A287A3E4	Caspase-3 OS=Sus scrofa OX=9823 GN=CASP3 PE=3 SV=1	CASP3	29.991	0.845	0.808	0.866	1.004	1.072	1.039	0.93	0.95	0.976	0.917	0.0211379	1.237	0.00156484	1.134	0.00695756
A0A287B041	Exocyst complex component 2 OS=Sus scrofa OX=9823 GN=EXOC2 PE=1 SV=1	EXOC2	96.693	0.989		1.039	1.263		1.191	0.939		0.937	0.764	0.0117831	1.21	0.0381706	0.925	0.0880112
I3LJQ7	Pre-mRNA processing factor 3 OS=Sus scrofa OX=9823 GN=PRPF3 PE=1 SV=2	PRPF3	62.347	0.956			1.03			0.909			0.883		1.077		0.951
A0A5G2QRF9	G_PROTEIN_RECEP_F2_4 domain-containing protein OS=Sus scrofa OX=9823 GN=EMR4 PE=4 SV=1	EMR4	66.856	1.196		1.069	0.97		1.043	0.886		0.891	0.883	0.0763329	0.889	0.222031	0.785	0.0502813
I3LB85	Rab GTPase-activating protein 1-like isoform X1(predicted) OS=Sus scrofa OX=9823 GN=RABGAP1L PE=4 SV=3	RABGAP1L	113.97	0.956		0.96	1.136		1.21	0.982		1.014	0.851	0.0449813	1.224	0.0236467	1.042	0.127766
A0A5G2QKP1	Endoplasmic reticulum junction formation protein lunapark OS=Sus scrofa OX=9823 GN=LNPK PE=1 SV=1	LNPK	38.774	1.031	1.06	1.08	1.005	0.981	0.989	1.008	0.946	0.943	0.974	0.30276	0.938	0.0139521	0.914	0.0238547
I3LA84	Procollagen-lysine 5-dioxygenase OS=Sus scrofa OX=9823 GN=PLOD3 PE=1 SV=3	PLOD3	84.57	0.943	0.942	0.955	0.979	0.993	0.945	0.976	0.96	1.008	1.009	0.676754	1.027	0.1592	1.037	0.0753954
A0A287B0P0	Phenylalanyl-tRNA synthetase OS=Sus scrofa OX=9823 GN=FARS2 PE=3 SV=2	FARS2	71.61	1.094	1.14	1.135	1.091	1.157	1.132	1.096	1.136	1.119	0.991	0.695618	1.003	0.891308	0.995	0.766887
F1SG41	Formyltetrahydrofolate dehydrogenase OS=Sus scrofa OX=9823 GN=ALDH1L2 PE=1 SV=4	ALDH1L2	81.493	0.844	0.897	0.846	0.707	0.741	0.76	0.791	0.808	0.837	1.103	0.0214226	0.853	0.00550487	0.942	0.0810256
A0A5G2QFI6	RNA helicase OS=Sus scrofa OX=9823 GN=DDX56 PE=4 SV=1	DDX56	56.799	0.828	0.888	0.817	0.935	0.915	0.915	1.141	1.169	1.168	1.258	2.82521e-05	1.092	0.0302128	1.373	0.000299987
A0A287B5L5	Microtubule-associated protein OS=Sus scrofa OX=9823 GN=MAP4 PE=1 SV=2	MAP4	228.62	0.982		0.885	1.3		1.358	1.08		1.129	0.831	0.0271392	1.424	0.0244056	1.183	0.095755
A0A5G2QH28	GMP reductase OS=Sus scrofa OX=9823 GN=GMPR PE=1 SV=1	GMPR	32.941	0.876	0.861	0.891	0.905	0.889	0.913	0.891	0.927	0.921	1.012	0.467823	1.03	0.0784675	1.042	0.0586332
F1S4G1	Ecotropic viral integration site 5 OS=Sus scrofa OX=9823 GN=EVI5 PE=4 SV=3	EVI5	85.823	1.01	0.99	1.02	1.147	1.109	1.125	1.073	1.044	1.043	0.935	0.00741717	1.12	0.00100564	1.046	0.0239587
A0A287BHT9	RRM domain-containing protein OS=Sus scrofa OX=9823 GN=DAZAP1 PE=1 SV=1	DAZAP1	13.937	1.031	0.993	1.021	1.335	1.244	1.331	0.7	0.713	0.715	0.544	1.4404e-05	1.284	0.000624052	0.699	1.0535e-05
F6Q697	Calgranulin-B OS=Sus scrofa OX=9823 GN=S100A9 PE=1 SV=1	S100A9	12.956	0.849	0.871	0.861	0.973	0.949	0.979	0.926	0.91	0.937	0.956	0.024089	1.124	0.000633785	1.074	0.00311513
A0A287BNK0	Squalene monooxygenase OS=Sus scrofa OX=9823 GN=SQLE PE=3 SV=1	SQLE	53.135	0.846	0.762	0.807	0.958	1.025	1.074	1.13	1.11	1.066	1.081	0.101857	1.266	0.00630805	1.369	0.000829696
A0A5G2QEW1	Inter-alpha-trypsin inhibitor heavy chain H4 OS=Sus scrofa OX=9823 GN=ITIH4 PE=1 SV=1	ITIH4	98.743	1.062	1.092	1.136	1.016	0.933	0.949	0.922	1.041	0.966	1.011	0.829897	0.881	0.0174538	0.89	0.0441739
A0A5G2QS41	Solute carrier family 30 member 9 OS=Sus scrofa OX=9823 GN=SLC30A9 PE=1 SV=1	SLC30A9	57.329	0.908	1.023	1.1	0.978	1.023	1.06	1.116	1.041	1.028	1.041	0.315942	1.01	0.847704	1.051	0.445237
A0A287AEV6	CD99 molecule (Xg blood group)(predicted) OS=Sus scrofa OX=9823 PE=3 SV=2	--	21.997	0.998	0.932	0.994	1.098	1.066	1.104	0.971	0.959	0.954	0.882	0.000493165	1.118	0.0106662	0.986	0.590261
A0A287AC42	Vesicle-associated membrane protein-associated protein A OS=Sus scrofa OX=9823 GN=VAPA PE=1 SV=1	VAPA	27.718	0.967	0.958	0.966	0.987	0.998	0.974	0.959	0.97	0.953	0.974	0.0393136	1.024	0.0383886	0.997	0.626684
F1SCM9	Thyroid hormone receptor interactor 10 OS=Sus scrofa OX=9823 GN=TRIP10 PE=1 SV=2	TRIP10	62.644	1.078	1.219		0.999	0.928		0.871	0.909		0.924	0.205199	0.839	0.135365	0.775	0.0600818
A0A5G2QTY8	Prostamide/prostaglandin F synthase OS=Sus scrofa OX=9823 GN=PRXL2B PE=1 SV=1	PRXL2B	17.861	1.143		1.212	0.948		0.953	0.947		1.048	1.049	0.452196	0.807	0.0184315	0.847	0.104301
A0A287B177	UDP-glucuronosyltransferase OS=Sus scrofa OX=9823 GN=UGT1A6 PE=1 SV=2	UGT1A6	60.417	0.63	0.766	0.493	0.769	0.634	0.653	0.812	0.886	1.125	1.373	0.0531385	1.088	0.528646	1.494	0.063753
A0A5G2RKU5	Metaxin-2 OS=Sus scrofa OX=9823 GN=MTX2 PE=3 SV=1	MTX2	29.802	1.002	0.989	1.049	1.033	1.043	0.987	0.917	0.908	0.936	0.901	0.00573729	1.008	0.774272	0.908	0.00860068
A0A287B146	Cytochrome P450 2C42 OS=Sus scrofa OX=9823 GN=CYP2C42 PE=1 SV=2	CYP2C42	92.908	1.147	1.13	1.04	1.18	1.216	1.149	0.888	0.912	0.912	0.765	0.000136336	1.069	0.124209	0.818	0.00320725
A0A5G2QV35	Pribosyltran_N domain-containing protein OS=Sus scrofa OX=9823 GN=PRPS1 PE=1 SV=1	PRPS1	31.392	1.037	1.02	1.039	0.963	0.919	0.956	0.86	0.884	0.85	0.914	0.00847505	0.917	0.00510202	0.838	0.000169344
A0A5G2R075	Large proline-rich protein BAG6 OS=Sus scrofa OX=9823 GN=BAG6 PE=1 SV=1	BAG6	32.754	0.891	0.981	0.996	1.072	1.099	1.042	1.071	1.014	1.079	0.985	0.567167	1.12	0.0397509	1.103	0.0685203
A0A2C9F349	Tripartite motif-containing protein 15 OS=Sus scrofa OX=9823 GN=TRIM15 PE=4 SV=1	TRIM15	43.512	0.975	0.923		1.084	1.101		0.934	0.932		0.854	0.00246838	1.151	0.038396	0.983	0.605948
A0A287AJX7	heterogeneous nuclear ribonucleoprotein L isoform X2(predicted) OS=Sus scrofa OX=9823 GN=HNRNPL PE=1 SV=2	HNRNPL	50.326	1.044	1.065	1.072	1.034	1.049	1.055	0.919	0.931	0.921	0.883	6.60439e-05	0.986	0.244208	0.871	0.000101701
I3LCZ8	Cytochrome P450 2C42 OS=Sus scrofa OX=9823 GN=CYP2C42 PE=1 SV=2	CYP2C42	54.599	0.702	0.718	0.751	1.154	1.202	1.068	1.075	1.036	0.977	0.902	0.0816793	1.577	0.000339069	1.422	0.000501324
I3LGV4	Nucleoporin NDC1 OS=Sus scrofa OX=9823 GN=NDC1 PE=3 SV=3	NDC1	73.771	0.995	1.072	1.163	0.966	0.94	1.005	0.978	0.977	0.953	0.999	0.974325	0.901	0.105303	0.9	0.0878268
A0A287B0I4	ADP ribosylation factor like GTPase 8B(predicted) OS=Sus scrofa OX=9823 GN=ARL8B PE=1 SV=2	ARL8B	21.426	1.036	1.04	0.967	0.931	0.989	0.963	0.963	1.027	1.012	1.041	0.197687	0.947	0.141517	0.987	0.68457
A0A287A4X5	Very-long-chain 3-oxoacyl-CoA reductase(predicted) OS=Sus scrofa OX=9823 GN=LOC110261008 PE=3 SV=2	LOC110261008	33.995	0.853	0.859	0.858	1.02	1.032	1.016	1.17	1.135	1.146	1.125	0.000312925	1.194	4.33107e-06	1.343	5.70879e-06
A0A5G2R2X9	Peroxin-19 OS=Sus scrofa OX=9823 GN=PEX19 PE=1 SV=1	PEX19	38.908	0.915	0.907	0.925	1.138	1.085	1.123	1.011	1.023	1.014	0.911	0.00314085	1.218	0.000209761	1.11	0.000100449
A0A5G2RF55	protein SET isoform X1(predicted) OS=Sus scrofa OX=9823 GN=SET PE=1 SV=1	SET	31.261	1.168	1.109	1.171	0.996	1.047	0.977	0.822	0.841	0.838	0.828	0.000991332	0.876	0.00816629	0.725	7.34461e-05
F1RPY3	Reticulon OS=Sus scrofa OX=9823 GN=RTN3 PE=1 SV=3	RTN3	27.267	0.922	0.964	0.943	0.979	0.986	1.017	0.992	0.948	1.041	1	0.976348	1.054	0.0386839	1.054	0.158662
A0A5G2RBQ5	START domain-containing protein OS=Sus scrofa OX=9823 GN=PCTP PE=1 SV=1	PCTP	26.752	0.956	0.965	0.92	0.77	0.801	0.771	0.944	0.962	0.986	1.235	0.000307631	0.824	0.000585925	1.018	0.407343
A0A5G2QS62	Alanine--tRNA ligase OS=Sus scrofa OX=9823 GN=AARS2 PE=1 SV=1	AARS2	101.25	0.932			1.109			0.964			0.869		1.19		1.034
A0A287AYM6	SpoU_methylase domain-containing protein OS=Sus scrofa OX=9823 GN=TARBP1 PE=4 SV=1	TARBP1	171.98	1.08		1.016	0.978		1.192	0.938		0.999	0.893	0.403277	1.035	0.797529	0.924	0.213899
I3LCM4	Ataxin-10 OS=Sus scrofa OX=9823 GN=ATXN10 PE=1 SV=3	ATXN10	45.774	1.171	1.072	1.069	1.27	1.134	1.159	1.082	1.089	1.136	0.928	0.124241	1.076	0.187568	0.998	0.981224
I3LG95	ATP-dependent RNA helicase DHX29 OS=Sus scrofa OX=9823 GN=DHX29 PE=1 SV=2	DHX29	147.05	1.071	1.072	1.05	1.089	1.132	1.154	0.926	0.925	0.956	0.832	0.000801986	1.057	0.0395764	0.879	0.000538908
A0A5G2RIM1	PDZ domain-containing protein OS=Sus scrofa OX=9823 GN=LRRC7 PE=3 SV=1	LRRC7	167.61	1.036	1.076		1.051	1.04		1.05	1.074		1.016	0.337064	0.99	0.666724	1.006	0.81776
F1S567	Vascular cell adhesion molecule 1 OS=Sus scrofa OX=9823 GN=VCAM1 PE=1 SV=2	VCAM1	58.649	0.914	1.064		1.206	0.953		0.998	0.941		0.898	0.492799	1.092	0.611561	0.98	0.850152
A0A287BKZ1	Leucine rich repeats and IQ motif containing 1 OS=Sus scrofa OX=9823 GN=LRRIQ1 PE=4 SV=1	LRRIQ1	199.71	0.963		0.996	0.843		0.974	1.014		1.005	1.111	0.274065	0.928	0.40466	1.031	0.224214
F1RR47	Mitoguardin 2 OS=Sus scrofa OX=9823 GN=MIGA2 PE=3 SV=3	MIGA2	65.593	1.231	1.191	1.246	1.012	1.066	1.054	1.013	1.055	1.035	0.991	0.664557	0.854	0.00159907	0.846	0.000727619
A0A5G2QXA1	Natural resistance-associated macrophage protein 1 OS=Sus scrofa OX=9823 GN=SLC11A2 PE=3 SV=1	SLC11A2	63.657	0.908		1.031	1.05		1.102	0.894		0.862	0.816	0.0214717	1.11	0.25935	0.906	0.278846
A0A5G2R777	Ubiquitin conjugating enzyme E2 O OS=Sus scrofa OX=9823 GN=UBE2O PE=1 SV=1	UBE2O	120	0.95			1.073			0.96			0.895		1.129		1.011
A0A5G2R6V5	Vacuolar protein sorting 13 homolog C OS=Sus scrofa OX=9823 GN=VPS13C PE=3 SV=1	VPS13C	403.52	1.014	1.025	1.027	1.008	0.998	0.98	0.885	0.854	0.884	0.878	0.000822963	0.974	0.0443196	0.856	0.000225438
A0A286ZT82	Transgelin OS=Sus scrofa OX=9823 GN=TAGLN PE=1 SV=1	TAGLN	25.992	0.965	0.992	0.974	1.33	1.261	1.304	0.833	0.821	0.846	0.642	1.54354e-05	1.329	8.48376e-05	0.853	0.000178944
F1RY40	RNA binding motif protein 12B OS=Sus scrofa OX=9823 GN=RBM12B PE=4 SV=3	RBM12B	121.51	1.032	1.052	1.041	1.178	1.07	1.116	0.911	0.945	0.9	0.819	0.00320799	1.076	0.061935	0.882	0.00130771
A0A5G2R1T1	Cysteine desulfurase, mitochondrial OS=Sus scrofa OX=9823 GN=NFS1 PE=1 SV=1	NFS1	49.141	1.015	1.024	1.018	0.969	0.952	0.982	1.027	1.049	1.07	1.084	0.00567928	0.95	0.00520989	1.029	0.0779953
F1RJN3	MLX interacting protein like OS=Sus scrofa OX=9823 GN=MLXIPL PE=4 SV=2	MLXIPL	94.029	0.947			0.99			1.169			1.181		1.045		1.234
A0A5G2RFM4	Protein HEXIM1(predicted) OS=Sus scrofa OX=9823 GN=HEXIM1 PE=1 SV=1	HEXIM1	39.153	1.06	1.004	1.074	1.22	1.17	1.182	0.895	0.769	0.865	0.708	0.00188591	1.138	0.00580735	0.806	0.012489
F6Q3L0	APC-binding protein EB1 OS=Sus scrofa OX=9823 GN=MAPRE1 PE=1 SV=1	MAPRE1	36.845	1.136	1.05	1.153	1.101	1.024	0.851	0.791	0.809	0.899	0.84	0.119199	0.891	0.217085	0.748	0.00405047
A0A287B6U1	Solute carrier family 27 member 5 OS=Sus scrofa OX=9823 GN=SLC27A5 PE=1 SV=2	SLC27A5	69.696	0.86	0.868	0.926	0.936	1.02	0.979	1.034	1.148	1.064	1.106	0.0655813	1.106	0.0416869	1.223	0.00668764
A0A287AL96	Calcitonin gene-related peptide type 1 receptor OS=Sus scrofa OX=9823 GN=CALCRL PE=3 SV=1	CALCRL	53.297	1.084			1.01			0.945			0.936		0.932		0.872
A0A5G2QPG8	DNA-(apurinic or apyrimidinic site) lyase OS=Sus scrofa OX=9823 GN=NEIL2 PE=4 SV=1	NEIL2	35.81	1.005	0.91	1.025	1.199	1.158	1.152	0.982	1.017	0.982	0.85	0.000682046	1.194	0.0102008	1.014	0.716644
A0A5G2R3J9	Phosphatidylinositol 3-kinase catalytic subunit type 3 OS=Sus scrofa OX=9823 GN=PIK3C3 PE=3 SV=1	PIK3C3	94.26	1.048	1.032	1.034	1.166	1.103	1.076	1.011	1.054	1.108	0.949	0.211019	1.074	0.0428104	1.019	0.538422
A0A5G2QZG3	Ig-like domain-containing protein OS=Sus scrofa OX=9823 GN=LOC100525572 PE=1 SV=1	LOC100525572	38.637	1.163	1.132	1.012	0.873	0.933	0.896	0.918	0.846	0.898	0.985	0.652372	0.817	0.0127407	0.805	0.0117184
F1STZ0	Aquaporin OS=Sus scrofa OX=9823 GN=AQP11 PE=3 SV=1	AQP11	30.569	1	1.031	1.01	0.856	0.846	0.868	1.122	1.189	1.126	1.337	0.000135575	0.845	0.000133876	1.13	0.00420844
A0A286ZUJ7	Cytochrome P450 family 26 subfamily B member 1(predicted) OS=Sus scrofa OX=9823 GN=CYP26B1 PE=3 SV=1	CYP26B1	48.947	0.876			0.866			1.303			1.505		0.989		1.487
A0A287BKI0	Dedicator of cytokinesis 10 OS=Sus scrofa OX=9823 GN=DOCK10 PE=3 SV=2	DOCK10	248.03	1.169			1.038			1.052			1.013		0.888		0.9
A0A287AIJ3	Glutathione peroxidase OS=Sus scrofa OX=9823 GN=GPX3 PE=1 SV=1	GPX3	25.684	1.092	1.11	1.114	0.871	0.92	0.881	0.66	0.639	0.66	0.733	9.79056e-05	0.806	0.000261714	0.591	1.84267e-06
A0A287B6H6	FAD-binding PCMH-type domain-containing protein OS=Sus scrofa OX=9823 GN=D2HGDH PE=1 SV=1	D2HGDH	53.692	1.248	1.26	1.338	0.975	0.86	0.935	0.934	0.932	0.85	0.981	0.709605	0.72	0.00154589	0.706	0.000781761
A0A5G2QCL1	C4a anaphylatoxin OS=Sus scrofa OX=9823 GN=C4A PE=1 SV=1	C4A	194.26	1.014	1		0.919	0.928		1.046	1.038		1.128	0.00262959	0.917	0.00948442	1.035	0.049957
F1SHH9	Aminotran_1_2 domain-containing protein OS=Sus scrofa OX=9823 GN=ACCSL PE=4 SV=3	ACCSL	64.624	0.886	0.916		0.977	0.892		1.205	1.153		1.262	0.0439528	1.037	0.538928	1.309	0.010404
A0A286ZQV9	BRISC and BRCA1-A complex member 1 OS=Sus scrofa OX=9823 GN=BABAM1 PE=3 SV=1	BABAM1	36.97	1.001	1.01	1.025	0.974	0.984	0.922	0.986	1.03	1.018	1.053	0.0952171	0.949	0.0677089	0.999	0.960348
A0A287BFF4	Glutaminase OS=Sus scrofa OX=9823 GN=GLS PE=1 SV=1	GLS	73.539	1.141	1.096	1.166	0.889	0.894	0.994	1.118	1.12	1.07	1.191	0.0109524	0.816	0.00731926	0.972	0.296157
F1RGP6	FAD synthase OS=Sus scrofa OX=9823 GN=FLAD1 PE=1 SV=4	FLAD1	53.648	1.2	1.152	1.222	0.867	0.94	0.988	1.084	1.078	1.054	1.151	0.0221476	0.782	0.00413233	0.9	0.0056249
A0A287ATA6	Solute carrier family 22 member 7 OS=Sus scrofa OX=9823 GN=SLC22A7 PE=4 SV=2	SLC22A7	58.865	0.768	0.725	0.806	1.114	1.149	1.192	1.068	1.027	1.087	0.921	0.0332132	1.503	0.000358362	1.384	0.000734815
A0A5G2R0H0	Electron transfer flavoprotein subunit beta OS=Sus scrofa OX=9823 GN=ETFB PE=1 SV=1	ETFB	25.455	1.039	1.056	1.058	0.89	0.885	0.88	0.996	0.986	0.998	1.122	2.02539e-05	0.842	1.30073e-05	0.945	0.0011934
A0A287AXM3	N-acetylglucosamine-6-sulfatase OS=Sus scrofa OX=9823 GN=GNS PE=1 SV=1	GNS	55.651	0.911	0.92	0.938	0.934	0.913	0.93	0.858	0.857	0.85	0.924	0.000468396	1.003	0.805421	0.926	0.00108523
A0A5G2RCN1	Coronin OS=Sus scrofa OX=9823 GN=LOC100513346 PE=1 SV=1	LOC100513346	91.27	0.906	1.004	1.014	1.075	1.078	1.018	0.835	0.835	0.903	0.811	0.00284661	1.084	0.113068	0.88	0.0458095
F1SII4	Diadenosine tetraphosphate synthetase OS=Sus scrofa OX=9823 GN=GARS1 PE=1 SV=2	GARS1	83.591	1.081	1.15	1.104	0.96	1.024	0.977	1.038	0.998	0.988	1.021	0.434918	0.888	0.0108734	0.907	0.0143247
A0A287BRD6	C-C motif chemokine OS=Sus scrofa OX=9823 GN=CCL16 PE=3 SV=2	CCL16	13.682	1.04	1.023	1.025	1.139	1.143	1.105	0.949	0.975	0.924	0.841	0.000776673	1.097	0.00149956	0.922	0.00771043
A0A286ZRK0	thymopoietin isoform X5(predicted) OS=Sus scrofa OX=9823 GN=LOC100622780 PE=1 SV=2	LOC100622780	42.654	0.998	0.991	0.977	1.102	1.071	1.017	0.883	0.925	0.92	0.855	0.00487536	1.076	0.0409885	0.92	0.00627167
A0A5G2QTU7	Protein N-terminal asparagine amidohydrolase OS=Sus scrofa OX=9823 GN=NTAN1 PE=4 SV=1	NTAN1	32.786	1.052	1.084	1.012	0.989	1.016	1.064	1.118	0.964	0.952	0.989	0.81805	0.975	0.431848	0.964	0.517691
A0A5G2QXE9	CYCLIN domain-containing protein OS=Sus scrofa OX=9823 GN=CCNYL1 PE=3 SV=1	CCNYL1	35.402	1.109		1.135	0.935		0.936	0.933		0.957	1.01	0.51298	0.834	0.00404961	0.842	0.00987641
A0A287BA08	Methylmalonyl-CoA isomerase OS=Sus scrofa OX=9823 GN=MMUT PE=3 SV=1	MMUT	83.224	0.796	0.833	0.798	1.222	1.199	1.216	1.003	0.997	1.004	0.826	6.16932e-06	1.499	1.38194e-05	1.238	0.000138018
A0A287A034	Fc gamma receptor III(predicted) OS=Sus scrofa OX=9823 GN=FCGR3A PE=4 SV=1	FCGR3A	28.599	1.108	1.125	1.08	0.863	0.888	0.922	0.979	0.952	0.994	1.094	0.0170271	0.807	0.000677355	0.883	0.00200103
A0A5G2QSI5	ATP synthase F(0) complex subunit C1, mitochondrial OS=Sus scrofa OX=9823 GN=ATP5MC1 PE=3 SV=1	ATP5MC1	10.132	1.08	0.993		1.049	1.023		0.98	0.975		0.944	0.0453866	1	0.994834	0.943	0.303639
F1SV41	Phosphoinositide 5-phosphatase OS=Sus scrofa OX=9823 GN=INPP5B PE=3 SV=4	INPP5B	99.971	0.997	1.019	1.049	1.212	1.108	1.06	1.188	1.094	1.179	1.024	0.631599	1.103	0.0835896	1.129	0.0159227
A0A5G2QBG2	ATPase H(+)-transporting lysosomal accessory protein 2 OS=Sus scrofa OX=9823 GN=ATP6AP2 PE=4 SV=1	ATP6AP2	30.475	1.021	0.988	0.937	0.988	1.033	0.995	0.935	0.935	0.963	0.939	0.021122	1.024	0.449733	0.962	0.224411
A0A287AHD9	Phospholipid scramblase OS=Sus scrofa OX=9823 GN=PLSCR3 PE=1 SV=1	PLSCR3	31.691	1.074	1.014	1.064	0.907	0.991	1.102	0.958	0.915	0.825	0.899	0.216762	0.952	0.425889	0.856	0.0300017
I3L8R2	Aph-1 homolog A, gamma-secretase subunit OS=Sus scrofa OX=9823 GN=APH1A PE=3 SV=2	APH1A	26.847	0.988	1.005	0.995	1.066	1.062	1.052	1.001	1.013	0.999	0.947	0.000773385	1.064	0.000595147	1.008	0.274191
A0A5G2Q767	5-methyltetrahydrofolate-homocysteine methyltransferase reductase OS=Sus scrofa OX=9823 GN=MTRR PE=4 SV=1	MTRR	71.568	1.048		0.974	1.029		1.071	1.172		1.247	1.152	0.062077	1.039	0.455328	1.196	0.06464
A0A5G2QHK1	Regulatory solute carrier protein family 1 member 1 OS=Sus scrofa OX=9823 GN=RSC1A1 PE=1 SV=1	RSC1A1	111.83	0.944	1.003	1.027	1.085	1.068	1.096	0.926	0.919	0.899	0.845	0.000130945	1.092	0.0273494	0.923	0.0398103
A0A5G2QAV6	Dishevelled segment polarity protein 2 OS=Sus scrofa OX=9823 GN=DVL2 PE=3 SV=1	DVL2	70.672	0.789			1.328			1.16			0.873		1.683		1.47
F1SR76	Aspartyl aminopeptidase OS=Sus scrofa OX=9823 GN=DNPEP PE=1 SV=4	DNPEP	48.244	1.146	1.144	1.096	1.07	1.156	1.104	0.883	0.862	0.885	0.79	0.000602276	0.983	0.560627	0.777	0.000115391
A0A5G2RJ37	Bet1 golgi vesicular membrane trafficking protein OS=Sus scrofa OX=9823 GN=BET1 PE=1 SV=1	BET1	13.069	1.119	1.032	1.014	0.947	1.061	1.001	0.935	0.916	0.991	0.944	0.233982	0.951	0.320042	0.898	0.0491969
A0A5G2QI66	RBR-type E3 ubiquitin transferase OS=Sus scrofa OX=9823 GN=PRKN PE=4 SV=1	PRKN	30.721	0.832			1.554			1.105			0.711		1.868		1.328
I3L6W6	DnaJ heat shock protein family (Hsp40) member C1 OS=Sus scrofa OX=9823 GN=DNAJC1 PE=4 SV=2	DNAJC1	62.693	0.934	0.883	0.91	0.984	0.97	1.027	1.07	1.039	0.994	1.041	0.219073	1.093	0.0195917	1.138	0.00864293
A0A287A1U1	Striatin interacting protein 2 OS=Sus scrofa OX=9823 GN=STRIP2 PE=3 SV=2	STRIP2	92.597	0.902			1.11			1.004			0.905		1.231		1.113
F1S6B7	Dimethylaniline monooxygenase [N-oxide-forming] OS=Sus scrofa OX=9823 GN=FMO4 PE=3 SV=3	FMO4	61.896	1.094	1.122	1.107	0.938	0.937	0.954	0.962	0.998	0.985	1.041	0.0304915	0.851	6.65507e-05	0.886	0.000744397
A0A5G2RF13	Leucine rich repeat containing 49 OS=Sus scrofa OX=9823 GN=LRRC49 PE=4 SV=1	LRRC49	77.776	1.698	1.606		0.639	0.674		1.223	1.281		1.907	0.00297939	0.397	0.00174129	0.758	0.0166638
F1S9R7	Sterol-C5-desaturase OS=Sus scrofa OX=9823 GN=SC5D PE=4 SV=2	SC5D	39.534	0.647	0.656	0.637	0.874	0.869	0.885	1.303	1.279	1.318	1.484	2.745e-06	1.355	7.16588e-06	2.01	5.56697e-07
A0A5G2QSH6	Lipid droplet-associated hydrolase OS=Sus scrofa OX=9823 GN=LDAH PE=3 SV=1	LDAH	36.123	0.837			0.909			1.065			1.172		1.086		1.272
A0A5G2R6P9	OCIA domain containing 2 OS=Sus scrofa OX=9823 GN=OCIAD2 PE=1 SV=1	OCIAD2	14.817	0.727	0.772	0.79	0.708	0.748	0.78	0.82	0.792	0.815	1.085	0.0512186	0.977	0.56244	1.06	0.0939395
F1RTC2	Membrane magnesium transporter OS=Sus scrofa OX=9823 GN=MMGT1 PE=1 SV=1	MMGT1	14.7	1.002	0.94		1.115	1.081		0.902	0.951		0.844	0.0309784	1.131	0.0737939	0.954	0.376629
I3LRH5	Mammalian ependymin-related protein 1 OS=Sus scrofa OX=9823 GN=EPDR1 PE=1 SV=2	EPDR1	26.314	1.205	1.103	1.18	0.782	0.704	0.871	1.002	1.035	0.986	1.283	0.0161096	0.676	0.0041386	0.867	0.00922345
A0A286ZY59	Alpha-dystroglycan OS=Sus scrofa OX=9823 GN=DAG1 PE=1 SV=1	DAG1	90.885	1.024	1.022	1.064	1.018	1.05	1.015	0.989	0.98	0.935	0.942	0.0429321	0.991	0.637349	0.934	0.0344379
I3L9W8	ElaC homolog protein 2 OS=Sus scrofa OX=9823 GN=ELAC2 PE=1 SV=2	ELAC2	90.082	1.176	1.244	1.144	1.052	1.001	1.05	0.871	0.888	0.796	0.823	0.0064438	0.871	0.00946032	0.717	0.00133481
A0A287ACC3	cAMP-dependent protein kinase catalytic subunit alpha OS=Sus scrofa OX=9823 GN=PRKACA PE=3 SV=2	PRKACA	39.883	1.01	1.005	0.981	1.049	1.044	1.076	1.022	0.928	0.885	0.895	0.0595662	1.058	0.0124397	0.946	0.258588
I3LPF1	Acyl-CoA binding domain containing 3 OS=Sus scrofa OX=9823 GN=ACBD3 PE=1 SV=2	ACBD3	60.72	1.152	1.073	1.137	1.099	1.098	1.019	0.868	0.878	0.912	0.826	0.00285576	0.957	0.251014	0.791	0.000891127
I3L9S6	Ubiquitin specific peptidase 40 OS=Sus scrofa OX=9823 GN=USP40 PE=4 SV=2	USP40	132.99	0.964	1.051	0.992	1.074	1.034	1.028	1.004	1.037	1.089	0.998	0.937352	1.043	0.215426	1.041	0.311276
F1SUG6	KIF-binding protein OS=Sus scrofa OX=9823 GN=KIFBP PE=1 SV=1	KIFBP	72.008	1.171	1.022	1.22	1.144	1.098	1.041	1.15	1.068	1.078	1.004	0.913454	0.962	0.573799	0.966	0.606168
F1SDX3	Ral GTPase activating protein non-catalytic subunit beta OS=Sus scrofa OX=9823 GN=RALGAPB PE=1 SV=4	RALGAPB	158.21		1.045	1.074		1	1.018		0.852	0.909	0.873	0.0553873	0.952	0.0962307	0.831	0.0340889
K7GSY7	FUS RNA binding protein OS=Sus scrofa OX=9823 GN=FUS PE=1 SV=2	FUS	52.594	1.058	1.133	1.049	1.06	1.09	1.142	0.84	0.728	0.814	0.724	0.00259319	1.016	0.64893	0.735	0.00343491
A0A5G2QDS6	NPR3 like, GATOR1 complex subunit OS=Sus scrofa OX=9823 GN=NPRL3 PE=3 SV=1	NPRL3	61.839	0.966	1.108		1.128	1.085		0.908	0.977		0.852	0.060432	1.067	0.446259	0.909	0.350656
A0A287BGN2	C-type lectin domain family 4 member G OS=Sus scrofa OX=9823 GN=CLEC4G PE=4 SV=1	CLEC4G	37.76	1.033	1.033	1.013	0.895	0.942	0.94	0.922	0.926	0.937	1.003	0.865928	0.902	0.00448813	0.905	0.000244978
I3LBG3	Ubiquitin carboxyl-terminal hydrolase OS=Sus scrofa OX=9823 GN=USP20 PE=3 SV=3	USP20	101.83	1.101	1.002	1.026	0.981	1.087	1.065	1.017	1.167	1.109	1.051	0.389062	1.001	0.980299	1.052	0.363862
A0A287AFQ4	Complement C8 gamma chain OS=Sus scrofa OX=9823 GN=C8G PE=1 SV=2	C8G	27.815	0.967	0.91	0.925	0.905	1.052	0.902	1.031	0.869	1.052	1.033	0.714714	1.02	0.757018	1.054	0.482962
F1RKW0	Transcription elongation factor, mitochondrial OS=Sus scrofa OX=9823 GN=TEFM PE=3 SV=3	TEFM	41.11	0.949	0.816	0.863	1.083	1.032	1.132	0.959	1.037	1.074	0.945	0.257824	1.236	0.0145108	1.168	0.0476262
A0A287BLF8	Dehydrogenase/reductase X-linked(predicted) OS=Sus scrofa OX=9823 GN=LOC102159510 PE=4 SV=1	LOC102159510	34.239	0.975	0.972	1.036	0.89	1.009	0.637	1.075	1.082	1.138	1.299	0.113495	0.85	0.264361	1.105	0.0222736
A0A5G2QTQ8	GDP-fucose protein O-fucosyltransferase 1 OS=Sus scrofa OX=9823 GN=POFUT1 PE=1 SV=1	POFUT1	22.608	0.949	0.85		0.963	0.934		1.072	1.096		1.143	0.0193869	1.054	0.441446	1.205	0.0788754
A0A287B4N0	General transcription factor IIi OS=Sus scrofa OX=9823 GN=GTF2I PE=1 SV=2	GTF2I	108.27	0.926	0.95	1.004	1.268	1.252	1.342	1.016	0.987	0.98	0.772	0.000426613	1.341	0.000785931	1.036	0.247285
K7GRF9	Musashi RNA binding protein 2 OS=Sus scrofa OX=9823 GN=MSI2 PE=3 SV=3	MSI2	28.403	0.966	1.064	1.008	1.172	1.139	1.13	1.008	0.989	0.905	0.843	0.00808431	1.133	0.0141042	0.955	0.348101
F1SVA6	Small nuclear ribonucleoprotein U5 subunit 40 OS=Sus scrofa OX=9823 GN=SNRNP40 PE=1 SV=3	SNRNP40	39.033	1.032	1.03	1.029	1.047	1.028	1.047	0.881	0.923	0.954	0.883	0.00646668	1.01	0.18205	0.892	0.00772723
A0A287BA24	Glycine cleavage system H protein OS=Sus scrofa OX=9823 GN=GCSH PE=3 SV=1	GCSH	18.771	1.224	1.22	1.151	0.889	0.898	0.934	0.967	0.952	0.939	1.05	0.0463978	0.757	0.000371209	0.795	0.000455629
A0A287AT16	G protein pathway suppressor 1 OS=Sus scrofa OX=9823 GN=GPS1 PE=3 SV=2	GPS1	50.58	1.029	0.979	1.029	0.928	1.024	0.966	0.999	0.93	0.991	1.001	0.979523	0.961	0.287486	0.961	0.231947
A0A287A328	Ras-related protein R-Ras2 isoform a (Fragment)(predicted) OS=Sus scrofa OX=9823 GN=RRAS2 PE=4 SV=2	RRAS2	30.544	1.097		1.124	1.052		1.064	1.045		1.026	0.979	0.184133	0.953	0.0690408	0.932	0.0443498
F1SIW0	Stabilin 1 OS=Sus scrofa OX=9823 GN=STAB1 PE=4 SV=3	STAB1	277	1.141	1.144	1.138	0.978	0.96	0.951	0.902	0.907	0.915	0.943	0.00310871	0.844	3.48527e-05	0.796	8.49762e-07
F1SAE9	Laminin subunit beta 1 OS=Sus scrofa OX=9823 GN=LAMB1 PE=1 SV=4	LAMB1	197.2	0.992	0.963	1.065	1.027	1.018	1.004	0.948	0.979	0.945	0.942	0.0101791	1.01	0.7507	0.951	0.196183
A0A5G2QR13	PDGFA associated protein 1 OS=Sus scrofa OX=9823 GN=PDAP1 PE=1 SV=1	PDAP1	20.348	1.077	1.094	1.13	1.065	1.058	1.014	0.835	0.926	0.886	0.844	0.00717032	0.95	0.0711531	0.802	0.00260512
A0A287B885	COesterase domain-containing protein(predicted) OS=Sus scrofa OX=9823 GN=CES1 PE=4 SV=1	CES1	49.725	0.536	0.505	0.463	0.903	0.86	0.919	1.243	1.179	1.271	1.377	0.00042972	1.783	0.000246258	2.455	4.7692e-05
F1RG46	Component of oligomeric golgi complex 2 OS=Sus scrofa OX=9823 GN=COG2 PE=1 SV=2	COG2	62.79	1.069		1.07	1.244		1.359	0.964		0.992	0.751	0.0255887	1.217	0.0475929	0.914	0.024648
F1S7A3	DAB adaptor protein 1 OS=Sus scrofa OX=9823 GN=DAB1 PE=4 SV=3	DAB1	55.687	0.97	0.99	0.982	1.125	1.119	1.096	1.078	1.066	1.047	0.955	0.0172653	1.135	0.000216517	1.085	0.00143293
F1RW43	MARVEL domain-containing protein OS=Sus scrofa OX=9823 GN=PLP2 PE=1 SV=1	PLP2	16.586	0.943		0.94	0.989		0.948	0.848		0.873	0.888	0.0441451	1.029	0.317299	0.914	0.0253342
A0A286ZNE6	Nebulette OS=Sus scrofa OX=9823 GN=NEBL PE=1 SV=2	NEBL	32.295	0.997	0.972	0.984	1.317	1.328	1.187	0.955	0.922	0.948	0.737	0.00128453	1.298	0.00214772	0.957	0.0268029
A0A5G2QVI8	Dolichyl-diphosphooligosaccharide--protein glycotransferase OS=Sus scrofa OX=9823 GN=STT3B PE=1 SV=1	STT3B	75.205	0.969	0.975	1.005	0.98	0.981	0.957	1.054	1.036	1.065	1.081	0.00238854	0.989	0.491137	1.07	0.00816625
A0A5G2R6F0	Exosome component 1 OS=Sus scrofa OX=9823 GN=EXOSC1 PE=4 SV=1	EXOSC1	18.765	1.035	0.995	1.046	1.249	1.172	1.208	0.867	0.932	0.869	0.735	0.000508955	1.18	0.00228075	0.867	0.00717222
A0A5G2Q7E4	V-type proton ATPase subunit a OS=Sus scrofa OX=9823 GN=ATP6V0A1 PE=1 SV=1	ATP6V0A1	91.745	0.989	1.006	0.978	1.035	0.999	0.996	1.011	1.003	0.989	0.991	0.559632	1.019	0.270935	1.01	0.38902
A0A287BTI4	Golgin A3 OS=Sus scrofa OX=9823 GN=GOLGA3 PE=4 SV=1	GOLGA3	158.26	1.012	1.014	1.057	1.149	1.119	1.159	0.96	0.989	0.985	0.856	0.000384837	1.112	0.00391514	0.952	0.0435918
A0A286ZU24	Stromal cell derived factor 4 OS=Sus scrofa OX=9823 GN=SDF4 PE=1 SV=1	SDF4	43.124	1.203	1.082	1.456	1.146	1.162	1.132	0.826	0.864	0.871	0.744	8.3526e-05	0.92	0.430889	0.685	0.013665
F1RTA3	Folate gamma-glutamyl hydrolase OS=Sus scrofa OX=9823 GN=GGH PE=1 SV=2	GGH	40.129	0.987	1.022	1.046	1.033	1.011	1.045	1.05	1.088	1.187	1.076	0.127271	1.011	0.593877	1.088	0.105633
A0A5G2QW71	Protein-S-isoprenylcysteine O-methyltransferase OS=Sus scrofa OX=9823 GN=ICMT PE=1 SV=1	ICMT	39.267	0.918	0.954		1.074	1.049		1.079	1.052		1.004	0.848471	1.134	0.0306025	1.138	0.0301215
A0A5G2QEJ8	Tetratricopeptide repeat domain 39C OS=Sus scrofa OX=9823 GN=TTC39C PE=3 SV=1	TTC39C	61.101	0.846	0.91		1.001	1.018		0.944	0.917		0.922	0.0397993	1.15	0.0644424	1.06	0.273737
A0A287B406	Ceroid-lipofuscinosis neuronal protein 5(predicted) OS=Sus scrofa OX=9823 GN=CLN5 PE=1 SV=1	CLN5	41.279	0.984	1.041	1.034	0.942	0.918	0.917	0.904	0.909	0.858	0.962	0.127051	0.908	0.00821772	0.873	0.0060616
A0A287BF35	Calcineurin like EF-hand protein 1 OS=Sus scrofa OX=9823 GN=CHP1 PE=1 SV=1	CHP1	30.814	1.047	1.097	1.154	1.023	1.055	1.022	1.077	0.979	1.049	1.002	0.977303	0.94	0.110565	0.941	0.205909
I3LGD4	Clathrin heavy chain OS=Sus scrofa OX=9823 GN=CLTC PE=1 SV=3	CLTC	188.61	1.107	1.095	1.096	1.022	1.025	1.022	0.927	0.933	0.928	0.908	1.71267e-06	0.931	3.80104e-05	0.845	1.9621e-06
A0A5G2QSG6	Mitogen-activated protein kinase 14 OS=Sus scrofa OX=9823 GN=MAPK14 PE=1 SV=1	MAPK14	41.282	0.891	0.978		1.115	1.184		1.105	1.143		0.978	0.586548	1.23	0.0643911	1.203	0.064485
A0A5G2RAL5	Enolase-phosphatase 1 OS=Sus scrofa OX=9823 GN=ENOPH1 PE=1 SV=1	ENOPH1	26.49	0.896	0.998	0.99	1.042	1.018	1.021	1.011	1	0.98	0.971	0.0642209	1.068	0.130769	1.037	0.354242
F1SD58	Paralemmin 3 OS=Sus scrofa OX=9823 GN=PALM3 PE=4 SV=1	PALM3	81.263	1.044	1.027	1.03	1.047	1.049	1.059	1.026	0.995	1.026	0.966	0.0320198	1.017	0.0486613	0.983	0.196843
A0A286ZMH6	Docosahexaenoic acid omega-hydroxylase CYP4F3 isoform a(predicted) OS=Sus scrofa OX=9823 GN=LOC110259328 PE=1 SV=1	LOC110259328	60.496	1.599	1.694	1.629	1.02	1.018	1.028	0.907	0.9	0.935	0.894	0.000742998	0.623	1.05603e-05	0.557	9.17883e-06
F1RFA8	G protein beta subunit-like OS=Sus scrofa OX=9823 GN=MLST8 PE=1 SV=4	MLST8	49.582	1.089	1.024	1.207	1.208	1.26	1.081	0.936	0.895	0.882	0.764	0.00554926	1.069	0.369377	0.817	0.0174557
A0A287A3F0	Solute carrier family 30 member 5 OS=Sus scrofa OX=9823 GN=SLC30A5 PE=3 SV=2	SLC30A5	72.278	0.922	1.034	1.103	1.054	0.998	0.954	0.93	0.947	0.977	0.949	0.186761	0.983	0.807274	0.933	0.286109
F1RF19	Autocrine motility factor receptor OS=Sus scrofa OX=9823 GN=AMFR PE=4 SV=4	AMFR	79.148	1.01	0.994	1.014	1.029	1.013	1.025	1.088	1.054	1.029	1.034	0.120384	1.016	0.104373	1.051	0.0462665
A0A287A1V2	Propanoyl-CoA:carbon dioxide ligase subunit alpha OS=Sus scrofa OX=9823 GN=PCCA PE=1 SV=1	PCCA	75.977	1.045	1.03	1.072	0.914	0.872	0.901	1.052	1.064	1.062	1.183	0.000304937	0.854	0.000961925	1.01	0.461467
A0A5G2QW06	Ras-related protein Rab-3 OS=Sus scrofa OX=9823 GN=RAB3A PE=3 SV=1	RAB3A	23.539	0.927	0.956	1.124	1.038	0.98	0.974	1.095	1.132	1.028	1.088	0.0734355	0.995	0.978827	1.082	0.282186
A0A5G2Q8S4	Thioredoxin related transmembrane protein 3 OS=Sus scrofa OX=9823 GN=TMX3 PE=1 SV=1	TMX3	47.069	0.975			0.893			1.064			1.191		0.916		1.091
F1RSQ6	Ribosomal RNA-processing protein 43 OS=Sus scrofa OX=9823 GN=EXOSC8 PE=3 SV=4	EXOSC8	30.174	1.082	1.078	1.115	0.999	1.053	1.102	0.914	0.925	0.851	0.853	0.0144816	0.963	0.274477	0.821	0.00217682
A0A286ZMH9	2-oxoglutarate and iron dependent oxygenase domain containing 3 OS=Sus scrofa OX=9823 GN=OGFOD3 PE=4 SV=2	OGFOD3	50.978	0.876		0.759	0.945		0.909	1.08		1.162	1.209	0.0445943	1.134	0.226737	1.371	0.058616
A0A287A9H6	Synaptobrevin-2 OS=Sus scrofa OX=9823 GN=VAMP2 PE=1 SV=2	VAMP2	12.92	0.951		0.93	1.027		1.007	1.013		0.912	0.946	0.401774	1.081	0.0343293	1.023	0.723961
A0A287BTN6	LDL receptor related protein 5 OS=Sus scrofa OX=9823 GN=LRP5 PE=4 SV=2	LRP5	166.84	0.984			0.978			1			1.022		0.994		1.016
F2Z5H2	ATPase family AAA domain containing 1 OS=Sus scrofa OX=9823 GN=ATAD1 PE=1 SV=3	ATAD1	40.744	1.137	1.108	1.227	1.019	0.952	1.014	0.944	0.945	0.942	0.948	0.0747472	0.86	0.0161006	0.815	0.00268285
A0A287A2L0	ADP ribosylation factor like GTPase 8A OS=Sus scrofa OX=9823 GN=ARL8A PE=1 SV=1	ARL8A	21.416	0.91	0.92	0.944	1.018	1.018	0.974	0.934	0.962	0.99	0.959	0.132463	1.085	0.0112058	1.04	0.120322
A0A5G2QLI5	UEV domain-containing protein OS=Sus scrofa OX=9823 GN=UEVLD PE=4 SV=1	UEVLD	42.066	0.95	0.915	0.934	1.082	1.144	1.07	1.058	1.043	1.012	0.944	0.0809242	1.178	0.00221098	1.112	0.00334866
A0A287AMP7	G1 to S phase transition 1 OS=Sus scrofa OX=9823 GN=GSPT1 PE=1 SV=1	GSPT1	67.987	0.996	0.988	1.002	1.235	1.197	1.206	0.954	0.945	1.008	0.799	0.000538461	1.218	4.30647e-05	0.974	0.255747
F1S3I9	Acyl-coenzyme A thioesterase 4(predicted) OS=Sus scrofa OX=9823 GN=ACOT4 PE=1 SV=3	ACOT4	45.981	0.856			0.896			1.05			1.172		1.047		1.227
A0A287BGV1	Latent transforming growth factor beta binding protein 4 OS=Sus scrofa OX=9823 GN=LTBP4 PE=1 SV=2	LTBP4	162.05	1.108	1.137	1.008	1.046	0.998	0.91	0.866	0.87	0.92	0.899	0.0811906	0.908	0.152776	0.816	0.00822398
A0A287B878	Dynamin GTPase OS=Sus scrofa OX=9823 GN=FGD4 PE=1 SV=1	FGD4	159.58	0.929	0.996	0.912	1.271	1.149	1.27	1.041	0.987	1.006	0.822	0.00619666	1.301	0.00362003	1.069	0.0947949
F1RUP2	G-rich RNA sequence binding factor 1 OS=Sus scrofa OX=9823 GN=GRSF1 PE=1 SV=3	GRSF1	67.081	0.855		0.764	0.997		0.88	1.076		1.096	1.157	0.143777	1.159	0.221297	1.342	0.0352974
F1SFY5	HIV-1 Tat interactive protein 2 OS=Sus scrofa OX=9823 GN=HTATIP2 PE=1 SV=4	HTATIP2	30.702	0.899	0.902	0.888	0.951	0.958	0.958	1.296	1.264	1.308	1.349	9.04113e-06	1.066	0.000277601	1.438	5.51921e-06
A0A286ZLS2	TM2 domain containing 2 OS=Sus scrofa OX=9823 GN=TM2D2 PE=4 SV=2	TM2D2	23.235	1.02	1.003	0.958	0.886	0.95	0.91	1.058	1.118	1.051	1.175	0.00462109	0.921	0.041016	1.083	0.0430849
A0A5G2QY94	EWS RNA binding protein 1 OS=Sus scrofa OX=9823 GN=EWSR1 PE=1 SV=1	EWSR1	61.527	1.1	1.012	1.089	1.1	0.989	1.033	0.867	0.85	0.799	0.806	0.00547864	0.975	0.567025	0.786	0.00260063
F1SP32	UV excision repair protein RAD23 OS=Sus scrofa OX=9823 GN=RAD23B PE=1 SV=2	RAD23B	34.975	0.998	1.022	0.968	1.103	1.066	1.111	0.946	0.954	0.936	0.865	0.000471708	1.098	0.00993813	0.949	0.0354304
F1S021	Collagen type V alpha 1 chain OS=Sus scrofa OX=9823 GN=COL5A1 PE=1 SV=4	COL5A1	192.14	1.271	1.191	1.204	1.035	1.018	0.969	0.66	0.65	0.595	0.63	0.000259642	0.824	0.00238125	0.52	6.67969e-05
K7GQW4	Non-specific serine/threonine protein kinase OS=Sus scrofa OX=9823 GN=RPS6KA3 PE=1 SV=1	RPS6KA3	80.669	0.998		0.932	1.159		1.282	0.982		0.973	0.801	0.0488039	1.265	0.061524	1.013	0.734475
F1S8S9	Golgi brefeldin A resistant guanine nucleotide exchange factor 1 OS=Sus scrofa OX=9823 GN=GBF1 PE=1 SV=4	GBF1	206.35	1.019	1.001	1.024	0.91	0.948	0.89	0.978	0.94	0.96	1.047	0.099615	0.903	0.00652318	0.945	0.0136826
F1S8B0	DDRGK domain-containing protein 1 OS=Sus scrofa OX=9823 GN=DDRGK1 PE=1 SV=3	DDRGK1	32.67	0.91	0.951	1.001	1.066	1.032	1.005	1.068	1.034	1.101	1.032	0.271831	1.084	0.0659871	1.119	0.0266015
F1SUP2	Microsomal signal peptidase 25 kDa subunit OS=Sus scrofa OX=9823 GN=SPCS2 PE=1 SV=4	SPCS2	31.422	0.927	0.919	1.123	0.945	0.959	1.037	1.01	0.971	0.934	0.991	0.826831	0.991	0.937726	0.982	0.844336
A0A287AD49	Microtubule-associated protein RP/EB family member 2 OS=Sus scrofa OX=9823 GN=MAPRE2 PE=1 SV=2	MAPRE2	30.588	0.927	0.848	0.806	1.152	1.213	1.268	0.989	1.003	1.032	0.832	0.00385466	1.408	0.00226351	1.172	0.0201069
F1S4Y8	Eukaryotic translation initiation factor 2 subunit beta OS=Sus scrofa OX=9823 GN=EIF2S2 PE=1 SV=2	EIF2S2	38.273	1.02	1.004	1.009	1.022	1.051	1.033	0.966	0.948	0.968	0.928	0.00206009	1.024	0.0648549	0.95	0.0032567
A0A287A133	Asparagine--tRNA ligase OS=Sus scrofa OX=9823 GN=NARS1 PE=1 SV=1	NARS1	63.07	1.014	1.054	1.037	1.026	1.024	1.025	0.972	0.919	0.972	0.931	0.0184765	0.99	0.44154	0.922	0.0202464
K7GR63	Non-specific serine/threonine protein kinase OS=Sus scrofa OX=9823 GN=STK4 PE=3 SV=2	STK4	55.546	0.863	0.912	0.822	1.159	1.355	1.507	1.049	1.012	1.021	0.766	0.0277822	1.548	0.00618817	1.187	0.00572073
A0A5G2R7M9	60S ribosomal protein L12 OS=Sus scrofa OX=9823 GN=RPL12 PE=1 SV=1	RPL12	17.818	1.024	1.026	1.059	1.043	0.993	0.97	1.012	1.02	1.003	1.01	0.67087	0.967	0.229095	0.976	0.114531
A0A5G2RI05	Amine oxidase OS=Sus scrofa OX=9823 GN=LOC110256000 PE=3 SV=1	LOC110256000	83.108	0.962		0.916	0.974		0.954	0.904		0.898	0.935	0.0250499	1.027	0.423849	0.96	0.238996
A0A5G2RCE3	Inositol 1,4,5-trisphosphate receptor type 1 OS=Sus scrofa OX=9823 GN=ITPR1 PE=1 SV=1	ITPR1	309.66	0.923	0.946	1.005	1.056	1.119	1.046	1.012	1.065	0.996	0.954	0.182751	1.121	0.0256248	1.069	0.106545
A0A287B8R8	Acyl-CoA synthetase long chain family member 3 OS=Sus scrofa OX=9823 GN=ACSL3 PE=1 SV=1	ACSL3	81.381	0.765	0.739	0.731	1	1.005	0.996	1.357	1.28	1.329	1.322	8.68297e-05	1.343	2.96051e-05	1.774	1.26614e-05
A0A287B0B6	Zinc finger protein, FOG family member 1 OS=Sus scrofa OX=9823 GN=ZFPM1 PE=4 SV=2	ZFPM1	101.91	0.807	0.742		0.882	0.997		1.123	1.079		1.172	0.130713	1.213	0.122589	1.422	0.0169663
I3LRZ7	Cytochrome c oxidase assembly factor 7 (putative) OS=Sus scrofa OX=9823 GN=COA7 PE=1 SV=2	COA7	25.733	1.634	1.096	1.132	0.809	0.872	0.911	0.949	0.989	0.934	1.108	0.0553231	0.671	0.0447388	0.744	0.0965752
I3LEH4	Amine oxidase OS=Sus scrofa OX=9823 GN=MAOB PE=1 SV=3	MAOB	58.024	0.924	0.916	0.913	0.959	0.95	0.957	0.992	0.996	0.989	1.039	0.000414727	1.041	0.000923465	1.081	4.51262e-05
A0A287BK40	Ubiquinol-cytochrome-c reductase complex assembly factor 3 OS=Sus scrofa OX=9823 GN=UQCC3 PE=3 SV=1	UQCC3	9.5789	1.387		1.106	1.258		1.053	1.138		1.059	0.951	0.67091	0.927	0.660986	0.881	0.416629
I3LUD1	Superoxide dismutase [Cu-Zn] OS=Sus scrofa OX=9823 GN=SOD3 PE=1 SV=2	SOD3	32.469	0.922	0.937	0.972	0.822	0.822	0.836	0.854	0.871	0.854	1.04	0.0106356	0.876	0.00135089	0.911	0.00536896
[truncated: 4,473 more rows]
