# Supplementary material for: Quantitative Proteomic Analysis of Tibetan Pig Livers at Different Altitudes
Source: Molecules. 2023 Feb 10;28(4):1694. doi: 10.3390/molecules28041694 (PMC9960092; doi:10.3390/molecules28041694)
Supplement: Supplementary file 1 [file molecules-28-01694-s001.zip › Table S2 TMT labeling efficiency values.xlsx]

## Sheet: PeptideGroups 1
Checked	Confidence	Annotated Sequence	Modifications	Qvality PEP	Qvality q-value	# Protein Groups	# Proteins	# PSMs	Master Protein Accessions	Positions in Master Proteins	Modifications in Master Proteins	# Missed Cleavages	Theo. MH+ [Da]	Abundances (Grouped): F843, 126	Abundances (Grouped): F843, 127N	Abundances (Grouped): F843, 127C	Abundances (Grouped): F843, 128N	Abundances (Grouped): F843, 128C	Abundances (Grouped): F843, 129N	Abundances (Grouped): F843, 129C	Abundances (Grouped): F843, 130N	Abundances (Grouped): F843, 130C	Abundances (Grouped): F843, 131N	Abundances (Grouped): F843, 131C	Quan Info	Found in Sample: [S9173] F843: 126, Sample	Found in Sample: [S9179] F843: 127N, Sample	Found in Sample: [S9180] F843: 127C, Sample	Found in Sample: [S9181] F843: 128N, Sample	Found in Sample: [S9182] F843: 128C, Sample	Found in Sample: [S9183] F843: 129N, Sample	Found in Sample: [S9184] F843: 129C, Sample	Found in Sample: [S9185] F843: 130N, Sample	Found in Sample: [S9186] F843: 130C, Sample	Found in Sample: [S9187] F843: 131N, Sample	Found in Sample: [S9188] F843: 131C, Sample	Confidence (by Search Engine): Sequest HT	Percolator q-Value (by Search Engine): Sequest HT	Percolator PEP (by Search Engine): Sequest HT	XCorr (by Search Engine): Sequest HT
FALSE	High	[R].TALTYYLDITNPPR.[T]		0.076183	0.00528978	1	4	1	A0A287BS12	A0A287BS12 [369-382]		0	1637.85												No Quan Labels	High	High	High	High	High	High	High	High	High	High	Not Found	High	0.004063	0.05873	1.24
FALSE	High	[R].VLSSMTDAVLAR.[V]		0.00473569	0.000150228	1	3	1	O19072	O19072 [104-115]		0	1262.68												No Quan Labels	High	High	High	High	High	High	High	High	High	High	High	High	0.0001773	0.002947	2.22
FALSE	High	[K].ILATPPQEDAPSVDITNIR.[M]		0.000116338	0.000150228	1	3	1	I3LPT1	I3LPT1 [230-248]		0	2050.08												No Quan Labels	High	High	Not Found	Not Found	High	High	Not Found	Not Found	High	High	Not Found	High	0.0001773	5.448e-05	2.77
FALSE	High	[K].VMEEAFSYLLGR.[K]		0.0145882	0.00160105	1	2	1	A0A5S8LD81	A0A5S8LD81 [226-237]		0	1414.7												No Quan Labels	High	High	High	High	High	High	High	High	High	High	High	High	0.001263	0.009916	3.53
FALSE	High	[R].VNDVPEEFMYNPLTR.[VS]		0.00222094	0.000150228	1	5	1	A0A287AWQ7	A0A287AWQ7 [483-497]		0	1823.86												No Quan Labels	High	High	High	High	High	High	High	High	High	High	High	High	0.0001773	0.001308	2.62
FALSE	High	[R].NWLPAYAAPHFIR.[I]		0.00052974	0.000150228	1	1	1	A0A287BDD8	A0A287BDD8 [638-650]		0	1555.82												No Quan Labels	High	High	Not Found	Not Found	High	High	High	Not Found	High	High	Not Found	High	0.0001773	0.0002792	3.8
FALSE	High	[R].NWAIWSHFR.[D]		0.0149203	0.00160105	1	1	1	I3LFT9	I3LFT9 [108-116]		0	1216.6												No Quan Labels	High	High	High	Not Found	High	High	Not Found	Not Found	High	High	Not Found	High	0.001263	0.01016	2.86
FALSE	High	[K].VPAVYGVDTR.[M]		0.0123874	0.00101324	1	2	1	A0A287B4L9	A0A287B4L9 [158-167]		0	1076.57												No Quan Labels	High	High	High	High	High	High	High	High	High	High	Not Found	High	0.0008214	0.008334	2.67
FALSE	High	[K].NVFIIGATNRPDIIDPAILRPGR.[L]		0.0346254	0.00338878	1	6	1	P03974	P03974 [616-638]		0	2518.43												No Quan Labels	High	High	Not Found	High	High	High	High	Not Found	High	High	High	High	0.002614	0.02514	2.76
FALSE	High	[K].DGLILTSR.[G]		0.0513792	0.00430576	1	2	1	A0A5G2QIK1	A0A5G2QIK1 [129-136]		0	874.499												No Quan Labels	High	High	High	High	High	High	High	High	High	High	High	High	0.00345	0.03843	2.52
FALSE	High	[R].DGLGGLPDIVR.[D]		0.00217046	0.000150228	1	4	1	A0A5G2QPU0	A0A5G2QPU0 [134-144]		0	1111.61												No Quan Labels	High	High	High	High	High	High	High	Not Found	High	High	Not Found	High	0.0001773	0.001274	2.85
FALSE	High	[R].NTNPNFVR.[C]		0.0582131	0.00430576	1	1	1	F1SSA6	F1SSA6 [78-85]		0	961.485												No Quan Labels	High	High	Not Found	High	High	High	Not Found	Not Found	High	High	Not Found	High	0.00345	0.04395	2.1
FALSE	High	[K].DFMIQGGDFTR.[G]		0.0112523	0.000806611	1	1	1	A0A286ZKG9	A0A286ZKG9 [99-109]		0	1286.58												No Quan Labels	High	High	High	High	High	High	High	High	High	High	High	High	0.0006673	0.007495	2.51
FALSE	High	[R].DFLGGLAFR.[V]		0.114306	0.00847075	1	3	1	F1SRJ8	F1SRJ8 [229-237]		0	995.531												No Quan Labels	High	High	High	High	High	High	High	High	High	High	Not Found	High	0.006619	0.09169	2.16
FALSE	High	[R].DFFLITR.[S]		0.0611173	0.00430576	1	2	1	F1RUQ4	F1RUQ4 [118-124]		0	911.499												No Quan Labels	High	High	Not Found	Not Found	High	High	Not Found	Not Found	High	High	Not Found	High	0.00345	0.0465	2.02
FALSE	High	[K].NSPLVSR.[L]		0.0951976	0.00655268	1	3	1	A0A5G2RGL7	A0A5G2RGL7 [103-109]		0	772.431												No Quan Labels	High	High	Not Found	Not Found	High	High	Not Found	Not Found	High	High	Not Found	High	0.005157	0.07526	2.2
FALSE	High	[K].NSAFAAFQDR.[L]		0.00322583	0.000150228	1	7	2	I3LTB8	I3LTB8 [1045-1054]		0	1126.53												No Quan Labels	High	High	High	High	High	High	High	High	High	High	High	High	0.0001773	0.001947	3.4
FALSE	High	[R].LLQASGR.[T]		0.136833	0.00998136	1	1	1	I3LC73	I3LC73 [423-429]		0	744.436												No Quan Labels	High	High	Not Found	Not Found	High	High	High	High	High	High	Not Found	High	0.00816	0.1113	1.66
FALSE	High	[K].DIVHSGLAYTMER.[S]		0.000491509	0.000150228	1	2	1	P42174	P42174 [504-516]		0	1491.73												No Quan Labels	High	High	High	High	High	High	High	Not Found	High	High	Not Found	High	0.0001773	0.0002578	3.72
FALSE	High	[R].DEAGHFLWPGFGENAR.[V]		2.88265e-05	0.000150228	2	3	3	A0A287AES5; F6Q6B4	A0A287AES5 [571-586]; F6Q6B4 [372-387]		0	1802.82												No Quan Labels	High	High	High	High	High	High	High	High	High	High	High	High	0.0001773	1.211e-05	3.9
FALSE	High	[R].VLQEVQR.[V]		0.0476041	0.00384117	1	1	1	A0A286ZL33	A0A286ZL33 [156-162]		0	871.5												No Quan Labels	High	High	Not Found	Not Found	High	High	High	Not Found	High	High	Not Found	High	0.003099	0.0353	2.17
FALSE	High	[K].VLGTSVESIMATEDR.[Q]		9.63919e-06	0.000150228	1	2	3	A0A287B4L9	A0A287B4L9 [533-547]		0	1607.79												No Quan Labels	High	High	High	High	High	High	High	High	High	High	High	High	0.0001773	3.733e-06	4.17
FALSE	High	[R].VGSSSSSFR.[G]		0.0645063	0.00446433	1	2	1	A0A287ARG4	A0A287ARG4 [41-49]		0	913.437												No Quan Labels	High	High	High	High	High	High	Not Found	High	High	High	Not Found	High	0.003574	0.04919	2.69
FALSE	High	[K].QGIQYAFQTR.[N]		0.0117731	0.00101324	1	2	1	F1SHW5	F1SHW5 [84-93]		0	1211.62												No Quan Labels	High	High	High	High	High	High	High	High	High	High	High	High	0.0008214	0.007887	3.67
FALSE	High	[K].VHAIPLR.[S]		0.114306	0.00847075	1	5	1	A0A287A7Q3	A0A287A7Q3 [90-96]		0	805.504												No Quan Labels	High	High	High	High	High	High	High	High	High	High	High	High	0.006619	0.09179	2.19
FALSE	High	[R].DSNYHLLMSVQESLER.[K]		0.00667186	0.000375314	1	3	1	P42174	P42174 [461-476]		0	1920.91												No Quan Labels	High	High	Not Found	High	High	High	High	High	High	High	Not Found	High	0.0003444	0.004267	2.74
FALSE	High	[K].IFNLYPR.[K]		0.0803571	0.00576858	1	9	1	F1S1E7	F1S1E7 [385-391]		0	922.515												No Quan Labels	High	High	High	High	High	High	High	Not Found	High	High	Not Found	High	0.004562	0.06256	2.15
FALSE	High	[K].DSINPYTYLPFGTGPR.[N]		0.000825477	0.000150228	1	2	1	A0A5G2QDD7	A0A5G2QDD7 [425-440]		0	1797.88												No Quan Labels	High	High	High	High	High	High	High	High	High	High	High	High	0.0001773	0.0004508	3.27
FALSE	High	[K].LFYADHPFIFLVR.[D]		0.00671001	0.000375314	1	1	1	A0A286ZRU9	A0A286ZRU9 [381-393]		0	1637.88												No Quan Labels	High	High	Not Found	High	High	High	Not Found	High	High	High	Not Found	High	0.0003444	0.004292	3.27
FALSE	High	[K].QFLPFLQR.[A]		0.0245559	0.00229107	1	4	1	A0A5G2QLY5	A0A5G2QLY5 [516-523]		0	1048.59												No Quan Labels	High	High	High	High	High	High	High	High	High	High	Not Found	High	0.001786	0.01735	2
FALSE	High	[K].VLATTQMQSTDAR.[K]		0.000225751	0.000150228	1	7	1	A0A5G2QPR2	A0A5G2QPR2 [201-213]		0	1421.71												No Quan Labels	High	High	Not Found	Not Found	High	High	High	High	High	High	Not Found	High	0.0001773	0.0001115	3.4
FALSE	High	[K].LGEYGFQNALIVR.[Y]		8.57085e-05	0.000150228	1	7	3	A0A287BAY9	A0A287BAY9 [462-474]		0	1479.8												No Quan Labels	High	High	High	High	High	High	High	High	High	High	High	High	0.0001773	3.93e-05	3.95
FALSE	High	[K].IGFPWSEIR.[N]		0.0256737	0.00229107	3	16	1	F1SV14; A0A287AK19; F1SB42	F1SV14 [235-243]; A0A287AK19 [238-246]; F1SB42 [238-246]		0	1104.58												No Quan Labels	High	High	High	High	High	High	High	High	High	High	High	High	0.001786	0.01824	1.61
FALSE	High	[R].LGLSAPSRPR.[W]		0.0161424	0.00160105	1	4	2	A0A287B462	A0A287B462 [12-21]		0	1053.62												No Quan Labels	High	High	High	High	High	High	High	Not Found	High	High	Not Found	High	0.001263	0.01105	2.97
FALSE	High	[K].LGLVGSR.[C]		0.0415175	0.00351208	1	6	1	A0A287BAY9	A0A287BAY9 [494-500]		0	701.43												No Quan Labels	High	High	High	High	High	High	High	Not Found	High	High	Not Found	High	0.002851	0.03052	2.18
FALSE	High	[R].LGPLVEQGR.[L]		0.0274439	0.00229107	1	2	1	P18650	P18650 [198-206]		0	968.552												No Quan Labels	High	High	High	High	High	High	High	High	High	High	High	High	0.001786	0.01959	2.46
FALSE	High	[R].VLDQTLESRR.[I]		0.0838499	0.0062733	1	2	1	I3LJ48	I3LJ48 [196-205]		1	1216.66												No Quan Labels	High	High	High	High	High	High	Not Found	High	High	High	Not Found	High	0.004821	0.06525	1.95
FALSE	High	[R].LGVIEDPALIR.[W]		0.00249139	0.000150228	1	2	1	A0A287BPW8	A0A287BPW8 [57-67]		0	1195.7												No Quan Labels	High	High	High	High	High	High	High	High	High	High	Not Found	High	0.0001773	0.001482	2.64
FALSE	High	[R].LGWSQDSHELHYAQR.[S]		0.000306408	0.000150228	1	1	1	F1SGH9	F1SGH9 [94-108]		0	1826.86												No Quan Labels	High	High	High	High	High	High	High	High	High	High	Not Found	High	0.0001773	0.0001548	2.97
FALSE	High	[R].VLITTDLLAR.[G]		0.0489206	0.00384117	1	5	1	A0A287A8V1	A0A287A8V1 [309-318]		0	1114.68												No Quan Labels	High	High	High	High	High	High	High	High	High	High	Not Found	High	0.003099	0.03639	2.44
FALSE	High	[R].DDVALEGVSHFFR.[E]		0.000290919	0.000150228	1	1	2	F1RIP3	F1RIP3 [41-53]		0	1491.72												No Quan Labels	High	High	High	High	High	High	High	High	High	High	Not Found	High	0.0001773	0.0001459	3.88
FALSE	High	[R].NQLITR.[V]		0.0812173	0.00576858	1	4	1	Q6PLK3	Q6PLK3 [283-288]		0	744.436												No Quan Labels	High	High	Not Found	Not Found	High	High	Not Found	Not Found	Not Found	High	Not Found	High	0.004562	0.06332	2.02
FALSE	High	[K].LLSTGVDR.[Y]		0.0473449	0.00384117	1	6	1	I3LTB8	I3LTB8 [1402-1409]		0	860.484												No Quan Labels	High	High	High	High	High	High	High	High	High	High	Not Found	High	0.003099	0.03523	1.89
FALSE	High	[K].ALTSFER.[D]		0.128697	0.0095271	1	3	1	Q29554	Q29554 [416-422]		0	823.431												No Quan Labels	High	High	Not Found	Not Found	High	High	Not Found	Not Found	High	High	Not Found	High	0.007559	0.1043	1.72
FALSE	High	[K].ALQPTIFPVVPR.[L]		0.00403417	0.000150228	1	10	1	A0A287BMY7	A0A287BMY7 [358-369]		0	1337.79												No Quan Labels	High	High	High	High	High	High	High	High	High	High	Not Found	High	0.0001773	0.002492	3.01
FALSE	High	[R].ALPAGELPEVAPGAR.[E]		0.0749712	0.004939	1	5	1	A0A5G2QSZ0	A0A5G2QSZ0 [166-180]		0	1447.79												No Quan Labels	High	High	High	High	High	High	High	High	High	High	High	High	0.003931	0.05805	1.99
FALSE	High	[K].LSPSPSSR.[VI]		0.0842964	0.0062733	2	6	1	A0A5G2R367; I3LC25	A0A5G2R367 [390-397]; I3LC25 [410-417]		0	830.437												No Quan Labels	High	High	Not Found	High	High	High	Not Found	Not Found	High	High	Not Found	High	0.004943	0.06582	1.73
FALSE	High	[K].ALMPLAQHLNPVR.[V]		0.00199116	0.000150228	1	5	1	A0A286ZIW5	A0A286ZIW5 [454-466]		0	1459.82												No Quan Labels	High	High	High	High	High	High	High	High	High	High	High	High	0.0001773	0.00116	3.26
FALSE	High	[R].AILVDLEPGTMDSVR.[S]		1.48538e-05	0.000150228	2	13	1	A0A287AZ37; A0A5G2R693	A0A287AZ37 [83-97]; A0A5G2R693 [63-77]		0	1615.84												No Quan Labels	High	High	High	High	High	High	High	High	High	High	High	High	0.0001773	5.926e-06	3.42
FALSE	High	[K].ALLPAMMSR.[N]		0.0445822	0.00368247	1	1	1	F1RW28	F1RW28 [154-162]		0	989.527												No Quan Labels	High	High	High	High	High	High	High	High	High	High	Not Found	High	0.002978	0.03299	2.28
FALSE	High	[R].LSQEDPDYGIR.[D]		0.0107542	0.000806611	1	2	1	F1SGS9	F1SGS9 [276-286]		0	1292.61												No Quan Labels	High	High	High	High	High	High	High	High	High	High	Not Found	High	0.0005031	0.007146	2.63
FALSE	High	[K].ALIEILATR.[T]		0.0415175	0.00351208	1	5	1	A0A5G2RBI3	A0A5G2RBI3 [425-433]		0	999.62												No Quan Labels	High	High	Not Found	High	High	High	High	High	High	High	Not Found	High	0.002851	0.03062	2.32
FALSE	High	[K].AILEDMLR.[L]		0.0673456	0.00461126	1	8	1	A0A287BMY7	A0A287BMY7 [634-641]		0	960.518												No Quan Labels	High	High	High	High	High	High	High	High	High	High	Not Found	High	0.003682	0.05164	1.91
FALSE	High	[K].NAVHTYVQAGSHLAAR.[E]		1.10522e-07	0.000150228	1	1	2	F1SGS9	F1SGS9 [530-545]		0	1694.87												No Quan Labels	High	High	Not Found	High	High	High	High	High	High	High	Not Found	High	0.0001773	3.037e-08	5.79
FALSE	High	[R].ISSSINSQNR.[F]		0.0539563	0.00430576	1	8	1	A0A5G2RDR7	A0A5G2RDR7 [882-891]		0	1105.56												No Quan Labels	High	High	Not Found	Not Found	High	High	Not Found	Not Found	Not Found	High	Not Found	High	0.00345	0.04063	1.68
FALSE	High	[K].ALGGASGGYTTGPGSLVSLLR.[Q]		3.02031e-08	0.000150228	1	3	1	A0A5G2QGD8	A0A5G2QGD8 [266-286]		0	1934.03												No Quan Labels	High	High	High	High	High	High	High	High	High	High	Not Found	High	0.0001773	7.503e-09	5.51
FALSE	High	[R].AIEAALAAR.[K]		0.00361792	0.000150228	1	2	1	I3LNB4	I3LNB4 [151-159]		0	885.515												No Quan Labels	High	High	Not Found	High	High	High	Not Found	High	High	High	Not Found	High	0.0001773	0.002215	2.99
FALSE	High	[K].AIDWVAFGEIIPR.[N]		0.000101891	0.000150228	1	4	1	A0A5G2QY12	A0A5G2QY12 [15-27]		0	1486.81												No Quan Labels	High	High	High	High	High	High	High	High	High	High	High	High	0.0001773	4.725e-05	3.89
FALSE	High	[K].AHFNLDESGVLSLDR.[V]		0.0198636	0.0019727	1	8	1	A0A287BGS6	A0A287BGS6 [541-555]		0	1672.83												No Quan Labels	High	High	High	High	High	High	High	High	High	High	High	High	0.001545	0.01381	2.46
FALSE	High	[K].YLGPAVLMQAYR.[W]		0.000931596	0.000150228	1	3	1	I3LDC1	I3LDC1 [206-217]		0	1381.73												No Quan Labels	High	High	High	High	High	High	High	High	High	High	High	High	0.0001773	0.0005114	3.2
FALSE	High	[K].ALVASVR.[N]		0.093705	0.00639194	1	5	1	A0A5G2QSG8	A0A5G2QSG8 [189-195]		0	715.446												No Quan Labels	High	High	High	High	High	High	High	High	High	High	Not Found	High	0.005034	0.07357	1.69
FALSE	High	[R].LSFIQLR.[R]		0.0363865	0.00351208	1	3	2	O46658	O46658 [59-65]		0	876.53												No Quan Labels	High	High	Not Found	High	High	High	Not Found	High	High	High	Not Found	High	0.002747	0.02645	2.19
FALSE	High	[K].AMGIMNSFVNDIFER.[I]		1.11981e-05	0.000150228	1	9	1	A0A5G2QML3	A0A5G2QML3 [255-269]		0	1743.82												No Quan Labels	High	High	High	High	High	High	High	High	High	High	High	High	0.0001773	4.373e-06	4.15
FALSE	High	[R].NEGVATYAAAVLFR.[M]		0.000663201	0.000150228	1	4	1	A0A287AUH7	A0A287AUH7 [650-663]		0	1481.77												No Quan Labels	High	High	High	High	High	High	High	High	High	High	Not Found	High	0.0001773	0.0003559	3.31
FALSE	High	[K].DASLPALGR.[G]		0.0666248	0.00461126	1	3	1	Q29554	Q29554 [391-399]		0	899.495												No Quan Labels	High	High	High	High	High	High	High	High	High	High	Not Found	High	0.003682	0.05105	2.06
FALSE	High	[R].LLTYNAAR.[L]		0.0536639	0.00430576	1	2	1	F1SED0	F1SED0 [347-354]		0	921.515												No Quan Labels	High	High	Not Found	Not Found	High	High	High	Not Found	High	High	Not Found	High	0.00345	0.0403	1.92
FALSE	High	[K].DAFEHGLWGR.[I]		0.0536639	0.00430576	1	3	1	A0A286ZYU8	A0A286ZYU8 [435-444]		0	1187.56												No Quan Labels	High	High	Not Found	Not Found	High	High	Not Found	High	High	High	Not Found	High	0.00345	0.04033	3.02
FALSE	High	[K].NMGLYGER.[V]		0.0799302	0.00576858	1	5	1	P00506	P00506 [280-287]		0	939.435												No Quan Labels	High	High	High	Not Found	High	High	High	Not Found	High	High	Not Found	High	0.004562	0.06202	2.09
FALSE	High	[K].INEGFELLR.[S]		0.00943966	0.000588846	1	5	8	A0A5G2QGP7	A0A5G2QGP7 [353-361]		0	1090.59												No Quan Labels	High	High	High	High	High	High	High	High	High	High	High	High	0.0005031	0.006193	2.68
FALSE	High	[R].AVPGEAGDAAVLSTLPR.[A]		0.00809729	0.000375314	1	3	1	F1SSS8	F1SSS8 [66-82]		0	1623.87												No Quan Labels	High	High	High	High	High	High	High	High	High	High	High	High	0.0003444	0.005275	1.71
FALSE	High	[R].NIIELLR.[G]		0.0807861	0.00576858	1	1	1	F1RX36	F1RX36 [136-142]		0	870.541												No Quan Labels	High	High	High	High	High	High	High	High	High	High	Not Found	High	0.004562	0.06272	2.07
FALSE	High	[R].AVDNQVYVATASPAR.[D]		9.72986e-05	0.000150228	1	2	1	A0A5G2RGN4	A0A5G2RGN4 [178-192]		0	1561.8												No Quan Labels	High	High	Not Found	High	High	High	Not Found	High	High	High	Not Found	High	0.0001773	4.489e-05	4.08
FALSE	High	[K].IFHDLDMLTTVQEENEPVIYNR.[A]		6.71736e-07	0.000150228	1	2	1	F1S089	F1S089 [357-378]		0	2676.3												No Quan Labels	High	High	High	High	High	High	Not Found	High	High	High	Not Found	High	0.0001773	2.124e-07	6.04
FALSE	High	[R].IQEEAGYLIEAFR.[G]		3.44678e-05	0.000150228	1	2	2	Q8SQ68	Q8SQ68 [149-161]		0	1538.78												No Quan Labels	High	High	High	High	High	High	High	High	High	High	Not Found	High	0.0001773	1.472e-05	3.83
FALSE	High	[R].NHDTFLAVR.[Y]		0.0569651	0.00430576	1	2	1	A0A5G2QCB5	A0A5G2QCB5 [194-202]		0	1072.55												No Quan Labels	High	High	High	High	High	High	High	High	High	High	Not Found	High	0.00345	0.04308	2.13
FALSE	High	[K].NFPNAIEHTLQWAR.[D]		0.00710357	0.000375314	1	1	1	A0A5K1U589	A0A5K1U589 [596-609]		0	1696.86												No Quan Labels	High	High	High	High	High	High	High	High	High	High	Not Found	High	0.0003444	0.004577	3.09
FALSE	High	[K].ARPEFMLPVHFYGR.[V]		0.00236585	0.000150228	1	8	2	A0A287AL94	A0A287AL94 [193-206]		0	1719.88												No Quan Labels	High	High	High	High	High	High	High	High	High	High	Not Found	High	0.0001773	0.001403	3.38
FALSE	High	[R].NFLSTPQFLYR.[W]		0.0168842	0.00160105	1	3	1	I3L902	I3L902 [98-108]		0	1385.72												No Quan Labels	High	High	High	High	High	High	High	High	High	High	High	High	0.001263	0.01158	2.25
FALSE	High	[R].NFIAQGPYENR.[T]		0.0150892	0.00160105	1	1	1	F1RMZ8	F1RMZ8 [458-468]		0	1308.63												No Quan Labels	High	High	High	High	High	High	High	High	High	High	Not Found	High	0.001263	0.01025	2.31
FALSE	High	[R].AQIFASSVDNAR.[I]		0.00141003	0.000150228	1	2	1	A0A5G2RBD3	A0A5G2RBD3 [131-142]		0	1278.64												No Quan Labels	High	High	Not Found	Not Found	High	High	Not Found	Not Found	High	High	Not Found	High	0.0001773	0.0007998	2.99
FALSE	High	[R].LREEEGIWYLDQIR.[R]		0.0296597	0.00285799	1	1	1	A0A480RQR3	A0A480RQR3 [196-209]		1	1819.93												No Quan Labels	High	High	High	High	High	High	High	High	High	High	Not Found	High	0.002213	0.02131	2.95
FALSE	High	[K].NFESLPEAFSVASAAAALSQNR.[Y]		2.07198e-07	0.000150228	1	4	2	I3LLF2	I3LLF2 [245-266]		0	2280.13												No Quan Labels	High	High	High	High	High	High	High	High	High	High	Not Found	High	0.0001773	5.985e-08	5.71
FALSE	High	[K].IQLWDTAGQER.[F]		0.0116408	0.00101324	1	2	1	A0A5G2QRP8	A0A5G2QRP8 [71-81]		0	1316.66												No Quan Labels	High	High	High	High	High	High	High	High	High	High	Not Found	High	0.0008214	0.007753	2.36
FALSE	High	[R].QILVWTGPGSQTVTFGELDAR.[A]		7.50648e-05	0.000150228	1	3	1	A0A287BDD8	A0A287BDD8 [131-151]		0	2275.17												No Quan Labels	High	High	Not Found	Not Found	High	High	Not Found	Not Found	High	High	Not Found	High	0.0001773	3.403e-05	3.3
FALSE	High	[R].VFNETPVNPR.[K]		0.00349557	0.000150228	1	2	1	F1SPF9	F1SPF9 [33-42]		0	1172.61												No Quan Labels	High	High	High	High	High	High	High	Not Found	High	High	High	High	0.0001773	0.002133	2.48
FALSE	High	[K].LEFTQIDSHYR.[R]		0.00257875	0.000150228	1	5	1	I3LQ17	I3LQ17 [346-356]		0	1408.69												No Quan Labels	High	High	High	High	High	High	High	High	High	High	High	High	0.0001773	0.001533	2.8
FALSE	High	[R].TFSTALPQTDTTQHLFVQTR.[T]		1.09428e-05	0.000150228	1	3	1	A0A5G2RFX9	A0A5G2RFX9 [354-373]		0	2292.16												No Quan Labels	High	High	High	High	High	High	High	High	High	High	High	High	0.0001773	4.276e-06	3.86
FALSE	High	[K].FFDHSGTLVMDAYEPEISR.[L]		7.12692e-05	0.000150228	1	2	1	F1SUP2	F1SUP2 [257-275]		0	2214.02												No Quan Labels	High	High	High	High	High	High	High	High	High	High	High	High	0.0001773	3.214e-05	5.23
FALSE	High	[R].TFYLNVLNEEER.[K]		7.50648e-05	0.000150228	1	3	6	F1SGS9	F1SGS9 [468-479]		0	1526.75												No Quan Labels	High	High	High	High	High	High	High	High	High	High	High	High	0.0001773	3.401e-05	3.37
FALSE	High	[R].TGAIVDVPVGEELLGR.[V]		3.11358e-06	0.000150228	1	9	6	A0A287AGU2	A0A287AGU2 [131-146]		0	1624.89												No Quan Labels	High	High	High	High	High	High	High	High	High	High	High	High	0.0001773	1.106e-06	4.23
FALSE	High	[K].GILRQITINDLPVGR.[S]		0.0680737	0.00461126	1	3	1	A0A286ZND5	A0A286ZND5 [162-176]		1	1664.98												No Quan Labels	High	High	High	High	High	High	High	High	High	High	Not Found	High	0.003682	0.05226	2.07
FALSE	High	[R].FDGGEQVLLSGEFNHLR.[K]		6.7562e-07	0.000150228	1	3	2	A0A5K1U5Q1	A0A5K1U5Q1 [292-308]		0	1917.95												No Quan Labels	High	High	High	High	High	High	High	High	High	High	High	High	0.0001773	2.13e-07	5.61
FALSE	High	[R].TGVQTFR.[R]		0.0422061	0.00351208	1	2	1	F1RJX8	F1RJX8 [282-288]		0	808.431												No Quan Labels	High	High	High	Not Found	High	High	High	High	High	High	Not Found	High	0.002851	0.03113	2.41
FALSE	High	[R].TGYETRPQLR.[K]		0.0412904	0.00351208	1	2	1	K7GR70	K7GR70 [55-64]		0	1220.64												No Quan Labels	High	High	High	High	High	High	Not Found	Not Found	High	High	Not Found	High	0.002851	0.03031	2.12
FALSE	High	[R].SLYSSAENEPPVPLVR.[N]		5.28083e-05	0.000150228	1	2	1	Q5S1S4	Q5S1S4 [227-242]		0	1757.91												No Quan Labels	High	High	High	High	High	High	High	High	High	High	Not Found	High	0.0001773	2.327e-05	4.36
FALSE	High	[R].FASSPLR.[V]		0.107952	0.00748775	1	7	1	A0A287AKV0	A0A287AKV0 [248-254]		0	777.425												No Quan Labels	High	High	High	High	High	High	High	Not Found	High	High	Not Found	High	0.005875	0.08605	2.01
FALSE	High	[K].EYLDNVQLGHILER.[E]		0.000229688	0.000150228	1	7	2	I3LJ79	I3LJ79 [491-504]		0	1698.88												No Quan Labels	High	High	High	High	High	High	High	Not Found	High	High	Not Found	High	0.0001773	0.0001136	3.59
FALSE	High	[K].TLIGHVPDQR.[E]		0.0136345	0.00121653	2	4	1	A0A287AES5; F6Q6B4	A0A287AES5 [268-277]; F6Q6B4 [101-110]		0	1135.62												No Quan Labels	High	High	Not Found	High	High	High	High	Not Found	High	High	Not Found	High	0.0009748	0.009201	2.67
FALSE	High	[R].TIPMDGNFFTYTR.[S]		0.00515997	0.000150228	1	6	1	A0A5G2QQ66	A0A5G2QQ66 [144-156]		0	1562.73												No Quan Labels	High	High	High	High	High	High	High	High	High	High	High	High	0.0001773	0.003245	2.87
FALSE	High	[K].SHIQQLR.[V]		0.0585291	0.00430576	1	4	1	A0A5G2QLB9	A0A5G2QLB9 [923-929]		0	881.495												No Quan Labels	High	High	Not Found	High	High	High	High	High	High	High	Not Found	High	0.00345	0.04439	1.85
FALSE	High	[R].SGQVVGHVR.[R]		0.0210057	0.00229107	1	1	1	A0A287B4Z6	A0A287B4Z6 [845-853]		0	938.517												No Quan Labels	High	High	Not Found	Not Found	High	High	Not Found	Not Found	High	High	Not Found	High	0.001786	0.01467	2.08
FALSE	High	[R].SGAQASSTPLSPTR.[I]		8.32731e-05	0.000150228	1	4	1	A0A480NRZ3	A0A480NRZ3 [12-25]		0	1359.69												No Quan Labels	High	High	Not Found	Not Found	High	High	Not Found	Not Found	High	High	Not Found	High	0.0001773	3.795e-05	3.55
FALSE	High	[R].TLYEGFQR.[G]		0.0303242	0.00300858	1	10	1	A0A287BMY7	A0A287BMY7 [92-99]		0	1013.51												No Quan Labels	High	High	High	High	High	High	High	High	High	High	Not Found	High	0.002327	0.02177	2.27
FALSE	High	[R].FGDMIPMGLAR.[R]		0.0024348	0.000150228	1	2	1	Q8SQ68	Q8SQ68 [362-372]		0	1207.6												No Quan Labels	High	High	High	Not Found	High	High	High	Not Found	High	High	Not Found	High	0.0001773	0.001442	2.78
FALSE	High	[K].TFIIGELHPDDR.[S]		0.0010453	0.000150228	1	3	1	A0A5G2RAT8	A0A5G2RAT8 [78-89]		0	1412.72												No Quan Labels	High	High	Not Found	Not Found	High	High	Not Found	Not Found	High	High	Not Found	High	0.0001773	0.0005802	2.94
FALSE	High	[R].FHADYIHEHVR.[G]		4.09762e-05	0.000150228	1	2	2	F1RWY7	F1RWY7 [261-271]		0	1423.69												No Quan Labels	High	High	Not Found	Not Found	High	High	High	Not Found	High	High	Not Found	High	0.0001773	1.769e-05	3.86
FALSE	High	[K].SQFTITPGSEQIR.[A]		0.00142635	0.000150228	1	2	1	F1SRC5	F1SRC5 [412-424]		0	1463.75												No Quan Labels	High	High	High	High	High	High	High	High	High	High	High	High	0.0001773	0.0008103	3.12
FALSE	High	[K].FYTEDGNWDLVGNNTPIFFIR.[D]		2.37947e-07	0.000150228	1	3	2	F1SGS9	F1SGS9 [159-179]		0	2518.2												No Quan Labels	High	High	Not Found	High	High	High	Not Found	High	High	High	Not Found	High	0.0001773	6.917e-08	4.81
FALSE	High	[K].FYGPEGPYGVFAGR.[D]		0.00598639	0.000150228	1	2	1	A0A5S6GB93	A0A5S6GB93 [86-99]		0	1516.72												No Quan Labels	High	High	High	High	High	High	High	High	High	High	Not Found	High	0.0001773	0.003811	3.14
FALSE	High	[K].FVMQEEFSR.[D]		0.126732	0.0095271	1	1	1	F6QA08	F6QA08 [335-343]		0	1172.54												No Quan Labels	High	High	High	High	High	High	High	High	High	High	High	High	0.007559	0.1026	2.07
FALSE	High	[R].FTQAGSEVSALLGR.[I]		0.00114616	0.000150228	1	2	1	K7GLT8	K7GLT8 [353-366]		0	1435.75												No Quan Labels	High	High	High	High	High	High	High	High	High	High	High	High	0.0001773	0.0006414	3.03
FALSE	High	[K].TAAAVAAQSGVLDR.[T]		2.4671e-05	0.000150228	1	3	1	F1SN58	F1SN58 [345-358]		0	1329.71												No Quan Labels	High	High	High	High	High	High	High	High	High	High	Not Found	High	0.0001773	1.024e-05	4.57
FALSE	High	[R].TAEYGVYVR.[V]		0.00389783	0.000150228	1	3	1	Q8SPS7	Q8SPS7 [324-332]		0	1057.53												No Quan Labels	High	High	High	High	High	High	Not Found	Not Found	High	High	High	High	0.0001773	0.00239	2.68
FALSE	High	[R].FSLMTLR.[N]		0.122882	0.00942389	4	15	1	A0A5G2R5M3; A0A287AZ62; A0A287BP39; I3LCZ8	A0A5G2R5M3 [126-132]; [453-459]; A0A287AZ62 [130-136]; A0A287BP39 [152-158]; [479-485]; I3LCZ8 [126-132]		0	867.476												No Quan Labels	High	High	High	High	High	High	High	High	High	High	High	High	0.007471	0.09918	2.06
FALSE	High	[K].TALIHDGLAR.[G]		0.0324055	0.00300858	1	1	2	P46405	P46405 [24-33]		0	1066.6												No Quan Labels	High	High	High	High	High	High	High	High	High	High	Not Found	High	0.002327	0.02339	2.5
FALSE	High	[R].ESPYEMMLPTEAGFADYVGR.[L]		4.05923e-06	0.000150228	1	2	2	A0A287BPT5	A0A287BPT5 [121-140]		0	2263												No Quan Labels	High	High	High	High	High	High	High	High	High	High	Not Found	High	0.0001773	1.473e-06	4.29
FALSE	High	[R].IYVVDVGTEPR.[A]		0.00129342	0.000150228	1	9	1	F1ST01	F1ST01 [137-147]		0	1247.66												No Quan Labels	High	High	High	High	High	High	High	High	High	High	High	High	0.0001773	0.000731	3.16
FALSE	High	[R].SSGSPYGGGYGSGGGSGGYGSR.[R]		3.60949e-05	0.000150228	1	1	1	F2Z5B4	F2Z5B4 [356-377]		0	1910.79												No Quan Labels	Not Found	Not Found	Not Found	Not Found	Not Found	Not Found	Not Found	Not Found	High	Not Found	Not Found	High	0.0001773	1.545e-05	4.25
FALSE	High	[K].FLIDGFPR.[N]		0.128697	0.0095271	1	4	1	F1S6D8	F1S6D8 [121-128]		0	964.525												No Quan Labels	High	High	Not Found	Not Found	High	High	High	Not Found	High	High	Not Found	High	0.007559	0.1045	1.99
FALSE	High	[R].GGGGGGGPGGFQPASR.[G]		0.0104539	0.000588846	1	1	1	A0A287A4H2	A0A287A4H2 [11-26]		0	1315.61												No Quan Labels	High	High	Not Found	Not Found	High	High	Not Found	Not Found	High	High	Not Found	High	0.0005031	0.006921	1.99
FALSE	High	[R].GGNFGFGDSR.[G]		0.013033	0.00121653	1	5	1	A0A287AW32	A0A287AW32 [212-221]		0	1013.44												No Quan Labels	High	High	High	High	High	High	High	High	High	High	Not Found	High	0.0009748	0.008777	2.46
FALSE	High	[R].FLEQQNAALAAEVNR.[L]		0.000110456	0.000150228	1	2	1	A0A287BSR0	A0A287BSR0 [129-143]		0	1673.86												No Quan Labels	High	High	High	Not Found	High	High	High	High	High	High	High	High	0.0001773	5.155e-05	3.67
FALSE	High	[K].TELDAHFENLLAR.[A]		0.00186913	0.000150228	1	7	1	A0A5G2R5C7	A0A5G2R5C7 [33-45]		0	1528.78												No Quan Labels	High	High	High	High	High	High	High	High	High	High	Not Found	High	0.0001773	0.001083	2.91
FALSE	High	[R].GGPPFAFVEFEDPR.[D]		2.78464e-05	0.000150228	1	4	1	A0A5S6GJG2	A0A5S6GJG2 [52-65]		0	1564.74												No Quan Labels	High	High	High	High	High	High	High	High	High	High	Not Found	High	0.0001773	1.171e-05	4.1
FALSE	High	[R].TESPSRPFQR.[M]		0.136138	0.00998136	1	4	1	A0A286ZYN1	A0A286ZYN1 [724-733]		0	1204.61												No Quan Labels	High	High	High	High	High	High	High	High	High	High	High	High	0.00816	0.1111	2.44
FALSE	High	[R].FQATSSGPR.[L]		0.0463217	0.00384117	1	2	1	F1S2H7	F1S2H7 [640-648]		0	950.469												No Quan Labels	High	High	High	High	High	High	High	High	High	High	Not Found	High	0.003099	0.03447	2.36
FALSE	High	[R].ITPSYVAFTPEGER.[L]		0.0248308	0.00229107	1	1	1	A0A287BIL8	A0A287BIL8 [64-77]		0	1566.78												No Quan Labels	High	High	High	Not Found	High	High	High	Not Found	High	High	High	High	0.001786	0.0176	2.75
FALSE	High	[R].TNVLYELAQYASEPSEQEQLR.[K]		5.90775e-09	0.000150228	1	4	2	A0A287BS12	A0A287BS12 [383-403]		0	2468.19												No Quan Labels	High	High	High	High	High	High	Not Found	High	High	High	Not Found	High	0.0001773	1.294e-09	6.08
FALSE	High	[K].ENISISSDQLAQFR.[S]		0.000330248	0.000150228	1	3	1	A0A5G2QAD6	A0A5G2QAD6 [81-94]		0	1607.8												No Quan Labels	High	High	High	High	High	High	High	High	High	High	High	High	0.0001773	0.0001682	3.74
FALSE	High	[K].EFNTAIQEIIVTHWHR.[D]		5.49831e-05	0.000150228	1	1	1	F1RU12	F1RU12 [65-80]		0	1994.02												No Quan Labels	High	High	Not Found	Not Found	High	High	High	Not Found	High	High	Not Found	High	0.0001773	2.431e-05	5.02
FALSE	High	[K].LAQAAQSSVATITR.[L]		0.0033197	0.000150228	1	2	1	A0A287AC34	A0A287AC34 [2061-2074]		0	1416.78												No Quan Labels	High	High	High	High	High	High	High	Not Found	High	High	Not Found	High	0.0001773	0.002019	2.81
FALSE	High	[R].IAQFLSDIPETVPLSTVNR.[Q]		5.45827e-07	0.000150228	1	2	2	A0A480UJ69	A0A480UJ69 [105-123]		0	2100.13												No Quan Labels	High	High	High	High	High	High	High	High	High	High	High	High	0.0001773	1.692e-07	4.69
FALSE	High	[R].IAQSDYIPTQQDVLR.[T]		7.29319e-05	0.000150228	1	2	1	Q06AS6	Q06AS6 [163-177]		0	1746.9												No Quan Labels	High	High	High	High	High	High	High	High	High	High	Not Found	High	0.0001773	3.296e-05	3.18
FALSE	High	[R].LASDLLEWIR.[R]		0.00108829	0.000150228	1	6	1	F1RI39	F1RI39 [301-310]		0	1215.67												No Quan Labels	High	High	Not Found	Not Found	High	High	Not Found	Not Found	High	High	Not Found	High	0.0001773	0.0006069	2.89
FALSE	High	[K].QVAQNLDHFR.[T]		0.0198636	0.0019727	1	2	1	I3LNB4	I3LNB4 [343-352]		0	1227.62												No Quan Labels	High	High	High	High	High	High	Not Found	High	High	High	Not Found	High	0.001545	0.01383	2.7
FALSE	High	[R].VDHTVGWPLDR.[H]		0.0673456	0.00461126	1	6	1	A0A287B6E3	A0A287B6E3 [244-254]		0	1294.65												No Quan Labels	High	High	Not Found	High	High	High	High	High	High	High	Not Found	High	0.003682	0.05141	2.48
FALSE	High	[R].EAYPGDVFYLHSR.[L]		0.00136218	0.000150228	1	9	2	A0A287AGU2	A0A287AGU2 [332-344]		0	1553.74												No Quan Labels	High	High	High	High	High	High	High	High	High	High	Not Found	High	0.0001773	0.0007704	3.41
FALSE	High	[R].QSIGPVAAFR.[K]		0.0765911	0.00546046	1	3	1	A0A287B4R8	A0A287B4R8 [597-606]		0	1045.58												No Quan Labels	High	High	Not Found	High	High	High	High	High	High	High	Not Found	High	0.004197	0.05912	1.64
FALSE	High	[K].LDMLVASAGTGGTITGIAR.[K]		0.000710667	0.000150228	1	2	1	A0A287AYK3	A0A287AYK3 [248-266]		0	1803.96												No Quan Labels	High	High	High	High	High	High	High	High	High	High	Not Found	High	0.0001773	0.0003825	3.42
FALSE	High	[R].QNYHQDSEAAINR.[Q]		0.0542502	0.00430576	1	2	1	A0A287AL10	A0A287AL10 [11-23]		0	1545.7												No Quan Labels	High	High	Not Found	Not Found	High	High	Not Found	Not Found	High	High	Not Found	High	0.00345	0.0408	2.17
FALSE	High	[R].VEQIAAIAQELNELDYYDSHNVNTR.[C]		1.7301e-09	0.000150228	1	6	1	F1RI39	F1RI39 [470-494]		0	2905.4												No Quan Labels	High	High	Not Found	Not Found	High	High	Not Found	High	High	High	Not Found	High	0.0001773	3.451e-10	8.36
FALSE	High	[R].DYFFALAHTVR.[D]		0.00200264	0.000150228	1	4	1	A0A287AL94	A0A287AL94 [51-61]		0	1339.68												No Quan Labels	High	High	Not Found	Not Found	High	High	Not Found	Not Found	High	High	Not Found	High	0.0001773	0.001169	2.48
FALSE	High	[R].VFAVVITDGR.[H]		0.00429654	0.000150228	1	1	1	I3LQ84	I3LQ84 [667-676]		0	1076.61												No Quan Labels	High	High	High	High	High	High	High	High	High	High	Not Found	High	0.0001773	0.002653	2.27
FALSE	High	[R].DYAEQALNQLQSHGR.[S]		0.000100144	0.000150228	1	3	2	F1SSB1	F1SSB1 [330-344]		0	1729.83												No Quan Labels	High	High	High	High	High	High	High	High	High	High	High	High	0.0001773	4.65e-05	3.57
FALSE	High	[R].VFDYSEYWEGAR.[G]		0.00121407	0.000150228	1	1	1	F1RUV5	F1RUV5 [774-785]		0	1521.66												No Quan Labels	High	High	High	High	High	High	High	High	High	High	High	High	0.0001773	0.0006832	3.32
FALSE	High	[K].VFLENVIR.[D]		0.0115098	0.00101324	1	1	17	P62802	P62802 [61-68]		0	989.578												No Quan Labels	High	High	High	High	High	High	High	High	High	High	High	High	0.0008214	0.007666	2.03
FALSE	High	[R].LAIGSGLR.[A]		0.0634713	0.00446433	1	3	1	A0A287BDD8	A0A287BDD8 [425-432]		0	786.483												No Quan Labels	High	High	Not Found	Not Found	High	High	Not Found	Not Found	High	High	Not Found	High	0.003574	0.04841	1.73
FALSE	High	[K].IAIDTGYR.[H]		0.0718278	0.00477909	1	2	1	F1SNJ5	F1SNJ5 [43-50]		0	908.484												No Quan Labels	High	High	High	High	High	High	High	High	High	High	Not Found	High	0.003807	0.05541	1.99
FALSE	High	[K].LAELEAALR.[T]		0.0227131	0.00229107	2	3	1	A0A287A8E9; A0A287ARG4	A0A287A8E9 [306-314]; A0A287ARG4 [361-369]		0	985.568												No Quan Labels	High	High	High	High	High	High	High	High	High	High	High	High	0.001786	0.01593	2.47
FALSE	High	[R].QYAGLDHELAFSR.[L]		0.00814347	0.000375314	1	2	1	A0A5G2R9V9	A0A5G2R9V9 [48-60]		0	1506.73												No Quan Labels	High	High	High	High	High	High	High	High	High	High	High	High	0.0003444	0.005283	3.19
FALSE	High	[K].EMFPIIAQYGDMLVR.[N]		0.000686524	0.000150228	1	5	1	A0A5G2QDD7	A0A5G2QDD7 [144-158]		0	1782.89												No Quan Labels	High	High	High	High	High	High	High	High	High	High	Not Found	High	0.0001773	0.0003678	3.48
FALSE	High	[R].TSMGGTQQQFVEGVR.[M]		0.000542091	0.000150228	1	4	1	A0A287AUH7	A0A287AUH7 [553-567]		0	1624.77												No Quan Labels	High	High	Not Found	High	High	High	High	High	High	High	Not Found	High	0.0001773	0.0002855	3.36
FALSE	High	[K].HGGTIPIVPTAEFQDR.[I]		0.00132354	0.000150228	1	3	1	P42174	P42174 [481-496]		0	1737.89												No Quan Labels	High	High	High	High	High	High	High	High	High	High	High	High	0.0001773	0.000746	3.74
FALSE	High	[K].HGVEAFSDVLR.[C]		5.35346e-06	0.000150228	1	1	2	I3LHQ6	I3LHQ6 [181-191]		0	1229.63												No Quan Labels	High	High	High	High	High	High	High	High	High	High	High	High	0.0001773	1.98e-06	3.85
FALSE	High	[R].HGVFVGSAMR.[S]		0.000162529	0.000150228	1	3	1	A0A287AES5	A0A287AES5 [503-512]		0	1060.54												No Quan Labels	High	High	Not Found	Not Found	High	High	High	Not Found	High	High	Not Found	High	0.0001773	7.841e-05	2.98
FALSE	High	[K].HHEYYLHMDGR.[G]		0.00127128	0.000150228	1	6	1	I3LJ79	I3LJ79 [579-589]		0	1457.64												No Quan Labels	High	High	High	Not Found	High	High	Not Found	High	High	High	Not Found	High	0.0001773	0.0007185	3.24
FALSE	High	[K].TSVFDLFR.[T]		0.117913	0.00879404	1	1	1	A0A5G2REA5	A0A5G2REA5 [335-342]		0	984.515												No Quan Labels	High	High	High	High	High	High	High	High	High	High	Not Found	High	0.006996	0.09462	1.53
FALSE	High	[R].HLLQAPVDDAQEILHSR.[F]		2.39823e-08	0.000150228	1	3	1	F1SHL3	F1SHL3 [683-699]		0	1942.01												No Quan Labels	High	High	High	High	High	High	High	High	High	High	High	High	0.0001773	5.869e-09	5.3
FALSE	High	[K].ENPVYTPLYFPEELHR.[R]		0.00183716	0.000150228	1	2	1	P32394	P32394 [70-85]		0	2003.99												No Quan Labels	High	High	High	High	High	High	High	High	High	High	Not Found	High	0.0001773	0.001062	3.52
FALSE	High	[R].TTHYGSLPQK.[A]		0.109083	0.00748775	1	4	1	A0A287AYH7	A0A287AYH7 [52-61]		0	1131.58												No Quan Labels	High	High	High	High	High	High	High	High	High	High	Not Found	High	0.005875	0.08699	1.9
FALSE	High	[K].RVLQEVQR.[V]		0.0313481	0.00300858	1	1	1	A0A286ZL33	A0A286ZL33 [155-162]		1	1027.6												No Quan Labels	High	High	High	High	High	High	High	Not Found	High	High	Not Found	High	0.002327	0.02261	2.07
FALSE	High	[R].RMDAPASAAAVR.[A]		0.0186774	0.0019727	1	2	1	A0A5G2R0M9	A0A5G2R0M9 [60-71]		1	1215.63												No Quan Labels	High	High	High	High	High	High	Not Found	High	High	High	High	High	0.001412	0.01291	2.23
FALSE	High	[R].ELGGLFVGTPEEPSLSR.[L]		2.61352e-05	0.000150228	1	8	1	A0A287AJ46	A0A287AJ46 [392-408]		0	1787.92												No Quan Labels	High	High	High	High	High	High	High	High	High	High	Not Found	High	0.0001773	1.095e-05	4.26
FALSE	High	[K].RGELLTR.[L]		0.0167897	0.00160105	1	1	1	P12309	P12309 [92-98]		1	844.5												No Quan Labels	High	High	High	High	High	High	High	High	High	High	Not Found	High	0.001263	0.01154	2.49
FALSE	High	[K].HYQINQQWER.[T]		3.69369e-05	0.000150228	1	3	1	F1SS24	F1SS24 [58-67]		0	1401.67												No Quan Labels	High	High	High	High	High	High	High	High	High	High	High	High	0.0001773	1.581e-05	3.17
FALSE	High	[K].TVIVTPSQR.[D]		0.00284319	0.000150228	1	3	1	A0A287AES5	A0A287AES5 [142-150]		0	1000.58												No Quan Labels	High	High	High	High	High	High	High	High	High	High	Not Found	High	0.0001773	0.001703	2.29
FALSE	High	[K].QYNVGPSASQYLLR.[N]		7.42043e-05	0.000150228	1	3	1	F1SS24	F1SS24 [1042-1055]		0	1595.82												No Quan Labels	High	High	High	High	High	High	High	High	High	High	Not Found	High	0.0001773	3.361e-05	3.48
FALSE	High	[K].LAAVDATVNQVLASR.[Y]		2.93914e-06	0.000150228	1	4	1	A0A5G2Q895	A0A5G2Q895 [240-254]		0	1527.85												No Quan Labels	High	High	High	High	High	High	High	High	High	High	High	High	0.0001773	1.037e-06	4.48
FALSE	High	[R].HLQLAIR.[NG]		0.0271408	0.00229107	1	20	1	A0A5G2R318	A0A5G2R318 [86-92]		0	850.526												No Quan Labels	High	High	High	Not Found	High	High	High	Not Found	High	High	Not Found	High	0.001786	0.01928	1.99
FALSE	High	[R].AGGAVLTR.[A]		0.0128142	0.00121653	1	1	1	F1SVB2	F1SVB2 [309-316]		0	744.436												No Quan Labels	High	High	Not Found	Not Found	High	High	High	Not Found	High	High	Not Found	High	0.0009748	0.008628	3.05
FALSE	High	[K].GAMITHR.[N]		0.0816506	0.00576858	1	10	1	A0A287BMY7	A0A287BMY7 [286-292]		0	785.409												No Quan Labels	Not Found	Not Found	Not Found	Not Found	Not Found	High	Not Found	Not Found	Not Found	High	Not Found	High	0.004562	0.06342	1.89
FALSE	High	[K].AALDAFGR.[I]		0.0165092	0.00160105	1	2	2	I3LEF8	I3LEF8 [85-92]		0	820.431												No Quan Labels	High	High	High	High	High	High	High	High	High	High	High	High	0.001263	0.01129	2.37
FALSE	High	[K].LWGDPSEFRPER.[F]		0.0331297	0.00300858	1	1	1	F1SJ26	F1SJ26 [420-431]		0	1488.72												No Quan Labels	High	High	High	High	High	High	High	High	High	High	High	High	0.002327	0.024	2.33
FALSE	High	[K].MGDHLTNLR.[R]		0.0511003	0.00430576	2	2	1	P19133; F1RIP3	P19133 [48-56]; F1RIP3 [145-153]		0	1056.53												No Quan Labels	High	High	High	High	High	High	Not Found	High	High	High	Not Found	High	0.003374	0.03812	2.14
FALSE	High	[K].MDELQLFR.[G]		0.0390843	0.00351208	1	6	1	P03974	P03974 [46-53]		0	1051.52												No Quan Labels	High	High	High	High	High	High	High	High	High	High	Not Found	High	0.002851	0.02856	2.34
FALSE	High	[K].IWHHTFYNELR.[VI]		0.0143438	0.00160105	2	14	1	A0A287A5G1; A0A287A6R7	A0A287A5G1 [88-98]; A0A287A6R7 [87-97]		0	1515.75												No Quan Labels	High	High	Not Found	Not Found	High	High	High	High	High	High	Not Found	High	0.001263	0.009731	2.32
FALSE	High	[R].AFFAGSQR.[F]		0.0486545	0.00384117	1	4	1	A0A286ZZ98	A0A286ZZ98 [511-518]		0	883.442												No Quan Labels	High	High	High	High	High	High	High	High	High	High	High	High	0.003099	0.03621	2.05
FALSE	High	[R].LWPILETDEVAR.[S]		0.0135579	0.00121653	1	1	3	F1RW28	F1RW28 [233-244]		0	1441.77												No Quan Labels	High	High	High	High	High	High	High	High	High	High	High	High	0.0009748	0.00914	1.89
FALSE	High	[R].IVNVSSILGR.[V]		0.0103361	0.000588846	1	1	1	I3LHQ6	I3LHQ6 [159-168]		0	1057.64												No Quan Labels	High	High	High	High	High	High	High	High	High	High	High	High	0.0005031	0.006858	2.53
FALSE	High	[R].YMGLPTPEDNLDYYR.[N]		0.00311666	0.000150228	1	5	1	A0A2C9F3H7	A0A2C9F3H7 [612-626]		0	1846.83												No Quan Labels	High	High	High	High	High	High	High	High	High	High	Not Found	High	0.0001773	0.00188	2.72
FALSE	High	[K].AAIPTALPAAQTAEAPGTGPGDR.[R]		8.00251e-08	0.000150228	1	1	2	I3LAB7	I3LAB7 [35-57]		0	2133.09												No Quan Labels	High	High	High	High	High	High	High	High	High	High	High	High	0.0001773	2.146e-08	4.54
FALSE	High	[R].AALLGLLHR.[T]		0.00252018	0.000150228	1	8	1	A0A287BPJ7	A0A287BPJ7 [83-91]		0	963.61												No Quan Labels	High	High	High	High	High	High	High	High	High	High	Not Found	High	0.0001773	0.001501	3.02
FALSE	High	[-].MDIAIHHPWIR.[R]	1xAcetyl [N-Term]	0.00094783	0.000150228	1	1	1	Q7M2W6	Q7M2W6 [1-11]	Q7M2W6 1xAcetyl [N-Term]	0	1430.74												No Quan Labels	High	High	Not Found	Not Found	High	High	Not Found	Not Found	High	High	Not Found	High	0.0001773	0.0005219	3.28
FALSE	High	[-].MQPQSVLHSGYFHPLLR.[T]	1xAcetyl [N-Term]	0.000196584	0.000150228	1	1	1	A0A287BGW4	A0A287BGW4 [1-17]	A0A287BGW4 1xAcetyl [N-Term]	0	2052.05												No Quan Labels	High	High	High	High	High	High	High	High	High	High	Not Found	High	0.0001773	9.581e-05	3.4
FALSE	High	[-].MDGGVPSAQDALAAPQPAAPAGR.[K]	1xAcetyl [N-Term]	0.00118644	0.000150228	1	1	1	A0A286ZK31	A0A286ZK31 [1-23]	A0A286ZK31 1xAcetyl [N-Term]	0	2190.06												No Quan Labels	High	High	High	High	High	High	High	High	High	High	High	High	0.0001773	0.0006665	2.72
FALSE	High	[-].MFSWLGSDDRR.[K]	1xAcetyl [N-Term]	0.0834057	0.00611234	1	1	1	A0A287B1T2	A0A287B1T2 [1-11]	A0A287B1T2 1xAcetyl [N-Term]	1	1411.64												No Quan Labels	High	High	High	Not Found	High	High	High	Not Found	High	High	Not Found	High	0.004821	0.06487	2.56
FALSE	High	[-].MDLLFGR.[R]	1xAcetyl [N-Term]	0.0591662	0.00430576	1	1	1	I3LSS2	I3LSS2 [1-7]	I3LSS2 1xAcetyl [N-Term]	0	893.455												No Quan Labels	High	High	Not Found	Not Found	High	High	Not Found	Not Found	High	High	Not Found	High	0.00345	0.04474	2
FALSE	High	[-].MEGQSVEELLAK.[A]	1xAcetyl [N-Term]; 1xTMT6plex [K12]	0.000849594	0.000150228	1	1	1	F1RTZ0	F1RTZ0 [1-12]	F1RTZ0 1xAcetyl [N-Term]	0	1604.84												No Quan Values	High	High	High	High	High	High	High	High	High	High	Not Found	High	0.0001773	0.000463	3.14
FALSE	High	[-].MDHTNQYLLNFK.[G]	1xAcetyl [N-Term]; 1xTMT6plex [K12]	9.07949e-05	0.000150228	1	2	1	F1RX88	F1RX88 [1-12]	F1RX88 1xAcetyl [N-Term]	0	1794.9	112.8	95.6	112.9	101.1	115.7	76.6	146.2	92.2	137.5	109.6			High	High	High	High	High	High	High	High	High	High	Not Found	High	0.0001773	4.18e-05	5.22
FALSE	High	[-].MEETTLDPLLMK.[A]	1xAcetyl [N-Term]; 1xTMT6plex [K12]	0.00105134	0.000150228	1	2	1	F1RY81	F1RY81 [1-12]	F1RY81 1xAcetyl [N-Term]	0	1691.88	111.2	107.8	120.5	94	111.6	98.6	121.9	138.3	89.9	106.3			High	High	High	High	High	High	High	High	High	High	Not Found	High	0.0001773	0.0005834	2.46
FALSE	High	[-].MEPEPEPVTLLVK.[S]	1xAcetyl [N-Term]; 1xTMT6plex [K13]	0.000651838	0.000150228	1	4	1	A0A287AG65	A0A287AG65 [1-13]	A0A287AG65 1xAcetyl [N-Term]	0	1752.97	69.3	70.6		55.7	98.8	55.8	124.1	134.8	95	116.9	279		High	High	Not Found	High	High	High	High	High	High	High	High	High	0.0001773	0.0003482	2.93
FALSE	High	[-].MERPGTAPQPYLGLVLEK.[L]	1xAcetyl [N-Term]; 1xTMT6plex [K18]	0.000505875	0.000150228	1	1	1	I3LSY2	I3LSY2 [1-18]	I3LSY2 1xAcetyl [N-Term]	0	2270.24												No Quan Values	High	High	High	High	High	High	High	High	High	High	High	High	0.0001773	0.0002652	3.64
FALSE	High	[-].MNFSGK.[Y]	1xAcetyl [N-Term]; 1xTMT6plex [K6]	0.0812173	0.00576858	1	1	1	P49924	P49924 [1-6]	P49924 1xAcetyl [N-Term]	0	954.492	118.9	112.5	83.5	130.5	78.5	113.9	178.7	77.9	106.6	99			High	High	High	High	High	High	High	High	High	High	Not Found	High	0.004562	0.063	2.17
FALSE	High	[-].MNQDLQK.[E]	1xAcetyl [N-Term]; 1xTMT6plex [K7]	0.0311751	0.00300858	1	2	1	A0A287A7S9	A0A287A7S9 [1-7]	A0A287A7S9 1xAcetyl [N-Term]	0	1147.6												No Quan Values	High	High	High	High	High	High	High	High	High	High	High	High	0.002327	0.02239	1.9
FALSE	High	[K].CYEMASHLR.[R]	1xCarbamidomethyl [C1]	0.026841	0.00229107	1	2	1	A0A5G2REX6	A0A5G2REX6 [91-99]		0	1166.51												No Quan Labels	High	High	Not Found	High	High	High	High	High	High	High	Not Found	High	0.001786	0.0191	2.84
FALSE	High	[K].CGVISPR.[F]	1xCarbamidomethyl [C1]	0.0714438	0.00477909	1	4	1	A0A287A951	A0A287A951 [73-79]		0	788.408												No Quan Labels	High	High	High	Not Found	High	High	Not Found	High	High	High	Not Found	High	0.003807	0.05497	2.51
FALSE	High	[R].CAQAFGQR.[L]	1xCarbamidomethyl [C1]	0.0585291	0.00430576	1	2	1	I3LDH7	I3LDH7 [107-114]		0	937.431												No Quan Labels	High	High	High	High	High	High	High	High	High	High	High	High	0.00345	0.0443	2.62
FALSE	High	[K].CGIAVAPVSK.[W]	1xCarbamidomethyl [C1]; 1xTMT6plex [K10]	0.0903061	0.00639194	1	5	1	A0A2C9F3H7	A0A2C9F3H7 [591-600]		0	1230.71	101	105.8	81.2	140.6	119.9	123.2	84.5	91.7	123.2	128.9			High	High	High	High	High	High	High	High	High	High	Not Found	High	0.005034	0.07069	1.39
FALSE	High	[K].CSVFYGAPSK.[S]	1xCarbamidomethyl [C1]; 1xTMT6plex [K10]	0.0197528	0.0019727	1	2	1	A0A5G2QCL1	A0A5G2QCL1 [1580-1589]		0	1344.68	82.9	71.7	97.1	85.7	89.5	77.9	114	67	85.4	82.7	246.1		High	High	High	High	High	High	High	High	High	High	High	High	0.001545	0.01375	2.76
FALSE	High	[R].CNSVLPGFIK.[T]	1xCarbamidomethyl [C1]; 1xTMT6plex [K10]; 1xTMT6plex [N-Term]	0.00167566	0.000150228	1	4	2	Q9XT00	Q9XT00 [192-201]		0	1592.92	102.6	91.7	124.4	154.2	108.4	106.1	142.9	79.2	92.6	97.9			High	High	High	High	High	High	High	High	High	High	Not Found	High	0.0001773	0.0009623	2.34
FALSE	High	[K].CVVVGDGAVGK.[T]	1xCarbamidomethyl [C1]; 1xTMT6plex [K11]; 1xTMT6plex [N-Term]	0.00615972	0.000150228	1	15	1	A0A5G2R6S0	A0A5G2R6S0 [6-16]		0	1518.87	102.4	104.6	133.7	111.1	97.4	103.9	107.3	129.5	110	100.1			High	High	High	High	High	High	High	High	High	High	Not Found	High	0.0001773	0.00391	2.78
FALSE	High	[K].CNTDDTIGDLK.[K]	1xCarbamidomethyl [C1]; 1xTMT6plex [K11]; 1xTMT6plex [N-Term]	3.85396e-06	0.000150228	1	1	1	B4F450	B4F450 [18-28]		0	1709.88	86.7	85.6	112.1	99.9	119.8	80.4	105.7	72.1	87.7	65.7	184.3		High	High	High	High	High	High	High	High	High	High	High	High	0.0001773	1.393e-06	3.39
FALSE	High	[K].CSPENLDEQIK.[K]	1xCarbamidomethyl [C1]; 1xTMT6plex [K11]; 1xTMT6plex [N-Term]	6.31425e-05	0.000150228	1	1	1	I3LUR5	I3LUR5 [589-599]		0	1790.94	72.8	86.4	76.9	94.5	95.5	110.9	103.8	83.7	92.6	90.1	192.7		High	High	High	High	High	High	High	High	High	High	High	High	0.0001773	2.816e-05	3.01
FALSE	High	[K].CQLLGQTSLMK.[R]	1xCarbamidomethyl [C1]; 1xTMT6plex [K11]; 1xTMT6plex [N-Term]	2.07524e-05	0.000150228	1	5	1	A0A287AHT8	A0A287AHT8 [369-379]		0	1736.98												No Quan Values	High	High	High	High	High	High	High	High	High	High	Not Found	High	0.0001773	8.538e-06	4.3
FALSE	High	[K].CDAWSINSGGK.[I]	1xCarbamidomethyl [C1]; 1xTMT6plex [K11]; 1xTMT6plex [N-Term]	1.41027e-05	0.000150228	1	4	1	A0A288CFV5	A0A288CFV5 [363-373]		0	1652.85	136.2	105.1	101.7	96.4	96.5	122.5	79.8	98	76.5	60.5	126.9		High	High	High	High	High	High	High	High	High	High	High	High	0.0001773	5.606e-06	3.18
FALSE	High	[K].CIEWMGAVGYTK.[D]	1xCarbamidomethyl [C1]; 1xTMT6plex [K12]	0.00309883	0.000150228	1	2	1	F1SED0	F1SED0 [384-395]		0	1643.81	79.3	74.2	113.3	50.1	71.1	73.4	80.8	70.5	78.1	77.2	332		High	High	High	High	High	High	High	High	High	High	High	High	0.0001773	0.001872	3.02
FALSE	High	[R].CVSTLLDLIQTK.[V]	1xCarbamidomethyl [C1]; 1xTMT6plex [K12]; 1xTMT6plex [N-Term]	1.33126e-05	0.000150228	2	11	2	A0A480V1M7; A0A287B5G9	A0A480V1M7 [391-402]; A0A287B5G9 [391-402]		0	1849.09	100.2	109.6	86	92.1	109.1	100.5	113.9	142.6	124.5	121.3		Shared	High	High	High	High	High	High	High	High	High	High	Not Found	High	0.0001773	5.286e-06	4.63
FALSE	High	[K].CVQYYEGSTVPEK.[K]	1xCarbamidomethyl [C1]; 1xTMT6plex [K13]	0.0533731	0.00430576	1	3	1	Q8SPS7	Q8SPS7 [250-262]		0	1788.87	103.2	100.5	111.7	123.8	120.6	87.3	111.7	96.7	114.9	129.6			High	High	High	High	High	High	High	High	High	High	Not Found	High	0.00345	0.04005	2.21
FALSE	High	[K].CRPSEQSLTDNEK.[E]	1xCarbamidomethyl [C1]; 1xTMT6plex [K13]; 1xTMT6plex [N-Term]	0.0680737	0.00461126	1	4	1	I3LLK1	I3LLK1 [2709-2721]		0	2022.03												No Quan Values	High	High	Not Found	Not Found	High	High	High	Not Found	High	High	Not Found	High	0.003682	0.05206	1.22
FALSE	High	[K].CDSSPDSAEDVHK.[V]	1xCarbamidomethyl [C1]; 1xTMT6plex [K13]; 1xTMT6plex [N-Term]	2.24969e-05	0.000150228	1	3	1	P29700	P29700 [129-141]		0	1904.91	135.2	137.6			148.8	167.5	263.4		133.8	113.9			High	High	Not Found	Not Found	High	High	High	Not Found	High	High	Not Found	High	0.0001773	9.299e-06	4.32
FALSE	High	[K].CHAIIDEQPLIFK.[N]	1xCarbamidomethyl [C1]; 1xTMT6plex [K13]; 1xTMT6plex [N-Term]	1.66693e-05	0.000150228	1	6	1	F1SU28	F1SU28 [150-162]		0	2042.15												No Quan Values	High	High	High	High	High	High	High	High	High	High	Not Found	High	0.0001773	6.744e-06	5.17
FALSE	High	[K].CVDDHMNLIPTMTK.[K]	1xCarbamidomethyl [C1]; 1xTMT6plex [K14]; 1xTMT6plex [N-Term]	0.000998244	0.000150228	1	1	1	F1SLD2	F1SLD2 [127-140]		0	2133.09	113.4	104.3	118.5	117.8	95.3	125.2	75.9	133.5	108.1	108.1			High	High	High	High	High	High	High	High	High	High	Not Found	High	0.0001773	0.0005515	4.32
FALSE	High	[R].CTLTGIPQTQALLNK.[A]	1xCarbamidomethyl [C1]; 1xTMT6plex [K15]; 1xTMT6plex [N-Term]	2.80665e-06	0.000150228	1	2	2	A0A287AWQ7	A0A287AWQ7 [413-427]		0	2116.22	89.6	90.2	87.1	102	102.7	97.3	110.4	92.4	107.7	90.2	130.5		High	High	High	High	High	High	High	High	High	High	High	High	0.0001773	9.879e-07	3.9
FALSE	High	[R].CIPALESITPANEDQK.[I]	1xCarbamidomethyl [C1]; 1xTMT6plex [K16]	0.00039258	0.000150228	1	1	1	A0A287ATN8	A0A287ATN8 [447-462]		0	2015.03												No Quan Values	High	High	High	High	High	High	High	High	High	High	High	High	0.0001773	0.0002017	3.94
FALSE	High	[K].CVGVGESDGSIWNPDGIDPK.[E]	1xCarbamidomethyl [C1]; 1xTMT6plex [K20]	1.01951e-07	0.000150228	1	3	4	P42174	P42174 [327-346]		0	2331.11	103.5	83.5	124.3	105.6	110.9	131.7	107.9	130.4	117.9	84.2			High	High	High	High	High	High	High	High	High	High	High	High	0.0001773	2.782e-08	5.31
FALSE	High	[K].CAEGYALYAQALTDQQQFGK.[A]	1xCarbamidomethyl [C1]; 1xTMT6plex [K20]; 1xTMT6plex [N-Term]	2.4222e-10	0.000150228	1	3	1	A0A480UKD4	A0A480UKD4 [476-495]		0	2720.38	88.1	108.2	120.1	119.5	111.8	106.5	91	140.1	109.5	105.2			High	High	High	High	High	High	High	High	High	High	Not Found	High	0.0001773	4.155e-11	6.94
FALSE	High	[K].CDKGPWPDQDDR.[T]	1xCarbamidomethyl [C1]; 1xTMT6plex [K3]; 1xTMT6plex [N-Term]	0.000969914	0.000150228	1	1	1	F1SIS9	F1SIS9 [280-291]		1	1946.94	108.4	88.7	90.5	104.4	81.3	90.4	94.2	75.5	129.4	61	176.2		High	High	High	High	High	High	High	High	High	High	High	High	0.0001773	0.0005353	3.76
FALSE	High	[R].CVAIFK.[D]	1xCarbamidomethyl [C1]; 1xTMT6plex [K6]; 1xTMT6plex [N-Term]	0.0847451	0.0062733	1	2	1	A5GFN6	A5GFN6 [217-222]		0	1195.73												No Quan Values	High	High	High	High	High	High	High	High	High	High	Not Found	High	0.004943	0.0663	1.8
FALSE	High	[K].CLFNHK.[F]	1xCarbamidomethyl [C1]; 1xTMT6plex [K6]; 1xTMT6plex [N-Term]	0.0566571	0.00430576	1	4	1	A0A287AYN4	A0A287AYN4 [334-339]		0	1276.72	113.4	116.8	81.8	123.5	123	98.7	121.5	107.5	114.5	99.2			High	High	High	High	High	High	High	High	High	High	Not Found	High	0.00345	0.04268	2.56
FALSE	High	[K].CGLSPEK.[V]	1xCarbamidomethyl [C1]; 1xTMT6plex [K7]	0.0353976	0.00351208	1	4	1	I3LDH5	I3LDH5 [943-949]		0	1019.54	96.6	89.4	192.5	117.6	83	84.4	142.3	99.3	101.8	93.1			High	High	High	High	High	High	High	High	High	High	Not Found	High	0.002747	0.02575	2.21
FALSE	High	[K].CDSEITK.[D]	1xCarbamidomethyl [C1]; 1xTMT6plex [K7]; 1xTMT6plex [N-Term]	0.052796	0.00430576	1	1	1	F1SRK1	F1SRK1 [1428-1434]		0	1310.7	82.8	73.7	125.4	83.8	86.9	77	109		133	65.5	262.9		High	High	High	High	High	High	High	Not Found	High	High	High	High	0.00345	0.03949	1.39
FALSE	High	[R].CIIPNHEK.[R]	1xCarbamidomethyl [C1]; 1xTMT6plex [K8]; 1xTMT6plex [N-Term]	0.0160519	0.00160105	2	3	1	A0A287BB68; F1SSA6	A0A287BB68 [630-637]; F1SSA6 [86-93]		0	1468.83	71.2	84.4	48.1	94	77.5	85.4	112.5	112.2	95.4	91.7	227.6	Shared	High	High	High	High	High	High	High	High	High	High	High	High	0.001263	0.01098	2.54
FALSE	High	[R].CLGVALAK.[E]	1xCarbamidomethyl [C1]; 1xTMT6plex [K8]; 1xTMT6plex [N-Term]	0.00292598	0.000150228	1	6	1	A0A5G2R939	A0A5G2R939 [181-188]		0	1289.8	123.9	109.9	95.7	93.7	111.6	139.3	67.2	110.7	133.5	114.5			High	High	High	High	High	High	High	High	High	High	Not Found	High	0.0001773	0.001756	3.17
FALSE	High	[K].CSTPEEIK.[K]	1xCarbamidomethyl [C1]; 1xTMT6plex [K8]; 1xTMT6plex [N-Term]	0.024284	0.00229107	1	4	1	A0A5S6IF30	A0A5S6IF30 [23-30]		0	1421.77	99.6	102.9	83.1		147.2	107	120.3	91.5	118.5	92.6	137.2		High	High	High	Not Found	High	High	High	High	High	High	High	High	0.001786	0.01715	2.87
FALSE	High	[R].CPDYIIQK.[L]	1xCarbamidomethyl [C1]; 1xTMT6plex [K8]; 1xTMT6plex [N-Term]	0.0019684	0.000150228	1	7	1	A0A287A9D0	A0A287A9D0 [573-580]		0	1494.84	88.7	91.9	93.5	100.5	93.5	93.2	102.5	101.8	106.8	96.8	130.8		High	High	High	High	High	High	High	High	High	High	High	High	0.0001773	0.001146	2.25
FALSE	High	[R].CLGNIVVK.[L]	1xCarbamidomethyl [C1]; 1xTMT6plex [K8]; 1xTMT6plex [N-Term]	0.0024348	0.000150228	1	4	2	A0A287B4R8	A0A287B4R8 [470-477]		0	1360.84	128.1	116.6	98.6	108.4	102.1	131.9	110.5	96.1	106.3	101.3			High	High	High	High	High	High	High	High	High	High	Not Found	High	0.0001773	0.001446	2.74
FALSE	High	[K].CESAFLSK.[R]	1xCarbamidomethyl [C1]; 1xTMT6plex [K8]; 1xTMT6plex [N-Term]	0.00370185	0.000150228	1	4	1	A0A287A286	A0A287A286 [96-103]		0	1399.77												No Quan Values	Not Found	Not Found	Not Found	Not Found	Not Found	Not Found	Not Found	Not Found	Not Found	Not Found	Not Found	High	0.0001773	0.002266	2.87
FALSE	High	[K].CAADLGLK.[K]	1xCarbamidomethyl [C1]; 1xTMT6plex [K8]; 1xTMT6plex [N-Term]	0.00274691	0.000150228	1	1	1	F1RKI3	F1RKI3 [84-91]		0	1305.76	126.4	116.1	104.3	112.6	96.8	106.8	118.8	114.4	107.3	96.4			High	High	High	High	High	High	High	High	High	High	Not Found	High	0.0001773	0.001648	2.45
FALSE	High	[R].CAEFLSLSK.[A]	1xCarbamidomethyl [C1]; 1xTMT6plex [K9]	0.126083	0.0095271	1	4	1	A0A5G2QY12	A0A5G2QY12 [106-114]		0	1283.69	93.5	85.4	103.8	146.4	105.2	92.8	142.3	107.7	100.1	122.8			High	High	High	High	High	High	High	High	High	High	Not Found	High	0.007559	0.1018	1.92
FALSE	High	[K].CLEHLFFFK.[L]	1xCarbamidomethyl [C1]; 1xTMT6plex [K9]; 1xTMT6plex [N-Term]	0.0112523	0.000806611	1	10	1	A0A287BEA2	A0A287BEA2 [389-397]		0	1698.94												No Quan Values	High	High	High	High	High	High	High	High	High	High	High	High	0.0006673	0.007483	3.05
FALSE	High	[KR].CLDEFPNLK.[DA]	1xCarbamidomethyl [C1]; 1xTMT6plex [K9]; 1xTMT6plex [N-Term]	0.00289258	0.000150228	2	7	1	A0A287ADR1; A0A5G2QXZ4	A0A287ADR1 [174-182]; A0A5G2QXZ4 [266-274]		0	1593.87	111.8	143.2	86.2		99	111.8	117.4	183.5	119.5	127.6		Shared	High	High	High	Not Found	High	High	High	High	High	High	Not Found	High	0.0001773	0.001734	3.31
FALSE	High	[K].CISIGPISK.[T]	1xCarbamidomethyl [C1]; 1xTMT6plex [K9]; 1xTMT6plex [N-Term]	0.00166605	0.000150228	1	4	2	A0A286ZU34	A0A286ZU34 [333-341]		0	1432.86	121.5	92.2	73.6	90	77	96.2	73.9	86.9	70.4	87.5	230.8		High	High	High	High	High	High	High	High	High	High	High	High	0.0001773	0.0009612	2.98
FALSE	High	[K].CSAGFEYSER.[G]	1xCarbamidomethyl [C1]; 1xTMT6plex [N-Term]	0.000154312	0.000150228	1	9	1	A0A287BD18	A0A287BD18 [237-246]		0	1434.65	117	123	108.8	88.4	136.3	126.2	91.9	67.9	136.2	104.3			High	High	High	High	High	High	High	High	High	High	Not Found	High	0.0001773	7.395e-05	3.45
FALSE	High	[K].CPTLEQYAMR.[A]	1xCarbamidomethyl [C1]; 1xTMT6plex [N-Term]	0.000126117	0.000150228	1	3	1	A0A5G2R4N8	A0A5G2R4N8 [385-394]		0	1497.74	111	112.8	95.7	86.5	100	135.3	86.1	59	128.3	95.8	89.4		High	High	High	High	High	High	High	High	High	High	High	High	0.0001773	5.96e-05	2.68
FALSE	High	[K].CPQIVIAFYEER.[L]	1xCarbamidomethyl [C1]; 1xTMT6plex [N-Term]	0.000561158	0.000150228	1	4	1	A0A287B0T7	A0A287B0T7 [160-171]		0	1753.91	60.7	68.8	87.6	98.7	74.7	77.4	125.4	85	82.1	70	269.7		High	High	High	High	High	High	High	High	High	High	High	High	0.0001773	0.0002965	2.94
FALSE	High	[K].CDEPILSNR.[S]	1xCarbamidomethyl [C1]; 1xTMT6plex [N-Term]	0.0473449	0.00384117	1	1	1	F1RKG8	F1RKG8 [133-141]		0	1332.68												No Quan Values	High	High	High	High	High	High	High	High	High	High	High	High	0.003099	0.03524	1.55
FALSE	High	[K].CPFTGNVSIR.[G]	1xCarbamidomethyl [C1]; 1xTMT6plex [N-Term]	0.000727232	0.000150228	1	1	1	F2Z4Y8	F2Z4Y8 [60-69]		0	1379.73	121.7	109.9	140.6	101.2	115.8	87.9	112.8	83.1	107	120			High	High	High	High	High	High	High	High	High	High	Not Found	High	0.0001773	0.0003915	2.11
FALSE	High	[K].CETSPPASPR.[S]	1xCarbamidomethyl [C1]; 1xTMT6plex [N-Term]	0.0912653	0.00639194	1	7	1	A0A287A0R3	A0A287A0R3 [664-673]		0	1330.66												No Quan Values	High	High	Not Found	Not Found	High	High	Not Found	Not Found	High	High	Not Found	High	0.005034	0.07167	1.53
FALSE	High	[K].CNVLEGEPR.[E]	1xCarbamidomethyl [C1]; 1xTMT6plex [N-Term]	0.00667186	0.000375314	1	6	1	A0A5G2QTG3	A0A5G2QTG3 [506-514]		0	1302.67												No Quan Values	High	High	High	High	High	High	High	High	High	High	Not Found	High	0.0003444	0.004268	2.69
FALSE	High	[R].CVEILSR.[A]	1xCarbamidomethyl [C1]; 1xTMT6plex [N-Term]	0.052796	0.00430576	1	5	1	A0A286ZIW5	A0A286ZIW5 [293-299]		0	1105.62	144.3	131.7	89.1	86.3	113.5	117.5	94.3	61.2	141.3	120.8			High	High	High	High	High	High	High	High	High	High	Not Found	High	0.00345	0.0396	1.89
FALSE	High	[K].CQFAHGIHELR.[S]	1xCarbamidomethyl [C1]; 1xTMT6plex [N-Term]	0.00022188	0.000150228	1	3	1	I3LB77	I3LB77 [120-130]		0	1596.83												No Quan Values	High	High	High	High	High	High	High	High	High	High	High	High	0.0001773	0.0001094	3.74
FALSE	High	[R].CFYLGHSSPTPGVGALGAALDAAPSDPVPADLR.[A]	1xCarbamidomethyl [C1]; 1xTMT6plex [N-Term]	7.54596e-13	0.000150228	1	3	1	A0A287BDD8	A0A287BDD8 [249-281]		0	3508.77												No Quan Values	High	High	Not Found	High	High	High	High	Not Found	High	High	Not Found	High	0.0001773	8.28e-14	10.83
FALSE	High	[R].CTDGFIAER.[K]	1xCarbamidomethyl [C1]; 1xTMT6plex [N-Term]	0.00249139	0.000150228	1	3	1	P48819	P48819 [28-36]		0	1297.64	121.6	119.4	131.1	96.3	131.3	141	100.3	86	100.8	72.2			High	High	High	High	High	High	High	High	High	High	Not Found	High	0.0001773	0.001477	2.98
FALSE	High	[R].CDPVDFSNSPEALR.[M]	1xCarbamidomethyl [C1]; 1xTMT6plex [N-Term]	4.3659e-05	0.000150228	1	2	1	A0A287AJA7	A0A287AJA7 [93-106]		0	1835.88	108.3	117.6	128.3	113.7	97	127.8	96.6	118.4	87.2	105.1			High	High	High	High	High	High	High	High	High	High	Not Found	High	0.0001773	1.901e-05	3.59
FALSE	High	[R].CAYGYYQDETTGR.[C]	1xCarbamidomethyl [C1]; 1xTMT6plex [N-Term]	1.50577e-06	0.000150228	1	2	1	F1RVT6	F1RVT6 [96-108]		0	1812.81	68.8	152		106.3	80.8	149.6	76.1	78.4	126.9	96.3	164.9		High	High	Not Found	High	High	High	High	High	High	High	High	High	0.0001773	5.053e-07	3.99
FALSE	High	[R].CASAEEFVQR.[L]	1xCarbamidomethyl [C1]; 1xTMT6plex [N-Term]	0.0149203	0.00160105	1	3	1	A0A5S8K922	A0A5S8K922 [37-46]		0	1425.7	84.2	73.9	116.2	140.1	88.1	94.2	145	161	106.2	91			High	High	High	High	High	High	High	High	High	High	Not Found	High	0.001263	0.01018	2.33
FALSE	High	[K].CSVPFTPIEFHYENTR.[A]	1xCarbamidomethyl [C1]; 1xTMT6plex [N-Term]	2.23676e-05	0.000150228	1	2	1	I3LNX4	I3LNX4 [240-255]		0	2226.09	111.5	110.2	74	136.1	96	115.3	123.9	102.6	118.3	112.1			High	High	High	High	High	High	High	High	High	High	Not Found	High	0.0001773	9.251e-06	4.22
FALSE	High	[R].CQSLTEDLEFR.[K]	1xCarbamidomethyl [C1]; 1xTMT6plex [N-Term]	1.40216e-05	0.000150228	1	3	1	A0A5G2R367	A0A5G2R367 [198-208]		0	1626.8	93	106.2		85.1	104.9	96.1	128.6	82.2	115.7	98.8	189.4		High	High	Not Found	High	High	High	High	High	High	High	High	High	0.0001773	5.579e-06	3.6
FALSE	High	[R].CQVFEETQIGGER.[Y]	1xCarbamidomethyl [C1]; 1xTMT6plex [N-Term]	6.42441e-05	0.000150228	1	5	1	D0G0C9	D0G0C9 [345-357]		0	1781.87	81.3	80.1		112.6	72.7	92.2	93.9	92.4	72.8	85.2	316.6		High	High	Not Found	High	High	High	High	High	High	High	High	High	0.0001773	2.877e-05	3.81
FALSE	High	[R].CAHVPSQQR.[Y]	1xCarbamidomethyl [C1]; 1xTMT6plex [N-Term]	0.0225868	0.00229107	1	2	1	A0A287BEZ5	A0A287BEZ5 [38-46]		0	1311.68												No Quan Values	High	High	Not Found	Not Found	High	High	Not Found	High	High	High	Not Found	High	0.001786	0.01583	1.7
FALSE	High	[K].CVIQPEER.[R]	1xCarbamidomethyl [C1]; 1xTMT6plex [N-Term]	0.0893562	0.00639194	1	6	1	A0A5G2QE05	A0A5G2QE05 [341-348]		0	1259.66	99.3	99.1	111.8	117	107	112.1	151.4	89.6	111.9	100.8			High	High	High	High	High	High	High	High	High	High	Not Found	High	0.005034	0.07021	1.91
FALSE	High	[K].CWAYDPSR.[R]	1xCarbamidomethyl [C1]; 1xTMT6plex [N-Term]	0.134757	0.00998136	1	8	1	A0A287BMF3	A0A287BMF3 [725-732]		0	1283.6	102.1	99.7	109	145	117.6	116.4	113	85	108.8	103.4			High	High	High	High	High	High	High	High	High	High	Not Found	High	0.007792	0.1095	1.62
FALSE	High	[K].CLSEQIADAYSSFR.[S]	1xCarbamidomethyl [C1]; 1xTMT6plex [N-Term]	1.43261e-07	0.000150228	1	2	2	A0A287AHM8	A0A287AHM8 [422-435]		0	1875.91	118.5	111.1	149.9	132	110.7	120.3	124.2		117.8	115.4			High	High	High	High	High	High	High	High	High	High	Not Found	High	0.0001773	4.023e-08	4.31
FALSE	High	[R].CTYLVLDEADR.[M]	1xCarbamidomethyl [C1]; 1xTMT6plex [N-Term]	7.87773e-06	0.000150228	1	3	1	A0A287BEA5	A0A287BEA5 [240-250]		0	1583.79	94.3	118.9	67.5	114.2	120	124.5	123	108.2	128.9	100.5			High	High	High	High	High	High	High	High	High	High	Not Found	High	0.0001773	3e-06	3.97
FALSE	High	[R].GFVGSFEELCR.[N]	1xCarbamidomethyl [C10]	0.00710357	0.000375314	1	8	1	A0A287BMY7	A0A287BMY7 [617-627]		0	1300.6												No Quan Labels	High	High	High	High	High	High	High	High	High	High	High	High	0.0003444	0.004563	2.83
FALSE	High	[K].LVQTGPLSSCR.[I]	1xCarbamidomethyl [C10]	0.00343594	0.000150228	1	2	1	A0A2C9F3C0	A0A2C9F3C0 [146-156]		0	1217.63												No Quan Labels	High	High	High	High	High	High	High	High	High	High	Not Found	High	0.0001773	0.00209	2.63
FALSE	High	[K].TTTSAVFVHCLR.[Q]	1xCarbamidomethyl [C10]	0.000770351	0.000150228	2	16	2	A0A287B885; A0A5G2QHX2	A0A287B885 [164-175]; A0A5G2QHX2 [140-151]		0	1391.71												No Quan Labels	High	High	High	High	High	High	High	High	High	High	High	High	0.0001773	0.0004167	3.59
FALSE	High	[R].DHSGGIEDICK.[S]	1xCarbamidomethyl [C10]; 1xTMT6plex [K11]; 1xTMT6plex [N-Term]	2.09163e-06	0.000150228	1	1	2	F1RU12	F1RU12 [81-91]		0	1688.87												No Quan Values	High	High	High	High	High	High	High	High	High	High	Not Found	High	0.0001773	7.184e-07	3.39
FALSE	High	[K].HGLEETAAECK.[K]	1xCarbamidomethyl [C10]; 1xTMT6plex [K11]; 1xTMT6plex [N-Term]	0.13271	0.00968228	1	1	1	F1RW28	F1RW28 [71-81]		0	1702.88	152.3	126.9	84.9	126.7	96.6	97.5	137.9	89.7	104.3	83.1			High	High	High	High	High	High	High	High	High	High	Not Found	High	0.007672	0.108	1.25
FALSE	High	[K].GIEELFLDLCK.[R]	1xCarbamidomethyl [C10]; 1xTMT6plex [K11]; 1xTMT6plex [N-Term]	9.36528e-06	0.000150228	1	3	1	A0A5G2QNH8	A0A5G2QNH8 [435-445]		0	1795.01	129.9	107.9	103.8	100.9	113.7	106	123.3	80.8	118.6	115			High	High	High	High	High	High	High	High	High	High	Not Found	High	0.0001773	3.614e-06	3.86
FALSE	High	[K].NAWADNANACAK.[Q]	1xCarbamidomethyl [C10]; 1xTMT6plex [K12]	0.000295993	0.000150228	1	4	1	I3LJB6	I3LJB6 [436-447]		0	1534.73	126.1	128.5		155.7	115.9	116.9		180.4	139.9	136.6			High	High	Not Found	High	High	High	Not Found	High	High	High	Not Found	High	0.0001773	0.0001488	3.44
FALSE	High	[R].AQFIQHGDACVK.[A]	1xCarbamidomethyl [C10]; 1xTMT6plex [K12]; 1xTMT6plex [N-Term]	4.30915e-07	0.000150228	1	7	2	I3LTB8	I3LTB8 [693-704]		0	1831.99	159.6	141.8	82.5		110.6	156.4	100.8	140.7	124.6	83.1			High	High	High	High	High	High	High	High	High	High	High	High	0.0001773	1.314e-07	4.22
FALSE	High	[R].IMPEDIIINCSK.[D]	1xCarbamidomethyl [C10]; 1xTMT6plex [K12]; 1xTMT6plex [N-Term]	5.96051e-05	0.000150228	1	1	1	I3LHM3	I3LHM3 [381-392]		0	1891.04	99.8	110.8	56.2	103.8	116.7	92.7	144.2	134.5	112.8	128.5			High	High	High	High	High	High	High	High	High	High	Not Found	High	0.0001773	2.659e-05	3.69
FALSE	High	[R].GVLMYGPPGCGK.[T]	1xCarbamidomethyl [C10]; 1xTMT6plex [K12]; 1xTMT6plex [N-Term]	3.89042e-05	0.000150228	1	1	1	A0A287B4P8	A0A287B4P8 [201-212]		0	1693.92	94.8	106.5	133.3	137.1	113	103.5	124.7	94.7	97.5	95			High	High	High	High	High	High	High	High	High	High	Not Found	High	0.0001773	1.68e-05	3.29
FALSE	High	[R].YVAAAFPSACGK.[T]	1xCarbamidomethyl [C10]; 1xTMT6plex [K12]; 1xTMT6plex [N-Term]	9.67393e-05	0.000150228	2	4	1	A0A287AES5; F6Q6B4	A0A287AES5 [330-341]; F6Q6B4 [163-174]		0	1699.92	84.7	82.2	102.6	88.7	81.7	93.2	79.6	94.4	76.6	83.5	232.8	Shared	High	High	High	High	High	High	High	High	High	High	High	High	0.0001773	4.473e-05	4.17
FALSE	High	[R].IESYWTYEVCHGK.[H]	1xCarbamidomethyl [C10]; 1xTMT6plex [K13]; 1xTMT6plex [N-Term]	7.2973e-08	0.000150228	1	6	1	A0A287BM33	A0A287BM33 [117-129]		0	2130.07	85.9	85.5	131.4	62	89	85.9	98.9	107.7	71.6	89.8	192.4		High	High	High	High	High	High	High	High	High	High	High	High	0.0001773	1.944e-08	5.85
FALSE	High	[K].MLTEAIMHDCVVK.[L]	1xCarbamidomethyl [C10]; 1xTMT6plex [K13]; 1xTMT6plex [N-Term]	0.000175177	0.000150228	1	10	1	A0A287B9M9	A0A287B9M9 [920-932]		0	2005.07	90	119	75.9	116.4	101.2	104.4	135.9	151	100.2	106			High	High	High	High	High	High	High	High	High	High	Not Found	High	0.0001773	8.474e-05	3.31
FALSE	High	[R].EVESVDLPNCHLIK.[G]	1xCarbamidomethyl [C10]; 1xTMT6plex [K14]; 1xTMT6plex [N-Term]	0.00217046	0.000150228	1	2	1	A0A5G2RAW3	A0A5G2RAW3 [29-42]		0	2111.16												No Quan Values	High	High	High	High	High	High	High	High	High	High	Not Found	High	0.0001773	0.001271	2.66
FALSE	High	[K].LEEENLIFFCQMGK.[R]	1xCarbamidomethyl [C10]; 1xTMT6plex [K14]; 1xTMT6plex [N-Term]	0.000232352	0.000150228	1	3	1	F1S179	F1S179 [92-105]		0	2216.15	102.9	105.3	123.5	99.4	103.2	136.4	105.8	114.5	109.3	99.8			High	High	High	High	High	High	High	High	High	High	Not Found	High	0.0001773	0.0001151	4.47
FALSE	High	[K].AGLPGFYDPCVGEEK.[N]	1xCarbamidomethyl [C10]; 1xTMT6plex [K15]	3.50692e-05	0.000150228	1	3	1	A0A5G2QN68	A0A5G2QN68 [457-471]		0	1867.91	86.3	98.1	166.3	132.3	90.8	97.9	124.5	112.6	90.6	100.6			High	High	High	High	High	High	High	High	High	High	Not Found	High	0.0001773	1.495e-05	3.4
FALSE	High	[R].HSQTTDDPQCPPGTK.[I]	1xCarbamidomethyl [C10]; 1xTMT6plex [K15]; 1xTMT6plex [N-Term]	6.76656e-05	0.000150228	1	1	1	A0A5G2QEJ2	A0A5G2QEJ2 [243-257]		0	2127.05												No Quan Values	High	High	Not Found	Not Found	High	High	Not Found	Not Found	High	High	Not Found	High	0.0001773	3.044e-05	3.58
FALSE	High	[R].VELLYNPAFCSLATAK.[K]	1xCarbamidomethyl [C10]; 1xTMT6plex [K16]; 1xTMT6plex [N-Term]	1.52081e-08	0.000150228	1	7	2	I3LTB8	I3LTB8 [846-861]		0	2255.25	122.7	102.9	116.9	99.3	87.4	110	104.5	80.8	95.3	71.5	108.7		High	High	High	High	High	High	High	High	High	High	High	High	0.0001773	3.583e-09	5.88
FALSE	High	[R].SSLSYEDADCVVIIGGK.[S]	1xCarbamidomethyl [C10]; 1xTMT6plex [K17]	3.34884e-05	0.000150228	1	6	1	A0A5G2QJS2	A0A5G2QJS2 [1041-1057]		0	2042.03												No Quan Values	High	High	Not Found	Not Found	High	High	High	Not Found	High	High	Not Found	High	0.0001773	1.427e-05	3.34
FALSE	High	[R].DTADDLASLCYSSDFEK.[L]	1xCarbamidomethyl [C10]; 1xTMT6plex [K17]; 1xTMT6plex [N-Term]	3.42334e-10	0.000150228	1	4	1	A0A287ADR1	A0A287ADR1 [106-122]		0	2395.14	145	153			53.2	74.7	140.7	131.6	99	302.7			High	High	Not Found	Not Found	High	High	High	High	High	High	Not Found	High	0.0001773	6.027e-11	5.75
FALSE	High	[R].EIVHIQAGQCGNQIGAK.[VF]	1xCarbamidomethyl [C10]; 1xTMT6plex [K17]; 1xTMT6plex [N-Term]	2.09268e-09	0.000150228	3	17	3	A0A287AZ37; A0A5G2R693; F2Z5K5	A0A287AZ37 [23-39]; A0A5G2R693 [3-19]; F2Z5K5 [3-19]		0	2281.25	96.5	110.1	112.2	118.3	104.3	87.1	116.9	129.5	101.5	123.5		Shared	High	High	High	High	High	High	High	High	High	High	High	High	0.0001773	4.23e-10	5.66
FALSE	High	[K].ESDFSQDVQCIISNPLFK.[S]	1xCarbamidomethyl [C10]; 1xTMT6plex [K18]; 1xTMT6plex [N-Term]	1.77047e-09	0.000150228	1	1	1	F1SAX5	F1SAX5 [181-198]		0	2585.33	102.2	131.4	82	145.5	115.9	122.4	123.5		135.1	142			High	High	High	High	High	High	High	Not Found	High	High	Not Found	High	0.0001773	3.526e-10	5.93
FALSE	High	[K].LATEQLGSFCLSEPSAGSDSFSLK.[T]	1xCarbamidomethyl [C10]; 1xTMT6plex [K24]; 1xTMT6plex [N-Term]	1.35586e-11	0.000150228	1	2	4	F1SED0	F1SED0 [165-188]		0	2989.52	109.6	104.5	108.5	101.4	93.3	99.8	89.8	97.8	103.6	98.5	93.2		High	High	High	High	High	High	High	High	High	High	High	High	0.0001773	1.858e-12	5.94
FALSE	High	[K].EVEAVIPDHCVFASNTSALPISEIAAVSK.[R]	1xCarbamidomethyl [C10]; 1xTMT6plex [K29]; 1xTMT6plex [N-Term]	1.61189e-11	0.000150228	1	2	2	Q29554	Q29554 [461-489]		0	3512.87	106	149.5	79.5	141.9	124	125.5	53.4	102.1	63.2	155			High	High	High	High	High	High	High	High	High	High	Not Found	High	0.0001773	2.247e-12	9.24
FALSE	High	[R].DLWALNKEDCSQMVVQR.[L]	1xCarbamidomethyl [C10]; 1xTMT6plex [K7]; 1xTMT6plex [N-Term]	0.00405735	0.000150228	1	4	1	A0A287AWK3	A0A287AWK3 [232-248]		1	2550.32	94.5	87.1	83.4	102	88.7	78.6	125.5	96.9	108.4	80.2	154.7		High	High	High	High	High	High	High	High	High	High	High	High	0.0001773	0.002501	2.67
FALSE	High	[R].LQVEHPVTECITGLDLVQEMIR.[V]	1xCarbamidomethyl [C10]; 1xTMT6plex [N-Term]	1.09255e-07	0.000150228	1	9	1	P0DTA4	P0DTA4 [354-375]		0	2809.48	172.3	129.6			131	142.3		259.6	132.5	132.7			High	High	Not Found	Not Found	High	High	Not Found	High	High	High	Not Found	High	0.0001773	2.99e-08	6.79
FALSE	High	[R].ETLEQGLDFCR.[R]	1xCarbamidomethyl [C10]; 1xTMT6plex [N-Term]	0.000268366	0.000150228	1	3	3	A0A286ZU34	A0A286ZU34 [572-582]		0	1596.79	109.3	109	99.2	118.4	90.8	106.8	101.8	118.4	87	116	43.3		High	High	High	High	High	High	High	High	High	High	High	High	0.0001773	0.0001344	3.15
FALSE	High	[R].VSEQQLLEDCGIR.[L]	1xCarbamidomethyl [C10]; 1xTMT6plex [N-Term]	2.14043e-06	0.000150228	1	2	1	I3LNN4	I3LNN4 [486-498]		0	1775.92	95.9	123.3	69	114.3	131.6	108.3	119.5	94.5	118.5	125.1			High	High	High	High	High	High	High	High	High	High	Not Found	High	0.0001773	7.394e-07	3.7
FALSE	High	[R].SFDAEGTGYCR.[A]	1xCarbamidomethyl [C10]; 1xTMT6plex [N-Term]	3.89042e-05	0.000150228	1	1	2	I3LC73	I3LC73 [214-224]		0	1491.67	215.2	139.9	137.1	96.5	114.6	105.4	77.2	44.9	80.1	89.2			High	High	High	High	High	High	High	High	High	High	Not Found	High	0.0001773	1.677e-05	3.53
FALSE	High	[R].LSALGNVTTCNDYVALVHPDLDR.[E]	1xCarbamidomethyl [C10]; 1xTMT6plex [N-Term]	5.97626e-09	0.000150228	1	2	1	A0A5G2R117	A0A5G2R117 [101-123]		0	2772.42												No Quan Values	High	High	High	High	High	High	High	High	High	High	Not Found	High	0.0001773	1.312e-09	4.73
FALSE	High	[K].SGILPILVHCLER.[D]	1xCarbamidomethyl [C10]; 1xTMT6plex [N-Term]	9.80737e-06	0.000150228	1	2	1	A0A5G2R9L2	A0A5G2R9L2 [113-125]		0	1736.01												No Quan Values	High	High	Not Found	High	High	High	High	High	High	High	Not Found	High	0.0001773	3.811e-06	4.08
FALSE	High	[K].AMNNNWHPGCFR.[C]	1xCarbamidomethyl [C10]; 1xTMT6plex [N-Term]	0.000779277	0.000150228	1	6	1	A0A5G2QR54	A0A5G2QR54 [90-101]		0	1732.8												No Quan Values	High	High	High	High	High	High	High	High	High	High	High	High	0.0001773	0.0004218	3.08
FALSE	High	[R].SAMPADAPLCLR.[L]	1xCarbamidomethyl [C10]; 1xTMT6plex [N-Term]	4.24184e-05	0.000150228	1	1	2	F1S6B5	F1S6B5 [358-369]		0	1530.8	94.9	122.6	102.9	137.8	98	119	94.1	130.6	78.3	121.9			High	High	High	High	High	High	High	High	High	High	Not Found	High	0.0001773	1.844e-05	3.66
FALSE	High	[K].EFTVNMTDTCER.[C]	1xCarbamidomethyl [C10]; 1xTMT6plex [N-Term]	8.39354e-06	0.000150228	1	3	1	I3LLG4	I3LLG4 [277-288]		0	1731.79	107.5	109.8	107.6	160.2	105.9	87.6	82.6	137.4	107.8	93.7			High	High	High	High	High	High	High	High	High	High	Not Found	High	0.0001773	3.209e-06	4.24
FALSE	High	[R].VAVETLGVPCFLGGMAR.[G]	1xCarbamidomethyl [C10]; 1xTMT6plex [N-Term]	2.92224e-06	0.000150228	1	5	2	A0A286ZIW5	A0A286ZIW5 [323-339]		0	2006.08	143.8	129.1	69.4	114.2	98	112.1	62.5	127.9	111	132.1			High	High	High	High	High	High	High	High	High	High	Not Found	High	0.0001773	1.03e-06	4.66
FALSE	High	[K].TVTDMLMTICAR.[I]	1xCarbamidomethyl [C10]; 1xTMT6plex [N-Term]	4.51957e-05	0.000150228	1	2	1	A0A287AC34	A0A287AC34 [107-118]		0	1640.84	77.3	87.7	78.7	91.4	90.5	89.9	94.8	103.4	89	83.4	213.8		High	High	High	High	High	High	High	High	High	High	High	High	0.0001773	1.975e-05	3.37
FALSE	High	[K].TAGPQSQVLCGVVMDR.[S]	1xCarbamidomethyl [C10]; 1xTMT6plex [N-Term]	2.74404e-09	0.000150228	1	3	2	A0A287AI37	A0A287AI37 [516-531]		0	1947	77.9	79.2	86.6	125.4	75.8	82.4	93.3	105	75	81.7	217.8		High	High	High	High	High	High	High	High	High	High	High	High	0.0001773	5.653e-10	4.74
FALSE	High	[R].NPDGSERPWCYTTDPQVER.[E]	1xCarbamidomethyl [C10]; 1xTMT6plex [N-Term]	9.75098e-06	0.000150228	1	1	1	F1SPS6	F1SPS6 [256-274]		0	2536.17												No Quan Values	High	High	High	High	High	High	High	Not Found	High	High	High	High	0.0001773	3.779e-06	3.26
FALSE	High	[K].HQIFPVSEDCLVLNIYSPAEATTGAR.[R]	1xCarbamidomethyl [C10]; 1xTMT6plex [N-Term]	1.3897e-09	0.000150228	1	2	1	I3LEI5	I3LEI5 [115-140]		0	3117.59	18.8	144.7		240.9	88	58.7	113.3	182	40	213.6			High	High	Not Found	High	High	High	High	High	High	High	Not Found	High	0.0001773	2.73e-10	9.25
FALSE	High	[K].TTTSAVFVHCLR.[Q]	1xCarbamidomethyl [C10]; 1xTMT6plex [N-Term]	1.61025e-05	0.000150228	2	16	1	A0A287B885; A0A5G2QHX2	A0A287B885 [164-175]; A0A5G2QHX2 [140-151]		0	1620.87	146.9	146.3		194	114	145		178	64.7	111.1		Shared	High	High	Not Found	High	High	High	Not Found	High	High	High	Not Found	High	0.0001773	6.492e-06	4.21
FALSE	High	[R].VTELQQQPLCTSVNTIYDNAVR.[G]	1xCarbamidomethyl [C10]; 1xTMT6plex [N-Term]	9.58864e-09	0.000150228	1	1	1	I3L995	I3L995 [242-263]		0	2778.43	56.2	64.8	90.4	97.6	52.1	64.5		87.1	67.4	55.5	464.4		High	High	High	High	High	High	Not Found	High	High	High	High	High	0.0001773	2.183e-09	7.18
FALSE	High	[R].ELPPDQAEYCIAR.[M]	1xCarbamidomethyl [C10]; 1xTMT6plex [N-Term]	0.000141529	0.000150228	2	5	3	I3LLY3; F1RI39	I3LLY3 [847-859]; F1RI39 [892-904]		0	1790.89	89	99.8	104.3	99.5	110.3	107.7	109.9	79.9	114.3	105.5	79.7	Shared	High	High	High	High	High	High	High	High	High	High	High	High	0.0001773	6.719e-05	3.4
FALSE	High	[R].SSWTYKDDPCQK.[Y]	1xCarbamidomethyl [C10]; 2xTMT6plex [K6; K12]; 1xTMT6plex [N-Term]	0.00524924	0.000150228	1	5	1	A0A287AUI7	A0A287AUI7 [269-280]		1	2202.15	81.4	97.3	86.8	114.8	77.5	81.2	112.5	93.2	76.9	92.5	185.8		High	High	High	High	High	High	High	High	High	High	High	High	0.0001773	0.003304	3.5
FALSE	High	[R].DLTTAGAVTQCYR.[D]	1xCarbamidomethyl [C11]	0.000108562	0.000150228	1	2	1	A0A287APR1	A0A287APR1 [147-159]		0	1455.69												No Quan Labels	High	High	High	Not Found	High	High	Not Found	Not Found	High	High	High	High	0.0001773	5.047e-05	3.79
FALSE	High	[K].TAPSVYPLAPCGR.[D]	1xCarbamidomethyl [C11]	0.0116408	0.00101324	1	4	1	A0A287ATT2	A0A287ATT2 [5-17]		0	1388.7												No Quan Labels	High	High	High	Not Found	High	High	High	Not Found	High	High	High	High	0.0008214	0.007767	2.84
FALSE	High	[K].SVYQQTQALLCK.[N]	1xCarbamidomethyl [C11]; 1xTMT6plex [K12]; 1xTMT6plex [N-Term]	2.84514e-07	0.000150228	1	3	2	F1RV26	F1RV26 [7-18]		0	1897.06	105.4	150.4	93.4	126.4	127.3	109	75.8	46.1	139.4	126.7			High	High	High	High	High	High	High	High	High	High	Not Found	High	0.0001773	8.418e-08	5.52
FALSE	High	[K].YGYEIPVDMLCK.[R]	1xCarbamidomethyl [C11]; 1xTMT6plex [K12]; 1xTMT6plex [N-Term]	1.40511e-06	0.000150228	1	6	2	A0A5G2QTK7	A0A5G2QTK7 [105-116]		0	1946.02	113.5	128.9	113.3	102.1	103.3	126.5	107	76.8	104	124.6			High	High	High	High	High	High	High	High	High	High	Not Found	High	0.0001773	4.69e-07	3.97
FALSE	High	[R].FSGGYPALMDCMNK.[L]	1xCarbamidomethyl [C11]; 1xTMT6plex [K14]	0.000341868	0.000150228	1	1	1	A0A287AGE2	A0A287AGE2 [127-140]		0	1819.84	108.2	96.7	88.4	121.3	89.9	118.2	139.8	102.9	115.7	118.9			High	High	High	High	High	High	High	High	High	High	Not Found	High	0.0001773	0.0001739	3.44
FALSE	High	[K].LHYGDLTDSTCLVK.[I]	1xCarbamidomethyl [C11]; 1xTMT6plex [K14]; 1xTMT6plex [N-Term]	3.10216e-07	0.000150228	1	5	1	A0A5G2QRL7	A0A5G2QRL7 [60-73]		0	2080.11	107.8	95.7	155.6	104	100.8	124.8	100.2	108.5	93	109.6			High	High	High	High	High	High	High	High	High	High	Not Found	High	0.0001773	9.233e-08	5.69
FALSE	High	[R].VEAEDAGVYYCQQNK.[E]	1xCarbamidomethyl [C11]; 1xTMT6plex [K15]; 1xTMT6plex [N-Term]	8.45977e-07	0.000150228	1	5	1	A0A287A4Y3	A0A287A4Y3 [77-91]		0	2232.1	64.6	99	88	138.8	67.1	97.8	70.3	106.7	72.6	64.5	230.3		High	High	High	High	High	High	High	High	High	High	High	High	0.0001773	2.708e-07	4.3
FALSE	High	[K].SAAGEFADDPCSSVK.[R]	1xCarbamidomethyl [C11]; 1xTMT6plex [K15]; 1xTMT6plex [N-Term]	3.78978e-09	0.000150228	1	3	2	A0A5G2R7Z4	A0A5G2R7Z4 [106-120]		0	1998.98	111.4	123.9	90.4	99.9	110.3	105	93.1	127	111.1	128.1			High	High	High	High	High	High	High	High	High	High	Not Found	High	0.0001773	8.001e-10	3.94
FALSE	High	[K].VGLSGVPADACAAAQK.[A]	1xCarbamidomethyl [C11]; 1xTMT6plex [K16]; 1xTMT6plex [N-Term]	1.02919e-06	0.000150228	1	2	1	A0A5G2QLT5	A0A5G2QLT5 [440-455]		0	1973.09	62.4	85.8	80.5	98.6	81.6	85.9	70.1	138.5	72.7	76.1	248		High	High	High	High	High	High	High	High	High	High	High	High	0.0001773	3.354e-07	4.6
FALSE	High	[K].RYPNVFGIGDCTNLPTSK.[T]	1xCarbamidomethyl [C11]; 1xTMT6plex [K18]; 1xTMT6plex [N-Term]	7.46755e-08	0.000150228	1	3	1	F1SN58	F1SN58 [327-344]		1	2497.33	93.5	95.9	107.7	86.5	79.2	68.7	95.5	102.9	89.5	92.6	187.9		High	High	High	High	High	High	High	High	High	High	High	High	0.0001773	1.987e-08	5.74
FALSE	High	[K].NESYDIVISNCVINLVPDK.[Q]	1xCarbamidomethyl [C11]; 1xTMT6plex [K19]; 1xTMT6plex [N-Term]	7.65388e-06	0.000150228	1	2	1	F1S850	F1S850 [167-185]		0	2650.42	90.2	81.1	144.6	140.3	97.7	87.9	132	141.7	88.7	95.8			High	High	High	High	High	High	High	High	High	High	Not Found	High	0.0001773	2.917e-06	2.73
FALSE	High	[K].GAQEIFNELPCEYVEPHELK.[E]	1xCarbamidomethyl [C11]; 1xTMT6plex [K20]	0.0591662	0.00430576	2	3	1	A0A287BAZ8; F1SLX5	A0A287BAZ8 [265-284]; F1SLX5 [230-249]		0	2631.3	79.8	68	56	113.6	77.7	77.4	71.3	97.5	74.6	66.1	318	Shared	High	High	High	High	High	High	High	High	High	High	High	High	0.00345	0.04482	1.77
FALSE	High	[K].NIDGQQTIIACIESHQFQPK.[N]	1xCarbamidomethyl [C11]; 1xTMT6plex [K20]; 1xTMT6plex [N-Term]	1.71112e-12	0.000150228	1	1	2	A0A5K1UD05	A0A5K1UD05 [147-166]		0	2785.47	98.2	116	95.5	115.2	101.3	82.6	96	86.6	106	85.5	117.2		High	High	High	High	High	High	High	High	High	High	High	High	0.0001773	2.003e-13	7.8
FALSE	High	[K].VHSPSGALEECYVTEIDQDK.[Y]	1xCarbamidomethyl [C11]; 1xTMT6plex [K20]; 1xTMT6plex [N-Term]	1.50652e-09	0.000150228	1	4	1	A0A287A4W0	A0A287A4W0 [2368-2387]		0	2735.36	90.9	98.1	151.6	80.7	133.2	109.2	163.9	93	92.3	87			High	High	High	High	High	High	High	High	High	High	Not Found	High	0.0001773	2.966e-10	7.77
FALSE	High	[K].YQLGAPVAGTCYQAEWDDYVPK.[L]	1xCarbamidomethyl [C11]; 1xTMT6plex [K22]; 1xTMT6plex [N-Term]	2.89019e-09	0.000150228	1	1	1	F1RKG8	F1RKG8 [158-179]		0	2989.48	82.6	89.3	124.7	132.1	71.4	81.2	95.5	81.1	83.3	82.3	176.3		High	High	High	High	High	High	High	High	High	High	High	High	0.0001773	5.981e-10	4.97
FALSE	High	[K].MTYMVHDFTDCGGVAMGMYNQDK.[S]	1xCarbamidomethyl [C11]; 1xTMT6plex [K23]; 1xTMT6plex [N-Term]	1.82802e-05	0.000150228	1	3	1	A0A287A8M1	A0A287A8M1 [203-225]		0	3129.4	73.4	72.8	54.6	96.5	54.6	79.6	49.2	103.5	77.8	64.8	373.2		High	High	High	High	High	High	High	High	High	High	High	High	0.0001773	7.431e-06	4.6
FALSE	High	[K].EGGQYGLVAACAAGGQGHAMIVEAYPK.[-]	1xCarbamidomethyl [C11]; 1xTMT6plex [K27]; 1xTMT6plex [N-Term]	5.43234e-13	0.000150228	1	6	2	A0A287BPJ7	A0A287BPJ7 [449-475]		0	3163.61												No Quan Values	High	High	High	High	High	High	High	High	High	High	High	High	0.0001773	5.821e-14	6.98
FALSE	High	[R].EGLGNNYLGGCSPAEEEEPDPGNLEVDHDFFQEK.[V]	1xCarbamidomethyl [C11]; 1xTMT6plex [K34]; 1xTMT6plex [N-Term]	4.49826e-11	0.000150228	1	2	1	A0A5G2Q8G2	A0A5G2Q8G2 [342-375]		0	4250.95												No Quan Values	High	High	High	High	High	High	Not Found	High	High	High	Not Found	High	0.0001773	6.774e-12	6.44
FALSE	High	[R].NPDNDEKGPWCYTTDPETR.[F]	1xCarbamidomethyl [C11]; 1xTMT6plex [K7]; 1xTMT6plex [N-Term]	2.11589e-06	0.000150228	1	7	1	A0A287A481	A0A287A481 [159-177]		1	2753.29	113.2	113.5	106.8	86.5	122.9	98.8	95.3	58.1	92.1	66	146.9		High	High	High	High	High	High	High	High	High	High	High	High	0.0001773	7.304e-07	3.34
FALSE	High	[K].GVGMNEPLVDCEGYPR.[S]	1xCarbamidomethyl [C11]; 1xTMT6plex [N-Term]	1.23122e-09	0.000150228	1	1	1	A0A286ZLP7	A0A286ZLP7 [49-64]		0	2021.96	106.4	107.4	52.3	125.9	149.6	104.1	90.1	137.8	119.2	107.1			High	High	High	High	High	High	High	High	High	High	Not Found	High	0.0001773	2.392e-10	4.41
FALSE	High	[R].GLTEPQIQVVCR.[Q]	1xCarbamidomethyl [C11]; 1xTMT6plex [N-Term]	0.00173449	0.000150228	1	3	1	A0A5G2Q7M0	A0A5G2Q7M0 [73-84]		0	1628.9	81.9	100.3	137.2	153.4	99.6	91.2	123.5	122.3	99.2	91.5			High	High	High	High	High	High	High	High	High	High	Not Found	High	0.0001773	0.001001	2.99
FALSE	High	[R].YLPDTLLLEECGLLR.[K]	1xCarbamidomethyl [C11]; 1xTMT6plex [N-Term]	3.65135e-05	0.000150228	1	4	2	A0A5G2QXV8	A0A5G2QXV8 [196-210]		0	2034.11	118.1	107.4	134.9	161.8	96.7	130.1		108	125.2	117.8			High	High	High	High	High	High	High	High	High	High	High	High	0.0001773	1.564e-05	3.37
FALSE	High	[K].TSYGWIEIVGCADR.[S]	1xCarbamidomethyl [C11]; 1xTMT6plex [N-Term]	5.23141e-06	0.000150228	1	1	1	F1SII4	F1SII4 [454-467]		0	1855.92	106.6	94.8	81.9	74.4	94.6	101.2	86.6	62	115.7	88.5	193.8		High	High	High	High	High	High	High	High	High	High	High	High	0.0001773	1.93e-06	3.64
FALSE	High	[K].FPLAGLEENYCR.[N]	1xCarbamidomethyl [C11]; 1xTMT6plex [N-Term]	9.20468e-06	0.000150228	1	7	2	A0A287A481	A0A287A481 [147-158]		0	1697.85	128.3	122.3	122.8	106.3	123.1	115.4	101.1	92.2	98.7	89.8			High	High	High	High	High	High	High	High	High	High	Not Found	High	0.0001773	3.557e-06	4.13
FALSE	High	[R].SSPAPSSGSPCLSR.[C]	1xCarbamidomethyl [C11]; 1xTMT6plex [N-Term]	0.0256737	0.00229107	1	1	1	F1RFL2	F1RFL2 [1384-1397]		0	1618.81												No Quan Values	High	High	High	Not Found	High	High	Not Found	High	High	High	Not Found	High	0.001786	0.01824	2.32
FALSE	High	[K].AITSELLHLGCNVVIASR.[K]	1xCarbamidomethyl [C11]; 1xTMT6plex [N-Term]	1.6582e-08	0.000150228	1	1	1	I3L8Q5	I3L8Q5 [33-50]		0	2182.22	90.9	95.5	67.7	153	113.3	101.4	92.1	117.2	121.9	147.1			High	High	High	High	High	High	High	High	High	High	Not Found	High	0.0001773	3.93e-09	5.19
FALSE	High	[K].MQQHEQALADCR.[R]	1xCarbamidomethyl [C11]; 1xTMT6plex [N-Term]	0.0607879	0.00430576	1	2	1	F1RG35	F1RG35 [73-84]		0	1715.82												No Quan Values	High	High	Not Found	Not Found	High	High	Not Found	Not Found	High	High	Not Found	High	0.00345	0.04612	1.47
FALSE	High	[K].TAPSVYPLAPCGR.[D]	1xCarbamidomethyl [C11]; 1xTMT6plex [N-Term]	0.000148209	0.000150228	1	4	2	A0A287ATT2	A0A287ATT2 [5-17]		0	1617.86	73.6	81.5	101.8	100.7	83.8	86.3	104.4	95.1	113.6	63.2	195.9		High	High	High	High	High	High	High	High	High	High	High	High	0.0001773	7.09e-05	3.33
FALSE	High	[R].YVGNPSQVLNCER.[R]	1xCarbamidomethyl [C11]; 1xTMT6plex [N-Term]	5.035e-07	0.000150228	1	4	1	A0A5G2QL53	A0A5G2QL53 [1270-1282]		0	1764.89	75.7	96.2	81.8	69.5	85.3	76.8	110	84.2	90	105.2	225.2		High	High	High	High	High	High	High	High	High	High	High	High	0.0001773	1.553e-07	3.45
FALSE	High	[R].DLTTAGAVTQCYR.[D]	1xCarbamidomethyl [C11]; 1xTMT6plex [N-Term]	2.76429e-07	0.000150228	1	2	1	A0A287APR1	A0A287APR1 [147-159]		0	1684.85	128.3	121	84.8	117.6	118.2	87.1	98.2	97.2	125.5	122.3			High	High	High	High	High	High	High	High	High	High	Not Found	High	0.0001773	8.15e-08	4.21
FALSE	High	[K].EVGPTYKDPVCLTK.[M]	1xCarbamidomethyl [C11]; 2xTMT6plex [K7; K14]; 1xTMT6plex [N-Term]	0.00217046	0.000150228	1	4	1	A0A5G2QW05	A0A5G2QW05 [524-537]		1	2294.3	82.6	80.9	101	104.5	71.1	81.2	90.8	86.4	88.7	77.6	235.2		High	High	High	High	High	High	High	High	High	High	High	High	0.0001773	0.001273	3.11
FALSE	High	[R].ALGGGAEFTTACDFR.[L]	1xCarbamidomethyl [C12]	7.81561e-05	0.000150228	1	2	1	F1S2X3	F1S2X3 [157-171]		0	1572.71												No Quan Labels	High	High	High	High	High	High	High	High	High	High	Not Found	High	0.0001773	3.564e-05	3.76
FALSE	High	[R].LGPNYLQIPVNCPFR.[A]	1xCarbamidomethyl [C12]	2.34234e-05	0.000150228	1	2	7	F1SGS9	F1SGS9 [389-403]		0	1787.93												No Quan Labels	High	High	High	High	High	High	High	High	High	High	High	High	0.0001773	9.695e-06	4.31
FALSE	High	[R].IIYGGSVTGATCK.[E]	1xCarbamidomethyl [C12]; 1xTMT6plex [K13]; 1xTMT6plex [N-Term]	1.74287e-07	0.000150228	1	3	1	A0A288CFT0	A0A288CFT0 [244-256]		0	1785	98.7	132.7		95.7	107	111.9	103.3	97.7	111.8	82.7	158.5		High	High	Not Found	High	High	High	High	High	High	High	High	High	0.0001773	4.969e-08	4.34
FALSE	High	[K].QESEITYLVPWCK.[L]	1xCarbamidomethyl [C12]; 1xTMT6plex [K13]; 1xTMT6plex [N-Term]	1.72923e-06	0.000150228	1	3	2	F1SP56	F1SP56 [124-136]		0	2111.12	76.9	78.2	115.1	48.5	61	107.3	99.9	102.5	68.5	83.6	258.5		High	High	High	High	High	High	High	High	High	High	High	High	0.0001773	5.875e-07	3.74
FALSE	High	[K].VYQLLVNEQEPCK.[F]	1xCarbamidomethyl [C12]; 1xTMT6plex [K13]; 1xTMT6plex [N-Term]	7.43638e-06	0.000150228	1	6	1	A0A287ABS5	A0A287ABS5 [1127-1139]		0	2078.14	62.1	65.6	103.7	80.9	76.9	61.3	51.2	119	75.1	85.7	318.4		High	High	High	High	High	High	High	High	High	High	High	High	0.0001773	2.828e-06	4.99
FALSE	High	[R].NITPADAGTYYCVK.[F]	1xCarbamidomethyl [C12]; 1xTMT6plex [K14]; 1xTMT6plex [N-Term]	7.81561e-05	0.000150228	1	7	1	A0A5G2RAN0	A0A5G2RAN0 [95-108]		0	2031.06	99.6	130.3	205.3		97.3	132.1		193.3	113.6	128.4			High	High	High	Not Found	High	High	Not Found	High	High	High	Not Found	High	0.0001773	3.554e-05	2.99
FALSE	High	[R].AGQTTYSGVIDCFWK.[I]	1xCarbamidomethyl [C12]; 1xTMT6plex [K15]	1.61363e-06	0.000150228	1	9	1	A0A286ZKD4	A0A286ZKD4 [534-548]		0	1961.96	124.6	149		117.3	129.1	116.8	119.9	62	133.6	147.7			High	High	Not Found	High	High	High	High	High	High	High	Not Found	High	0.0001773	5.427e-07	4.74
FALSE	High	[K].SSDILGGEFSTCFTK.[L]	1xCarbamidomethyl [C12]; 1xTMT6plex [K15]; 1xTMT6plex [N-Term]	8.25379e-09	0.000150228	1	8	2	Q56VQ1	Q56VQ1 [508-522]		0	2107.08	113.1	123.9	110.8	120.5	112.7	83.9	89	103.5	91.6	151.1			High	High	High	High	High	High	High	High	High	High	Not Found	High	0.0001773	1.859e-09	4.84
FALSE	High	[R].FDMHGDINTIVCNSK.[D]	1xCarbamidomethyl [C12]; 1xTMT6plex [K15]; 1xTMT6plex [N-Term]	7.42043e-05	0.000150228	1	5	2	A0A5G2QD67	A0A5G2QD67 [79-93]		0	2209.11	124.1	136.1		133.8	121.5	134.9		151.4	154.4	143.7			High	High	High	High	High	High	High	High	High	High	Not Found	High	0.0001773	3.357e-05	3.97
FALSE	High	[R].RNPELLQQWEYCGQPK.[V]	1xCarbamidomethyl [C12]; 1xTMT6plex [K16]; 1xTMT6plex [N-Term]	3.43595e-09	0.000150228	1	1	2	F1S227	F1S227 [100-115]		1	2504.31	106.5	110.6	108.4	133.2	101.4	106.4	121.1	109.1	104.4	98.8			High	High	High	High	High	High	High	High	High	High	Not Found	High	0.0001773	7.218e-10	6.62
FALSE	High	[K].VIVVGNPANTNCLTASK.[S]	1xCarbamidomethyl [C12]; 1xTMT6plex [K17]; 1xTMT6plex [N-Term]	3.2622e-09	0.000150228	1	4	2	A0A5G2QFC2	A0A5G2QFC2 [144-160]		0	2216.25	101.2	100	57.7	76.8	87.3	88.1	53.3	107	106.4	75.2	247.2		High	High	High	High	High	High	High	High	High	High	High	High	0.0001773	6.809e-10	5.02
FALSE	High	[K].FLDGNELTLADCNLLPK.[L]	1xCarbamidomethyl [C12]; 1xTMT6plex [K17]; 1xTMT6plex [N-Term]	2.8392e-06	0.000150228	1	3	1	A0A286ZVF0	A0A286ZVF0 [130-146]		0	2391.3	104	117.3		105.4	101.8	116.1	128	178.6	141.5	107.3			High	High	Not Found	High	High	High	High	High	High	High	Not Found	High	0.0001773	9.977e-07	5.7
FALSE	High	[K].FLDGNEMTLADCNLLPK.[L]	1xCarbamidomethyl [C12]; 1xTMT6plex [K17]; 1xTMT6plex [N-Term]	5.13356e-08	0.000150228	1	2	1	A0A5G2Q8W1	A0A5G2Q8W1 [162-178]		0	2409.26	110.8	107.2	148.7	127.5	119.1	103.1	92.8	111.7	92.4	86.8			High	High	High	High	High	High	High	High	High	High	Not Found	High	0.0001773	1.326e-08	5.31
FALSE	High	[K].DVSSLFPDVVNCMQTDNLELK.[K]	1xCarbamidomethyl [C12]; 1xTMT6plex [K21]; 1xTMT6plex [N-Term]	0.000104268	0.000150228	1	7	1	A0A480V1M7	A0A480V1M7 [46-66]		0	2882.47												No Quan Values	High	High	High	High	High	High	Not Found	High	High	High	Not Found	High	0.0001773	4.837e-05	4.32
FALSE	High	[K].DVSALFPDVVNCMQTDNLELK.[K]	1xCarbamidomethyl [C12]; 1xTMT6plex [K21]; 1xTMT6plex [N-Term]	1.57764e-09	0.000150228	1	4	1	A0A287B5G9	A0A287B5G9 [46-66]		0	2866.47	57.2	62	64.5	64.2	59.8	65.6	56.6	76.8	69.6	65.5	458.1		High	High	High	High	High	High	High	High	High	High	High	High	0.0001773	3.127e-10	6.27
FALSE	High	[K].VVQNEFTLGEECEMETLTGEK.[V]	1xCarbamidomethyl [C12]; 1xTMT6plex [K21]; 1xTMT6plex [N-Term]	1.99418e-08	0.000150228	1	3	2	P49924	P49924 [58-78]		0	2901.43	93.3	142.1	63.4	164.6	47	178.8	94.8	133.5	48	134.6			High	High	High	High	High	High	High	High	High	High	Not Found	High	0.0001773	4.812e-09	5.91
FALSE	High	[K].NEFHTSMTLTGCR.[S]	1xCarbamidomethyl [C12]; 1xTMT6plex [N-Term]	1.22803e-05	0.000150228	1	2	2	A0A287BQZ1	A0A287BQZ1 [326-338]		0	1782.85	87	63.9	44.9	44.7	86.1	65.8	66.1	131	94.4	82.1	334		High	High	High	High	High	High	High	High	High	High	High	High	0.0001773	4.853e-06	3.18
FALSE	High	[R].TPPLLENILPQCYQR.[V]	1xCarbamidomethyl [C12]; 1xTMT6plex [N-Term]	1.50577e-06	0.000150228	1	3	2	F6Q4K6	F6Q4K6 [294-308]		0	2071.12	92.9	99.4	109.1	131.2	102.4	89.1	118.5	153.2	109.4	94.8			High	High	High	High	High	High	High	High	High	High	Not Found	High	0.0001773	5.048e-07	6.21
FALSE	High	[R].NTSTNEVGWFPCNR.[V]	1xCarbamidomethyl [C12]; 1xTMT6plex [N-Term]	5.07195e-05	0.000150228	1	3	1	A0A286ZQX2	A0A286ZQX2 [641-654]		0	1910.9	110.6	125	113.7		128.7	102.3	135.8	158	122.7	103.3			High	High	High	Not Found	High	High	High	High	High	High	Not Found	High	0.0001773	2.237e-05	2.9
FALSE	High	[R].GFIASQGPGSGCGR.[G]	1xCarbamidomethyl [C12]; 1xTMT6plex [N-Term]	2.68996e-05	0.000150228	1	2	2	A0A287AK89	A0A287AK89 [1938-1951]		0	1579.78	77.6	98.1	112	106.3	98.1	81.6	89.3	92.8	76.3	63.2	204.8		High	High	High	High	High	High	High	High	High	High	High	High	0.0001773	1.126e-05	4.11
FALSE	High	[K].VLHEAEGHIVTCETNTGEVYR.[G]	1xCarbamidomethyl [C12]; 1xTMT6plex [N-Term]	2.41085e-05	0.000150228	1	2	1	A0A5G2QV25	A0A5G2QV25 [9-29]		0	2643.3	59.7	69.8	97.1	76.4	65.8	62.5	93	98.4	52.8	71.5	352.8		High	High	High	High	High	High	High	High	High	High	High	High	0.0001773	1.001e-05	4.25
FALSE	High	[K].HYNTNHEADDWCVPSR.[E]	1xCarbamidomethyl [C12]; 1xTMT6plex [N-Term]	0.0829636	0.00594007	1	4	1	A0A286ZQW2	A0A286ZQW2 [375-390]		0	2229.99	92	102.4	156.6	83.1	104.7	102.1	159.6	113.7	93	92.8			High	High	High	High	High	High	High	High	High	High	Not Found	High	0.004692	0.06474	2.04
FALSE	High	[R].LQQVLHADSGPCLPYLLSR.[L]	1xCarbamidomethyl [C12]; 1xTMT6plex [N-Term]	1.31392e-07	0.000150228	1	6	1	A0A5G2QN21	A0A5G2QN21 [186-204]		0	2396.3	66.9	81.4	106.5	106	77.8	68.9	108.4	78.1	80.4	84.5	241.1		High	High	High	High	High	High	High	High	High	High	High	High	0.0001773	3.652e-08	7.16
FALSE	High	[R].IYPVLGTYWDNCNR.[CW]	1xCarbamidomethyl [C12]; 1xTMT6plex [N-Term]	0.00347558	0.000150228	1	5	1	F1SVA2	F1SVA2 [111-124]		0	1999.99	114.6	102.7		123.1	115	96.3	150.1	154.6	122.4	121			High	High	Not Found	High	High	High	High	High	High	High	Not Found	High	0.0001773	0.002117	2.65
FALSE	High	[R].EEISPDSSKNECK.[K]	1xCarbamidomethyl [C12]; 2xTMT6plex [K9; K13]; 1xTMT6plex [N-Term]	0.00151083	0.000150228	1	3	1	A0A288CFV5	A0A288CFV5 [336-348]		1	2210.16	152.1	112.6	156.2	91.2	106.2	129.1	101.5	104	75.7	71.4			High	High	High	High	High	High	High	High	High	High	Not Found	High	0.0001773	0.0008636	2.39
FALSE	High	[R].AGHYIEPPYFPLCR.[A]	1xCarbamidomethyl [C13]	0.000116338	0.000150228	1	1	1	A0A286ZVQ0	A0A286ZVQ0 [357-370]		0	1719.83												No Quan Labels	High	High	High	High	High	High	High	High	High	High	Not Found	High	0.0001773	5.438e-05	3.84
FALSE	High	[K].EADEMHTLLQLECEK.[Y]	1xCarbamidomethyl [C13]; 1xTMT6plex [K15]; 1xTMT6plex [N-Term]	4.63484e-06	0.000150228	1	9	1	A0A287A2J1	A0A287A2J1 [1065-1079]		0	2304.16												No Quan Values	High	High	High	High	High	High	High	High	High	High	Not Found	High	0.0001773	1.697e-06	5.29
FALSE	High	[R].VFVPIPGSAVMLCDYK.[F]	1xCarbamidomethyl [C13]; 1xTMT6plex [K16]; 1xTMT6plex [N-Term]	2.7484e-07	0.000150228	1	4	1	A0A5G2R4V1	A0A5G2R4V1 [314-329]		0	2254.24	79.5	81.5	48.9	87.2	68.1	70.9	78.9	84.4	69.3	80	351.1		High	High	High	High	High	High	High	High	High	High	High	High	0.0001773	8.099e-08	5.13
FALSE	High	[R].GSSSYSQLLAATCLTK.[L]	1xCarbamidomethyl [C13]; 1xTMT6plex [K16]; 1xTMT6plex [N-Term]	8.8917e-06	0.000150228	1	4	1	I3LJC4	I3LJC4 [54-69]		0	2145.16	102.5	112.6	88.8	107.1	135.8	113	107.5	112.1	110.7	110			High	High	High	High	High	High	High	High	High	High	Not Found	High	0.0001773	3.426e-06	4.58
FALSE	High	[R].SAYALGGLGSGICPNK.[E]	1xCarbamidomethyl [C13]; 1xTMT6plex [K16]; 1xTMT6plex [N-Term]	2.00571e-08	0.000150228	1	2	2	A0A287B4L9	A0A287B4L9 [588-603]		0	2023.1	68.1	70.6	77.5	101.9	67.8	95.5	100.8	94.3	86.9	82	254.7		High	High	High	High	High	High	High	High	High	High	High	High	0.0001773	4.839e-09	5.38
FALSE	High	[R].FSPNSSNPIIVSCGWDK.[L]	1xCarbamidomethyl [C13]; 1xTMT6plex [K17]	2.43881e-05	0.000150228	1	2	2	P63246	P63246 [156-172]		0	2137.06	95.2	88.3	91.6	57	74.1	90.9	101.9	37.4	84.2	81.3	298.2		High	High	High	High	High	High	High	High	High	High	High	High	0.0001773	1.013e-05	3.19
FALSE	High	[K].IPEVPGLSWVTPCLSAK.[D]	1xCarbamidomethyl [C13]; 1xTMT6plex [K17]; 1xTMT6plex [N-Term]	5.60617e-06	0.000150228	1	2	1	A0A5S8LD81	A0A5S8LD81 [171-187]		0	2312.31	94.6	88.1	116.7	86.7	71.3	68.6	93.2	103.3	101.4	84.7	191.4		High	High	High	High	High	High	High	High	High	High	High	High	0.0001773	2.076e-06	5.14
FALSE	High	[K].VEPGPEDELHDQCVPWK.[K]	1xCarbamidomethyl [C13]; 1xTMT6plex [K17]; 1xTMT6plex [N-Term]	9.56863e-08	0.000150228	1	3	3	A0A287BJS7	A0A287BJS7 [91-107]		0	2493.25	124.2	136.7	121.1	152.6	86.2	95.6	80.1	106.4	95.7	101.4			High	High	High	High	High	High	High	High	High	High	Not Found	High	0.0001773	2.596e-08	6.6
FALSE	High	[R].DVQIGDIVTVGECRPLSK.[T]	1xCarbamidomethyl [C13]; 1xTMT6plex [K18]; 1xTMT6plex [N-Term]	2.88416e-08	0.000150228	1	1	2	F2Z4Y8	F2Z4Y8 [119-136]		0	2444.36	96.4	97.2	130.4	120.6	93.5	69.4	106.3	101.1	97.1	93.6	94.4		High	High	High	High	High	High	High	High	High	High	High	High	0.0001773	7.15e-09	4.18
FALSE	High	[K].DTWVELWPDGDVCQDEENQK.[Q]	1xCarbamidomethyl [C13]; 1xTMT6plex [K20]; 1xTMT6plex [N-Term]	1.16166e-06	0.000150228	1	6	1	I3LTB8	I3LTB8 [1607-1626]		0	2921.37	87.7	70.6	127.2	112.3	64.9	80.9	82.6	101.7	82.3	68.7	221.1		High	High	High	High	High	High	High	High	High	High	High	High	0.0001773	3.82e-07	6.76
FALSE	High	[K].EELVHSLGGFLDCSLVLPPSDTYSEK.[D]	1xCarbamidomethyl [C13]; 1xTMT6plex [K26]; 1xTMT6plex [N-Term]	2.43621e-10	0.000150228	1	1	1	K7GR72	K7GR72 [321-346]		0	3350.72	67.7	90.3		194.3	111.2	143.4		244.9	89.5	158.8			High	High	Not Found	High	High	High	Not Found	High	High	High	Not Found	High	0.0001773	4.177e-11	6.57
FALSE	High	[K].YPNKYESVIATLCENLDSLDEPEAR.[A]	1xCarbamidomethyl [C13]; 1xTMT6plex [K4]; 1xTMT6plex [N-Term]	2.53125e-09	0.000150228	1	4	1	A0A287B5G9	A0A287B5G9 [421-445]		1	3384.7												No Quan Values	High	High	Not Found	Not Found	High	High	Not Found	High	High	High	Not Found	High	0.0001773	5.207e-10	6.38
FALSE	High	[R].AGDREDITEPAICALR.[H]	1xCarbamidomethyl [C13]; 1xTMT6plex [N-Term]	0.000236405	0.000150228	1	4	2	A0A287AUH7	A0A287AUH7 [456-471]		1	2016.04	112.2	109.4	105.1	153.8	88.5	97.3	124.5	104.4	98.4	106.5			High	High	High	High	High	High	High	High	High	High	Not Found	High	0.0001773	0.0001169	4.19
FALSE	High	[K].TLGISLVQVETECR.[Q]	1xCarbamidomethyl [C13]; 1xTMT6plex [N-Term]	9.96271e-08	0.000150228	1	4	1	F1RW40	F1RW40 [357-370]		0	1833.99	81.7	93.8	81.6	92.4	83.2	89.4	94	77.9	88.4	73.8	243.7		High	High	High	High	High	High	High	High	High	High	High	High	0.0001773	2.719e-08	5.93
FALSE	High	[K].SAVPNTNDIIPECADR.[Y]	1xCarbamidomethyl [C13]; 1xTMT6plex [N-Term]	3.44141e-07	0.000150228	2	3	2	F1S2H7; F1S2H8	F1S2H7 [536-551]; F1S2H8 [563-578]		0	2000.99	132.5	123.4	130.7	150.8	129.3	92.4	79.8	47.4	119.7	93.9		Shared	High	High	High	High	High	High	High	High	High	High	Not Found	High	0.0001773	1.032e-07	3.78
FALSE	High	[R].LMTDTINEPILLCR.[F]	1xCarbamidomethyl [C13]; 1xTMT6plex [N-Term]	3.9212e-06	0.000150228	1	2	2	F1S1X3	F1S1X3 [437-450]		0	1918.03	89.6	96.9	92.4	90.8	89.8	89.5	105.4	78.7	98.5	94.5	173.9		High	High	High	High	High	High	High	High	High	High	High	High	0.0001773	1.417e-06	4.15
FALSE	High	[R].SVLDAAQIVGLNCLR.[L]	1xCarbamidomethyl [C13]; 1xTMT6plex [N-Term]	1.64782e-05	0.000150228	1	4	2	A0A286ZMW4	A0A286ZMW4 [155-169]		0	1858.04	80.5	98	129.4	69.6	79.8	81	100.1	105	93	94.8	168.8		High	High	High	High	High	High	High	High	High	High	High	High	0.0001773	6.66e-06	3.41
FALSE	High	[K].ALLAMYTNQAEQCR.[K]	1xCarbamidomethyl [C13]; 1xTMT6plex [N-Term]	2.29856e-07	0.000150228	1	3	1	F1RTV6	F1RTV6 [302-315]		0	1897.95	66.6	85.9	88.8	102.6	101	73.7	80.7	82.5	81.7	89.3	247.2		High	High	High	High	High	High	High	High	High	High	High	High	0.0001773	6.658e-08	4.11
FALSE	High	[K].LNQENEHIYNLWCSGR.[V]	1xCarbamidomethyl [C13]; 1xTMT6plex [N-Term]	1.74287e-07	0.000150228	1	2	2	I3LAE8	I3LAE8 [197-212]		0	2262.09	112.2	121	143.8	88.8	121.3	103	81.2	97.2	118.7	112.7			High	High	High	High	High	High	High	High	High	High	Not Found	High	0.0001773	4.963e-08	4.44
FALSE	High	[K].DIASGLIGPLIHCR.[K]	1xCarbamidomethyl [C13]; 1xTMT6plex [N-Term]	1.78353e-07	0.000150228	1	5	1	A0A5G2QW05	A0A5G2QW05 [188-201]		0	1750.98												No Quan Values	High	High	Not Found	Not Found	High	High	Not Found	Not Found	High	High	Not Found	High	0.0001773	5.09e-08	5.26
FALSE	High	[R].DPETLVGYSMIGCQR.[A]	1xCarbamidomethyl [C13]; 1xTMT6plex [N-Term]	3.49414e-06	0.000150228	1	1	2	I3LC73	I3LC73 [123-137]		0	1954.96	124	99.8	108.1	107.5	85.4	82.2	60.7	61.6	67.5	67	236.1		High	High	High	High	High	High	High	High	High	High	High	High	0.0001773	1.25e-06	3.93
FALSE	High	[R].GANEDTYSGILDCAR.[K]	1xCarbamidomethyl [C13]; 1xTMT6plex [N-Term]	7.38193e-08	0.000150228	1	1	2	F1RYY8	F1RYY8 [259-273]		0	1870.88	112	128.8	126.7	106.5	98.8	103.3	114	78.1	116.1	115.8			High	High	High	High	High	High	High	High	High	High	Not Found	High	0.0001773	1.964e-08	4.4
FALSE	High	[K].SNEPNDHGSGEDCVILQR.[D]	1xCarbamidomethyl [C13]; 1xTMT6plex [N-Term]	4.53146e-09	0.000150228	1	1	1	Q5U9S1	Q5U9S1 [211-228]		0	2256.05	142.2	159.8			206.6	160.1			283	148.3			High	High	Not Found	Not Found	High	High	Not Found	Not Found	High	High	Not Found	High	0.0001773	9.731e-10	4.69
FALSE	High	[R].VAAAESMPLLLECAR.[V]	1xCarbamidomethyl [C13]; 1xTMT6plex [N-Term]	4.8638e-07	0.000150228	1	2	2	A0A5G2RIC0	A0A5G2RIC0 [751-765]		0	1859.99	96.5	119.9	88.2	147.8	101.3	111.8	121.7	107.9	93.7	111			High	High	High	High	High	High	High	High	High	High	Not Found	High	0.0001773	1.495e-07	4.88
FALSE	High	[K].AAQIGAHTLSGACLDPR.[A]	1xCarbamidomethyl [C13]; 1xTMT6plex [N-Term]	0.00318902	0.000150228	1	6	1	A0A287B6E3	A0A287B6E3 [59-75]		0	1967.03												No Quan Values	High	High	High	High	High	High	High	High	High	High	Not Found	High	0.0001773	0.001927	2.41
FALSE	High	[K].YLVVNADEGEPGTCK.[D]	1xCarbamidomethyl [C14]; 1xTMT6plex [K15]	0.00171465	0.000150228	1	1	1	F1RVN1	F1RVN1 [112-126]		0	1880.93	126.5	125.8			135.7	136.7		305	131.5	138.8			High	High	Not Found	Not Found	High	High	Not Found	High	High	High	Not Found	High	0.0001773	0.0009887	2.8
FALSE	High	[R].AITIAGIPQSIIECVK.[Q]	1xCarbamidomethyl [C14]; 1xTMT6plex [K16]; 1xTMT6plex [N-Term]	6.05518e-07	0.000150228	1	9	2	A0A287BHL0	A0A287BHL0 [134-149]		0	2171.29	90.9	94.3	89.7	74.6	120.3	88.9	135.8	80.3	98.5	87.1	139.6		High	High	High	High	High	High	High	High	High	High	High	High	0.0001773	1.89e-07	5.02
FALSE	High	[R].AAFGLSEAGFNTACVTK.[L]	1xCarbamidomethyl [C14]; 1xTMT6plex [K17]	8.20218e-06	0.000150228	1	4	1	A0A5G2Q7D7	A0A5G2Q7D7 [61-77]		0	1973	98.2	94.1	145.1	168.5	93.2	77.1	121.7	115.2	94.9	92			High	High	High	High	High	High	High	High	High	High	Not Found	High	0.0001773	3.132e-06	4.37
FALSE	High	[K].TFHVLGDLYSEGDCTYLK.[S]	1xCarbamidomethyl [C14]; 1xTMT6plex [K18]; 1xTMT6plex [N-Term]	4.07623e-08	0.000150228	1	9	1	A0A287BB12	A0A287BB12 [576-593]		0	2576.31	117.6	108.5	80.6	113.1	139.9	120.7	127.7	76.5	98.9	116.4			High	High	High	High	High	High	High	High	High	High	Not Found	High	0.0001773	1.035e-08	6.37
FALSE	High	[K].QVIPGLEQSLLDMCVGEK.[R]	1xCarbamidomethyl [C14]; 1xTMT6plex [K18]; 1xTMT6plex [N-Term]	3.48307e-10	0.000150228	1	3	3	A0A287B5T6	A0A287B5T6 [225-242]		0	2474.34	111.9	119.2	123.9	126.3	99.4	93.4	121	94.4	94.1	116.4			High	High	High	High	High	High	High	High	High	High	Not Found	High	0.0001773	6.137e-11	5.15
FALSE	High	[R].MSSFGDFVALSDVCDVPTAK.[I]	1xCarbamidomethyl [C14]; 1xTMT6plex [K20]; 1xTMT6plex [N-Term]	1.10985e-09	0.000150228	1	4	1	A0A5G2QKS3	A0A5G2QKS3 [270-289]		0	2604.31	87.2	98.7	125.9	104.1	91.3	82.8	83	73.3	74.8	77.6	201.4		High	High	High	High	High	High	High	High	High	High	High	High	0.0001773	2.145e-10	6.3
FALSE	High	[K].NHGLSDEHVFEVICPSIPGYGFSEASSK.[K]	1xCarbamidomethyl [C14]; 1xTMT6plex [K28]	1.41619e-07	0.000150228	1	2	1	P79381	P79381 [169-196]		0	3292.58	124.8	109.7	82.6	161.8	92.9	104.2	82	128	108.6	105.4			High	High	High	High	High	High	High	High	High	High	Not Found	High	0.0001773	3.961e-08	6.17
FALSE	High	[K].NHGLSDEHVFEVICPSIPGYGFSEASSK.[K]	1xCarbamidomethyl [C14]; 1xTMT6plex [K28]; 1xTMT6plex [N-Term]	4.78039e-07	0.000150228	1	2	2	P79381	P79381 [169-196]		0	3521.74	121.1	117.5	157.1	116.7	85.7	95.1	112	107.2	82.4	105.1			High	High	High	High	High	High	High	High	High	High	Not Found	High	0.0001773	1.472e-07	5.67
FALSE	High	[R].NFEATLDWLQEHACSR.[T]	1xCarbamidomethyl [C14]; 1xTMT6plex [N-Term]	2.80665e-06	0.000150228	1	5	1	I3LVK3	I3LVK3 [560-575]		0	2206.05												No Quan Values	High	High	High	High	High	High	High	High	High	High	Not Found	High	0.0001773	9.89e-07	4.99
FALSE	High	[R].MVRPNQDGTLIASCSNDQTVR.[V]	1xCarbamidomethyl [C14]; 1xTMT6plex [N-Term]	1.5184e-10	0.000150228	1	4	1	A0A480UJL5	A0A480UJL5 [239-259]		0	2591.29	91.8	134.3	71.8	211	122.5	113.1		145.2	103.7	106.6			High	High	High	High	High	High	Not Found	High	High	High	Not Found	High	0.0001773	2.507e-11	5.22
FALSE	High	[R].YNAHLVPEDGTLTCSNPGIYVLR.[F]	1xCarbamidomethyl [C14]; 1xTMT6plex [N-Term]	6.64368e-10	0.000150228	1	6	2	A0A286ZRQ5	A0A286ZRQ5 [342-364]		0	2818.44	84.4	70.7	113.7	136.4	82.3	77.7	76.2	126.2	74	73.7	184.7		High	High	High	High	High	High	High	High	High	High	High	High	0.0001773	1.228e-10	6.79
FALSE	High	[R].QVQGSEVSSIDEFCR.[K]	1xCarbamidomethyl [C14]; 1xTMT6plex [N-Term]	3.87011e-08	0.000150228	1	1	1	K7GM88	K7GM88 [83-97]		0	1969.95	137.1	128.2	206.1		127.4	130.9	120		132.8	117.6			High	High	High	Not Found	High	High	High	Not Found	High	High	Not Found	High	0.0001773	9.772e-09	4.14
FALSE	High	[K].GTPSEAETFTTLSCEPDIPNPPR.[I]	1xCarbamidomethyl [C14]; 1xTMT6plex [N-Term]	1.22159e-08	0.000150228	1	5	1	A0A286ZQP1	A0A286ZQP1 [400-422]		0	2745.32												No Quan Values	High	High	Not Found	High	High	High	Not Found	High	High	High	Not Found	High	0.0001773	2.834e-09	6.42
FALSE	High	[K].AVLDTDTLGTFNMCR.[V]	1xCarbamidomethyl [C14]; 1xTMT6plex [N-Term]	1.95998e-08	0.000150228	1	2	2	F1RGV4	F1RGV4 [137-151]		0	1942.96	116.4	78.3	89.7	87.9	98.5	96.5	125.9	119.1	93.4	194.3			High	High	High	High	High	High	High	High	High	High	Not Found	High	0.0001773	4.721e-09	4.24
FALSE	High	[R].SYSLSVPVAEGAGCAAR.[V]	1xCarbamidomethyl [C14]; 1xTMT6plex [N-Term]	2.18576e-05	0.000150228	1	1	2	A0A5G2RG89	A0A5G2RG89 [71-87]		0	1923.98	79	87.2	108.6	104	72	84.2	98.6	92.5	86.5	113.4	174		High	High	High	High	High	High	High	High	High	High	High	High	0.0001773	8.986e-06	3.77
FALSE	High	[K].ASSVTTFTGEPNMCPR.[C]	1xCarbamidomethyl [C14]; 1xTMT6plex [N-Term]	6.46514e-08	0.000150228	1	1	1	A0A5G2QBE4	A0A5G2QBE4 [113-128]		0	1983.95	91.8	104.6	90.2	127.8	125	122.5	94.7	125	120.3	98.1			High	High	High	High	High	High	High	High	High	High	Not Found	High	0.0001773	1.7e-08	4.91
FALSE	High	[R].VHEMFQVFEDVQHCR.[F]	1xCarbamidomethyl [C14]; 1xTMT6plex [N-Term]	3.10216e-07	0.000150228	1	1	1	F1S2A1	F1S2A1 [419-433]		0	2190.04	157.3	138.2			145.4	128.9		244.1	114.9	171.2			High	High	Not Found	Not Found	High	High	Not Found	High	High	High	Not Found	High	0.0001773	9.237e-08	6.46
FALSE	High	[R].VDTIVKDDQEAVLCFYK.[T]	1xCarbamidomethyl [C14]; 2xTMT6plex [K6; K17]; 1xTMT6plex [N-Term]	2.62863e-05	0.000150228	1	2	1	A0A287AZ66	A0A287AZ66 [670-686]		1	2730.5	65.7	92.8	57.8	144.9	88.9	95.5	80.3	104.2	88	83.7	198.3		High	High	High	High	High	High	High	High	High	High	High	High	0.0001773	1.101e-05	4.3
FALSE	High	[K].HGYPLIIYDVFPDACK.[E]	1xCarbamidomethyl [C15]; 1xTMT6plex [K16]	0.00335801	0.000150228	1	5	1	A0A5G2QR28	A0A5G2QR28 [61-76]		0	2137.1	101.2	73.6	174.3	158.4	90.6	95	101.3	91.6	124.6	89.5			High	High	High	High	High	High	High	High	High	High	Not Found	High	0.0001773	0.002035	4.26
FALSE	High	[K].GTTVLPLLSSVLHDCK.[E]	1xCarbamidomethyl [C15]; 1xTMT6plex [K16]; 1xTMT6plex [N-Term]	1.99418e-08	0.000150228	1	4	1	A0A287AZ62	A0A287AZ62 [388-403]		0	2198.26	94.1	64.1	100.9	107.4	112.7	100.1	147.2	107.3	129.3	136.7			High	High	High	High	High	High	High	High	High	High	Not Found	High	0.0001773	4.785e-09	6.53
FALSE	High	[K].YTAIPIVGQVFQSECK.[G]	1xCarbamidomethyl [C15]; 1xTMT6plex [K16]; 1xTMT6plex [N-Term]	1.36232e-05	0.000150228	1	4	1	A0A5G2R2S8	A0A5G2R2S8 [284-299]		0	2298.26	78.6	79.3	96.3	101.9	63.7	81.1	101.6	84.7	74.3	86.4	252		High	High	High	High	High	High	High	High	High	High	High	High	0.0001773	5.423e-06	5.18
FALSE	High	[K].AHLMSQPLAYHTPDCGK.[Q]	1xCarbamidomethyl [C15]; 1xTMT6plex [K17]	0.0473449	0.00384117	1	7	1	I3LC37	I3LC37 [235-251]		0	2155.06												No Quan Values	High	High	High	High	High	High	High	High	High	High	High	High	0.003099	0.03515	1.83
FALSE	High	[R].ELHSWEPEPDVQVACEK.[L]	1xCarbamidomethyl [C15]; 1xTMT6plex [K17]; 1xTMT6plex [N-Term]	5.77306e-09	0.000150228	1	2	1	I3LR72	I3LR72 [315-331]		0	2511.26	87.4	66.3	67	75.9	89.4	69.4	77.9		75.1	65.2	426.5		High	High	High	High	High	High	High	Not Found	High	High	High	High	0.0001773	1.266e-09	6.86
FALSE	High	[K].LGEFVQNNLRPSEDCQK.[Q]	1xCarbamidomethyl [C15]; 1xTMT6plex [K17]; 1xTMT6plex [N-Term]	1.43488e-05	0.000150228	1	6	1	Q56VQ1	Q56VQ1 [16-32]		0	2492.3	124.7	124.7	107.1	110.2	98.8	101.3	104.6	120.6	79.2	128.8			High	High	High	High	High	High	High	High	High	High	Not Found	High	0.0001773	5.72e-06	2.66
FALSE	High	[R].HLDSDLNPLLAVGNCTLNLQSK.[E]	1xCarbamidomethyl [C15]; 1xTMT6plex [K22]	8.85911e-07	0.000150228	1	4	1	I3LDH5	I3LDH5 [363-384]		0	2651.4	134.4	127.1		123.5	123	125.3	116.2	138.7	98.2	113.8			High	High	Not Found	High	High	High	High	High	High	High	Not Found	High	0.0001773	2.859e-07	6.96
FALSE	High	[R].EEIKPILLGSTVPLCSAQWER.[M]	1xCarbamidomethyl [C15]; 1xTMT6plex [K4]	0.00022188	0.000150228	1	4	1	A0A286ZZX4	A0A286ZZX4 [270-290]		0	2655.44	90.6	88.4	70.8	169.6	80.3	104.1	95.7	179.9	95.6	125			High	High	High	High	High	High	High	High	High	High	Not Found	High	0.0001773	0.0001096	5.02
FALSE	High	[K].VLSSSGSEAAVPSVCFLVPPPNQEAQDAITR.[L]	1xCarbamidomethyl [C15]; 1xTMT6plex [N-Term]	2.33613e-12	0.000150228	1	7	2	A0A287B217	A0A287B217 [810-840]		0	3455.77	81	112.3	230.8	128.6	86	113.3	151.2		94.9	101.9			High	High	High	High	High	High	High	Not Found	High	High	Not Found	High	0.0001773	2.802e-13	4.96
FALSE	High	[R].HYYTGTQGLIFVVDCADR.[D]	1xCarbamidomethyl [C15]; 1xTMT6plex [N-Term]	2.0131e-07	0.000150228	1	1	1	Q007T5	Q007T5 [76-93]		0	2344.16	95.2	98.3	94.2	155.1	103.7	90.9	115.5	141.4	99	106.8			High	High	High	High	High	High	High	High	High	High	Not Found	High	0.0001773	5.791e-08	5.41
FALSE	High	[K].QLNIIQNAEAVHFFCNYEESR.[G]	1xCarbamidomethyl [C15]; 1xTMT6plex [N-Term]	3.10527e-13	0.000150228	1	3	1	A0A5S6H1Z0	A0A5S6H1Z0 [61-81]		0	2811.37	66	59.2	116.8	83	56.4	94.5	46.8	95.3	76.5	89.8	315.8		High	High	High	High	High	High	High	High	High	High	High	High	0.0001773	3.179e-14	7.95
FALSE	High	[K].YHQAVQLSVQQVLDCDR.[C]	1xCarbamidomethyl [C15]; 1xTMT6plex [N-Term]	1.27925e-08	0.000150228	1	2	1	A0A287A4H5	A0A287A4H5 [171-187]		0	2288.17	93.4	97.5	139.1	140.4	98.6	93.6	134.1	104.7	107	91.5			High	High	High	High	High	High	High	High	High	High	Not Found	High	0.0001773	2.969e-09	5.56
FALSE	High	[R].ITNQVIYLNPPIEECR.[Y]	1xCarbamidomethyl [C15]; 1xTMT6plex [N-Term]	8.8917e-06	0.000150228	1	1	1	A0A287B9W3	A0A287B9W3 [963-978]		0	2188.16	69.8	74.9	105.2	105.8	76.9	75.5	106	129.6	80	73.7	202.4		High	High	High	High	High	High	High	High	High	High	High	High	0.0001773	3.419e-06	5.09
FALSE	High	[K].GEQDVISDGTQVLECSHEGSSR.[R]	1xCarbamidomethyl [C15]; 1xTMT6plex [N-Term]	2.55121e-10	0.000150228	1	2	1	I3LS60	I3LS60 [247-268]		0	2619.22	132.2	141.5	160.2	113.1	126.3	136.1			154.9	135.7			High	High	High	High	High	High	Not Found	Not Found	High	High	Not Found	High	0.0001773	4.392e-11	6.76
FALSE	High	[K].IVSVGDDQEIHIYDCPI.[-]	1xCarbamidomethyl [C15]; 1xTMT6plex [N-Term]	0.000383633	0.000150228	1	2	1	F1RKU4	F1RKU4 [289-305]		0	2202.09												No Quan Values	High	High	Not Found	Not Found	High	High	Not Found	Not Found	High	High	Not Found	High	0.0001773	0.0001977	2.69
FALSE	High	[R].HGGEDYVFSLLTGYCEPPTGVSLR.[E]	1xCarbamidomethyl [C15]; 1xTMT6plex [N-Term]	5.65324e-10	0.000150228	1	1	2	A0A287AZF9	A0A287AZF9 [206-229]		0	2883.42	112.4	97.3		187.2	121.7	123.1	208.8		128.6	120.9			High	High	High	High	High	High	High	High	High	High	Not Found	High	0.0001773	1.032e-10	7.23
FALSE	High	[R].HYYTGTQGLIFVVDCADRDR.[I]	1xCarbamidomethyl [C15]; 1xTMT6plex [N-Term]	1.52642e-07	0.000150228	1	1	1	Q007T5	Q007T5 [76-95]		1	2615.29												No Quan Values	High	High	High	Not Found	High	High	High	High	High	High	Not Found	High	0.0001773	4.294e-08	5.74
FALSE	High	[K].EQEVSAAWQALLDACAGR.[R]	1xCarbamidomethyl [C15]; 1xTMT6plex [N-Term]	3.63228e-08	0.000150228	1	4	1	A0A287A113	A0A287A113 [1888-1905]		0	2204.1	69.9	79.4	79.6	107.7	68.2	91	76.5	106.7	66.4	103.2	251.3		High	High	High	High	High	High	High	High	High	High	High	High	0.0001773	9.14e-09	6.13
FALSE	High	[K].TPGNFPNAGLTMNYCR.[N]	1xCarbamidomethyl [C15]; 1xTMT6plex [N-Term]	1.48538e-05	0.000150228	1	7	2	A0A287A481	A0A287A481 [417-432]		0	2041.98	103.7	105.1	125.3	146.7	109.2	100.4	123.3	102.3	96.3	87.7			High	High	High	High	High	High	High	High	High	High	Not Found	High	0.0001773	5.94e-06	3.59
FALSE	High	[R].GYFPANVGQYFYYYCDHNFVTPSR.[R]	1xCarbamidomethyl [C15]; 1xTMT6plex [N-Term]	2.0817e-12	0.000150228	1	10	1	A0A287BD18	A0A287BD18 [341-364]		0	3194.47												No Quan Values	High	High	High	Not Found	High	High	Not Found	Not Found	High	High	Not Found	High	0.0001773	2.481e-13	7.79
FALSE	High	[K].FNVNNTILHPEIVECR.[V]	1xCarbamidomethyl [C15]; 1xTMT6plex [N-Term]	0.000415868	0.000150228	1	6	1	A0A5G2QM19	A0A5G2QM19 [169-184]		0	2184.14												No Quan Values	High	High	High	High	High	High	High	High	High	High	High	High	0.0001773	0.0002149	3.56
FALSE	High	[K].SGDAAIVDMVPGKPMCVESFSDYPPLGR.[F]	1xCarbamidomethyl [C16]; 1xTMT6plex [K13]; 1xTMT6plex [N-Term]	2.1136e-11	0.000150228	1	3	2	A0A288CG57	A0A288CG57 [396-423]		0	3453.73	74.3	102.1	108.2	124.9	120.7	69.3	49.9	68.3	76.8	82.9	222.7		High	High	High	High	High	High	High	High	High	High	High	High	0.0001773	3.001e-12	5.26
FALSE	High	[R].LLGHWEEAAHDLALACK.[L]	1xCarbamidomethyl [C16]; 1xTMT6plex [K17]; 1xTMT6plex [N-Term]	4.87397e-08	0.000150228	1	4	2	F1SRB9	F1SRB9 [194-210]		0	2392.28	91.4	112.6	113.4	73.4	117.8	96.5	79.6	63.8	99.5	81.8	170		High	High	High	High	High	High	High	High	High	High	High	High	0.0001773	1.259e-08	6.21
FALSE	High	[K].HEDFNTTGQWDVVTLCEGK.[Q]	1xCarbamidomethyl [C16]; 1xTMT6plex [K19]	1.97858e-07	0.000150228	1	3	1	A0A5S6I6E9	A0A5S6I6E9 [138-156]		0	2465.16	99.8	71.5	100.6	111.5	67.6	83.7	82.2	92.9	83.1	84.1	223		High	High	High	High	High	High	High	High	High	High	High	High	0.0001773	5.671e-08	4.68
FALSE	High	[K].SPDTFVRPIYAGNALCTVK.[C]	1xCarbamidomethyl [C16]; 1xTMT6plex [K19]; 1xTMT6plex [N-Term]	6.42441e-05	0.000150228	1	9	1	A0A287A4T2	A0A287A4T2 [140-158]		0	2567.41	95.2	75.7	114.7	81.3	76.4	110.8	104.1	111.6	112.3	78	139.8		High	High	High	High	High	High	High	High	High	High	High	High	0.0001773	2.874e-05	2.98
FALSE	High	[K].ITEEEVISGFYLVPACSYK.[G]	1xCarbamidomethyl [C16]; 1xTMT6plex [K19]; 1xTMT6plex [N-Term]	1.77328e-07	0.000150228	1	1	1	F1SFH0	F1SFH0 [262-280]		0	2663.4	133.6	161.7		235.2	124.9	161.9			142.4	140.3			High	High	Not Found	High	High	High	Not Found	Not Found	High	High	Not Found	High	0.0001773	5.039e-08	4.8
FALSE	High	[R].LTLTPVYASPQLDLSCPLLQQNK.[Q]	1xCarbamidomethyl [C16]; 1xTMT6plex [K23]; 1xTMT6plex [N-Term]	1.41099e-08	0.000150228	1	2	1	F1SPG4	F1SPG4 [810-832]		0	3057.71												No Quan Values	High	High	High	Not Found	High	High	Not Found	Not Found	High	High	Not Found	High	0.0001773	3.298e-09	6.66
FALSE	High	[K].GLNDLQPWPDQMAIACGSR.[A]	1xCarbamidomethyl [C16]; 1xTMT6plex [N-Term]	1.791e-09	0.000150228	1	2	1	F1RS38	F1RS38 [178-196]		0	2358.15	106.4	63.2	104.7	68.8	71.9	63.7	79.5	103.3	83		355.4		High	High	High	High	High	High	High	High	High	Not Found	High	High	0.0001773	3.576e-10	4.81
FALSE	High	[K].QSSLHLVGVQQPEGQCR.[V]	1xCarbamidomethyl [C16]; 1xTMT6plex [N-Term]	1.11981e-05	0.000150228	1	2	1	A0A287BNY6	A0A287BNY6 [438-454]		0	2152.11	112.6	101	162.5	181.2	100.4	107.3	119.8		95.2	120			High	High	High	High	High	High	High	Not Found	High	High	Not Found	High	0.0001773	4.377e-06	3.43
FALSE	High	[K].EEPGAYDWSPAVQYVCELEGDR.[S]	1xCarbamidomethyl [C16]; 1xTMT6plex [N-Term]	7.27052e-09	0.000150228	1	4	1	A0A287B0Z8	A0A287B0Z8 [99-120]		0	2799.28	78.8	114.6		217.4	122.6	123		207.4	101	135.2			High	High	Not Found	High	High	High	Not Found	High	High	High	Not Found	High	0.0001773	1.618e-09	6.2
FALSE	High	[K].LDPQTLDTEQQWDTPCPR.[E]	1xCarbamidomethyl [C16]; 1xTMT6plex [N-Term]	1.53204e-06	0.000150228	1	2	1	H6UWK6	H6UWK6 [302-319]		0	2429.16	107.7	98.9		209.5	119.3	155		200.6	97.2	112			High	High	Not Found	High	High	High	Not Found	High	High	High	Not Found	High	0.0001773	5.149e-07	7.32
FALSE	High	[K].FDVSPESPDHYLVDHCIDGR.[V]	1xCarbamidomethyl [C16]; 1xTMT6plex [N-Term]	3.65328e-08	0.000150228	1	1	2	I3LC73	I3LC73 [922-941]		0	2587.21	131.6	73.9	151.7	75.5	70.9	88.5	45	107	92.2	76.5	187.1		High	High	High	High	High	High	High	High	High	High	High	High	0.0001773	9.228e-09	6.17
FALSE	High	[K].NLDKEYLPIGGLAEFCK.[A]	1xCarbamidomethyl [C16]; 2xTMT6plex [K4; K17]	1.38101e-06	0.000150228	1	3	1	P00506	P00506 [91-107]		1	2425.32	72.7	60.1	83.4	84.2	66.8	81.8	101.8	111.8	72.3	84.8	280.3		High	High	High	High	High	High	High	High	High	High	High	High	0.0001773	4.606e-07	4.64
FALSE	High	[R].IGSSLYALGTQDSTDICK.[F]	1xCarbamidomethyl [C17]; 1xTMT6plex [K18]; 1xTMT6plex [N-Term]	1.1844e-07	0.000150228	1	5	1	A0A286ZZQ0	A0A286ZZQ0 [136-153]		0	2387.25	69.2	86.5	113.6	67.6	72.8	76.7	123.9	66.3	73.5	72.8	277.1		High	High	High	High	High	High	High	High	High	High	High	High	0.0001773	3.269e-08	6.3
FALSE	High	[K].DVFGLAASSDQLNVISCQGLVTPGRPGISLVK.[E]	1xCarbamidomethyl [C17]; 1xTMT6plex [K32]; 1xTMT6plex [N-Term]	3.47029e-11	0.000150228	1	2	1	A0A5G2Q7R0	A0A5G2Q7R0 [756-787]		0	3757.07												No Quan Values	High	High	Not Found	Not Found	High	High	High	Not Found	High	High	Not Found	High	0.0001773	5.128e-12	6.5
FALSE	High	[R].IGRPSETGIIGIIDPECR.[M]	1xCarbamidomethyl [C17]; 1xTMT6plex [N-Term]	5.89217e-05	0.000150228	1	1	1	F1RIE2	F1RIE2 [112-129]		0	2212.2	113.9	96.5	178.2	132.9	104.9	95.2		164.9	106.1	107.5			High	High	High	High	High	High	Not Found	High	High	High	Not Found	High	0.0001773	2.616e-05	3.56
FALSE	High	[R].LAELTPGFSGADIANICNEAALHAAR.[E]	1xCarbamidomethyl [C17]; 1xTMT6plex [N-Term]	3.20278e-14	0.000150228	1	3	1	A0A286ZIW3	A0A286ZIW3 [460-485]		0	2911.49	115.5	118.1	164.9		103.3	131.2		237.2	107.6	122.3			High	High	High	Not Found	High	High	Not Found	High	High	High	Not Found	High	0.0001773	2.754e-15	7.45
FALSE	High	[R].YQNWNDGEPNNADSAEHCVEILK.[D]	1xCarbamidomethyl [C18]; 1xTMT6plex [K23]; 1xTMT6plex [N-Term]	2.27811e-11	0.000150228	1	3	2	A0A5G2QFX9	A0A5G2QFX9 [196-218]		0	3161.5	58.2	230	44.6	199.8	57.2	54.6	72.7	42.3	71.1	39.8	229.7		High	High	High	High	High	High	High	High	High	High	High	High	0.0001773	3.249e-12	7.02
FALSE	High	[R].DLNASSFDVVLTDPVYPCGAVLAK.[Y]	1xCarbamidomethyl [C18]; 1xTMT6plex [K24]; 1xTMT6plex [N-Term]	7.53022e-12	0.000150228	1	2	2	F1SM17	F1SM17 [421-444]		0	3009.6	94.6	128.3	96.5	134.4	105.9	103.7	101.2	142.9	81.2	111.4			High	High	High	High	High	High	High	High	High	High	Not Found	High	0.0001773	9.856e-13	7.68
FALSE	High	[R].EVSAVELTSTNLEWLHGCPPPYHTFEEPTYINLK.[-]	1xCarbamidomethyl [C18]; 1xTMT6plex [K34]; 1xTMT6plex [N-Term]	1.30976e-11	0.000150228	1	1	2	O79876	O79876 [481-514]		0	4430.24	102.8	112.9	59	169.2	102.5	90.4	135.8	101.2	95.6	130.6			High	High	High	High	High	High	High	High	High	High	Not Found	High	0.0001773	1.792e-12	12.54
FALSE	High	[K].HQPQEFPTYVEPTNDEICEAFR.[K]	1xCarbamidomethyl [C18]; 1xTMT6plex [N-Term]	6.11569e-09	0.000150228	1	2	1	A0A287AHK1	A0A287AHK1 [128-149]		0	2936.37												No Quan Values	High	High	High	Not Found	High	High	Not Found	Not Found	High	High	Not Found	High	0.0001773	1.342e-09	6.41
FALSE	High	[K].EANVLPGAMAAVGLSWEECK.[Q]	1xCarbamidomethyl [C19]; 1xTMT6plex [K20]; 1xTMT6plex [N-Term]	1.11161e-07	0.000150228	1	1	1	I3LC73	I3LC73 [640-659]		0	2590.34	172.7	118.6	134.4	120	106.2	99.6	104.9	73.2	84.2	86.3			High	High	High	High	High	High	High	High	High	High	Not Found	High	0.0001773	3.043e-08	6.16
FALSE	High	[K].AISEPVLDPQQIQAFDQLCHLYR.[G]	1xCarbamidomethyl [C19]; 1xTMT6plex [N-Term]	9.01368e-07	0.000150228	1	4	1	F1SG83	F1SG83 [1329-1351]		0	2970.53	130.6	109.3	68.4	147	105.2	110.2	97.3	128.1	107.9	96			High	High	High	High	High	High	High	High	High	High	Not Found	High	0.0001773	2.904e-07	3.49
FALSE	High	[R].VCVGEGLAR.[M]	1xCarbamidomethyl [C2]	0.0415175	0.00351208	1	2	1	F1SCT4	F1SCT4 [436-444]		0	960.493												No Quan Labels	High	High	Not Found	High	High	High	High	High	High	High	Not Found	High	0.002851	0.0305	2.22
FALSE	High	[K].ECYSVFTNR.[R]	1xCarbamidomethyl [C2]	0.0525096	0.00430576	1	6	1	A0A287AYB5	A0A287AYB5 [97-105]		0	1175.51												No Quan Labels	High	High	High	High	High	High	High	High	High	High	High	High	0.00345	0.03946	2.16
FALSE	High	[R].ICVGEGLAR.[M]	1xCarbamidomethyl [C2]	0.023617	0.00229107	3	9	1	A0A5G2R5M3; A0A287BP39; I3LCZ8	A0A5G2R5M3 [761-769]; A0A287BP39 [787-795]; I3LCZ8 [434-442]		0	974.509												No Quan Labels	High	High	High	Not Found	High	High	Not Found	High	High	High	Not Found	High	0.001786	0.01659	2.3
FALSE	High	[R].FCQELSR.[K]	1xCarbamidomethyl [C2]	0.125437	0.0095271	1	3	1	A0A5G2R361	A0A5G2R361 [150-156]		0	939.435												No Quan Labels	High	High	High	High	High	High	High	High	High	High	Not Found	High	0.007559	0.1017	2.17
FALSE	High	[K].NCIDITGVR.[L]	1xCarbamidomethyl [C2]	0.0233552	0.00229107	1	2	1	A0A5G2QCB5	A0A5G2QCB5 [222-230]		0	1047.53												No Quan Labels	High	High	High	High	High	High	High	High	High	High	Not Found	High	0.001786	0.01641	2.27
FALSE	High	[R].ICDDELILIK.[N]	1xCarbamidomethyl [C2]; 1xTMT6plex [K10]	0.000233695	0.000150228	1	4	1	F1SB63	F1SB63 [359-368]		0	1460.82	100.2	100.5	106.1	116.3	95.6	101	135.7	139	111.7	93.8			High	High	High	High	High	High	High	High	High	High	Not Found	High	0.0001773	0.0001157	3.32
FALSE	High	[R].ACGFIQEAAK.[Q]	1xCarbamidomethyl [C2]; 1xTMT6plex [K10]; 1xTMT6plex [N-Term]	7.37777e-05	0.000150228	1	2	2	A0A5G2RGN4	A0A5G2RGN4 [31-40]		0	1552.86	102.6	100.2	90.3	77.4	105.5	132.5	92.4	101.1	116.2	114.6	67.3		High	High	High	High	High	High	High	High	High	High	High	High	0.0001773	3.348e-05	3.34
FALSE	High	[K].TCPLPGTDLK.[V]	1xCarbamidomethyl [C2]; 1xTMT6plex [K10]; 1xTMT6plex [N-Term]	0.0010215	0.000150228	1	5	1	A0A5K1V6L8	A0A5K1V6L8 [489-498]		0	1559.89	93.2	126.4	106.5	122.7	107.4	109.4	88.2	120.9	113	112.4			High	High	High	High	High	High	High	High	High	High	Not Found	High	0.0001773	0.0005662	3.04
FALSE	High	[R].HCNMVLENVK.[E]	1xCarbamidomethyl [C2]; 1xTMT6plex [K10]; 1xTMT6plex [N-Term]	1.14593e-05	0.000150228	1	2	2	A0A287BQU7	A0A287BQU7 [62-71]		0	1701.92	98.1	107.7	131.2	135.1	100.3	94.1	130.6	90.2	106.3	106.3			High	High	High	High	High	High	High	High	High	High	Not Found	High	0.0001773	4.484e-06	4.33
FALSE	High	[R].LCDPSERPIYK.[S]	1xCarbamidomethyl [C2]; 1xTMT6plex [K11]; 1xTMT6plex [N-Term]	0.0075199	0.000375314	1	2	4	A0A287B462	A0A287B462 [270-280]		0	1836.01	119.1	129.9	96.2	144	94.9	100.8	96.9	104.7	92.6	120.9			High	High	High	High	High	High	High	High	High	High	Not Found	High	0.0003444	0.004862	2.11
FALSE	High	[K].ICEPGYTPSYK.[E]	1xCarbamidomethyl [C2]; 1xTMT6plex [K11]; 1xTMT6plex [N-Term]	5.37296e-05	0.000150228	1	3	2	A0A5S6GR81	A0A5S6GR81 [291-301]		0	1772.93	108.8	104.6	90.2	108.3	103.9	120.9	88.2	117.7	127.8	129.6			High	High	High	High	High	High	High	High	High	High	Not Found	High	0.0001773	2.372e-05	3.16
FALSE	High	[K].LCDSYEIRPGK.[H]	1xCarbamidomethyl [C2]; 1xTMT6plex [K11]; 1xTMT6plex [N-Term]	0.0111889	0.000806611	1	3	1	M3V815	M3V815 [225-235]		0	1795.98	87.9	94.5	48.7	130.7	95.8	80.6	103.7	88.4	94.6	86.3	188.7		High	High	High	High	High	High	High	High	High	High	High	High	0.0006673	0.007447	2.13
FALSE	High	[K].ICDFDLGSGVK.[L]	1xCarbamidomethyl [C2]; 1xTMT6plex [K11]; 1xTMT6plex [N-Term]	0.0502722	0.0040213	1	3	1	A0A287AEM0	A0A287AEM0 [232-242]		0	1668.9	77.1	75.3	93.7	66.4	78.4	69.9	105.7	109	83	68.2	273.3		High	High	High	High	High	High	High	High	High	High	High	High	0.003237	0.03761	1.89
FALSE	High	[R].WCTISNQEANK.[C]	1xCarbamidomethyl [C2]; 1xTMT6plex [K11]; 1xTMT6plex [N-Term]	2.06331e-05	0.000150228	1	4	1	A0A288CFV5	A0A288CFV5 [27-37]		0	1808.94	124.3	117.1	143.7	136.4	98	120.4	95.6	101.3	80.9	82.3			High	High	High	High	High	High	High	High	High	High	Not Found	High	0.0001773	8.475e-06	4.63
FALSE	High	[K].QCFYEDITQGTK.[C]	1xCarbamidomethyl [C2]; 1xTMT6plex [K12]	6.38748e-05	0.000150228	1	2	1	A0A286ZPD7	A0A286ZPD7 [48-59]		0	1718.83	122.9	128.7	146	96.2	110.9	101.9	85	75.2	109.8	123.5			High	High	High	High	High	High	High	High	High	High	Not Found	High	0.0001773	2.855e-05	3.84
FALSE	High	[R].YCGDYDSFFESK.[E]	1xCarbamidomethyl [C2]; 1xTMT6plex [K12]	0.00429654	0.000150228	1	1	1	A0A5G2R9U8	A0A5G2R9U8 [75-86]		0	1746.75												No Quan Values	High	High	High	High	High	High	High	High	High	High	High	High	0.0001773	0.002664	3.42
FALSE	High	[K].GCLLYGPPGTGK.[T]	1xCarbamidomethyl [C2]; 1xTMT6plex [K12]; 1xTMT6plex [N-Term]	0.00229885	0.000150228	1	3	1	A0A286ZXG4	A0A286ZXG4 [183-194]		0	1677.94	110.9	78.7	124.7	101.1	85.9	88.1	88	91.9	80.7	77.5	172.5		High	High	High	High	High	High	High	High	High	High	High	High	0.0001773	0.001355	2.41
FALSE	High	[K].QCEGITSPEGSK.[S]	1xCarbamidomethyl [C2]; 1xTMT6plex [K12]; 1xTMT6plex [N-Term]	9.67393e-05	0.000150228	1	2	1	A0A5G2R744	A0A5G2R744 [236-247]		0	1750.9	194.8	197.7			152.2	151.7			238.3	165.2			High	High	Not Found	Not Found	High	High	Not Found	Not Found	High	High	Not Found	High	0.0001773	4.476e-05	2.38
FALSE	High	[R].LCLTGQWEDAQK.[L]	1xCarbamidomethyl [C2]; 1xTMT6plex [K12]; 1xTMT6plex [N-Term]	0.00042312	0.000150228	1	4	1	A0A5G2RDV5	A0A5G2RDV5 [93-104]		0	1907.01												No Quan Values	High	High	High	High	High	High	High	High	High	High	Not Found	High	0.0001773	0.000219	4.17
FALSE	High	[R].NCTIVSPDAGGAK.[R]	1xCarbamidomethyl [C2]; 1xTMT6plex [K13]	9.34502e-05	0.000150228	1	3	1	A0A5G2RMZ8	A0A5G2RMZ8 [164-176]		0	1518.78	81.9	87.1		185.7	117.1	99	166.4	179	94.1	89.8			High	High	Not Found	High	High	High	High	High	High	High	Not Found	High	0.0001773	4.309e-05	3.27
FALSE	High	[K].VCVETVESGAMTK.[D]	1xCarbamidomethyl [C2]; 1xTMT6plex [K13]	5.34207e-05	0.000150228	1	3	1	P33198	P33198 [370-382]		0	1639.82	79.6	86.1	107.1	93.8	70.3	106.5	100.3	92.2	80.1	94.9	189.1		High	High	High	High	High	High	High	High	High	High	High	High	0.0001773	2.357e-05	4.22
FALSE	High	[K].NCGQTVHDEVANK.[Q]	1xCarbamidomethyl [C2]; 1xTMT6plex [K13]; 1xTMT6plex [N-Term]	4.62501e-05	0.000150228	1	3	1	A0A287AUI3	A0A287AUI3 [7-19]		0	1929.99												No Quan Values	High	High	Not Found	High	High	High	High	High	High	High	Not Found	High	0.0001773	2.016e-05	3.93
FALSE	High	[R].QCESVIYNQSLMK.[K]	1xCarbamidomethyl [C2]; 1xTMT6plex [K13]; 1xTMT6plex [N-Term]	7.00865e-08	0.000150228	1	1	2	A0A5G2QX61	A0A5G2QX61 [134-146]		0	2058.08	145.3	112.1	158.9	94.4	90.4	117.4	62.3	108.7	98.5	112			High	High	High	High	High	High	High	High	High	High	Not Found	High	0.0001773	1.855e-08	5.01
FALSE	High	[R].LCYYIGATDDAATK.[I]	1xCarbamidomethyl [C2]; 1xTMT6plex [K14]; 1xTMT6plex [N-Term]	2.5849e-08	0.000150228	1	2	2	A0A5G2RFW9	A0A5G2RFW9 [81-94]		0	2020.05	139.2	118.8	132.1	80.8	104.2	114.1	87.6	88.5	109	125.7			High	High	High	High	High	High	High	High	High	High	Not Found	High	0.0001773	6.362e-09	5
FALSE	High	[K].YCGIPGEYWLGNDK.[I]	1xCarbamidomethyl [C2]; 1xTMT6plex [K14]; 1xTMT6plex [N-Term]	1.50024e-07	0.000150228	1	3	2	A0A5G2RHA4	A0A5G2RHA4 [313-326]		0	2130.07	86.8	109.8	101.2	101.9	87.1	96.3	90.2	29.6	190.9	132.6	73.7		High	High	High	High	High	High	High	High	High	High	High	High	0.0001773	4.203e-08	4.42
FALSE	High	[R].YCNTWPMAISMLASK.[S]	1xCarbamidomethyl [C2]; 1xTMT6plex [K15]	0.0812173	0.00576858	1	1	1	A0A287AT21	A0A287AT21 [299-313]		0	2001.98												No Quan Values	High	High	High	High	High	High	High	High	High	High	High	High	0.004562	0.06306	1.77
FALSE	High	[R].TCLLNETGDEPFQYK.[N]	1xCarbamidomethyl [C2]; 1xTMT6plex [K15]	6.13483e-05	0.000150228	1	3	1	P46410	P46410 [358-372]		0	2043.99	103.4	176.3	209.2	192.5	81.4	113.5			94.2	129.6			High	High	High	High	High	High	Not Found	Not Found	High	High	Not Found	High	0.0001773	2.738e-05	3.94
FALSE	High	[R].DCLIPMGITSENVAK.[R]	1xCarbamidomethyl [C2]; 1xTMT6plex [K15]; 1xTMT6plex [N-Term]	3.83374e-09	0.000150228	1	2	2	A0A480UJ69	A0A480UJ69 [178-192]		0	2106.13	103.2	93.4	91.7	113.7	93	96.9	134.7	102.9	128.2	142.2			High	High	High	High	High	High	High	High	High	High	Not Found	High	0.0001773	8.12e-10	4.48
FALSE	High	[K].TCGFDFTGALEDISK.[I]	1xCarbamidomethyl [C2]; 1xTMT6plex [K15]; 1xTMT6plex [N-Term]	3.24181e-06	0.000150228	1	5	1	P00506	P00506 [186-200]		0	2119.08												No Quan Values	High	High	High	High	High	High	High	High	High	High	Not Found	High	0.0001773	1.156e-06	4.89
FALSE	High	[K].NCEEFLGLPEVINWK.[Q]	1xCarbamidomethyl [C2]; 1xTMT6plex [K15]; 1xTMT6plex [N-Term]	3.768e-09	0.000150228	1	2	4	F1RMF7	F1RMF7 [84-98]		0	2306.23	89.3	63.6	87.4	32.2	101.9	120.1	123.7	139.6	107.2	98.3	136.7		High	High	High	High	High	High	High	High	High	High	High	High	0.0001773	7.954e-10	6.19
FALSE	High	[R].DCGDEAAQWFTSFLK.[T]	1xCarbamidomethyl [C2]; 1xTMT6plex [K15]; 1xTMT6plex [N-Term]	2.13704e-08	0.000150228	1	4	3	A0A287B462	A0A287B462 [131-145]		0	2233.1	112.4	121.1	109.6	107.3	90.8	97.9	69.7	95.8	83.7	120.3	91.5		High	High	High	High	High	High	High	High	High	High	High	High	0.0001773	5.168e-09	6.23
FALSE	High	[K].GCVIFQGTDHIDQWNK.[V]	1xCarbamidomethyl [C2]; 1xTMT6plex [K16]; 1xTMT6plex [N-Term]	6.16083e-07	0.000150228	1	4	1	K7GPL0	K7GPL0 [221-236]		0	2376.22	108.8	96.5	139.6	95.5	112.2	83.1	92.6	57	82.6	80.7	151.5		High	High	High	High	High	High	High	High	High	High	High	High	0.0001773	1.934e-07	4.68
FALSE	High	[R].WCSSDWTLDPQELASK.[F]	1xCarbamidomethyl [C2]; 1xTMT6plex [K16]; 1xTMT6plex [N-Term]	1.70941e-06	0.000150228	1	3	1	A0A287BSQ5	A0A287BSQ5 [154-169]		0	2381.18	109.5	77.5	109.6	112.7	74.3	110.3	127.3	181	99.9	97.9			High	High	High	High	High	High	High	High	High	High	Not Found	High	0.0001773	5.808e-07	3.4
FALSE	High	[K].SCTNPTENFVQELLVK.[L]	1xCarbamidomethyl [C2]; 1xTMT6plex [K16]; 1xTMT6plex [N-Term]	0.000567662	0.000150228	1	3	1	A0A5G2RGJ6	A0A5G2RGJ6 [72-87]		0	2337.25												No Quan Values	High	High	High	High	High	High	High	High	High	High	Not Found	High	0.0001773	0.0003007	4.35
FALSE	High	[K].TCAGFPGSFGYYDIDAK.[T]	1xCarbamidomethyl [C2]; 1xTMT6plex [K17]; 1xTMT6plex [N-Term]	2.82288e-06	0.000150228	1	1	1	A0A287B636	A0A287B636 [145-161]		0	2327.14	85.5	81.6	102.3	101.8	79	80.8	97.8	83.2	95.6	88.6	203.8		High	High	High	High	High	High	High	High	High	High	High	High	0.0001773	9.918e-07	5.06
FALSE	High	[K].ECGVYVIGGSIPEEDAGK.[L]	1xCarbamidomethyl [C2]; 1xTMT6plex [K18]; 1xTMT6plex [N-Term]	7.8528e-10	0.000150228	1	2	2	A0A5G2RGN4	A0A5G2RGN4 [82-99]		0	2338.2	88.7	85.2	113.7	100.3	83.2	102.1	45.2	104	98.6	96.1	182.8		High	High	High	High	High	High	High	High	High	High	High	High	0.0001773	1.471e-10	4.96
FALSE	High	[K].FCDYGK.[A]	1xCarbamidomethyl [C2]; 1xTMT6plex [K6]; 1xTMT6plex [N-Term]	0.135446	0.00998136	1	2	1	A0A287A9L8	A0A287A9L8 [255-260]		0	1247.65	91.9	103.2	110.9	147.6	103.7	91.9	126.4	118.8	100.8	104.9			High	High	High	High	High	High	High	High	High	High	Not Found	High	0.008038	0.1103	1.89
FALSE	High	[K].FCLNPK.[T]	1xCarbamidomethyl [C2]; 1xTMT6plex [K6]; 1xTMT6plex [N-Term]	0.101923	0.00669183	1	3	1	A0A5G2QES7	A0A5G2QES7 [94-99]		0	1236.72	116.7	108.4	109.5	121.1	100.5	122.6	102.5	96	105.9	116.9			High	High	High	High	High	High	High	High	High	High	Not Found	High	0.005264	0.08073	2.32
FALSE	High	[K].ECTIQEK.[D]	1xCarbamidomethyl [C2]; 1xTMT6plex [K7]; 1xTMT6plex [N-Term]	0.012599	0.00101324	1	2	1	A0A286ZJW8	A0A286ZJW8 [74-80]		0	1365.74												No Quan Values	High	High	High	High	High	High	High	High	High	High	Not Found	High	0.0008214	0.008468	1.84
FALSE	High	[K].ACIPYLK.[K]	1xCarbamidomethyl [C2]; 1xTMT6plex [K7]; 1xTMT6plex [N-Term]	0.00648429	0.000150228	1	3	2	F1SNA8	F1SNA8 [135-141]		0	1322.79	87.1	72.3	116.5	100.5	74	127.9	97.4	103.2	73	56.8	191.2		High	High	High	High	High	High	High	High	High	High	High	High	0.0001773	0.004144	3.1
FALSE	High	[R].FCDVFDK.[A]	1xCarbamidomethyl [C2]; 1xTMT6plex [K7]; 1xTMT6plex [N-Term]	0.023617	0.00229107	1	1	1	F1SAH7	F1SAH7 [659-665]		0	1388.73												No Quan Values	High	High	High	High	High	High	High	High	High	High	Not Found	High	0.001786	0.01662	1.7
FALSE	High	[K].LCSEISK.[T]	1xCarbamidomethyl [C2]; 1xTMT6plex [K7]; 1xTMT6plex [N-Term]	0.0176593	0.00160105	1	7	1	A0A287B6K7	A0A287B6K7 [108-114]		0	1294.74												No Quan Values	High	High	High	High	High	High	High	High	High	High	Not Found	High	0.001263	0.0122	1.19
FALSE	High	[R].YCAGWADK.[I]	1xCarbamidomethyl [C2]; 1xTMT6plex [K8]; 1xTMT6plex [N-Term]	0.004272	0.000150228	1	6	4	A0A5G2QQ66	A0A5G2QQ66 [132-139]		0	1428.73	128	119.3	88.2	105.4	90.7	111.9	82.2	90.7	94.5	100.2	88.8		High	High	High	High	High	High	High	High	High	High	High	High	0.0001773	0.002636	3.32
FALSE	High	[R].GCLTFVSK.[L]	1xCarbamidomethyl [C2]; 1xTMT6plex [K8]; 1xTMT6plex [N-Term]	0.00246293	0.000150228	1	3	1	A0A5G2QTS1	A0A5G2QTS1 [272-279]		0	1369.79	84.8	94.3	105.2	92.1	103	94.7	85.6	107.6	88.6	89.9	154.3		High	High	High	High	High	High	High	High	High	High	High	High	0.0001773	0.001461	2.35
FALSE	High	[R].MCLVEIEK.[A]	1xCarbamidomethyl [C2]; 1xTMT6plex [K8]; 1xTMT6plex [N-Term]	0.00233882	0.000150228	1	3	2	F1SHD7	F1SHD7 [77-84]		0	1479.83	88.6	81.8	112.3	79.8	75.3	81.7	116.8	75.7	105.6	80	202.4		High	High	High	High	High	High	High	High	High	High	High	High	0.0001773	0.001379	2.96
FALSE	High	[K].QCAEAIDK.[C]	1xCarbamidomethyl [C2]; 1xTMT6plex [K8]; 1xTMT6plex [N-Term]	0.00223374	0.000150228	1	1	1	A0A287A6L6	A0A287A6L6 [490-497]		0	1392.76												No Quan Values	High	High	High	High	High	High	High	High	High	High	High	High	0.0001773	0.001311	1.55
FALSE	High	[R].DCLINAAK.[T]	1xCarbamidomethyl [C2]; 1xTMT6plex [K8]; 1xTMT6plex [N-Term]	0.0790828	0.00576858	1	4	1	F1SB63	F1SB63 [149-156]		0	1362.78	70.6	89.6	52.1	88.5	79.7	89.1	93.3	128.5	82.6	72.1	254		High	High	High	High	High	High	High	High	High	High	High	High	0.004562	0.06135	2.77
FALSE	High	[R].GCAVVEFK.[M]	1xCarbamidomethyl [C2]; 1xTMT6plex [K8]; 1xTMT6plex [N-Term]	0.00199116	0.000150228	1	1	2	A0A287BL93	A0A287BL93 [113-120]		0	1367.78	80.4	102.4	89.2	86.3	94.2	88.5	95.6	76.8	102.1	77.2	207.2		High	High	High	High	High	High	High	High	High	High	High	High	0.0001773	0.001164	2.89
FALSE	High	[K].DCQEIANK.[G]	1xCarbamidomethyl [C2]; 1xTMT6plex [K8]; 1xTMT6plex [N-Term]	0.00279464	0.000150228	1	3	2	F1RX35	F1RX35 [179-186]		0	1435.76	96.8	104.4	97.1	102	94.4	95.8	111.7	108.6	154.6	134.6			High	High	High	High	High	High	High	High	High	High	Not Found	High	0.0001773	0.001675	2.83
FALSE	High	[R].VCDSAVTNK.[E]	1xCarbamidomethyl [C2]; 1xTMT6plex [K9]	0.00730881	0.000375314	2	3	1	I3LC60; A0A287A697	I3LC60 [126-134]; A0A287A697 [126-134]		0	1222.63												Shared	High	High	High	Not Found	High	High	Not Found	High	High	High	Not Found	High	0.0003444	0.004712	1.98
FALSE	High	[K].NCHLNENIK.[K]	1xCarbamidomethyl [C2]; 1xTMT6plex [K9]	0.0303242	0.00300858	1	1	1	I3LDY2	I3LDY2 [38-46]		0	1370.7												No Quan Values	High	High	Not Found	Not Found	High	High	High	Not Found	High	High	Not Found	High	0.002327	0.02173	1.77
FALSE	High	[R].YCLHQNMDK.[I]	1xCarbamidomethyl [C2]; 1xTMT6plex [K9]; 1xTMT6plex [N-Term]	0.000915641	0.000150228	1	2	1	F1SGJ4	F1SGJ4 [235-243]		0	1666.84	98.3	130.4	111.8	135.5	94.2	111	71.9	131.2	89.9	125.7			High	High	High	High	High	High	High	High	High	High	Not Found	High	0.0001773	0.0005041	3.87
FALSE	High	[R].ECQEESFWK.[R]	1xCarbamidomethyl [C2]; 1xTMT6plex [K9]; 1xTMT6plex [N-Term]	0.00787022	0.000375314	1	5	1	F1SE82	F1SE82 [45-53]		0	1700.84	102.4	158.1		138.3	83.1	181.2		158.9	95.1	182.8			High	High	Not Found	High	High	High	Not Found	High	High	High	Not Found	High	0.0003444	0.005094	2.71
FALSE	High	[K].VCEDAPQGK.[L]	1xCarbamidomethyl [C2]; 1xTMT6plex [K9]; 1xTMT6plex [N-Term]	0.00019433	0.000150228	1	4	1	Q8WNW5	Q8WNW5 [485-493]		0	1461.78	89.9	126.2	85.5	108	111.4	119.9	88.7	133.3	127.9	109.1			High	High	High	High	High	High	High	High	High	High	Not Found	High	0.0001773	9.49e-05	2.47
FALSE	High	[R].DCLLELLEK.[K]	1xCarbamidomethyl [C2]; 1xTMT6plex [K9]; 1xTMT6plex [N-Term]	0.00112653	0.000150228	1	2	1	A0A286ZQB1	A0A286ZQB1 [335-343]		0	1590.92	97.2	85.9	79.1	67.4	92.3	86.5	102.7	128.3	98.7	78.5	183.3		High	High	High	High	High	High	High	High	High	High	High	High	0.0001773	0.0006291	2.62
FALSE	High	[K].ICDFDNATKPQR.[I]	1xCarbamidomethyl [C2]; 1xTMT6plex [K9]; 1xTMT6plex [N-Term]	7.59354e-05	0.000150228	1	4	1	I3LEF8	I3LEF8 [276-287]		0	1923.02	121.3	108.7	70.4	105	104.6	87	126.3	108.6	101.7	166.3			High	High	High	High	High	High	High	High	High	High	Not Found	High	0.0001773	3.447e-05	2.77
FALSE	High	[K].TCLDNLASK.[G]	1xCarbamidomethyl [C2]; 1xTMT6plex [K9]; 1xTMT6plex [N-Term]	0.000748482	0.000150228	1	1	1	F1RMJ4	F1RMJ4 [1585-1593]		0	1479.82	88.8	110.5	119.9	127.3	102.8	105.2	116.2	119.8	96.7	112.9			High	High	High	High	High	High	High	High	High	High	Not Found	High	0.0001773	0.0004051	3.76
FALSE	High	[K].FCETTIGSK.[VI]	1xCarbamidomethyl [C2]; 1xTMT6plex [K9]; 1xTMT6plex [N-Term]	0.00271554	0.000150228	1	3	1	I3LLU0	I3LLU0 [163-171]		0	1500.81	123.5	124.2	117.9	119.5	83.9	106.2	72.4	103	115.6	133.8			High	High	High	High	High	High	High	High	High	High	Not Found	High	0.0001773	0.001618	3.33
FALSE	High	[R].GCVVTSVESNTDGR.[R]	1xCarbamidomethyl [C2]; 1xTMT6plex [N-Term]	8.65714e-07	0.000150228	1	3	1	A0A5G2QT56	A0A5G2QT56 [352-365]		0	1709.83	62.7	73.3	147.1	112.2	122.7	97.3	215.7		136.6	132.3			High	High	High	High	High	High	High	Not Found	High	High	Not Found	High	0.0001773	2.786e-07	3.73
FALSE	High	[K].ECMAMSSYALR.[R]	1xCarbamidomethyl [C2]; 1xTMT6plex [N-Term]	3.50692e-05	0.000150228	1	4	1	I3LDH5	I3LDH5 [979-989]		0	1547.72	147.3	131	126.3	132.3	96	112.7	92.7	88.7	84.9	88			High	High	High	High	High	High	High	High	High	High	Not Found	High	0.0001773	1.501e-05	4.04
FALSE	High	[K].ECDVLPDDTVNTLYSR.[F]	1xCarbamidomethyl [C2]; 1xTMT6plex [N-Term]	1.88544e-06	0.000150228	1	3	1	A0A286ZYU8	A0A286ZYU8 [151-166]		0	2126.03	125.9	126.2		174.6	121.9	138.7	211.2		94.8	106.6			High	High	Not Found	High	High	High	High	Not Found	High	High	Not Found	High	0.0001773	6.421e-07	4.28
FALSE	High	[R].GCHLLVATPGR.[L]	1xCarbamidomethyl [C2]; 1xTMT6plex [N-Term]	0.00143458	0.000150228	1	9	1	A0A287AVQ1	A0A287AVQ1 [316-326]		0	1409.79	85.1	89.8	169.8		98.9	84.8	203.6	190.6	100.2	77.2			High	High	High	Not Found	High	High	High	High	High	High	Not Found	High	0.0001773	0.0008151	3
FALSE	High	[K].GCQTITSGR.[V]	1xCarbamidomethyl [C2]; 1xTMT6plex [N-Term]	0.0198636	0.0019727	1	9	1	A0A287AQA3	A0A287AQA3 [1313-1321]		0	1208.63												No Quan Values	High	High	High	High	High	High	High	High	High	High	Not Found	High	0.001545	0.0138	1.92
FALSE	High	[K].GCPAVLPIDHVYGTLGIVGATTTQR.[Y]	1xCarbamidomethyl [C2]; 1xTMT6plex [N-Term]	2.93596e-11	0.000150228	1	8	2	A0A287B1R3	A0A287B1R3 [91-115]		0	2825.52	72.6	79.3	114.8	112.8	68.7	81.4	104.9	137.2	84.4	91.4	152.5		High	High	High	High	High	High	High	High	High	High	High	High	0.0001773	4.265e-12	6.31
FALSE	High	[K].NCTYTQVQTR.[S]	1xCarbamidomethyl [C2]; 1xTMT6plex [N-Term]	4.21746e-05	0.000150228	1	8	1	A0A287A3Z3	A0A287A3Z3 [282-291]		0	1499.75	102.8	165.2		128.5	150.6	132.7	123.2		164.8	132.3			High	High	Not Found	High	High	High	High	Not Found	High	High	Not Found	High	0.0001773	1.825e-05	3.15
FALSE	High	[K].GCDVVVIPAGVPR.[K]	1xCarbamidomethyl [C2]; 1xTMT6plex [N-Term]	1.77981e-06	0.000150228	1	3	3	A0A5G2RGL7	A0A5G2RGL7 [149-161]		0	1567.88	82	81.5	94.4	96.3	85.9	110.9	101.3	98.1	98.9	91.5	159.3		High	High	High	High	High	High	High	High	High	High	High	High	0.0001773	6.047e-07	3.56
FALSE	High	[R].YCFGEGLAR.[M]	1xCarbamidomethyl [C2]; 1xTMT6plex [N-Term]	0.00861982	0.000588846	1	2	1	Q8SQ68	Q8SQ68 [438-446]		0	1301.65	114.7	115.6	116.1	116.2	108.8	103.9	115.9	109.7	99.6	99.4			High	High	High	High	High	High	High	High	High	High	Not Found	High	0.0005031	0.005614	2.15
FALSE	High	[K].ECPAIDYTR.[H]	1xCarbamidomethyl [C2]; 1xTMT6plex [N-Term]	0.0136345	0.00121653	1	2	1	F2Z5T8	F2Z5T8 [118-126]		0	1353.67	99.3	101.7	106.2	83.4	124.9	83.2	85.4	77.7	94.7	86.5	157.1		High	High	High	High	High	High	High	High	High	High	High	High	0.0009748	0.009231	2.81
FALSE	High	[R].HCPELAEMNR.[V]	1xCarbamidomethyl [C2]; 1xTMT6plex [N-Term]	0.0089187	0.000588846	1	5	1	A0A5G2QTN9	A0A5G2QTN9 [285-294]		0	1485.71												No Quan Values	High	High	High	High	High	High	High	Not Found	High	High	High	High	0.0005031	0.005835	3.39
FALSE	High	[K].MCDIGDASR.[G]	1xCarbamidomethyl [C2]; 1xTMT6plex [N-Term]	0.00671001	0.000375314	1	4	1	K7GM92	K7GM92 [1160-1168]		0	1253.58												No Quan Values	High	High	High	High	High	High	High	High	High	High	Not Found	High	0.0003444	0.004304	2.23
FALSE	High	[K].TCGLIGSVR.[F]	1xCarbamidomethyl [C2]; 1xTMT6plex [N-Term]	0.0168842	0.00160105	1	5	1	A0A5G2QRL7	A0A5G2QRL7 [119-127]		0	1191.67	91	89.5	106.2	93.3	88.9	97.1	85.1	88.7	74.1	93.4	192.8		High	High	High	High	High	High	High	High	High	High	High	High	0.001263	0.01158	2.15
FALSE	High	[R].LCAGASEDIR.[E]	1xCarbamidomethyl [C2]; 1xTMT6plex [N-Term]	0.00141003	0.000150228	1	6	1	A0A5G2QMG4	A0A5G2QMG4 [251-260]		0	1320.68	99.3	94.7	100.3	103.2	109.2	109.7	117.6	120.5	110.9	134.6			High	High	High	High	High	High	High	High	High	High	Not Found	High	0.0001773	0.0008028	3.27
FALSE	High	[R].LCDLLGHLQR.[S]	1xCarbamidomethyl [C2]; 1xTMT6plex [N-Term]	5.32268e-06	0.000150228	1	4	1	A0A5G2R909	A0A5G2R909 [70-79]		0	1453.81	77.7	69.9	96		83.2	64.6	171		115.9	70.1	351.7		High	High	High	Not Found	High	High	High	Not Found	High	High	High	High	0.0001773	1.973e-06	4.57
FALSE	High	[R].TCQVTGR.[W]	1xCarbamidomethyl [C2]; 1xTMT6plex [N-Term]	0.0188878	0.0019727	1	5	1	A0A5G2RCK2	A0A5G2RCK2 [144-150]		0	1050.56	89.8	72.7	113	63.7	112.4	115.4	136.3	80.6	105.4	91.9	118.8		High	High	High	High	High	High	High	High	High	High	High	High	0.001545	0.0131	2.37
FALSE	High	[K].FCASVR.[R]	1xCarbamidomethyl [C2]; 1xTMT6plex [N-Term]	0.136138	0.00998136	1	4	1	A0A286ZIW5	A0A286ZIW5 [192-197]		0	968.519	95.2	92.8	98.1	103.7	80.1	79.5	81	68.2	83	89.4	229		High	High	High	High	High	High	High	High	High	High	High	High	0.00816	0.1109	2.2
FALSE	High	[R].MCHPSIDGFTSR.[L]	1xCarbamidomethyl [C2]; 1xTMT6plex [N-Term]	0.00585121	0.000150228	1	2	2	A0A287B4L9	A0A287B4L9 [815-826]		0	1636.78	113.6	90.8	94.9	109.4	83.1	132.6	143.3	105.7	115.2	111.3			High	High	High	High	High	High	High	High	High	High	Not Found	High	0.0001773	0.003716	2.94
FALSE	High	[K].TCPFFFPFDTR.[Q]	1xCarbamidomethyl [C2]; 1xTMT6plex [N-Term]	0.000251879	0.000150228	1	5	1	I3LK74	I3LK74 [1552-1562]		0	1663.81	122.1	129.4	58.9	106.5	143.3	110.9	142.3	69.2	128.7	88.7			High	High	High	High	High	High	High	High	High	High	Not Found	High	0.0001773	0.0001253	3.78
FALSE	High	[K].TCISLAVSR.[L]	1xCarbamidomethyl [C2]; 1xTMT6plex [N-Term]	0.0816506	0.00576858	1	2	1	I3LK24	I3LK24 [224-232]		0	1235.7	73.3	78	120.8	57.9	81.1	83	108	83.7	85.1	82.2	247		High	High	High	High	High	High	High	High	High	High	High	High	0.004562	0.0635	1.97
FALSE	High	[R].ICVGEGLAR.[M]	1xCarbamidomethyl [C2]; 1xTMT6plex [N-Term]	0.133389	0.0098321	3	9	1	A0A5G2R5M3; A0A287BP39; I3LCZ8	A0A5G2R5M3 [761-769]; A0A287BP39 [787-795]; I3LCZ8 [434-442]		0	1203.67	57	89.7	99.9	130.2	77.5	78.9	95.1	118.1	101.1	89.4	163	Shared	High	High	High	High	High	High	High	High	High	High	High	High	0.007672	0.1087	2.95
FALSE	High	[K].VCVTNVEER.[R]	1xCarbamidomethyl [C2]; 1xTMT6plex [N-Term]	0.0170748	0.00160105	1	1	1	F1S540	F1S540 [391-399]		0	1334.69	86.8	91.7	130.3	90.6	93.9	86.8	101.8	89.5	87.3	79.7	161.7		High	High	High	High	High	High	High	High	High	High	High	High	0.001263	0.01172	2.72
FALSE	High	[R].ICVLDVDLQGVR.[N]	1xCarbamidomethyl [C2]; 1xTMT6plex [N-Term]	3.44678e-05	0.000150228	1	5	1	P31006	P31006 [97-108]		0	1615.9	127.8	103.5		196.3	111.8	122.9	190.5		122.5	124.6			High	High	Not Found	High	High	High	High	Not Found	High	High	Not Found	High	0.0001773	1.473e-05	3.98
FALSE	High	[K].VCADLIR.[G]	1xCarbamidomethyl [C2]; 1xTMT6plex [N-Term]	0.013033	0.00121653	1	3	1	A1XQU9	A1XQU9 [35-41]		0	1075.61	118.5	120.7	87.8	99.5	120	105.8	71.9	107.6	114.9	153.3			High	High	High	High	High	High	High	High	High	High	Not Found	High	0.0009748	0.008793	1.98
FALSE	High	[K].ICGDIHGQYYDLLR.[L]	1xCarbamidomethyl [C2]; 1xTMT6plex [N-Term]	3.06019e-06	0.000150228	1	8	2	F1RNL4	F1RNL4 [62-75]		0	1951.99	111.8	124.1	52.4	142.9	124.1	116.7	60.1	134.3	126.6	107.1			High	High	High	High	High	High	High	High	High	High	Not Found	High	0.0001773	1.082e-06	3.34
FALSE	High	[R].QCVAEGSPQR.[V]	1xCarbamidomethyl [C2]; 1xTMT6plex [N-Term]	0.00246293	0.000150228	1	3	1	F1RGY5	F1RGY5 [421-430]		0	1360.68	101.1	151.1		95.3	121.8	146.8	115.3	119.2	118.8	130.4			High	High	Not Found	High	High	High	High	High	High	High	Not Found	High	0.0001773	0.001461	2.47
FALSE	High	[R].FCYHER.[L]	1xCarbamidomethyl [C2]; 1xTMT6plex [N-Term]	0.0180599	0.00179821	1	3	1	F1SHD7	F1SHD7 [63-68]		0	1140.55	120.2	108.9	85.6	130.4	109.7	114.1	140.2	69.9	120.3	100.6			High	High	High	High	High	High	High	High	High	High	Not Found	High	0.001412	0.01249	2.96
FALSE	High	[R].FCLNTLQHEWFR.[V]	1xCarbamidomethyl [C2]; 1xTMT6plex [N-Term]	4.95632e-05	0.000150228	1	3	1	A0A287BT35	A0A287BT35 [1037-1048]		0	1879.95	76.2	69	110.9	72.5	82.1	77.7	126	72.4	84.5	58.8	269.9		High	High	High	High	High	High	High	High	High	High	High	High	0.0001773	2.176e-05	4.65
FALSE	High	[R].QCSSGLQAVANIAGGIR.[N]	1xCarbamidomethyl [C2]; 1xTMT6plex [N-Term]	1.42212e-09	0.000150228	1	2	1	A0A480UJ69	A0A480UJ69 [124-140]		0	1931.03	130.4	113.7	37	83.7	89.5	133.5	74.9	145.3	124.1	167.9			High	High	High	High	High	High	High	High	High	High	Not Found	High	0.0001773	2.785e-10	4.13
FALSE	High	[K].ACQVTQSR.[N]	1xCarbamidomethyl [C2]; 1xTMT6plex [N-Term]	0.0422061	0.00351208	1	3	1	A0A5G2QBZ0	A0A5G2QBZ0 [46-53]		0	1178.61	92.1	103.5	118.8	115.6	117.6	96.8	113.7	132.3	102.1	107.4			High	High	High	High	High	High	High	High	High	High	Not Found	High	0.002851	0.03106	1.69
FALSE	High	[K].ACQIFVR.[N]	1xCarbamidomethyl [C2]; 1xTMT6plex [N-Term]	0.0173647	0.00160105	1	8	1	A0A287BL93	A0A287BL93 [652-658]		0	1122.63	105.3	114.5	103.1	93.9	156.6	92.1	155.4	70.4	106.6	102.3			High	High	High	High	High	High	High	High	High	High	Not Found	High	0.001263	0.01196	2.36
FALSE	High	[K].ICASEIENR.[A]	1xCarbamidomethyl [C2]; 1xTMT6plex [N-Term]	0.0548426	0.00430576	1	1	1	F1S540	F1S540 [686-694]		0	1320.68	76.6	71.5	90.6	121.1	82.7	78.3	71.9	88.7	85.3	77.8	255.5		High	High	High	High	High	High	High	High	High	High	High	High	0.00345	0.04137	2.69
FALSE	High	[R].QCGDFEQQLANR.[I]	1xCarbamidomethyl [C2]; 1xTMT6plex [N-Term]	2.23676e-05	0.000150228	1	1	1	F1SAB2	F1SAB2 [481-492]		0	1694.81	73.7	79.5	69	78.2	96.6	57.9		70	71.3	53	450.7		High	High	High	High	High	High	Not Found	High	High	High	High	High	0.0001773	9.232e-06	3.17
FALSE	High	[R].QCIESENTWR.[D]	1xCarbamidomethyl [C2]; 1xTMT6plex [N-Term]	0.00115943	0.000150228	1	1	1	F1SHF6	F1SHF6 [877-886]		0	1551.74	115.3	123.5	180.9		158	88.3		172.4	150.7	111			High	High	High	Not Found	High	High	Not Found	High	High	High	Not Found	High	0.0001773	0.0006478	2.32
FALSE	High	[K].NCYGENHQR.[L]	1xCarbamidomethyl [C2]; 1xTMT6plex [N-Term]	0.000118368	0.000150228	1	2	1	F1SSM7	F1SSM7 [316-324]		0	1406.64	87.6	65	139	120.4	134.2	70.1	163.6	156.2	80.4	83.6			High	High	High	High	High	High	High	High	High	High	Not Found	High	0.0001773	5.569e-05	4.2
FALSE	High	[R].ECSIQR.[R]	1xCarbamidomethyl [C2]; 1xTMT6plex [N-Term]	0.0551411	0.00430576	1	9	1	P0DTA4	P0DTA4 [289-294]		0	1021.53	119.4	114.4		122.3	113.9	135.6	144.7	114.7	124.1	110.9			High	High	Not Found	High	High	High	High	High	High	High	Not Found	High	0.00345	0.04153	2
FALSE	High	[R].DCPLNAEAVSSR.[L]	1xCarbamidomethyl [C2]; 1xTMT6plex [N-Term]	0.000119052	0.000150228	1	2	1	A0A287B5G9	A0A287B5G9 [858-869]		0	1547.77	77.2	87.3	119.5	81.6	92.4	95.1	90.2	83.5	98.6	88.7	185.7		High	High	High	High	High	High	High	High	High	High	High	High	0.0001773	5.601e-05	3.32
FALSE	High	[R].SCAGLPMPSSYVPGSMSR.[L]	1xCarbamidomethyl [C2]; 1xTMT6plex [N-Term]	8.14213e-08	0.000150228	1	2	1	I3LC60	I3LC60 [183-200]		0	2113.01	110.3	145.9	77.4	145.6	93.7	165.2		160.9	68.5	132.4			High	High	High	High	High	High	Not Found	High	High	High	Not Found	High	0.0001773	2.186e-08	4.52
FALSE	High	[R].ICDEITGR.[V]	1xCarbamidomethyl [C2]; 1xTMT6plex [N-Term]	0.00180574	0.000150228	1	2	1	I3LLU0	I3LLU0 [103-110]		0	1192.62	99.6	96.7	111.7	101.4	67.1	86.3	68.2	67	77.4	110.1	214.5		High	High	High	High	High	High	High	High	High	High	High	High	0.0001773	0.001048	2.62
FALSE	High	[K].QCPSHLAIQENANALAR.[Y]	1xCarbamidomethyl [C2]; 1xTMT6plex [N-Term]	2.30703e-06	0.000150228	1	3	1	A0A286ZZC9	A0A286ZZC9 [141-157]		0	2122.1	111.2	86.5	158.7	203	104	86.8	164.5		91.2	94.1			High	High	High	High	High	High	High	Not Found	High	High	Not Found	High	0.0001773	8.001e-07	5.68
FALSE	High	[K].SCHTAVDR.[T]	1xCarbamidomethyl [C2]; 1xTMT6plex [N-Term]	0.00208487	0.000150228	2	7	1	A0A5G2QUQ4; A0A288CFV5	A0A5G2QUQ4 [470-477]; A0A288CFV5 [459-466]		0	1174.58	127.3	126.5	103.9	83	124.6	156.6	108.4	68.6	96.1	104.8		Shared	High	High	High	High	High	High	High	High	High	High	Not Found	High	0.0001773	0.001219	2.79
FALSE	High	[K].LCEVEEGDKEDVDK.[A]	1xCarbamidomethyl [C2]; 2xTMT6plex [K9; K14]; 1xTMT6plex [N-Term]	0.000271478	0.000150228	1	5	1	A0A5G2QQ66	A0A5G2QQ66 [49-62]		1	2352.22	99.8	88.6	98.7	96.1	72.4	84.4	78.1	103	74.6	78	226.3		High	High	High	High	High	High	High	High	High	High	High	High	0.0001773	0.0001355	2.67
FALSE	High	[K].DFSSVEGVSMEPGTFNVYPCYHLHK.[D]	1xCarbamidomethyl [C20]; 1xTMT6plex [K25]; 1xTMT6plex [N-Term]	1.34953e-06	0.000150228	1	7	1	A0A287BGV6	A0A287BGV6 [1242-1266]		0	3358.63	84.3	114.4	93.5	122.9	93.4	113.2	128.2	130.9	103.6	115.5			High	High	High	High	High	High	High	High	High	High	Not Found	High	0.0001773	4.489e-07	6.73
FALSE	High	[R].SQHFEETTSQIDDSFSTQSCR.[V]	1xCarbamidomethyl [C20]; 1xTMT6plex [N-Term]	1.22865e-08	0.000150228	1	5	1	A0A5G2QWA5	A0A5G2QWA5 [1803-1823]		0	2719.21												No Quan Values	High	High	Not Found	Not Found	High	High	High	High	High	High	Not Found	High	0.0001773	2.851e-09	6.03
FALSE	High	[R].ADHQPLTEASYVNLPTIALCNTDSPLR.[Y]	1xCarbamidomethyl [C20]; 1xTMT6plex [N-Term]	1.5555e-05	0.000150228	1	3	1	Q4GWZ2	Q4GWZ2 [129-155]		0	3225.64	94.6	77.3	149.8	138.6	75.2	77.4	146.7	189.6	82	68.7			High	High	High	High	High	High	High	High	High	High	Not Found	High	0.0001773	6.253e-06	5.4
FALSE	High	[K].DLEEEEGPGSGGSGLPPPSCFPGSWR.[H]	1xCarbamidomethyl [C20]; 1xTMT6plex [N-Term]	7.01217e-11	0.000150228	1	2	1	A0A5G2QZP0	A0A5G2QZP0 [19-44]		0	2930.35	112.7	109.7		214.7	151.7	90.8	220.4		113.8	86.1			High	High	Not Found	High	High	High	High	Not Found	High	High	Not Found	High	0.0001773	1.093e-11	6.19
FALSE	High	[R].HWHADLRPDDSPLEAGLAFTCK.[L]	1xCarbamidomethyl [C21]; 1xTMT6plex [K22]; 1xTMT6plex [N-Term]	1.316e-05	0.000150228	1	1	1	A0A287B4Z6	A0A287B4Z6 [779-800]		0	2994.53	143.9	115.2			102.1	191.9		268.2	129.9	148.9			High	High	Not Found	Not Found	High	High	Not Found	High	High	High	Not Found	High	0.0001773	5.221e-06	6.08
FALSE	High	[R].VVNAPIFHVNSDDPEAVMYVCK.[V]	1xCarbamidomethyl [C21]; 1xTMT6plex [K22]; 1xTMT6plex [N-Term]	9.89469e-13	0.000150228	1	6	2	K9IVI1	K9IVI1 [467-488]		0	2962.52	99.9	97.2	99	87.6	90.1	121.3	64.4	179.7	118.7	142.2			High	High	High	High	High	High	High	High	High	High	High	High	0.0001773	1.113e-13	7.8
FALSE	High	[K].AADWLFSADVSRPPGSTVYTCMLNHR.[G]	1xCarbamidomethyl [C21]; 1xTMT6plex [N-Term]	2.90544e-06	0.000150228	1	2	1	A0A287B4Z6	A0A287B4Z6 [589-614]		0	3180.56	77.7	61.1	154.3	66.4	63.5	78.2	76.1	165.7	65.4	84.3	207.3		High	High	High	High	High	High	High	High	High	High	High	High	0.0001773	1.025e-06	8.07
FALSE	High	[R].VVHEYTQEELQVPTDETDFVCFDGGR.[D]	1xCarbamidomethyl [C21]; 1xTMT6plex [N-Term]	1.89033e-10	0.000150228	1	5	1	A0A5G2QUR1	A0A5G2QUR1 [104-129]		0	3299.54												No Quan Values	High	High	Not Found	Not Found	High	High	Not Found	Not Found	High	High	Not Found	High	0.0001773	3.181e-11	6.58
FALSE	High	[R].DELPADLNPLEHDFVEDKEVCK.[N]	1xCarbamidomethyl [C21]; 2xTMT6plex [K18; K22]	7.62582e-07	0.000150228	1	6	1	A0A287BAY9	A0A287BAY9 [360-381]		1	3070.54	68.9	92.1	60	103.9	70.8	77.8	106.1	72.6	99.3	74.9	273.6		High	High	High	High	High	High	High	High	High	High	High	High	0.0001773	2.432e-07	5.27
FALSE	High	[R].QSPVDINTSTAVHDPALKPLSLCYEQATSQR.[I]	1xCarbamidomethyl [C23]; 1xTMT6plex [K18]; 1xTMT6plex [N-Term]	1.65557e-10	0.000150228	1	3	1	A0A287B6M0	A0A287B6M0 [73-103]		0	3885.02												No Quan Values	High	High	Not Found	High	High	High	High	High	High	High	Not Found	High	0.0001773	2.749e-11	4.78
FALSE	High	[R].SATQLTQSPASLAASLGDTVSITCR.[A]	1xCarbamidomethyl [C24]; 1xTMT6plex [N-Term]	0.00315264	0.000150228	1	2	1	A0A287A793	A0A287A793 [22-46]		0	2764.43												No Quan Values	High	High	High	High	High	High	High	High	High	High	Not Found	High	0.0001773	0.001904	2.23
FALSE	High	[K].NACPPTSELLGSPSR.[L]	1xCarbamidomethyl [C3]	0.00118644	0.000150228	1	1	1	A0A287AIJ3	A0A287AIJ3 [153-167]		0	1585.76												No Quan Labels	High	High	High	High	High	High	Not Found	Not Found	High	High	Not Found	High	0.0001773	0.0006652	3.08
FALSE	High	[K].LSCLVTGLVTR.[E]	1xCarbamidomethyl [C3]	0.00524924	0.000150228	1	5	1	A0A287ALC1	A0A287ALC1 [278-288]		0	1218.69												No Quan Labels	High	High	High	High	High	High	High	High	High	High	High	High	0.0001773	0.003289	2.45
FALSE	High	[R].SICDSAVTNK.[E]	1xCarbamidomethyl [C3]; 1xTMT6plex [K10]	0.00392023	0.000150228	1	2	1	F1RUQ4	F1RUQ4 [125-134]		0	1323.68	86.5	90.8	163.1	124.3	90.9	115	107.2	147.3	76.8	98.2			High	High	High	High	High	High	High	High	High	High	Not Found	High	0.0001773	0.002411	2.57
FALSE	High	[K].VTCVAEELLK.[Q]	1xCarbamidomethyl [C3]; 1xTMT6plex [K10]; 1xTMT6plex [N-Term]	2.09931e-05	0.000150228	1	4	1	A0A288CFV5	A0A288CFV5 [607-616]		0	1619.94	123.3	104.6	103.2	144.6	112.9	137.4	90	117.4	77.5	89.2			High	High	High	High	High	High	High	High	High	High	Not Found	High	0.0001773	8.65e-06	4.03
FALSE	High	[R].SECSSDFGGK.[D]	1xCarbamidomethyl [C3]; 1xTMT6plex [K10]; 1xTMT6plex [N-Term]	0.000461321	0.000150228	1	7	1	A0A286ZLR7	A0A286ZLR7 [766-775]		0	1531.75	105.7	111.7	86	112.1	149.7	84.3	152.7	122.7	93.3	81.7			High	High	High	High	High	High	High	High	High	High	Not Found	High	0.0001773	0.0002398	2.85
FALSE	High	[K].DSCVGTLVVK.[G]	1xCarbamidomethyl [C3]; 1xTMT6plex [K10]; 1xTMT6plex [N-Term]	9.07949e-05	0.000150228	1	7	1	I3LTB8	I3LTB8 [539-548]		0	1535.89	141.1	125.1	112.7	109.7	101.3	126.5	101	103.1	103.5	76.1			High	High	High	High	High	High	High	High	High	High	Not Found	High	0.0001773	4.165e-05	3.55
FALSE	High	[R].GLCGTVLIHK.[V]	1xCarbamidomethyl [C3]; 1xTMT6plex [K10]; 1xTMT6plex [N-Term]	7.37777e-05	0.000150228	1	4	2	A0A286ZSK9	A0A286ZSK9 [61-70]		0	1555.94	102.5	107.9	113.8	120.4	96.2	100.1	117.1	152.8	84.9	104.5			High	High	High	High	High	High	High	High	High	High	Not Found	High	0.0001773	3.338e-05	3.62
FALSE	High	[R].FECNLNPGTK.[L]	1xCarbamidomethyl [C3]; 1xTMT6plex [K10]; 1xTMT6plex [N-Term]	0.000425566	0.000150228	1	2	1	Q8MIR0	Q8MIR0 [253-262]		0	1637.87	83.3	98.9	91.7	93.7	76.9	107.8	72.1	98.5	96	78.5	202.6		High	High	High	High	High	High	High	High	High	High	High	High	0.0001773	0.0002198	3.24
FALSE	High	[R].LLCSIGEYDK.[A]	1xCarbamidomethyl [C3]; 1xTMT6plex [K10]; 1xTMT6plex [N-Term]	0.00663392	0.000375314	1	1	1	F1RNV8	F1RNV8 [1028-1037]		0	1655.91	146.5	126.9		281.4	127.5	141			146.8	130			High	High	Not Found	High	High	High	Not Found	Not Found	High	High	Not Found	High	0.0003444	0.00425	3.15
FALSE	High	[K].SHCYVSQEELK.[E]	1xCarbamidomethyl [C3]; 1xTMT6plex [K11]	0.000438006	0.000150228	1	1	2	I3LDY2	I3LDY2 [170-180]		0	1608.79	114.3	95.9	152.8	139.1	94	102.5	141.8	67.6	101.8	90.3			High	High	High	High	High	High	High	High	High	High	Not Found	High	0.0001773	0.0002269	4.06
FALSE	High	[K].RLCENIAGHLK.[D]	1xCarbamidomethyl [C3]; 1xTMT6plex [K11]	7.72601e-05	0.000150228	1	3	1	F1SGS9	F1SGS9 [481-491]		1	1539.86	87.2	115.7	133.8	143.4	47.8	116.3	122.1	149.4	51.6	132.7			High	High	High	High	High	High	High	High	High	High	Not Found	High	0.0001773	3.515e-05	4.05
FALSE	High	[K].SHCYVSQEELK.[E]	1xCarbamidomethyl [C3]; 1xTMT6plex [K11]; 1xTMT6plex [N-Term]	5.8583e-05	0.000150228	1	1	1	I3LDY2	I3LDY2 [170-180]		0	1837.95	99.4	87.1	124.2	117.2	88.7	102.9	121.1	153.6	90.9	115			High	High	High	High	High	High	High	High	High	High	Not Found	High	0.0001773	2.599e-05	4.8
FALSE	High	[R].EACGVIVELIK.[S]	1xCarbamidomethyl [C3]; 1xTMT6plex [K11]; 1xTMT6plex [N-Term]	0.000119052	0.000150228	1	2	1	F1SPF6	F1SPF6 [47-57]		0	1689	76.3	77.4	151.1	150.4	95.9	91.1	144.8	156.7	84.8	71.5			High	High	High	High	High	High	High	High	High	High	Not Found	High	0.0001773	5.578e-05	3.54
FALSE	High	[K].YICENQDTISTK.[L]	1xCarbamidomethyl [C3]; 1xTMT6plex [K12]	4.31585e-05	0.000150228	1	6	3	A0A287BAY9	A0A287BAY9 [327-338]		0	1700.84	98.7	111.7	135.2	149.7	103.2	124.7	63.3	97.3	128.6	87.7			High	High	High	High	High	High	High	High	High	High	High	High	0.0001773	1.874e-05	4.03
FALSE	High	[R].SVCGYQTFFAGK.[Y]	1xCarbamidomethyl [C3]; 1xTMT6plex [K12]; 1xTMT6plex [N-Term]	8.2669e-07	0.000150228	1	4	2	A0A287A524	A0A287A524 [138-149]		0	1822.96	76.6	101.5	53.3	108.2	83.7	97.6	103.7	110.6	88.5	96.7	179.6		High	High	High	High	High	High	High	High	High	High	High	High	0.0001773	2.642e-07	4.87
FALSE	High	[R].TFCQLILDPIFK.[V]	1xCarbamidomethyl [C3]; 1xTMT6plex [K12]; 1xTMT6plex [N-Term]	2.09163e-06	0.000150228	1	1	1	I3LII3	I3LII3 [293-304]		0	1953.13	101.8	118.5	131.1	119.2	109.7	100.5	123.7	72.5	106.6	116.4			High	High	High	High	High	High	High	High	High	High	Not Found	High	0.0001773	7.218e-07	4.58
FALSE	High	[K].NGCLVVFPGTHK.[G]	1xCarbamidomethyl [C3]; 1xTMT6plex [K12]; 1xTMT6plex [N-Term]	0.000241919	0.000150228	1	4	1	A0A5G2QVP9	A0A5G2QVP9 [163-174]		0	1787	68.8	52.1	84.2	77.4	65.9	55.8	84.9	98.8	60.4	63.2	388.5		High	High	High	High	High	High	High	High	High	High	High	High	0.0001773	0.0001197	4.51
FALSE	High	[K].GICEVISGAYEK.[T]	1xCarbamidomethyl [C3]; 1xTMT6plex [K12]; 1xTMT6plex [N-Term]	1.74562e-05	0.000150228	1	3	2	F1SN71	F1SN71 [89-100]		0	1783.97	102.1	96.6	107.3	135.9	103.6	99.7	94	84.2	75.8	78.7	122.1		High	High	High	High	High	High	High	High	High	High	High	High	0.0001773	7.051e-06	4.76
FALSE	High	[R].DICNDVLSLLEK.[F]	1xCarbamidomethyl [C3]; 1xTMT6plex [K12]; 1xTMT6plex [N-Term]	2.36085e-06	0.000150228	1	4	2	A0A480PLY3	A0A480PLY3 [92-103]		0	1877.05	77.2	89	97.5	86.9	81	98.9	107.1	17.9	95.3	85.5	263.7		High	High	High	High	High	High	High	High	High	High	High	High	0.0001773	8.197e-07	4.15
FALSE	High	[K].EACDQHGPDLYPK.[Y]	1xCarbamidomethyl [C3]; 1xTMT6plex [K13]; 1xTMT6plex [N-Term]	8.2669e-07	0.000150228	1	2	3	F1SK95	F1SK95 [291-303]		0	1987.99	144.5	102.8	120	78	95.4	130	46.1	132.3	119.4	131.6			High	High	High	High	High	High	High	High	High	High	High	High	0.0001773	2.644e-07	4.82
FALSE	High	[R].ANCEPQTYGIGLK.[E]	1xCarbamidomethyl [C3]; 1xTMT6plex [K13]; 1xTMT6plex [N-Term]	7.58198e-07	0.000150228	1	6	2	A0A287B6E3	A0A287B6E3 [217-229]		0	1909.03	134.4	131.7	144.9	101.1	115	109	38.8	100.8	108.7	115.5			High	High	High	High	High	High	High	High	High	High	Not Found	High	0.0001773	2.414e-07	3.85
FALSE	High	[K].VLCGGDLYVPEDPK.[L]	1xCarbamidomethyl [C3]; 1xTMT6plex [K14]	0.000171184	0.000150228	1	2	1	F1S232	F1S232 [455-468]		0	1790.92	72.3	80.9	75.2	118.3	88.5	82.2	59.1		69.7	74.8	379		High	High	High	High	High	High	High	Not Found	High	High	High	High	0.0001773	8.28e-05	3.38
FALSE	High	[R].VFCESGASPEEVADK.[V]	1xCarbamidomethyl [C3]; 1xTMT6plex [K15]; 1xTMT6plex [N-Term]	3.3506e-08	0.000150228	1	3	2	A0A287BG09	A0A287BG09 [201-215]		0	2083.04	85.8	77.5	122.2	115.6	125.2	87.3	130.3	75.1	99	73.1	108.8		High	High	High	High	High	High	High	High	High	High	High	High	0.0001773	8.412e-09	4.62
FALSE	High	[R].IDCFSEVPTSVFGEK.[L]	1xCarbamidomethyl [C3]; 1xTMT6plex [K15]; 1xTMT6plex [N-Term]	1.9703e-05	0.000150228	1	2	1	F1S895	F1S895 [382-396]		0	2173.13	95.8	103.1	112.2	129.1	118	97.5	124.7	76.3	116.6	126.8			High	High	High	High	High	High	High	High	High	High	Not Found	High	0.0001773	8.071e-06	4.43
FALSE	High	[R].LACLSDEGNEIESGK.[V]	1xCarbamidomethyl [C3]; 1xTMT6plex [K15]; 1xTMT6plex [N-Term]	0.0458181	0.00384117	1	4	1	A0A5G2QTB5	A0A5G2QTB5 [180-194]		0	2080.06	132.8	101.6	124.2	124.7	101.1	108.1	88.3	118.3	90.4	110.4			High	High	High	High	High	High	High	High	High	High	Not Found	High	0.003099	0.03388	1.86
FALSE	High	[R].QLCDNAGFDATNILNK.[L]	1xCarbamidomethyl [C3]; 1xTMT6plex [K16]; 1xTMT6plex [N-Term]	2.16182e-08	0.000150228	1	5	2	D0G0C9	D0G0C9 [448-463]		0	2252.17	98.1	102.2	87.5	104.9	97	120.2	75	61.4	103.3	79.9	170.3		High	High	High	High	High	High	High	High	High	High	High	High	0.0001773	5.239e-09	5.25
FALSE	High	[K].DWCYEATYSQLAHPIQQAK.[A]	1xCarbamidomethyl [C3]; 1xTMT6plex [K19]; 1xTMT6plex [N-Term]	2.71258e-09	0.000150228	1	4	1	F1SA66	F1SA66 [286-304]		0	2767.39	84.7	80.5	89.8	94.8	88.6	82.6	60.8	76.7	76.8	90.2	274.6		High	High	High	High	High	High	High	High	High	High	High	High	0.0001773	5.591e-10	6.38
FALSE	High	[K].ANCIVTDEILAPAVDAIASK.[C]	1xCarbamidomethyl [C3]; 1xTMT6plex [K20]; 1xTMT6plex [N-Term]	1.2719e-08	0.000150228	1	1	1	F1RPB1	F1RPB1 [162-181]		0	2529.4	128.4	78.1	166.5	99.4	85.8	111.6	133.2	108.8	107.8	80.5			High	High	High	High	High	High	High	High	High	High	Not Found	High	0.0001773	2.963e-09	6.38
FALSE	High	[R].VYCENQPMLPIGLSDIPGEAMVK.[L]	1xCarbamidomethyl [C3]; 1xTMT6plex [K23]; 1xTMT6plex [N-Term]	1.77047e-09	0.000150228	1	3	2	P67872	P67872 [112-134]		0	3019.57	114.1	100.8	87.9		114.2	127	113.5	227.8	112.2	102.4			High	High	High	Not Found	High	High	High	High	High	High	Not Found	High	0.0001773	3.528e-10	6.2
FALSE	High	[R].AVCEEK.[I]	1xCarbamidomethyl [C3]; 1xTMT6plex [K6]; 1xTMT6plex [N-Term]	0.0829636	0.00594007	1	3	1	A0A287A933	A0A287A933 [385-390]		0	1193.66	88.6	95.5	187.3	146.1	120.2	110.9	140.9		113.3	97.3			High	High	High	High	High	High	High	Not Found	High	High	Not Found	High	0.004692	0.06476	1.6
FALSE	High	[K].TVCIEK.[N]	1xCarbamidomethyl [C3]; 1xTMT6plex [K6]; 1xTMT6plex [N-Term]	0.122882	0.00942389	1	6	1	A0A480N1D9	A0A480N1D9 [67-72]		0	1207.71	86.8	77.4	85.9	71.8	71.8	109	96	89.4	87.9	83	241		High	High	High	High	High	High	High	High	High	High	High	High	0.007471	0.09899	2.26
FALSE	High	[R].MACEDK.[F]	1xCarbamidomethyl [C3]; 1xTMT6plex [K6]; 1xTMT6plex [N-Term]	0.0497273	0.0040213	1	4	1	I3LDH5	I3LDH5 [1313-1318]		0	1211.62	153.3	128.4	104.3	80.4	129.1	118.3	107.2	75.1	101.3	102.6			High	High	High	High	High	High	High	High	High	High	Not Found	High	0.003099	0.037	1.85
FALSE	High	[R].MACEDKFTEMIPR.[D]	1xCarbamidomethyl [C3]; 1xTMT6plex [K6]; 1xTMT6plex [N-Term]	0.000107317	0.000150228	1	2	1	I3LDH5	I3LDH5 [1313-1325]		1	2086.05	171.7	135.5	120	129.8	88.6	123.4	105.3	62.1	84.2	79.3			High	High	High	High	High	High	High	High	High	High	Not Found	High	0.0001773	5.003e-05	2.65
FALSE	High	[R].LSCMAIK.[G]	1xCarbamidomethyl [C3]; 1xTMT6plex [K7]; 1xTMT6plex [N-Term]	0.0315219	0.00300858	1	2	1	A0A286ZTX3	A0A286ZTX3 [149-155]		0	1280.75												No Quan Values	High	High	High	High	High	High	High	High	High	High	Not Found	High	0.002327	0.02266	1.76
FALSE	High	[R].YWCNDGK.[T]	1xCarbamidomethyl [C3]; 1xTMT6plex [K7]; 1xTMT6plex [N-Term]	0.0183661	0.00179821	1	4	1	P12069	P12069 [81-87]		0	1400.7	235.8	70.5	149.7	64.1	124.4	46.6	120.5		122.4	63.1	103		High	High	High	High	High	High	High	Not Found	High	High	High	High	0.001412	0.01267	2.27
FALSE	High	[R].SECVLLK.[S]	1xCarbamidomethyl [C3]; 1xTMT6plex [K7]; 1xTMT6plex [N-Term]	0.03579	0.00351208	1	5	1	A0A287AQ20	A0A287AQ20 [446-452]		0	1306.78	105.4	117.5	117.4	114.3	94.2	123.4	106.4	106.3	90.2	124.8			High	High	High	High	High	High	High	High	High	High	Not Found	High	0.002747	0.02605	2.37
FALSE	High	[K].ETCDLGK.[I]	1xCarbamidomethyl [C3]; 1xTMT6plex [K7]; 1xTMT6plex [N-Term]	0.0187823	0.0019727	1	7	1	I3L946	I3L946 [175-181]		0	1280.69	77.5	89.7	90.3	96.4	83.1	127.6	76.5	124.1	107.6	110.3	116.9		High	High	High	High	High	High	High	High	High	High	High	High	0.001545	0.01301	2.37
FALSE	High	[K].AACLLPK.[I]	1xCarbamidomethyl [C3]; 1xTMT6plex [K7]; 1xTMT6plex [N-Term]	0.0365874	0.00351208	1	6	3	A0A287BAY9	A0A287BAY9 [239-245]		0	1230.76	99.7	121.5	61.6	99.6	85.5	115.9	63.8	113.5	127.5	79.3	132.1		High	High	High	High	High	High	High	High	High	High	High	High	0.002851	0.02669	2.26
FALSE	High	[R].FGCQVAGK.[K]	1xCarbamidomethyl [C3]; 1xTMT6plex [K8]	0.030832	0.00300858	1	3	1	A0A481CXQ5	A0A481CXQ5 [280-287]		0	1095.58	71.8	89.8		100.3	67	99	130.9		83.4	88.5	369.3		High	High	Not Found	High	High	High	High	Not Found	High	High	High	High	0.002327	0.02217	2.23
FALSE	High	[K].AFCGIYSK.[D]	1xCarbamidomethyl [C3]; 1xTMT6plex [K8]; 1xTMT6plex [N-Term]	0.00380949	0.000150228	1	3	1	F1SGL8	F1SGL8 [175-182]		0	1403.78	120.4	111.8	91.8	93.7	122.2	109.7	98.5	120.5	120	111.4			High	High	High	High	High	High	High	High	High	High	Not Found	High	0.0001773	0.002341	1.87
FALSE	High	[K].TYCSEPEK.[V]	1xCarbamidomethyl [C3]; 1xTMT6plex [K8]; 1xTMT6plex [N-Term]	0.062452	0.00446433	1	5	1	A0A5G2QW05	A0A5G2QW05 [238-245]		0	1471.75	94	101.3	54	70.8	130	94.6	101	85.5	140	83.7	145.1		High	High	High	High	High	High	High	High	High	High	High	High	0.003574	0.04743	2.22
FALSE	High	[R].NECFLQHK.[N]	1xCarbamidomethyl [C3]; 1xTMT6plex [K8]; 1xTMT6plex [N-Term]	0.00207292	0.000150228	1	5	1	A0A287BAY9	A0A287BAY9 [164-171]		0	1533.82	79.4	80.9	110	101.7	91.1	83.2	121.4	70.2	95.3	71.8	195.2		High	High	High	High	High	High	High	High	High	High	High	High	0.0001773	0.001209	3.29
FALSE	High	[KR].VNCSFYFK.[I]	1xCarbamidomethyl [C3]; 1xTMT6plex [K8]; 1xTMT6plex [N-Term]	0.0023523	0.000150228	1	6	1	A0A287AGI3	A0A287AGI3 [16-23]		0	1522.81	102.3	120	103.6	87.4	141.5	110.1	99.2	85.2	126	124.7			High	High	High	High	High	High	High	High	High	High	Not Found	High	0.0001773	0.001389	3.25
FALSE	High	[K].LYCSVESNK.[Q]	1xCarbamidomethyl [C3]; 1xTMT6plex [K9]; 1xTMT6plex [N-Term]	0.00524924	0.000150228	1	2	1	A0A5G2QD95	A0A5G2QD95 [408-416]		0	1557.83	84.7	87.9	72.8	76	102.3	94.9	120.7	106.6	95.2	78.2	180.8		High	High	High	High	High	High	High	High	High	High	High	High	0.0001773	0.003304	2.08
FALSE	High	[R].LVCFTVDEK.[V]	1xCarbamidomethyl [C3]; 1xTMT6plex [K9]; 1xTMT6plex [N-Term]	0.00439609	0.000150228	1	1	3	A0A287B4Z6	A0A287B4Z6 [825-833]		0	1568.88	98	72.6	97.2	106.5	74.4	104.7	59.4	130.6	87.7	86	183		High	High	High	High	High	High	High	High	High	High	High	High	0.0001773	0.002726	3.29
FALSE	High	[R].LECLQR.[I]	1xCarbamidomethyl [C3]; 1xTMT6plex [N-Term]	0.0847451	0.0062733	1	7	1	A0A287B217	A0A287B217 [376-381]		0	1047.58												No Quan Values	High	High	High	High	High	High	High	High	High	High	High	High	0.004943	0.06613	1.95
FALSE	High	[R].AVCMLSNTTAIAEAWAR.[L]	1xCarbamidomethyl [C3]; 1xTMT6plex [N-Term]	8.33209e-08	0.000150228	2	19	1	A0A287B5H5; F2Z5S8	A0A287B5H5 [422-438]; F2Z5S8 [374-390]		0	2094.07	74.4	68.8	102	106.8	75.5	75.5	97.1	66.2	81	73.4	279.4	Shared	High	High	High	High	High	High	High	High	High	High	High	High	0.0001773	2.242e-08	5.94
FALSE	High	[K].FMCEVR.[V]	1xCarbamidomethyl [C3]; 1xTMT6plex [N-Term]	0.124794	0.00942389	1	1	1	K7GND3	K7GND3 [34-39]		0	1070.53	68.1	83.9	82.7	91.9	109.8	69.7	94	123.3	74.1	97.1	205.3		High	High	High	High	High	High	High	High	High	High	High	High	0.007471	0.101	2.38
FALSE	High	[R].EYCIQAFESFVR.[R]	1xCarbamidomethyl [C3]; 1xTMT6plex [N-Term]	0.0060898	0.000150228	1	4	1	A0A5G2QFU2	A0A5G2QFU2 [179-190]		0	1777.88												No Quan Values	High	High	Not Found	High	High	High	Not Found	Not Found	High	High	Not Found	High	0.0001773	0.003879	2.07
FALSE	High	[R].VECQSHR.[L]	1xCarbamidomethyl [C3]; 1xTMT6plex [N-Term]	0.0174623	0.00160105	1	2	1	A0A287AT18	A0A287AT18 [89-95]		0	1144.57												No Quan Values	High	High	Not Found	Not Found	High	High	High	Not Found	High	High	Not Found	High	0.001263	0.01201	1.67
FALSE	High	[K].EICNAYTELNDPVR.[Q]	1xCarbamidomethyl [C3]; 1xTMT6plex [N-Term]	2.7326e-07	0.000150228	1	2	1	F1S458	F1S458 [522-535]		0	1922.95	82.1	104	132.1	143	142.6	99	185.5		108.9	102.7			High	High	High	High	High	High	High	Not Found	High	High	Not Found	High	0.0001773	8.021e-08	3.81
FALSE	High	[R].TPCQQELDQVLER.[I]	1xCarbamidomethyl [C3]; 1xTMT6plex [N-Term]	3.13158e-06	0.000150228	1	1	1	P24853	P24853 [216-228]		0	1844.94	117.3	85.5	78	87.9	77.9	104	115.1	64.1	77.6	62.9	229.6		High	High	High	High	High	High	High	High	High	High	High	High	0.0001773	1.115e-06	3.02
FALSE	High	[R].AFCQEMLQEEPR.[L]	1xCarbamidomethyl [C3]; 1xTMT6plex [N-Term]	1.42962e-06	0.000150228	1	1	1	F1SCT9	F1SCT9 [124-135]		0	1766.84	99.5	101.8	101	95.4	71.5	93.7	99.2	112.7	77.6	86.3	161.3		High	High	High	High	High	High	High	High	High	High	High	High	0.0001773	4.774e-07	3.98
FALSE	High	[R].ELCLSQTSHASLR.[A]	1xCarbamidomethyl [C3]; 1xTMT6plex [N-Term]	7.35112e-06	0.000150228	1	4	1	A0A5G2QSX1	A0A5G2QSX1 [982-994]		0	1730.91	58.1	55.1	110	92	58.4	70.2	105.3	88.4	60.1	53.5	349		High	High	High	High	High	High	High	High	High	High	High	High	0.0001773	2.794e-06	3.98
FALSE	High	[K].LSCSYSGFSSPR.[V]	1xCarbamidomethyl [C3]; 1xTMT6plex [N-Term]	1.30843e-05	0.000150228	1	4	2	A0A5K1V5T2	A0A5K1V5T2 [43-54]		0	1576.76	107.9	133	110.7	111.1	106.4	113.4	94	98.2	110.2	115.2			High	High	High	High	High	High	High	High	High	High	Not Found	High	0.0001773	5.19e-06	3.74
FALSE	High	[R].ALCQITDSTMLQAIER.[Y]	1xCarbamidomethyl [C3]; 1xTMT6plex [N-Term]	3.09077e-08	0.000150228	1	2	2	F1SPF9	F1SPF9 [127-142]		0	2079.08	89.4	93.7	92	124.4	117.6	85.7	73.3	121.1	102.4	89.9	110.5		High	High	High	High	High	High	High	High	High	High	High	High	0.0001773	7.689e-09	5.7
FALSE	High	[R].IDCFLPHLR.[D]	1xCarbamidomethyl [C3]; 1xTMT6plex [N-Term]	0.00814347	0.000375314	1	1	1	F1S8S9	F1S8S9 [1705-1713]		0	1399.77												No Quan Values	High	High	Not Found	Not Found	High	High	High	Not Found	High	High	Not Found	High	0.0003444	0.005289	3.11
FALSE	High	[K].LLCGLLAER.[L]	1xCarbamidomethyl [C3]; 1xTMT6plex [N-Term]	0.00225956	0.000150228	1	1	1	P80928	P80928 [79-87]		0	1273.75	120.8	101	108.7	86.5	92.3	103.2	49.4	67.6	116.9	99.2	154.3		High	High	High	High	High	High	High	High	High	High	High	High	0.0001773	0.001332	2.67
FALSE	High	[K].TFCGTPEYLAPEVLEDNDYGR.[A]	1xCarbamidomethyl [C3]; 1xTMT6plex [N-Term]	1.41323e-06	0.000150228	1	15	1	F1RHD4	F1RHD4 [309-329]		0	2675.25	120.4	94.7	116.2	113.2	118.5	102.9	81	142.7	101	109.4			High	High	High	High	High	High	High	High	High	High	Not Found	High	0.0001773	4.719e-07	6.21
FALSE	High	[K].DLCELTGYDR.[I]	1xCarbamidomethyl [C3]; 1xTMT6plex [N-Term]	0.000545223	0.000150228	1	2	1	A0A5G2QHK8	A0A5G2QHK8 [605-614]		0	1470.71	93.1	64.3	121	94.7	66.6	89.9	103.1	92.3	82.1	84.9	208		High	High	High	High	High	High	High	High	High	High	High	High	0.0001773	0.000287	3.12
FALSE	High	[R].GVCSLETDTSAR.[T]	1xCarbamidomethyl [C3]; 1xTMT6plex [N-Term]	2.33378e-06	0.000150228	1	1	1	A0A287BEA9	A0A287BEA9 [304-315]		0	1524.75	105.2	140.4	136.1	113.9	108.2	104.7	111.3	80	105.8	94.4			High	High	High	High	High	High	High	High	High	High	Not Found	High	0.0001773	8.077e-07	3.35
FALSE	High	[RK].FLCDEGAGISGDYIDR.[V]	1xCarbamidomethyl [C3]; 1xTMT6plex [N-Term]	5.33651e-10	0.000150228	1	4	1	A0A287A8P0	A0A287A8P0 [193-208]		0	2016.95	131.8	145.3	92.2	103.2	121.2	119.9	73.4	102.9	125.6	84.5			High	High	High	High	High	High	High	High	High	High	Not Found	High	0.0001773	9.695e-11	4.49
FALSE	High	[R].IGCTPVLVLSGLDTIR.[Q]	1xCarbamidomethyl [C3]; 1xTMT6plex [N-Term]	3.89866e-06	0.000150228	1	2	2	F1SJ26	F1SJ26 [80-95]		0	1943.12	164.5	86.7	153.3	110.2	132.7	101.5	77.2	86.9	94.3	92.8			High	High	High	High	High	High	High	High	High	High	Not Found	High	0.0001773	1.405e-06	4.15
FALSE	High	[K].LNCAFHHNR.[G]	1xCarbamidomethyl [C3]; 1xTMT6plex [N-Term]	0.00602066	0.000150228	1	1	1	F1S6B2	F1S6B2 [78-86]		0	1397.71	85.2	93.3	165.8		94.3	75.4	213.4	174.9	118.4	79.3			High	High	High	Not Found	High	High	High	High	High	High	Not Found	High	0.0001773	0.003816	3.17
FALSE	High	[R].STCSGAEVPR.[V]	1xCarbamidomethyl [C3]; 1xTMT6plex [N-Term]	0.0706815	0.00461126	1	2	1	A0A287BQ67	A0A287BQ67 [1111-1120]		0	1292.65												No Quan Values	High	High	High	Not Found	High	High	Not Found	Not Found	High	High	Not Found	High	0.003682	0.05437	2.05
FALSE	High	[R].GECLITQSPPYYR.[C]	1xCarbamidomethyl [C3]; 1xTMT6plex [N-Term]	9.18478e-05	0.000150228	1	4	1	A0A5G2R378	A0A5G2R378 [120-132]		0	1812.92	118.8	105.4	147.7	130.4	109.6	92.2	95.4	92.9	129.8	77.6			High	High	High	High	High	High	High	High	High	High	Not Found	High	0.0001773	4.217e-05	3.49
FALSE	High	[R].GSCYPATGDLLVGR.[A]	1xCarbamidomethyl [C3]; 1xTMT6plex [N-Term]	3.66674e-07	0.000150228	1	4	1	A0A287AJ64	A0A287AJ64 [128-141]		0	1694.87	87.6	107.6	109.3	107.6	101.1	120.1	111.6	131	112.9	111.1			High	High	High	High	High	High	High	High	High	High	Not Found	High	0.0001773	1.102e-07	3.36
FALSE	High	[K].LSCSTWNYQR.[S]	1xCarbamidomethyl [C3]; 1xTMT6plex [N-Term]	0.000271478	0.000150228	1	3	1	F1RLI4	F1RLI4 [412-421]		0	1543.75												No Quan Values	High	High	High	High	High	High	High	High	High	High	High	High	0.0001773	0.0001357	3.33
FALSE	High	[K].FSCPETDSHR.[F]	1xCarbamidomethyl [C3]; 1xTMT6plex [N-Term]	0.0106331	0.000588846	1	3	1	A0A286ZZX4	A0A286ZZX4 [720-729]		0	1464.67												No Quan Values	High	High	Not Found	Not Found	High	High	Not Found	Not Found	High	High	Not Found	High	0.0005031	0.007048	3.82
FALSE	High	[R].VTCDQNYLLR.[S]	1xCarbamidomethyl [C3]; 1xTMT6plex [N-Term]	0.000167282	0.000150228	1	4	1	I3LIW1	I3LIW1 [105-114]		0	1510.79	89.6	111	96.5	97.5	121.8	109.6	110.2	122.4	119.3	122.1			High	High	High	High	High	High	High	High	High	High	Not Found	High	0.0001773	8.08e-05	2.8
FALSE	High	[R].LLCPPETGLFLVR.[E]	1xCarbamidomethyl [C3]; 1xTMT6plex [N-Term]	7.14223e-06	0.000150228	1	3	1	A0A287AEI0	A0A287AEI0 [40-52]		0	1744	112.7	105.4	117.2	96.5	147.8	113.3	111.4	81.7	117.9	96.1			High	High	High	High	High	High	High	High	High	High	Not Found	High	0.0001773	2.7e-06	3.46
FALSE	High	[K].QPCFDNWWLEEFHTPVQHTAR.[H]	1xCarbamidomethyl [C3]; 1xTMT6plex [N-Term]	3.6341e-11	0.000150228	1	5	2	I3LQ17	I3LQ17 [371-391]		0	2927.39	82.2	74.8	58.6	123.6	70.4	61.5	82.3	117	80.3	84.9	264.2		High	High	High	High	High	High	High	High	High	High	High	High	0.0001773	5.378e-12	5.39
FALSE	High	[R].QNCSALSALLR.[E]	1xCarbamidomethyl [C3]; 1xTMT6plex [N-Term]	1.22097e-05	0.000150228	1	5	1	A0A287AEG5	A0A287AEG5 [127-137]		0	1461.8	138.5	129.8	110.9	139.3	127.7	88.7	109		149.3	106.7			High	High	High	High	High	High	High	Not Found	High	High	Not Found	High	0.0001773	4.8e-06	2.78
FALSE	High	[K].LVCGMVSYLNDLPSQR.[I]	1xCarbamidomethyl [C3]; 1xTMT6plex [N-Term]	3.4886e-08	0.000150228	1	4	1	A0A287A7S9	A0A287A7S9 [447-462]		0	2081.07	107.3	113.3	128.3	95.7	92.8	111.1	87.2	131.4	95.6	137.3			High	High	High	High	High	High	High	High	High	High	Not Found	High	0.0001773	8.764e-09	5.39
FALSE	High	[R].DNCQYVYNVDQR.[D]	1xCarbamidomethyl [C3]; 1xTMT6plex [N-Term]	2.98412e-05	0.000150228	1	1	1	F1SS26	F1SS26 [811-822]		0	1802.83	42.3	75.1		125.5	69.9	80.8	159.9	146.2	242	158.4			High	High	Not Found	High	High	High	High	High	High	High	Not Found	High	0.0001773	1.258e-05	3.58
FALSE	High	[K].LLCGGER.[F]	1xCarbamidomethyl [C3]; 1xTMT6plex [N-Term]	0.0770012	0.00546046	1	1	1	F1ST54	F1ST54 [384-390]		0	1033.57	64.4	62.3	94.4	75.4	96.5	106.9	79.7	60.7	91.1	53.5	315		High	High	High	High	High	High	High	High	High	High	High	High	0.004325	0.05942	2.35
FALSE	High	[R].SQCDAIR.[V]	1xCarbamidomethyl [C3]; 1xTMT6plex [N-Term]	0.035203	0.00351208	1	2	1	A0A5G2QMU0	A0A5G2QMU0 [344-350]		0	1078.55	114.8	102.2	72	69.8	126.5	122	117.5	96.5	140.3	138.4			High	High	High	High	High	High	High	High	High	High	Not Found	High	0.002747	0.02561	2.51
FALSE	High	[K].SLCPISWVSAWDDRR.[A]	1xCarbamidomethyl [C3]; 1xTMT6plex [N-Term]	3.02031e-08	0.000150228	1	1	1	A0A287A808	A0A287A808 [63-77]		1	2077.05	131.3	151.4		135.8	116.8	88.2	130.7	81.1	144.8	120			High	High	Not Found	High	High	High	High	High	High	High	Not Found	High	0.0001773	7.488e-09	6.67
FALSE	High	[K].LLCGGGAAADR.[G]	1xCarbamidomethyl [C3]; 1xTMT6plex [N-Term]	2.12365e-05	0.000150228	1	4	2	Q2XQV4	Q2XQV4 [388-398]		0	1289.68	107.8	116.3		147.1	91.4	157.8	150.7	118.1	99.3	111.5			High	High	High	High	High	High	High	High	High	High	Not Found	High	0.0001773	8.74e-06	2.8
FALSE	High	[K].QQCTLVIQLPR.[C]	1xCarbamidomethyl [C3]; 1xTMT6plex [N-Term]	6.53649e-05	0.000150228	1	1	1	F1SRK1	F1SRK1 [1940-1950]		0	1584.91	72.5	96.9	80.8	102.2	78.3	103.9	83.1	85.8	83	96.3	217.1		High	High	High	High	High	High	High	High	High	High	High	High	0.0001773	2.923e-05	3.08
FALSE	High	[K].TYCSEPEKVEPDNEDFK.[E]	1xCarbamidomethyl [C3]; 2xTMT6plex [K8; K17]; 1xTMT6plex [N-Term]	2.2627e-05	0.000150228	1	5	1	A0A5G2QW05	A0A5G2QW05 [238-254]		1	2774.38	115.7	107.3	68.1	115.9	111.6	102	121.8	125.4	131.6	100.5			High	High	High	High	High	High	High	High	High	High	Not Found	High	0.0001773	9.344e-06	3.66
FALSE	High	[K].NMACVQR.[T]	1xCarbamidomethyl [C4]	0.0729917	0.004939	1	3	1	A0A287BK36	A0A287BK36 [132-138]		0	878.397												No Quan Labels	High	High	High	Not Found	High	High	High	Not Found	High	High	Not Found	High	0.003807	0.05608	2.04
FALSE	High	[R].ALDCSGVTVR.[A]	1xCarbamidomethyl [C4]	0.100333	0.00669183	1	4	1	A0A480KYX1	A0A480KYX1 [175-184]		0	1077.54												No Quan Labels	High	High	High	High	High	High	Not Found	High	High	High	High	High	0.005264	0.07933	1.83
FALSE	High	[R].GGVCIADEVQTGFGR.[L]	1xCarbamidomethyl [C4]	0.00028103	0.000150228	1	3	1	A0A287B213	A0A287B213 [313-327]		0	1565.74												No Quan Labels	High	High	High	High	High	High	High	High	High	High	Not Found	High	0.0001773	0.0001409	4.01
FALSE	High	[R].RSTCTINYSK.[D]	1xCarbamidomethyl [C4]; 1xTMT6plex [K10]; 1xTMT6plex [N-Term]	0.00292598	0.000150228	1	5	1	A0A287A399	A0A287A399 [505-514]		1	1687.92	84.8	59.1	136.3	70.8	72.7	64	108.5		85.1	62.7	356.1		High	High	High	High	High	High	High	Not Found	High	High	High	High	0.0001773	0.001754	3.13
FALSE	High	[K].LVICPDEGFYK.[S]	1xCarbamidomethyl [C4]; 1xTMT6plex [K11]; 1xTMT6plex [N-Term]	0.0002548	0.000150228	1	1	1	A0A287BNE4	A0A287BNE4 [94-104]		0	1798.98	98.6	122.9	103.2	121.9	116.5	113.1	109.3	90.6	122.5	101.4			High	High	High	High	High	High	High	High	High	High	Not Found	High	0.0001773	0.0001269	3.63
FALSE	High	[K].AAGCDFTNVVK.[T]	1xCarbamidomethyl [C4]; 1xTMT6plex [K11]; 1xTMT6plex [N-Term]	5.47836e-06	0.000150228	1	1	2	A0A286ZNH3	A0A286ZNH3 [68-78]		0	1639.89	112.7	103.1	117.5	110.2	103.5	115.1	97.4	113.3	107.4	119.7			High	High	High	High	High	High	High	High	High	High	Not Found	High	0.0001773	2.032e-06	3.4
FALSE	High	[K].METCPLDDDLK.[S]	1xCarbamidomethyl [C4]; 1xTMT6plex [K11]; 1xTMT6plex [N-Term]	0.000285932	0.000150228	1	3	1	A0A5G2R557	A0A5G2R557 [444-454]		0	1794.9	92.4	109	102.3	111.2	103.8	88.7	101.3	82	108.3	84.2	116.9		High	High	High	High	High	High	High	High	High	High	High	High	0.0001773	0.0001437	3.74
FALSE	High	[K].GDECEFLGHSK.[N]	1xCarbamidomethyl [C4]; 1xTMT6plex [K11]; 1xTMT6plex [N-Term]	4.87133e-05	0.000150228	1	1	1	F1RFI1	F1RFI1 [401-411]		0	1736.87	121.1	127.1	79.9	117.8	107.5	102.1	119.1	119.2	109	97.1			High	High	High	High	High	High	High	High	High	High	Not Found	High	0.0001773	2.139e-05	4.06
FALSE	High	[R].AYQCVVLLQSK.[N]	1xCarbamidomethyl [C4]; 1xTMT6plex [K11]; 1xTMT6plex [N-Term]	3.42697e-05	0.000150228	1	2	1	F1RR89	F1RR89 [290-300]		0	1767.02	97.1	106.6	115.6	143.7	121.3	104.2	99.2	117.4	105.6	89.3			High	High	High	High	High	High	High	High	High	High	Not Found	High	0.0001773	1.462e-05	3.47
FALSE	High	[K].ILACDDLDEAAK.[M]	1xCarbamidomethyl [C4]; 1xTMT6plex [K12]; 1xTMT6plex [N-Term]	1.41323e-06	0.000150228	1	3	2	F1RK10	F1RK10 [369-380]		0	1791.96	114.6	82.8	123.4	77.7	137.8	108.1	93.9	68.6	105.3	74.3	113.5		High	High	High	High	High	High	High	High	High	High	High	High	0.0001773	4.732e-07	4.52
FALSE	High	[K].WGFCETEEEAAK.[R]	1xCarbamidomethyl [C4]; 1xTMT6plex [K12]; 1xTMT6plex [N-Term]	1.02919e-06	0.000150228	1	3	2	A0A287A3J4	A0A287A3J4 [165-176]		0	1914.93	97.8	94.1	98.4	104.8	84.3	95.6	82.7	73.7	89.5	83.2	195.8		High	High	High	High	High	High	High	High	High	High	High	High	0.0001773	3.36e-07	4.67
FALSE	High	[R].SQECDWEEISVK.[G]	1xCarbamidomethyl [C4]; 1xTMT6plex [K12]; 1xTMT6plex [N-Term]	1.66083e-06	0.000150228	1	1	1	F1RK90	F1RK90 [1859-1870]		0	1967.98	124.7	121.2	129.6	99.5	128.4	94.1	121.4	74.6	131.2	75.3			High	High	High	High	High	High	High	High	High	High	Not Found	High	0.0001773	5.601e-07	4.41
FALSE	High	[K].GVSCSEVTASSLIK.[V]	1xCarbamidomethyl [C4]; 1xTMT6plex [K14]; 1xTMT6plex [N-Term]	0.0249694	0.00229107	1	2	1	I3L5B0	I3L5B0 [175-188]		0	1896.05	78.3	71.3	60.4	89	77.8	96.1	48.2	126.6	85.1	102.4	264.7		High	High	High	High	High	High	High	High	High	High	High	High	0.001786	0.0177	2.09
FALSE	High	[K].TSACFEPSLDYMVTK.[I]	1xCarbamidomethyl [C4]; 1xTMT6plex [K15]; 1xTMT6plex [N-Term]	6.47867e-09	0.000150228	1	2	3	A0A287B4L9	A0A287B4L9 [758-772]		0	2207.11	88.3	76.9	87.1	80.4	78.7	117.1	83.7	104.5	106.7	98.6	178		High	High	High	High	High	High	High	High	High	High	High	High	0.0001773	1.433e-09	5.45
FALSE	High	[K].YFGCELGAQTQFDVK.[N]	1xCarbamidomethyl [C4]; 1xTMT6plex [K15]; 1xTMT6plex [N-Term]	2.20303e-06	0.000150228	1	2	1	A0A287A7Q7	A0A287A7Q7 [56-70]		0	2221.14	81.5	82.4	93.1	98.9	92.1	78.1	118.1	73.8	92.6	80.2	209		High	High	High	High	High	High	High	High	High	High	High	High	0.0001773	7.62e-07	5.43
FALSE	High	[R].SVVCSDVEQQVIVIEEEK.[K]	1xCarbamidomethyl [C4]; 1xTMT6plex [K18]; 1xTMT6plex [N-Term]	8.01518e-06	0.000150228	1	4	1	A0A5G2RAE1	A0A5G2RAE1 [587-604]		0	2548.36	94.2	69.1	85.7	123.6	103.9	93.9	88.2	72.3	93.2	83.4	192.6		High	High	High	High	High	High	High	High	High	High	High	High	0.0001773	3.055e-06	5.52
FALSE	High	[K].EKECQAPFAFR.[H]	1xCarbamidomethyl [C4]; 1xTMT6plex [K2]; 1xTMT6plex [N-Term]	0.000577559	0.000150228	1	5	1	A0A287AK86	A0A287AK86 [329-339]		1	1840.98	110.3	123	110	120.9	113.3	112.5	85.9	110.4	101.1	112.6			High	High	High	High	High	High	High	High	High	High	Not Found	High	0.0001773	0.0003062	2.13
FALSE	High	[R].EPACDDVETEQAALAAVDYINK.[H]	1xCarbamidomethyl [C4]; 1xTMT6plex [K22]; 1xTMT6plex [N-Term]	1.97544e-09	0.000150228	1	3	2	P29700	P29700 [26-47]		0	2880.43	68.9	100.4	76.5	112.2	86.1	100.5	90	84.1	82.9	59.5	238.8		High	High	High	High	High	High	High	High	High	High	High	High	0.0001773	3.99e-10	7.91
FALSE	High	[R].NLTCGSGGQGGDVEGAPATSTAEK.[L]	1xCarbamidomethyl [C4]; 1xTMT6plex [K24]; 1xTMT6plex [N-Term]	6.70671e-09	0.000150228	1	1	1	A0A287BPE4	A0A287BPE4 [161-184]		0	2722.34	123.3	108.7	195.1		165.8	97.8	196.7		145.1	67.5			High	High	High	Not Found	High	High	High	Not Found	High	High	Not Found	High	0.0001773	1.481e-09	6.55
FALSE	High	[R].EDLCTK.[T]	1xCarbamidomethyl [C4]; 1xTMT6plex [K6]; 1xTMT6plex [N-Term]	0.0799302	0.00576858	1	4	1	Q64L94	Q64L94 [19-24]		0	1223.67	95.9	113.1	84.8	92.3	91.4	108.3	84.4	99.1	94.7	102.1	133.9		High	High	High	High	High	High	High	High	High	High	High	High	0.004562	0.06195	1.85
FALSE	High	[K].QYWCTFK.[D]	1xCarbamidomethyl [C4]; 1xTMT6plex [K7]; 1xTMT6plex [N-Term]	0.0166022	0.00160105	1	7	1	A0A287AD53	A0A287AD53 [483-489]		0	1490.79	100	131.6	74.2	106.8	112.1	122.1	114.2	115.8	126.3	97			High	High	High	High	High	High	High	High	High	High	Not Found	High	0.001263	0.0114	2.59
FALSE	High	[K].LGECISK.[D]	1xCarbamidomethyl [C4]; 1xTMT6plex [K7]; 1xTMT6plex [N-Term]	0.0256737	0.00229107	1	4	1	F1SL34	F1SL34 [114-120]		0	1264.73	96.6	109.5	104.5	122.7	96.3	92.8	101.7	112.9	113.6	149.4			High	High	High	High	High	High	High	High	High	High	Not Found	High	0.001786	0.01818	2.25
FALSE	High	[R].TLHCLMK.[V]	1xCarbamidomethyl [C4]; 1xTMT6plex [K7]; 1xTMT6plex [N-Term]	0.0440969	0.00368247	1	3	1	A0A287AYN4	A0A287AYN4 [457-463]		0	1360.78												No Quan Values	High	High	High	High	High	High	High	High	High	High	Not Found	High	0.002978	0.03253	2.7
FALSE	High	[R].EGVCNLTK.[S]	1xCarbamidomethyl [C4]; 1xTMT6plex [K8]	0.0539563	0.00430576	1	1	1	I3L8Q5	I3L8Q5 [176-183]		0	1149.61	85	89.9	123.2	157.6	109.3	99.2	115.3	126.5	79.2	114.9			High	High	High	High	High	High	High	High	High	High	Not Found	High	0.00345	0.04054	2.24
FALSE	High	[R].QEICQNYK.[S]	1xCarbamidomethyl [C4]; 1xTMT6plex [K8]	0.130022	0.0095271	1	5	1	A0A5G2RBI3	A0A5G2RBI3 [24-31]		0	1311.66	177.1	124.7			133.7	123.6		257.6	120.3	163			High	High	Not Found	Not Found	High	High	Not Found	High	High	High	Not Found	High	0.007559	0.1056	2.34
FALSE	High	[R].LWDCETGK.[Q]	1xCarbamidomethyl [C4]; 1xTMT6plex [K8]	0.0699269	0.00461126	1	1	1	F1SV90	F1SV90 [30-37]		0	1237.61	113.1	111.3		123.6	110.5	113.2	156.2	137.3	119.3	115.4			High	High	Not Found	High	High	High	High	High	High	High	Not Found	High	0.003682	0.05356	2.08
FALSE	High	[R].NEICDPDKITSFINR.[H]	1xCarbamidomethyl [C4]; 1xTMT6plex [K8]; 1xTMT6plex [N-Term]	0.00591842	0.000150228	1	2	1	F1RV26	F1RV26 [716-730]		1	2280.21	95.7	111.2	113.3	98.1	115.6	100.8	107.2	123.3	121.6	113.2			High	High	High	High	High	High	High	High	High	High	Not Found	High	0.0001773	0.003759	2.7
FALSE	High	[R].EEPCLSTK.[M]	1xCarbamidomethyl [C4]; 1xTMT6plex [K8]; 1xTMT6plex [N-Term]	0.027292	0.00229107	1	1	1	Q75ZH0	Q75ZH0 [342-349]		0	1421.77	67.8	81.2	66.1	111.4	100.7	101.9	118.5	91.9	89.5	80	191.1		High	High	High	High	High	High	High	High	High	High	High	High	0.001786	0.01938	1.43
FALSE	High	[K].ALSCLYGK.[F]	1xCarbamidomethyl [C4]; 1xTMT6plex [K8]; 1xTMT6plex [N-Term]	0.00394276	0.000150228	1	3	1	A0A287BSQ5	A0A287BSQ5 [75-82]		0	1369.79	111.7	106.2	81.2	111.7	86.6	139.4	97.4	120.3	117.5	127.8			High	High	High	High	High	High	High	High	High	High	Not Found	High	0.0001773	0.002426	2.71
FALSE	High	[R].ELNCGEAK.[WG]	1xCarbamidomethyl [C4]; 1xTMT6plex [K8]; 1xTMT6plex [N-Term]	0.00156389	0.000150228	1	2	1	F1RN76	F1RN76 [64-71]; [171-178]; [300-307]		0	1378.74	125	175.4		135.7	117.1	122.3	105.5	94.7	127.8	96.6			High	High	Not Found	High	High	High	High	High	High	High	Not Found	High	0.0001773	0.000897	2.79
FALSE	High	[R].INMCGLTTK.[N]	1xCarbamidomethyl [C4]; 1xTMT6plex [K9]; 1xTMT6plex [N-Term]	0.0103949	0.000588846	1	1	2	P00503	P00503 [388-396]		0	1495.84	139.3	94.8	109.7	93.9	88.5	75.5	85		117.3	69.2	226.9		High	High	High	High	High	High	High	High	High	High	High	High	0.0005031	0.006866	2.54
FALSE	High	[K].GVTCLSFSK.[D]	1xCarbamidomethyl [C4]; 1xTMT6plex [K9]; 1xTMT6plex [N-Term]	0.000839864	0.000150228	1	1	1	F2Z5D8	F2Z5D8 [309-317]		0	1456.82	95.4	113.7	108.9	119.1	115.1	102	125.4	111.2	104	105.3			High	High	High	High	High	High	High	High	High	High	Not Found	High	0.0001773	0.0004595	2.78
FALSE	High	[K].TDVCYYYQK.[F]	1xCarbamidomethyl [C4]; 1xTMT6plex [K9]; 1xTMT6plex [N-Term]	0.000247561	0.000150228	1	1	1	A0A286ZSQ8	A0A286ZSQ8 [350-358]		0	1697.86	123.3	131.5	107.8	96.2	118.8	104.8	87.4	104	103.6	122.5			High	High	High	High	High	High	High	High	High	High	Not Found	High	0.0001773	0.0001233	3.77
FALSE	High	[K].GEVCSMISK.[K]	1xCarbamidomethyl [C4]; 1xTMT6plex [K9]; 1xTMT6plex [N-Term]	0.00064437	0.000150228	1	5	1	A0A287ARQ7	A0A287ARQ7 [36-44]		0	1468.79	100.1	108.7	152.2	119.3	96.6	97.5	126.8	103.9	97.9	97			High	High	High	High	High	High	High	High	High	High	Not Found	High	0.0001773	0.0003456	2.72
FALSE	High	[R].LFECSNQTGR.[F]	1xCarbamidomethyl [C4]; 1xTMT6plex [N-Term]	0.000311752	0.000150228	1	3	1	Q29261	Q29261 [621-630]		0	1440.71	63	120		138.6	69.8	205.7	78	176	106.8	142			High	High	Not Found	High	High	High	High	High	High	High	Not Found	High	0.0001773	0.0001576	2.76
FALSE	High	[R].HFVCPSGSNAGIATAYAAR.[N]	1xCarbamidomethyl [C4]; 1xTMT6plex [N-Term]	1.11161e-07	0.000150228	1	2	1	F1RKC9	F1RKC9 [90-108]		0	2179.09	93.9	97.5	156.3	92.9	103.7	102.8	156.5	87.4	108.5	100.5			High	High	High	High	High	High	High	High	High	High	Not Found	High	0.0001773	3.045e-08	7.77
FALSE	High	[K].HGECAQTIR.[L]	1xCarbamidomethyl [C4]; 1xTMT6plex [N-Term]	0.000874414	0.000150228	1	5	1	F1SP81	F1SP81 [260-268]		0	1300.66	68.8	82.3	146.8	122.5	88.3	82.4	164	159.8	99	86			High	High	High	High	High	High	High	High	High	High	Not Found	High	0.0001773	0.0004793	4.26
FALSE	High	[K].LTDCVVMR.[D]	1xCarbamidomethyl [C4]; 1xTMT6plex [N-Term]	0.00562187	0.000150228	1	6	1	A0A287AW32	A0A287AW32 [55-62]		0	1222.65	82.7	102.3	86.5	67.1	115.4	90	96.4	72	96.8	98.3	192.6		High	High	High	High	High	High	High	High	High	High	High	High	0.0001773	0.003556	2.36
FALSE	High	[R].IHLCQR.[S]	1xCarbamidomethyl [C4]; 1xTMT6plex [N-Term]	0.0271408	0.00229107	1	3	1	F1RGE3	F1RGE3 [21-26]		0	1055.6												No Quan Values	High	High	High	High	High	High	Not Found	Not Found	High	High	Not Found	High	0.001786	0.01928	2.23
FALSE	High	[K].GEYCQTR.[Y]	1xCarbamidomethyl [C4]; 1xTMT6plex [N-Term]	0.0677087	0.00461126	1	2	1	A5D9P0	A5D9P0 [276-282]		0	1142.55	82.8	99.9	98.1	86.4	124.2	89.5	73.8	94.6	103.6	79.5	167.5		High	High	High	High	High	High	High	High	High	High	High	High	0.003682	0.05193	1.7
FALSE	High	[K].NQYCYGSR.[H]	1xCarbamidomethyl [C4]; 1xTMT6plex [N-Term]	0.00159112	0.000150228	1	1	1	A0A5G2QXE0	A0A5G2QXE0 [754-761]		0	1276.59												No Quan Values	High	High	Not Found	Not Found	High	High	Not Found	Not Found	High	High	Not Found	High	0.0001773	0.0009106	1.86
FALSE	High	[R].SAECPGPAR.[V]	1xCarbamidomethyl [C4]; 1xTMT6plex [N-Term]	0.0399527	0.00351208	1	1	1	F1SFI6	F1SFI6 [360-368]		0	1173.59	156.7	136.8	114.5	85.5	131.3	125.6	72.7	71.3	103.5	102			High	High	High	High	High	High	High	High	High	High	Not Found	High	0.002851	0.02934	1.79
FALSE	High	[R].VYTCLR.[I]	1xCarbamidomethyl [C4]; 1xTMT6plex [N-Term]	0.128697	0.0095271	1	2	1	I3L7J1	I3L7J1 [314-319]		0	1040.58	98.8	112	142.8	101.4	96.8	105.8	82	165.9	83.8	110.7			High	High	High	High	High	High	High	High	High	High	Not Found	High	0.007559	0.1042	1.76
FALSE	High	[K].DLDCQQLQSR.[L]	1xCarbamidomethyl [C4]; 1xTMT6plex [N-Term]	0.000127579	0.000150228	1	1	2	A0A5G2RJ76	A0A5G2RJ76 [337-346]		0	1491.74	92.9	120.1	145.4	106.5	99.9	112.7	124.1	76.5	125.5	96.4			High	High	High	High	High	High	High	High	High	High	Not Found	High	0.0001773	6.019e-05	3.34
FALSE	High	[K].YLECSALTQR.[G]	1xCarbamidomethyl [C4]; 1xTMT6plex [N-Term]	8.37546e-05	0.000150228	1	6	1	A0A5G2R6S0	A0A5G2R6S0 [154-163]		0	1469.76	97.7	125	92.1	119.5	105.8	107.4	111.6	103.9	117.4	119.6			High	High	High	High	High	High	High	High	High	High	Not Found	High	0.0001773	3.816e-05	3.31
FALSE	High	[R].QLTCTEEMAQR.[G]	1xCarbamidomethyl [C4]; 1xTMT6plex [N-Term]	7.43638e-06	0.000150228	1	1	1	B6EAV5	B6EAV5 [100-110]		0	1595.77	104.1	114.2	74.7	69.2	105.3	81.1	78.4	67.3	93.1	81	231.6		High	High	High	High	High	High	High	High	High	High	High	High	0.0001773	2.813e-06	3.92
FALSE	High	[R].STMCPDVFR.[G]	1xCarbamidomethyl [C4]; 1xTMT6plex [N-Term]	0.0229679	0.00229107	1	3	1	A0A287B213	A0A287B213 [224-232]		0	1341.65	122.7	97.5	99.8	112	99.9	135.7	93.8	105.4	118.8	114.3			High	High	High	High	High	High	High	High	High	High	Not Found	High	0.001786	0.01611	2.75
FALSE	High	[K].MIPCDFLIPVQTQHPIR.[K]	1xCarbamidomethyl [C4]; 1xTMT6plex [N-Term]	1.03514e-06	0.000150228	1	2	1	P08059	P08059 [401-417]		0	2294.24												No Quan Values	High	High	Not Found	Not Found	High	High	Not Found	Not Found	High	High	Not Found	High	0.0001773	3.364e-07	5.4
FALSE	High	[K].EEHCIFR.[S]	1xCarbamidomethyl [C4]; 1xTMT6plex [N-Term]	0.0726018	0.00477909	1	5	1	A0A287A803	A0A287A803 [466-472]		0	1219.61	101	95.5		155.3	102.5	99.8	164.4	186.9	91.6	103.1			High	High	Not Found	High	High	High	High	High	High	High	Not Found	High	0.003807	0.05584	2.77
FALSE	High	[K].VSFCAPDR.[N]	1xCarbamidomethyl [C4]; 1xTMT6plex [N-Term]	0.0588468	0.00430576	1	13	1	F1S3J6	F1S3J6 [123-130]		0	1180.6	104.5	107.6	108.7	101.3	118.2	116.4	110.2	106	115	112			High	High	High	High	High	High	High	High	High	High	Not Found	High	0.00345	0.04458	1.99
FALSE	High	[R].GAPCTTPPSAPR.[S]	1xCarbamidomethyl [C4]; 1xTMT6plex [N-Term]	0.000266824	0.000150228	1	2	1	A0A287AYF2	A0A287AYF2 [239-250]		0	1440.75	93.5	114	78.7	153.5	107.7	94.9	104.8	148.3	98.7	105.9			High	High	High	High	High	High	High	High	High	High	Not Found	High	0.0001773	0.0001333	2.6
FALSE	High	[R].QAACTIVEALATIPSR.[K]	1xCarbamidomethyl [C4]; 1xTMT6plex [N-Term]	1.89634e-06	0.000150228	1	1	1	F1SUQ5	F1SUQ5 [4140-4155]		0	1930.06	102.8	81.1	142.5	95.8	83.1	98.5	111.8	192.9	89	102.4			High	High	High	High	High	High	High	High	High	High	Not Found	High	0.0001773	6.487e-07	5.86
FALSE	High	[K].LQHCMELTDLMR.[N]	1xCarbamidomethyl [C4]; 1xTMT6plex [N-Term]	0.000210663	0.000150228	1	2	1	A0A287AVV0	A0A287AVV0 [397-408]		0	1775.88												No Quan Values	High	High	High	Not Found	High	High	Not Found	Not Found	High	High	Not Found	High	0.0001773	0.0001033	4.06
FALSE	High	[K].SIGCFGSR.[S]	1xCarbamidomethyl [C4]; 1xTMT6plex [N-Term]	0.0516596	0.00430576	1	2	1	F1SGD2	F1SGD2 [562-569]		0	1112.57	79.7	90.8	115.2	84.7	84.1	79.1	100.8	86.3	76.7	81.4	221.2		High	High	High	High	High	High	High	High	High	High	High	High	0.00345	0.03856	2.23
FALSE	High	[K].GITCFLVDRDTEGLR.[V]	1xCarbamidomethyl [C4]; 1xTMT6plex [N-Term]	0.00158199	0.000150228	1	2	2	F1SED0	F1SED0 [230-244]		1	1981.04	114.9	108.3	166.8	99	106.7	109.8	103.3	127.4	63.6	100.1			High	High	High	High	High	High	High	High	High	High	Not Found	High	0.0001773	0.0009049	4.33
FALSE	High	[K].SLGCDRPINYNAEQVGAILQQEYPR.[G]	1xCarbamidomethyl [C4]; 1xTMT6plex [N-Term]	9.87404e-12	0.000150228	1	1	3	A0A287A6F5	A0A287A6F5 [215-239]		0	3120.57	100.2	74.1	118.5	105.2	91.8	100.1	107.9	81.8	111.3	104.2	105.1		High	High	High	High	High	High	High	High	High	High	High	High	0.0001773	1.323e-12	4.05
FALSE	High	[K].YNNCWLAR.[T]	1xCarbamidomethyl [C4]; 1xTMT6plex [N-Term]	0.00470867	0.000150228	1	3	1	A0A287AES5	A0A287AES5 [122-129]		0	1325.66	118.7	108.8	89.9	109.5	104	144.8	74	130	111.6	108.7			High	High	High	High	High	High	High	High	High	High	Not Found	High	0.0001773	0.002943	2.81
FALSE	High	[K].VISCPHLGASTR.[E]	1xCarbamidomethyl [C4]; 1xTMT6plex [N-Term]	3.54759e-05	0.000150228	1	5	2	A5GFY8	A5GFY8 [278-289]		0	1526.83	70.2	95.9	124.5	101.2	68.3	76.4	97.8	94.8	75.8	86	209.2		High	High	High	High	High	High	High	High	High	High	High	High	0.0001773	1.518e-05	3.87
FALSE	High	[R].EDNCHFLR.[V]	1xCarbamidomethyl [C4]; 1xTMT6plex [N-Term]	0.0174623	0.00160105	1	5	1	A0A5G2R8C7	A0A5G2R8C7 [295-302]		0	1319.64												No Quan Values	High	High	High	High	High	High	High	High	High	High	High	High	0.001263	0.01204	2.64
FALSE	High	[K].SIPCSVAAYVPR.[G]	1xCarbamidomethyl [C4]; 1xTMT6plex [N-Term]	0.000655604	0.000150228	1	2	1	A0A287BNJ7	A0A287BNJ7 [84-95]		0	1548.84												No Quan Values	High	High	High	High	High	High	High	High	High	High	High	High	0.0001773	0.0003512	2.04
FALSE	High	[K].QSNCVTLLDTNQIVR.[I]	1xCarbamidomethyl [C4]; 1xTMT6plex [N-Term]	1.8357e-07	0.000150228	1	5	1	A0A287AMT0	A0A287AMT0 [1389-1403]		0	1990.06	129.2	111.6		141.7	125.7	107.1	125.2	155	125.5	79.1			High	High	Not Found	High	High	High	High	High	High	High	Not Found	High	0.0001773	5.24e-08	3.83
FALSE	High	[K].NVECAR.[V]	1xCarbamidomethyl [C4]; 1xTMT6plex [N-Term]	0.0820861	0.00576858	1	1	1	I3LU89	I3LU89 [41-46]		0	977.504	94.3	85.7	48.9	124.7	129.3	98.8	135.3	111	138.8	133.1			High	High	High	High	High	High	High	High	High	High	Not Found	High	0.004562	0.06393	2.01
FALSE	High	[R].ILACNDPSR.[K]	1xCarbamidomethyl [C4]; 1xTMT6plex [N-Term]	0.0131067	0.00121653	1	3	1	I3LS19	I3LS19 [158-166]		0	1274.67	96.9	117.3	91.1	103	117.3	118	126.6	109.7	111.2	109			High	High	High	High	High	High	High	High	High	High	Not Found	High	0.0009748	0.008824	1.92
FALSE	High	[K].NGVCQYR.[C]	1xCarbamidomethyl [C4]; 1xTMT6plex [N-Term]	0.0121792	0.00101324	1	1	1	F1SU77	F1SU77 [61-67]		0	1125.57	112.9	87.8	58.8	76.8	100.6	98.3	99.8	126.1	111	71.3	156.6		High	High	High	High	High	High	High	High	High	High	High	High	0.0008214	0.00817	2.26
FALSE	High	[R].SQECYFDPELYR.[S]	1xCarbamidomethyl [C4]; 1xTMT6plex [N-Term]	7.04522e-05	0.000150228	1	2	1	F1S663	F1S663 [245-256]		0	1835.85	84.1	120.6	52.6	136.9	119.6	131.7	104.2	80.8	121.9	147.7			High	High	High	High	High	High	High	High	High	High	Not Found	High	0.0001773	3.171e-05	3.35
FALSE	High	[K].EALCDPTVASR.[L]	1xCarbamidomethyl [C4]; 1xTMT6plex [N-Term]	0.00192365	0.000150228	1	1	1	F2Z5N9	F2Z5N9 [254-264]		0	1447.74	70.6	73.5	144.6	132.4	67.2	62.3	94	117.4	62.6	58.1	217.3		High	High	High	High	High	High	High	High	High	High	High	High	0.0001773	0.001119	3.26
FALSE	High	[R].GTFCSFDTPDESIR.[N]	1xCarbamidomethyl [C4]; 1xTMT6plex [N-Term]	4.12131e-05	0.000150228	1	4	1	A0A5S6H1Z0	A0A5S6H1Z0 [388-401]		0	1860.86	76.1	74.9	89.3	118.5	75.8	90.8	62.7	129.7	85	74.1	223.1		High	High	High	High	High	High	High	High	High	High	High	High	0.0001773	1.778e-05	4.77
FALSE	High	[K].EKLCYVALDFEQEMATAASSSSLEK.[S]	1xCarbamidomethyl [C4]; 2xTMT6plex [K2; K25]; 1xTMT6plex [N-Term]	1.23184e-12	0.000150228	1	7	2	A0A287A5G1	A0A287A5G1 [217-241]		1	3494.8	127.8	111.9		98.1	102	145.3	162.6	109.9	146.2	96.4			High	High	Not Found	High	High	High	High	High	High	High	Not Found	High	0.0001773	1.405e-13	7.82
FALSE	High	[R].IAGLCNR.[A]	1xCarbamidomethyl [C5]	0.0371967	0.00351208	1	14	1	A0A5G2QG93	A0A5G2QG93 [389-395]		0	803.419												No Quan Labels	High	High	Not Found	High	High	High	High	Not Found	High	High	Not Found	High	0.002851	0.02709	2.07
FALSE	High	[K].ISYTCNNNEK.[V]	1xCarbamidomethyl [C5]; 1xTMT6plex [K10]	0.00623043	0.000150228	1	5	1	F1S0J2	F1S0J2 [410-419]		0	1471.7												No Quan Values	High	High	Not Found	Not Found	High	High	Not Found	High	High	High	High	High	0.0001773	0.00397	2.51
FALSE	High	[R].LEAMCFDGVK.[R]	1xCarbamidomethyl [C5]; 1xTMT6plex [K10]; 1xTMT6plex [N-Term]	0.00162815	0.000150228	1	5	1	A0A5G2QZY0	A0A5G2QZY0 [47-56]		0	1627.86	117.1	106.3	86	85.6	113.3	107.8	85	161.3	118.9	118.7			High	High	High	High	High	High	High	High	High	High	Not Found	High	0.0001773	0.0009352	3.59
FALSE	High	[K].RDEFCDQNVK.[A]	1xCarbamidomethyl [C5]; 1xTMT6plex [K10]; 1xTMT6plex [N-Term]	0.00322583	0.000150228	1	6	1	A0A5G2QMY2	A0A5G2QMY2 [390-399]		1	1768.91	97.8	119.5	125.5	148.1	97.5	132.3	62.7	120.2	93.4	103.1			High	High	High	High	High	High	High	High	High	High	Not Found	High	0.0001773	0.001954	2.53
FALSE	High	[R].VVGICGTHEK.[C]	1xCarbamidomethyl [C5]; 1xTMT6plex [K10]; 1xTMT6plex [N-Term]	1.26394e-05	0.000150228	1	3	1	A0A480YV73	A0A480YV73 [183-192]		0	1557.88	117.9	134.4	126.8	106.2	94.1	103.6	97	116.2	101.4	102.5			High	High	High	High	High	High	High	High	High	High	Not Found	High	0.0001773	5e-06	4.34
FALSE	High	[R].HNIVCLQNDHK.[A]	1xCarbamidomethyl [C5]; 1xTMT6plex [K11]; 1xTMT6plex [N-Term]	1.45152e-05	0.000150228	1	1	1	A0A286ZLP7	A0A286ZLP7 [77-87]		0	1836	63.5	72.9	43.8	71.9	78.8	69.5	78.4	99.5	88	64.6	369.3		High	High	High	High	High	High	High	High	High	High	High	High	0.0001773	5.786e-06	3.85
FALSE	High	[K].VVAACAMPVMK.[G]	1xCarbamidomethyl [C5]; 1xTMT6plex [K11]; 1xTMT6plex [N-Term]	1.27125e-05	0.000150228	1	3	2	F1SHD7	F1SHD7 [88-98]		0	1634.92	97.8	99.5	86.5	80	86.2	89.1	92.9	119.4	101.8	82.4	164.3		High	High	High	High	High	High	High	High	High	High	High	High	0.0001773	5.04e-06	4.33
FALSE	High	[R].FVSLCDVLYGK.[V]	1xCarbamidomethyl [C5]; 1xTMT6plex [K11]; 1xTMT6plex [N-Term]	2.07524e-05	0.000150228	1	2	2	K7GN83	K7GN83 [130-140]		0	1758.99	69.1	124.8	79.3	123.1	103.9	130.3	86.7	97.9	76.3	78	130.7		High	High	High	High	High	High	High	High	High	High	High	High	0.0001773	8.529e-06	3.39
FALSE	High	[K].NQDLCQQEAVK.[A]	1xCarbamidomethyl [C5]; 1xTMT6plex [K11]; 1xTMT6plex [N-Term]	2.68013e-06	0.000150228	1	2	2	A0A5G2R9R6	A0A5G2R9R6 [496-506]		0	1790.95	133.7	105.4	83.9	93.6	126.9	111.3	126.3	108	108	102.9			High	High	High	High	High	High	High	High	High	High	Not Found	High	0.0001773	9.424e-07	3.57
FALSE	High	[R].RFEECISQSAVK.[T]	1xCarbamidomethyl [C5]; 1xTMT6plex [K12]; 1xTMT6plex [N-Term]	5.23141e-06	0.000150228	1	2	1	F1RF76	F1RF76 [344-355]		1	1912.04	103.3	112.4	107.7	116.7	111.6	92.2	142.3	108.2	110.8	94.8			High	High	High	High	High	High	High	High	High	High	Not Found	High	0.0001773	1.928e-06	4.73
FALSE	High	[K].YQEECQAHTQAK.[V]	1xCarbamidomethyl [C5]; 1xTMT6plex [K12]; 1xTMT6plex [N-Term]	2.30218e-05	0.000150228	1	1	1	F1RK94	F1RK94 [463-474]		0	1950.97												No Quan Values	High	High	High	Not Found	High	High	High	Not Found	High	High	Not Found	High	0.0001773	9.544e-06	3.26
FALSE	High	[R].DLMACAQTGSGK.[T]	1xCarbamidomethyl [C5]; 1xTMT6plex [K12]; 1xTMT6plex [N-Term]	1.26659e-06	0.000150228	1	12	1	A0A287AVQ1	A0A287AVQ1 [219-230]		0	1696.88	92	85.6	114		138.3	58.4	105.7	72.9	76.8	84	272.2		High	High	High	Not Found	High	High	High	High	High	High	High	High	0.0001773	4.206e-07	3.87
FALSE	High	[R].NQSFCPTVNLDK.[L]	1xCarbamidomethyl [C5]; 1xTMT6plex [K12]; 1xTMT6plex [N-Term]	6.80568e-05	0.000150228	1	3	2	A0A287AWS4	A0A287AWS4 [66-77]		0	1880.99	120.2	110.1	114.8	94.6	107.1	66.5	77.8	88.1	89.2	107.2	124.2		High	High	High	High	High	High	High	High	High	High	High	High	0.0001773	3.069e-05	4.21
FALSE	High	[K].LTFSCLGGSDNFK.[H]	1xCarbamidomethyl [C5]; 1xTMT6plex [K13]	0.000839864	0.000150228	1	4	1	A0A5G2QTM2	A0A5G2QTM2 [36-48]		0	1674.84	123.6	89.2	151.1	123.6	130	97.1	93.5	98.2	114.1	79.5			High	High	High	High	High	High	High	High	High	High	Not Found	High	0.0001773	0.0004581	3.98
FALSE	High	[R].FELSCYSLAPQIK.[V]	1xCarbamidomethyl [C5]; 1xTMT6plex [K13]	0.000100723	0.000150228	1	5	1	A0A287AK65	A0A287AK65 [128-140]		0	1784.95	85.4	79.2	93.9	85.8	93.5	87.9	102.2	76.1	118.4	76	201.6		High	High	High	High	High	High	High	High	High	High	High	High	0.0001773	4.674e-05	3.59
FALSE	High	[K].IDAFCGGSIINEK.[W]	1xCarbamidomethyl [C5]; 1xTMT6plex [K13]; 1xTMT6plex [N-Term]	2.54461e-06	0.000150228	1	4	2	A0A5G2QQB8	A0A5G2QQB8 [211-223]		0	1882.01	117.7	129.4	98.2	129.6	123.6	111	106.9	89.5	110.1	83.9			High	High	High	High	High	High	High	High	High	High	High	High	0.0001773	8.884e-07	4.7
FALSE	High	[K].IQEYCYDNIHFMK.[A]	1xCarbamidomethyl [C5]; 1xTMT6plex [K13]; 1xTMT6plex [N-Term]	1.41619e-07	0.000150228	1	3	1	F1SI55	F1SI55 [374-386]		0	2219.1	76.2	86.1	95.2	105.7	100.3	82.6	93.7	86.1	97.7	83.3	193		High	High	High	High	High	High	High	High	High	High	High	High	0.0001773	3.953e-08	5.02
FALSE	High	[K].VASGCLDINSSVK.[G]	1xCarbamidomethyl [C5]; 1xTMT6plex [K13]; 1xTMT6plex [N-Term]	1.57106e-07	0.000150228	1	6	1	A0A5S6HKB0	A0A5S6HKB0 [361-373]		0	1808	101.5	94.6	76.8	63.2	76.7	106.4	69	83.6	94.7	76.5	256.9		High	High	High	High	High	High	High	High	High	High	High	High	0.0001773	4.43e-08	4.3
FALSE	High	[R].LLYECNPMAYVMEK.[A]	1xCarbamidomethyl [C5]; 1xTMT6plex [K14]	2.36951e-05	0.000150228	1	3	2	A0A287BJI2	A0A287BJI2 [231-244]		0	1989.97	87.4	103.4	88.1	107.8	84.8	92.3	94	81.5	108	89.9	162.6		High	High	High	High	High	High	High	High	High	High	High	High	0.0001773	9.827e-06	4.24
FALSE	High	[K].GFLGCFPDIIGTHK.[G]	1xCarbamidomethyl [C5]; 1xTMT6plex [K14]; 1xTMT6plex [N-Term]	9.92111e-06	0.000150228	1	7	1	I3LSD1	I3LSD1 [455-468]		0	2020.11	99.5	100.9	128.4	101.1	112.8	111.9	111.8	132	98.2	103.5			High	High	High	High	High	High	High	High	High	High	Not Found	High	0.0001773	3.843e-06	5.13
FALSE	High	[R].DVVICPDASLEDAK.[K]	1xCarbamidomethyl [C5]; 1xTMT6plex [K14]; 1xTMT6plex [N-Term]	6.37768e-07	0.000150228	1	2	2	A0A5G2QIK1	A0A5G2QIK1 [49-62]		0	1990.06	86.5	98.5	82.1	93.4	73.5	104.8	111.1	94.7	91.5	87.4	176.4		High	High	High	High	High	High	High	High	High	High	High	High	0.0001773	2.005e-07	4.4
FALSE	High	[K].TIAECLADELINAAK.[VG]	1xCarbamidomethyl [C5]; 1xTMT6plex [K15]; 1xTMT6plex [N-Term]	3.768e-09	0.000150228	1	4	2	A0A287AEM2	A0A287AEM2 [168-182]		0	2090.16	130.2	155	102	94.2	116.9	106.9	99.3	52.4	113.7	129.2			High	High	High	High	High	High	High	High	High	High	Not Found	High	0.0001773	7.991e-10	6.25
FALSE	High	[K].NSGTCLSPAVIVGLLK.[E]	1xCarbamidomethyl [C5]; 1xTMT6plex [K16]	0.00160029	0.000150228	1	3	1	A5GFY8	A5GFY8 [365-380]		0	1858.07	106.8	103.5	118.8	149.3	89.5	86	123	146.4	89.9	86.7			High	High	High	High	High	High	High	High	High	High	Not Found	High	0.0001773	0.0009158	3.35
FALSE	High	[K].LLSECSGVPSDVQEEK.[G]	1xCarbamidomethyl [C5]; 1xTMT6plex [K16]; 1xTMT6plex [N-Term]	3.07943e-09	0.000150228	1	2	2	P00377	P00377 [158-173]		0	2235.16	85	83.4	132.9	160.7	154.8	100.8	97.6	120.6	95.1	69.2			High	High	High	High	High	High	High	High	High	High	Not Found	High	0.0001773	6.422e-10	5.13
FALSE	High	[R].WLLLCNPGLAELIAEK.[I]	1xCarbamidomethyl [C5]; 1xTMT6plex [K16]; 1xTMT6plex [N-Term]	2.0796e-06	0.000150228	1	8	1	A0A287AL94	A0A287AL94 [492-507]		0	2298.33	90.9	63	104.7	78.5	124	132.9	93.8	64.4	88.4	79.9	179.6		High	High	High	High	High	High	High	High	High	High	High	High	0.0001773	7.143e-07	4.81
FALSE	High	[K].WYAICISDVGDYEGIK.[A]	1xCarbamidomethyl [C5]; 1xTMT6plex [K16]; 1xTMT6plex [N-Term]	4.1867e-07	0.000150228	1	3	1	A0A286ZK35	A0A286ZK35 [169-184]		0	2347.2	67.7	65.3	89.6	77.3	58.3	75	110	119.2	72.4	82.4	282.7		High	High	High	High	High	High	High	High	High	High	High	High	0.0001773	1.274e-07	4.21
FALSE	High	[K].EVVECPGSTGGQSLEK.[I]	1xCarbamidomethyl [C5]; 1xTMT6plex [K16]; 1xTMT6plex [N-Term]	0.0210057	0.00229107	1	2	1	A0A5G2RMY9	A0A5G2RMY9 [640-655]		0	2135.11	87.6	79.1	112	91.3	76.8	84	98	88	88	86.5	208.6		High	High	High	High	High	High	High	High	High	High	High	High	0.001786	0.01468	2.62
FALSE	High	[K].ETVYCLNDDDETEVPKEDTIQGFR.[Y]	1xCarbamidomethyl [C5]; 1xTMT6plex [K16]; 1xTMT6plex [N-Term]	3.06173e-09	0.000150228	1	5	1	A0A287BJE7	A0A287BJE7 [302-325]		1	3331.6	117.5	96.4	170	160.8	151.5	89.6	159.1		90.7	64.4			High	High	High	High	High	High	High	Not Found	High	High	Not Found	High	0.0001773	6.364e-10	4.76
FALSE	High	[R].QAAPCVLFFDELDSIAK.[A]	1xCarbamidomethyl [C5]; 1xTMT6plex [K17]; 1xTMT6plex [N-Term]	2.22617e-11	0.000150228	1	6	1	P03974	P03974 [568-584]		0	2382.28	99.1	118.7	63.9	107.3	95.9	101.3	121.5	137	132.7	122.5			High	High	High	High	High	High	High	High	High	High	Not Found	High	0.0001773	3.181e-12	5.4
FALSE	High	[R].ATEDCAMGTTGLELEAK.[V]	1xCarbamidomethyl [C5]; 1xTMT6plex [K17]; 1xTMT6plex [N-Term]	2.27811e-11	0.000150228	1	1	2	F1SD58	F1SD58 [242-258]		0	2255.13	124.1	132.3	106.6	118.3	121.8	95.7	103.6	68.5	129.7	99.4			High	High	High	High	High	High	High	High	High	High	Not Found	High	0.0001773	3.26e-12	5.56
FALSE	High	[R].LVNTCLSEELPHIHAFEQK.[T]	1xCarbamidomethyl [C5]; 1xTMT6plex [K19]; 1xTMT6plex [N-Term]	2.07198e-07	0.000150228	1	1	1	A0A287BAB5	A0A287BAB5 [55-73]		0	2723.46	124.6	103.3	166.1	134.8	112.2	107.3	139.1		113.3	99.4			High	High	High	High	High	High	High	Not Found	High	High	Not Found	High	0.0001773	5.967e-08	5.76
FALSE	High	[R].VTVVCEPEDYAAVSSEMQGSDNK.[D]	1xCarbamidomethyl [C5]; 1xTMT6plex [K23]; 1xTMT6plex [N-Term]	4.58402e-09	0.000150228	1	4	1	A0A5G2QKS3	A0A5G2QKS3 [100-122]		0	2973.42	124.9	119	161.7	120.6	75.2	98.3	141.9	121	50.3	87.1			High	High	High	High	High	High	High	High	High	High	Not Found	High	0.0001773	9.847e-10	6.99
FALSE	High	[R].VTVVCEPEDYAAVSSEMQGSDNKDTSLETR.[R]	1xCarbamidomethyl [C5]; 1xTMT6plex [K23]; 1xTMT6plex [N-Term]	1.44162e-10	0.000150228	1	4	1	A0A5G2QKS3	A0A5G2QKS3 [100-129]		1	3775.8	151.6	170.5		186.7	117.3	128.5	170.6		67.4	107.4			High	High	Not Found	High	High	High	High	Not Found	High	High	Not Found	High	0.0001773	2.373e-11	8.1
FALSE	High	[K].DINECK.[AM]	1xCarbamidomethyl [C5]; 1xTMT6plex [K6]; 1xTMT6plex [N-Term]	0.0799302	0.00576858	1	7	1	F1SN67	F1SN67 [1028-1033]		0	1236.67	62.5	71.7	95.7	77.8	80.9	91.9	96.7	103.4	93.7	95.7	230.1		High	High	High	High	High	High	High	High	High	High	High	High	0.004562	0.06215	2.29
FALSE	High	[K].VVIDCK.[E]	1xCarbamidomethyl [C5]; 1xTMT6plex [K6]; 1xTMT6plex [N-Term]	0.120374	0.00928912	1	7	1	A0A287BGV6	A0A287BGV6 [1371-1376]		0	1191.72	101.9	136.8	97.3	141.1	99.9	123.1	84.4	86.4	110.5	118.6			High	High	High	High	High	High	High	High	High	High	Not Found	High	0.007245	0.097	2.05
FALSE	High	[R].DHELCK.[S]	1xCarbamidomethyl [C5]; 1xTMT6plex [K6]; 1xTMT6plex [N-Term]	0.0104539	0.000588846	1	2	1	A0A5G2QG83	A0A5G2QG83 [476-481]		0	1259.68	95.6	113.8	88.8	115.8	101.8	86.8	126.1	153.4	108.7	109.2			High	High	High	High	High	High	High	High	High	High	Not Found	High	0.0005031	0.006942	3.16
FALSE	High	[R].ADLECPKPAAR.[K]	1xCarbamidomethyl [C5]; 1xTMT6plex [K7]	0.00240698	0.000150228	1	7	1	I3LTB8	I3LTB8 [640-650]		0	1456.78	118.2	93.8	214.6	71.2	92.4	106.3	156.2	89.4	87.8	70.2			High	High	High	High	High	High	High	High	High	High	Not Found	High	0.0001773	0.00142	3.06
FALSE	High	[K].DLAACIK.[G]	1xCarbamidomethyl [C5]; 1xTMT6plex [K7]; 1xTMT6plex [N-Term]	0.0194239	0.0019727	1	3	2	A0A287A8M1	A0A287A8M1 [413-419]		0	1248.74	106.2	101.8	93.3	107.4	86.5	119.2	88.1	129.9	102.4	96.1	69.1		High	High	High	High	High	High	High	High	High	High	High	High	0.001545	0.01352	2.04
FALSE	High	[R].IQDDCPK.[A]	1xCarbamidomethyl [C5]; 1xTMT6plex [K7]; 1xTMT6plex [N-Term]	0.012599	0.00101324	1	1	1	P30555	P30555 [14-20]		0	1333.72	109.3	114.9	79.3	83.5	123.8	109.2	100.4	125.3	115.9	138.3			High	High	High	High	High	High	High	High	High	High	Not Found	High	0.0008214	0.008474	2.05
FALSE	High	[K].NSFDCFK.[K]	1xCarbamidomethyl [C5]; 1xTMT6plex [K7]; 1xTMT6plex [N-Term]	0.0191005	0.0019727	1	16	2	A0A286ZKD4	A0A286ZKD4 [353-359]		0	1375.71	104.5	123.9	105.7	104.6	109.4	98.3	98.4	136.5	98.7	120			High	High	High	High	High	High	High	High	High	High	Not Found	High	0.001545	0.01327	2.19
FALSE	High	[R].LTGECLK.[C]	1xCarbamidomethyl [C5]; 1xTMT6plex [K7]; 1xTMT6plex [N-Term]	0.100861	0.00669183	1	2	1	F1S663	F1S663 [742-748]		0	1278.75	77.8	108.6	86.8	109.5	100.3	110.2	81.8	77.9	97.3	94	155.8		High	High	High	High	High	High	High	High	High	High	High	High	0.005264	0.07993	2.12
FALSE	High	[R].EFLQCVEK.[A]	1xCarbamidomethyl [C5]; 1xTMT6plex [K8]	0.110225	0.00764884	1	2	1	A0A5G2R8A9	A0A5G2R8A9 [635-642]		0	1281.67												No Quan Values	High	High	High	High	High	High	High	High	High	High	Not Found	High	0.005998	0.08805	2.33
FALSE	High	[R].AVLTCSEK.[D]	1xCarbamidomethyl [C5]; 1xTMT6plex [K8]	0.0293328	0.00266692	1	4	1	A0A5K1V5T2	A0A5K1V5T2 [144-151]		0	1136.62	69.2	88.4	147	128.8	96.8	87.7	160.5	141	73.2	107.3			High	High	High	High	High	High	High	High	High	High	Not Found	High	0.002069	0.02099	1.71
FALSE	High	[K].VGELCAGK.[E]	1xCarbamidomethyl [C5]; 1xTMT6plex [K8]; 1xTMT6plex [N-Term]	0.0135579	0.00121653	1	4	1	P26234	P26234 [310-317]		0	1291.74												No Quan Values	High	High	High	High	High	High	High	High	High	High	Not Found	High	0.0009748	0.009138	1.63
FALSE	High	[K].SIPICTLK.[N]	1xCarbamidomethyl [C5]; 1xTMT6plex [K8]; 1xTMT6plex [N-Term]	0.00328183	0.000150228	1	3	2	A0A5K1U589	A0A5K1U589 [588-595]		0	1389.85	128.5	126.6	123.5	34.9	199.3	94.1	96.5	90	119.1	87.6			High	High	High	High	High	High	High	High	High	High	Not Found	High	0.0001773	0.001987	2.53
FALSE	High	[R].VFMNCQSK.[L]	1xCarbamidomethyl [C5]; 1xTMT6plex [K8]; 1xTMT6plex [N-Term]	0.0168842	0.00160105	1	4	1	A0A5G2QLB9	A0A5G2QLB9 [1012-1019]		0	1471.78	119.4	136.6	95	92	95.9	119.5	101.4	117.9	101.3	121			High	High	High	High	High	High	High	High	High	High	Not Found	High	0.001263	0.01157	2.74
FALSE	High	[R].SVEECAAK.[C]	1xCarbamidomethyl [C5]; 1xTMT6plex [K8]; 1xTMT6plex [N-Term]	0.0023523	0.000150228	1	7	1	A0A287A481	A0A287A481 [50-57]		0	1351.73	149.8	129.7	112.4	91.4	166.4	133.6	88.9	50	91	86.7			High	High	High	High	High	High	High	High	High	High	Not Found	High	0.0001773	0.001394	2.7
FALSE	High	[R].IISQCLNK.[M]	1xCarbamidomethyl [C5]; 1xTMT6plex [K8]; 1xTMT6plex [N-Term]	0.0251087	0.00229107	1	2	2	F1S1A8	F1S1A8 [353-360]		0	1433.86	132.2	124.5	119.3	95.5	117.4	107.6	100.1	79.1	120.5	103.7			High	High	High	High	High	High	High	High	High	High	Not Found	High	0.001786	0.01775	2.4
FALSE	High	[KR].GLGDCLVK.[I]	1xCarbamidomethyl [C5]; 1xTMT6plex [K8]; 1xTMT6plex [N-Term]	0.00652138	0.000150228	2	9	2	A0A5G2R3N5; A0A287AXS7	A0A5G2R3N5 [115-122]; A0A287AXS7 [156-163]		0	1319.78	112.7	132.8	111.1	106.6	117.2	99.1	118	91.8	105.9	104.7		Shared	High	High	High	High	High	High	High	High	High	High	Not Found	High	0.0001773	0.004159	2.87
FALSE	High	[R].AVLTCSEK.[D]	1xCarbamidomethyl [C5]; 1xTMT6plex [K8]; 1xTMT6plex [N-Term]	0.00276273	0.000150228	1	4	1	A0A5K1V5T2	A0A5K1V5T2 [144-151]		0	1365.78	108.1	180.1		119.2	116.6	156.2	59.3	153.9	64.9	141.7			High	High	Not Found	High	High	High	High	High	High	High	Not Found	High	0.0001773	0.001654	3.02
FALSE	High	[R].DEQQCLQK.[Y]	1xCarbamidomethyl [C5]; 1xTMT6plex [K8]; 1xTMT6plex [N-Term]	0.000727232	0.000150228	1	1	1	F1RQU7	F1RQU7 [371-378]		0	1506.8	128.2	87.8	134.1	103.5	83.5	113	101.7	123.4	103.4	121.2			High	High	High	High	High	High	High	High	High	High	Not Found	High	0.0001773	0.0003919	3.22
FALSE	High	[K].YQAECSQFK.[A]	1xCarbamidomethyl [C5]; 1xTMT6plex [K9]	0.03579	0.00351208	1	2	1	F1RW75	F1RW75 [1074-1082]		0	1389.67	71.9	93.2	115.9	159.7	90.7	97.1	137.8	145.7	97.6	90.5			High	High	High	High	High	High	High	High	High	High	Not Found	High	0.002747	0.02609	2.6
FALSE	High	[R].SQRPCMQDK.[M]	1xCarbamidomethyl [C5]; 1xTMT6plex [K9]	0.0189938	0.0019727	1	4	1	A0A287AZ62	A0A287AZ62 [338-346]		0	1378.68												No Quan Values	High	High	High	High	High	High	High	High	High	High	High	High	0.001545	0.01316	3.28
FALSE	High	[R].LALNCVGGK.[S]	1xCarbamidomethyl [C5]; 1xTMT6plex [K9]; 1xTMT6plex [N-Term]	0.00026529	0.000150228	1	3	1	F1STL4	F1STL4 [183-191]		0	1389.83	105.6	105.4	104.3	111.6	97.2	124.6	107.4	117.4	120.5	105.9			High	High	High	High	High	High	High	High	High	High	Not Found	High	0.0001773	0.0001329	3.04
FALSE	High	[K].FILSCADDK.[T]	1xCarbamidomethyl [C5]; 1xTMT6plex [K9]; 1xTMT6plex [N-Term]	0.0123176	0.00101324	1	3	1	A0A480UJL5	A0A480UJL5 [352-360]		0	1526.83												No Quan Values	High	High	High	High	High	High	High	High	High	High	Not Found	High	0.0008214	0.008252	2.09
FALSE	High	[R].SQRPCMQDK.[M]	1xCarbamidomethyl [C5]; 1xTMT6plex [K9]; 1xTMT6plex [N-Term]	0.0161424	0.00160105	1	4	1	A0A287AZ62	A0A287AZ62 [338-346]		0	1607.84	108.1	64.9	77.8	95.6	110	101.2	96.4		152.2	109.5	184.1		High	High	High	High	High	High	High	Not Found	High	High	High	High	0.001263	0.01104	1.7
FALSE	High	[R].IQYVCEQNK.[NE]	1xCarbamidomethyl [C5]; 1xTMT6plex [K9]; 1xTMT6plex [N-Term]	0.000748482	0.000150228	1	2	1	A0A288CG44	A0A288CG44 [95-103]		0	1639.89	86.6	108.3	111	140.7	95.4	115.3	98.9	115	114.4	114.6			High	High	High	High	High	High	High	High	High	High	Not Found	High	0.0001773	0.0004052	2.88
FALSE	High	[R].NLALCPANHAPLR.[E]	1xCarbamidomethyl [C5]; 1xTMT6plex [N-Term]	3.83181e-06	0.000150228	1	4	1	A0A287AUH7	A0A287AUH7 [518-530]		0	1675.93	145.8	133.6	140.5		110	109.9		209.1	115.7	135.3			High	High	High	Not Found	High	High	Not Found	High	High	High	Not Found	High	0.0001773	1.381e-06	5.4
FALSE	High	[R].DAVECSDVIWQR.[G]	1xCarbamidomethyl [C5]; 1xTMT6plex [N-Term]	0.000165365	0.000150228	1	4	1	I3LIW1	I3LIW1 [332-343]		0	1706.84	81.9	96.9	100.5	89.3	72.1	93.1	93.1	89.6	69.1	106.9	207.5		High	High	High	High	High	High	High	High	High	High	High	High	0.0001773	7.951e-05	4.06
FALSE	High	[K].FMADCPHTIGVEFGTR.[I]	1xCarbamidomethyl [C5]; 1xTMT6plex [N-Term]	1.4885e-06	0.000150228	1	1	1	Q52NJ6	Q52NJ6 [36-51]		0	2067	96.1	116.7		149.1	104	99	147	159.3	89.7	139.2			High	High	Not Found	High	High	High	High	High	High	High	Not Found	High	0.0001773	5.001e-07	4.64
FALSE	High	[R].FLYACGFASHPDEELLR.[A]	1xCarbamidomethyl [C5]; 1xTMT6plex [N-Term]	0.000115669	0.000150228	1	4	1	A0A5G2R2S8	A0A5G2R2S8 [393-409]		0	2254.12												No Quan Values	High	High	High	High	High	High	High	High	High	High	High	High	0.0001773	5.406e-05	3.47
FALSE	High	[K].KNVNCSTDESFQR.[C]	1xCarbamidomethyl [C5]; 1xTMT6plex [N-Term]	0.0050722	0.000150228	1	3	1	I3LIL5	I3LIL5 [185-197]		1	1813.87	146.9	130.4	232.3		162.3	146.2			140.5	141.4			High	High	High	Not Found	High	High	Not Found	Not Found	High	High	Not Found	High	0.0001773	0.003178	3.54
FALSE	High	[K].NQAYCAQSER.[R]	1xCarbamidomethyl [C5]; 1xTMT6plex [N-Term]	6.65053e-05	0.000150228	1	4	2	A0A286ZYN1	A0A286ZYN1 [379-388]		0	1455.68	190.2	115.7	72.9	119.9	105.8	114.9	101	58	116.9	104.7			High	High	High	High	High	High	High	High	High	High	Not Found	High	0.0001773	2.984e-05	3.47
FALSE	High	[R].TYFSCTSAHTSTGDGTAMVTR.[A]	1xCarbamidomethyl [C5]; 1xTMT6plex [N-Term]	1.39995e-07	0.000150228	1	4	1	A0A5G2Q7D7	A0A5G2Q7D7 [247-267]		0	2480.14	121.5	99	72.3	155.8	123.3	106.9	115.6	104.9	85.5	115.1			High	High	High	High	High	High	High	High	High	High	Not Found	High	0.0001773	3.906e-08	5.06
FALSE	High	[K].LNQVCATHQHFESR.[M]	1xCarbamidomethyl [C5]; 1xTMT6plex [N-Term]	9.67961e-08	0.000150228	1	6	2	A0A287AR16	A0A287AR16 [479-492]		0	1955.97	76.6	99.5	148.8	160.7	123.5	103.7	143.3		117.3	126.6			High	High	High	High	High	High	High	Not Found	High	High	Not Found	High	0.0001773	2.63e-08	6.19
FALSE	High	[R].GNHECASINR.[I]	1xCarbamidomethyl [C5]; 1xTMT6plex [N-Term]	0.000702527	0.000150228	1	15	1	F1RNL4	F1RNL4 [124-133]		0	1386.67												No Quan Values	High	High	High	Not Found	High	High	High	Not Found	High	High	Not Found	High	0.0001773	0.0003774	3.81
FALSE	High	[R].SVGICSMMR.[L]	1xCarbamidomethyl [C5]; 1xTMT6plex [N-Term]	0.0020258	0.000150228	1	2	1	A0A5G2QWA2	A0A5G2QWA2 [64-72]		0	1269.63												No Quan Values	High	High	High	High	High	High	High	High	High	High	High	High	0.0001773	0.001181	2.88
FALSE	High	[K].SQLSCVVVDDIER.[L]	1xCarbamidomethyl [C5]; 1xTMT6plex [N-Term]	3.86203e-07	0.000150228	1	5	2	A0A5G2R0I8	A0A5G2R0I8 [595-607]		0	1748.91	100.3	107	95.1	118.5	116.5	102.8	98.2	155.9	108.2	97.5			High	High	High	High	High	High	High	High	High	High	Not Found	High	0.0001773	1.168e-07	4.09
FALSE	High	[R].VEHVCALR.[E]	1xCarbamidomethyl [C5]; 1xTMT6plex [N-Term]	0.000485877	0.000150228	1	1	1	A0A287BJW1	A0A287BJW1 [360-367]		0	1212.67	93.9	69.6	81.8	115.5	73.6	61.9	81.5	103.4	63.3	80.9	274.7		High	High	High	High	High	High	High	High	High	High	High	High	0.0001773	0.0002537	3.46
FALSE	High	[R].QVHSCLEALR.[E]	1xCarbamidomethyl [C5]; 1xTMT6plex [N-Term]	6.31425e-05	0.000150228	1	3	1	A0A287BH66	A0A287BH66 [320-329]		0	1441.78	68.9	76	77.7	94.6	74.2	76.6	76.3	86.7	79.3	77.3	312.4		High	High	High	High	High	High	High	High	High	High	High	High	0.0001773	2.83e-05	3.73
FALSE	High	[R].MLLSCIDFR.[Y]	1xCarbamidomethyl [C5]; 1xTMT6plex [N-Term]	0.00124235	0.000150228	1	4	1	A0A5G2RFF5	A0A5G2RFF5 [157-165]		0	1383.73	114.5	119.8	120.2	75.9	107	121.1	112.5	115.4	100.2	113.4			High	High	High	High	High	High	High	High	High	High	Not Found	High	0.0001773	0.0007008	3.1
FALSE	High	[K].GLGFCHSR.[N]	1xCarbamidomethyl [C5]; 1xTMT6plex [N-Term]	0.00510129	0.000150228	1	2	1	Q197W4	Q197W4 [113-120]		0	1162.6	101.7	121	95.4	132.8	124.8	113.6	107.1	79.6	114.8	109.2			High	High	High	High	High	High	High	High	High	High	Not Found	High	0.0001773	0.003198	3.11
FALSE	High	[R].GHYLCSVYAAR.[L]	1xCarbamidomethyl [C5]; 1xTMT6plex [N-Term]	0.000201169	0.000150228	1	2	2	F1SGQ0	F1SGQ0 [126-136]		0	1525.78	112.8	100.2	60	116.2	110.8	118.5	130.6	81.2	146.1	123.6			High	High	High	High	High	High	High	High	High	High	High	High	0.0001773	9.859e-05	2.65
FALSE	High	[K].IEEACEIYAR.[A]	1xCarbamidomethyl [C5]; 1xTMT6plex [N-Term]	0.000106087	0.000150228	1	4	1	F1RLB5	F1RLB5 [38-47]		0	1482.75	108.6	110.6	80.4	84.2	93.5	88.6	88.1	80.4	93.3	91.8	180.5		High	High	High	High	High	High	High	High	High	High	High	High	0.0001773	4.944e-05	3.2
FALSE	High	[K].SHVECAR.[F]	1xCarbamidomethyl [C5]; 1xTMT6plex [N-Term]	0.0193155	0.0019727	1	1	1	F2Z5D8	F2Z5D8 [215-221]		0	1087.55												No Quan Values	High	High	Not Found	Not Found	High	High	High	Not Found	High	High	Not Found	High	0.001545	0.01341	2.03
FALSE	High	[R].NPLICGR.[G]	1xCarbamidomethyl [C5]; 1xTMT6plex [N-Term]	0.0617812	0.00446433	1	5	1	A0A287B5Q1	A0A287B5Q1 [804-810]		0	1058.6	73.7	78.2	103.9	83.6	78.3	75.3	87.4	83.6	81.9	90.9	263.2		High	High	High	High	High	High	High	High	High	High	High	High	0.003574	0.04683	1.43
FALSE	High	[R].LPFICSI.[-]	1xCarbamidomethyl [C5]; 1xTMT6plex [N-Term]	0.092234	0.00639194	1	2	1	A0A286ZIU8	A0A286ZIU8 [218-224]		0	1078.62	96.4	68.7	142.1		77.8	159.1	98.8	185.6	122.4	149.1			High	High	High	Not Found	High	High	High	High	High	High	Not Found	High	0.005034	0.07242	2.45
FALSE	High	[K].VLPSCDLAR.[R]	1xCarbamidomethyl [C5]; 1xTMT6plex [N-Term]	0.0256737	0.00229107	1	2	1	F1SGQ0	F1SGQ0 [252-260]		0	1259.7	99.9	93.4	99.5	67.8	89.5	88.8	104.1	81.5	118.9	89.1	167.4		High	High	High	High	High	High	High	High	High	High	High	High	0.001786	0.01819	2.67
FALSE	High	[K].LHDQCSPWR.[K]	1xCarbamidomethyl [C5]; 1xTMT6plex [N-Term]	0.000511739	0.000150228	1	4	1	A0A5G2RMJ1	A0A5G2RMJ1 [46-54]		0	1427.71	68.1	96.8	216.1	112.4	72.9	103.7	146.2	108.6	95.2	79.9			High	High	High	High	High	High	High	High	High	High	Not Found	High	0.0001773	0.0002688	4.19
FALSE	High	[K].HGINCFINR.[SQ]	1xCarbamidomethyl [C5]; 1xTMT6plex [N-Term]	0.00130089	0.000150228	1	2	1	A0A5G2QMG1	A0A5G2QMG1 [267-275]		0	1359.72	65.2	68.8	64	95.5	68.6	73	71.9	83.6	79.1	67	363.4		High	High	High	High	High	High	High	High	High	High	High	High	0.0001773	0.0007348	4.04
FALSE	High	[K].WYADCTTAGR.[S]	1xCarbamidomethyl [C5]; 1xTMT6plex [N-Term]	0.000144831	0.000150228	1	6	1	A0A5G2QJS2	A0A5G2QJS2 [177-186]		0	1429.67												No Quan Values	High	High	High	High	High	High	High	High	High	High	High	High	0.0001773	6.91e-05	2.27
FALSE	High	[K].GTLDCWR.[K]	1xCarbamidomethyl [C5]; 1xTMT6plex [N-Term]	0.0124575	0.00101324	1	6	1	A0A287AXS7	A0A287AXS7 [253-259]		0	1136.57	104.6	135.2	103.3	115.4	100.2	95.2	124.5	98.6	109.7	113.2			High	High	High	High	High	High	High	High	High	High	Not Found	High	0.0008214	0.008338	1.76
FALSE	High	[R].NAFACFDEEATGTIQEDYLR.[E]	1xCarbamidomethyl [C5]; 1xTMT6plex [N-Term]	1.67827e-11	0.000150228	1	4	2	A0A480VPY4	A0A480VPY4 [105-124]		0	2579.19	118.6	120.3	119.4	122.4	101.7	104.9	50.6	121.8	115.9	124.3			High	High	High	High	High	High	High	High	High	High	High	High	0.0001773	2.339e-12	6.27
FALSE	High	[K].HPWVCQR.[S]	1xCarbamidomethyl [C5]; 1xTMT6plex [N-Term]	0.0198636	0.0019727	1	18	1	A0A286ZVC8	A0A286ZVC8 [308-314]		0	1211.63	56.1	64.4	76	64.1	58.1	62.4	77.6	105.3	57.3	64.6	414.1		High	High	High	High	High	High	High	High	High	High	High	High	0.001545	0.01384	2.63
FALSE	High	[R].QEELCLAR.[Q]	1xCarbamidomethyl [C5]; 1xTMT6plex [N-Term]	0.0303242	0.00300858	1	3	1	A0A287A3Z4	A0A287A3Z4 [174-181]		0	1247.66	260.4	108.7	151.1	88	85.5	110.4	88.6	54.8	98.3	54.3			High	High	High	High	High	High	High	High	High	High	Not Found	High	0.002327	0.02181	2.6
FALSE	High	[R].NLADCLR.[S]	1xCarbamidomethyl [C5]; 1xTMT6plex [N-Term]	0.0134816	0.00121653	1	3	1	A0A286ZS69	A0A286ZS69 [87-93]		0	1090.59												No Quan Values	High	High	High	High	High	High	High	High	High	High	High	High	0.0009748	0.00911	1.65
FALSE	High	[R].WFITCVQQPEFR.[A]	1xCarbamidomethyl [C5]; 1xTMT6plex [N-Term]	9.72986e-05	0.000150228	1	1	2	A0A287BPW4	A0A287BPW4 [190-201]		0	1839.94	76.2	100.8	71	114.1	106.2	83.8	96.4	96	111.5	99.8	144.1		High	High	High	High	High	High	High	High	High	High	High	High	0.0001773	4.485e-05	3.55
FALSE	High	[R].TAEGCYR.[T]	1xCarbamidomethyl [C5]; 1xTMT6plex [N-Term]	0.134072	0.0098321	1	1	1	F1STB6	F1STB6 [836-842]		0	1085.52	119.1	121	76.9	136.9	97.2	110.5	87.2	143.3	97.1	110.8			High	High	High	High	High	High	High	High	High	High	Not Found	High	0.007792	0.1088	2.18
FALSE	High	[K].RTDLCDHALHISHDEL.[-]	1xCarbamidomethyl [C5]; 1xTMT6plex [N-Term]	0.00602066	0.000150228	1	1	1	F1SLY7	F1SLY7 [167-182]		1	2161.07	128.3	106.8	105.4	135.3	111.3	129		148.1	120.4	115.4			High	High	High	High	High	High	Not Found	High	High	High	Not Found	High	0.0001773	0.003831	3.16
FALSE	High	[RK].ELIECAR.[AR]	1xCarbamidomethyl [C5]; 1xTMT6plex [N-Term]	0.0870222	0.00639194	2	5	1	A0A287B272; A0A287AC34	A0A287B272 [1950-1956]; A0A287AC34 [1966-1972]		0	1119.6	93.4	115	56.6	127.2	130.9	112.1	88.9	103.4	136.2	136.2		Shared	High	High	High	High	High	High	High	High	High	High	Not Found	High	0.005034	0.06823	2.08
FALSE	High	[K].ALDSCTIER.[S]	1xCarbamidomethyl [C5]; 1xTMT6plex [N-Term]	0.00487313	0.000150228	1	4	2	A0A5G2R2S8	A0A5G2R2S8 [190-198]		0	1293.67	133.3	109.6	120.1	103.8	109.2	105.2	93.7	102.7	112.9	109.4			High	High	High	High	High	High	High	High	High	High	Not Found	High	0.0001773	0.003039	2.33
FALSE	High	[K].AVEGCVSASQAATEDGQLLR.[G]	1xCarbamidomethyl [C5]; 1xTMT6plex [N-Term]	7.73428e-11	0.000150228	1	2	2	A0A287AC34	A0A287AC34 [763-782]		0	2291.15	102.6	126.2	93.5	81.1	127.6	125.6	190.8		131.9	120.8			High	High	High	High	High	High	High	Not Found	High	High	Not Found	High	0.0001773	1.213e-11	5.98
FALSE	High	[K].ETNLCLSADISESR.[E]	1xCarbamidomethyl [C5]; 1xTMT6plex [N-Term]	1.39481e-08	0.000150228	1	2	1	A0A5G2RBV3	A0A5G2RBV3 [251-264]		0	1823.9	107.9	113.2	134.9	89.5	103.2	96	88.9	179.5	90.5	96.3			High	High	High	High	High	High	High	High	High	High	Not Found	High	0.0001773	3.259e-09	4.07
FALSE	High	[R].LTPSCEITFIESEEGSGR.[G]	1xCarbamidomethyl [C5]; 1xTMT6plex [N-Term]	4.88416e-09	0.000150228	1	1	2	F1SSG0	F1SSG0 [521-538]		0	2241.09	117.4	77.1	130.4	59.7	195.4	73	158.6	107.7	100	80.8			High	High	High	High	High	High	High	High	High	High	Not Found	High	0.0001773	1.055e-09	5.88
FALSE	High	[R].HVSFCVR.[K]	1xCarbamidomethyl [C5]; 1xTMT6plex [N-Term]	0.0133304	0.00121653	1	5	1	I3L9I3	I3L9I3 [1276-1282]		0	1133.61												No Quan Values	High	High	High	High	High	High	High	High	High	High	High	High	0.0009748	0.009004	2.42
FALSE	High	[R].HQQACLR.[E]	1xCarbamidomethyl [C5]; 1xTMT6plex [N-Term]	0.00619497	0.000150228	1	10	1	A0A286ZR35	A0A286ZR35 [1078-1084]		0	1141.61												No Quan Values	High	High	Not Found	Not Found	High	High	Not Found	Not Found	High	High	Not Found	High	0.0001773	0.003951	2.5
FALSE	High	[K].AVLFCLSEDKK.[N]	1xCarbamidomethyl [C5]; 2xTMT6plex [K10; K11]	0.0184693	0.00179821	1	3	1	K7GK75	K7GK75 [48-58]		1	1768.01												No Quan Values	High	High	High	High	High	High	High	High	High	High	High	High	0.001412	0.01278	2.86
FALSE	High	[R].VLDWICR.[R]	1xCarbamidomethyl [C6]	0.0296597	0.00285799	2	3	1	A0A287AES5; F6Q6B4	A0A287AES5 [587-593]; F6Q6B4 [388-394]		0	961.492												No Quan Labels	High	High	High	High	High	High	High	High	High	High	Not Found	High	0.002213	0.02121	2.26
FALSE	High	[R].VIGSGCNLDSAR.[F]	1xCarbamidomethyl [C6]	0.000718902	0.000150228	2	14	1	A0A287AFC1; A0A5G2QHL7	A0A287AFC1 [171-182]; A0A5G2QHL7 [159-170]		0	1248.6												No Quan Labels	High	High	High	Not Found	High	High	High	Not Found	High	High	Not Found	High	0.0001773	0.0003888	2.39
FALSE	High	[K].VHAIQCDVR.[D]	1xCarbamidomethyl [C6]	0.00504328	0.000150228	1	3	1	A0A5K1U5Q1	A0A5K1U5Q1 [104-112]		0	1097.55												No Quan Labels	High	High	High	Not Found	High	High	Not Found	Not Found	High	High	Not Found	High	0.0001773	0.003167	2.74
FALSE	High	[R].KLVEYCQR.[G]	1xCarbamidomethyl [C6]; 1xTMT6plex [K1]	0.0631298	0.00446433	1	2	1	A0A286ZYU8	A0A286ZYU8 [722-729]		1	1324.72												No Quan Values	High	High	High	High	High	High	High	High	High	High	Not Found	High	0.003574	0.04797	2.54
FALSE	High	[K].ELSESCFWLK.[V]	1xCarbamidomethyl [C6]; 1xTMT6plex [K10]; 1xTMT6plex [N-Term]	0.000220605	0.000150228	1	5	1	A0A5G2RC96	A0A5G2RC96 [636-645]		0	1756.93	65.3	92.6	102.7	103.1	82.3	89.5	90	84.1	70.8	74.3	245.3		High	High	High	High	High	High	High	High	High	High	High	High	0.0001773	0.0001086	3.11
FALSE	High	[R].ATVADCQEPK.[A]	1xCarbamidomethyl [C6]; 1xTMT6plex [K10]; 1xTMT6plex [N-Term]	0.000752805	0.000150228	1	1	1	A0A287APE0	A0A287APE0 [428-437]		0	1576.84	93.2	151.5		228.5	126.2	102.3		189.2	44.7	164.5			High	High	Not Found	High	High	High	Not Found	High	High	High	Not Found	High	0.0001773	0.0004086	3.28
FALSE	High	[R].EQWPNCPTIK.[E]	1xCarbamidomethyl [C6]; 1xTMT6plex [K10]; 1xTMT6plex [N-Term]	0.000615346	0.000150228	1	3	2	A0A5S6GR81	A0A5S6GR81 [169-178]		0	1730.93	99	100.3	122.7	107.2	95.3	110.3	109.6	128	118	109.6			High	High	High	High	High	High	High	High	High	High	Not Found	High	0.0001773	0.000328	3.4
FALSE	High	[R].ILSGSCPDPK.[C]	1xCarbamidomethyl [C6]; 1xTMT6plex [K10]; 1xTMT6plex [N-Term]	0.00190165	0.000150228	1	1	1	F1RTZ5	F1RTZ5 [45-54]		0	1531.86	112	108.7	128.9	135.6	125.6	102.6	106.6	67.1	107.3	105.6			High	High	High	High	High	High	High	High	High	High	Not Found	High	0.0001773	0.001103	2.18
FALSE	High	[K].LVEHFCAEFK.[T]	1xCarbamidomethyl [C6]; 1xTMT6plex [K10]; 1xTMT6plex [N-Term]	0.0046818	0.000150228	1	5	1	A0A286ZMW4	A0A286ZMW4 [240-249]		0	1737.94	75.9	99.8	93	127	78.5	76.6	110.7	73.8	100.6	77.6	186.5		High	High	High	High	High	High	High	High	High	High	High	High	0.0001773	0.002914	3.49
FALSE	High	[K].MIPNLCTHGK.[C]	1xCarbamidomethyl [C6]; 1xTMT6plex [K10]; 1xTMT6plex [N-Term]	1.7256e-05	0.000150228	1	3	1	F1SN67	F1SN67 [1034-1043]		0	1628.9	67.9	77.7	86.4	71.4	75.8	91.4	109.1	126.9	85.5	86.2	221.7		High	High	High	High	High	High	High	High	High	High	High	High	0.0001773	6.989e-06	4.57
FALSE	High	[R].DEAFGCYNQEK.[A]	1xCarbamidomethyl [C6]; 1xTMT6plex [K11]; 1xTMT6plex [N-Term]	6.84503e-05	0.000150228	1	2	1	O02799	O02799 [671-681]		0	1818.87	113.1	107.4	102.4	81.1	124	76.7	91.8	47.1	107	30.9	218.5		High	High	High	High	High	High	High	High	High	High	High	High	0.0001773	3.071e-05	4.68
FALSE	High	[K].FYEADCYIVLK.[T]	1xCarbamidomethyl [C6]; 1xTMT6plex [K11]; 1xTMT6plex [N-Term]	7.92329e-06	0.000150228	1	4	1	A0A286ZRM3	A0A286ZRM3 [522-532]		0	1879.01	136.5	114.1	89.1	105.2	133.9	129	98.9	58.7	115.3	119.3			High	High	High	High	High	High	High	High	High	High	Not Found	High	0.0001773	3.017e-06	3.85
FALSE	High	[R].NVVSDCSAFVK.[V]	1xCarbamidomethyl [C6]; 1xTMT6plex [K11]; 1xTMT6plex [N-Term]	1.01526e-05	0.000150228	1	10	2	A0A287BMY7	A0A287BMY7 [293-303]		0	1683.91	97.8	106.7	94.6	107.4	94.1	94	107.3	77.8	110	102.8	107.5		High	High	High	High	High	High	High	High	High	High	High	High	0.0001773	3.935e-06	3.92
FALSE	High	[K].IHMGNCAENTAK.[K]	1xCarbamidomethyl [C6]; 1xTMT6plex [K12]	0.000385851	0.000150228	1	2	2	A0A5G2QGS5	A0A5G2QGS5 [190-201]		0	1574.76	80.2	77.7	140.8	109.6	103.1	98.8	143.2	129.9	130.1	86.6			High	High	High	High	High	High	High	High	High	High	Not Found	High	0.0001773	0.0001987	2.67
FALSE	High	[R].DTGLLCSTTQGK.[DI]	1xCarbamidomethyl [C6]; 1xTMT6plex [K12]; 1xTMT6plex [N-Term]	1.34953e-06	0.000150228	1	6	1	A0A5G2RDR7	A0A5G2RDR7 [1083-1094]		0	1738.94	100.9	98.7	103.1	89.1	102.3	91.9	97.8	65	103	94	154.1		High	High	High	High	High	High	High	High	High	High	High	High	0.0001773	4.499e-07	3.12
FALSE	High	[R].SINEDCEIAGHK.[I]	1xCarbamidomethyl [C6]; 1xTMT6plex [K12]; 1xTMT6plex [N-Term]	1.9672e-07	0.000150228	1	1	2	A0A287B1J6	A0A287B1J6 [401-412]		0	1830.94	139.1	136.3	44.2	124.7	107.9	118	120.1	131.7	91.8	86.1			High	High	High	High	High	High	High	High	High	High	Not Found	High	0.0001773	5.642e-08	5.68
FALSE	High	[R].LEQLECLDDAEK.[K]	1xCarbamidomethyl [C6]; 1xTMT6plex [K12]; 1xTMT6plex [N-Term]	7.04522e-05	0.000150228	1	2	1	F1SSM7	F1SSM7 [294-305]		0	1921												No Quan Values	High	High	High	High	High	High	High	High	High	High	Not Found	High	0.0001773	3.179e-05	4.46
FALSE	High	[R].RIVVLCGYDAVK.[E]	1xCarbamidomethyl [C6]; 1xTMT6plex [K12]; 1xTMT6plex [N-Term]	1.2786e-05	0.000150228	1	1	1	Q8SQ68	Q8SQ68 [77-88]		1	1851.09												No Quan Values	High	High	High	High	High	High	High	High	High	High	Not Found	High	0.0001773	5.067e-06	3.83
FALSE	High	[K].YLLADCNEAFIK.[I]	1xCarbamidomethyl [C6]; 1xTMT6plex [K12]; 1xTMT6plex [N-Term]	6.37768e-07	0.000150228	1	2	1	F1S1K0	F1S1K0 [73-84]		0	1915.04	89	108.3	88.2	106.3	113.1	110.2	126.3	126.5	123.5	108.4			High	High	High	High	High	High	High	High	High	High	Not Found	High	0.0001773	1.999e-07	4.88
FALSE	High	[K].EDPPACYATVFDK.[F]	1xCarbamidomethyl [C6]; 1xTMT6plex [K13]	7.33536e-05	0.000150228	1	6	1	A0A287BAY9	A0A287BAY9 [428-440]		0	1741.83	107.5	135.7	142.4	180.9	98.7	111.1	94.3		112	117.4			High	High	High	High	High	High	High	Not Found	High	High	Not Found	High	0.0001773	3.327e-05	2.93
FALSE	High	[R].EPVGTCFLQDGTK.[T]	1xCarbamidomethyl [C6]; 1xTMT6plex [K13]	0.0218431	0.00229107	1	4	1	A0A5K1V6L8	A0A5K1V6L8 [152-164]		0	1680.85	78.3	81.9	113	96.8	85.8	80.8	60.2	53	87.2	91.4	271.5		High	High	High	High	High	High	High	High	High	High	High	High	0.001786	0.01527	2.43
FALSE	High	[R].HLVGVCYTEEEAK.[A]	1xCarbamidomethyl [C6]; 1xTMT6plex [K13]; 1xTMT6plex [N-Term]	1.42962e-06	0.000150228	1	1	1	A0A287AZF9	A0A287AZF9 [135-147]		0	1993.05	77.1	74.9	113.5	115.8	66.7	68.2	104.9	89.9	69.8	68	251.2		High	High	High	High	High	High	High	High	High	High	High	High	0.0001773	4.763e-07	5.01
FALSE	High	[K].EAINTCLWEIHSK.[D]	1xCarbamidomethyl [C6]; 1xTMT6plex [K13]; 1xTMT6plex [N-Term]	5.35346e-06	0.000150228	1	1	1	F1SD71	F1SD71 [628-640]		0	2059.1	85.8	78.4	146.3	90.9	96.6	78.7	87.3	57.7	99.8	79.4	199		High	High	High	High	High	High	High	High	High	High	High	High	0.0001773	1.978e-06	4.73
FALSE	High	[K].SFTASCPVSAFVPK.[E]	1xCarbamidomethyl [C6]; 1xTMT6plex [K14]; 1xTMT6plex [N-Term]	9.01368e-07	0.000150228	1	1	2	A0A287BCW7	A0A287BCW7 [124-137]		0	1956.07	146.1	84.9	134.6	81.6	118.5	102	110.5	98.8	138.1	84.9			High	High	High	High	High	High	High	High	High	High	Not Found	High	0.0001773	2.914e-07	4.83
FALSE	High	[R].TLDPGCFPVPTPEK.[R]	1xCarbamidomethyl [C6]; 1xTMT6plex [K14]; 1xTMT6plex [N-Term]	8.57085e-05	0.000150228	1	1	1	A0A287ABA9	A0A287ABA9 [396-409]		0	2016.09	100.4	84.4	136.1	116.9	96	111.8	121.6	131.3	103.5	97.9			High	High	High	High	High	High	High	High	High	High	Not Found	High	0.0001773	3.917e-05	3.71
FALSE	High	[K].EVHVLCLGLDNSGK.[T]	1xCarbamidomethyl [C6]; 1xTMT6plex [K14]; 1xTMT6plex [N-Term]	0.000152543	0.000150228	1	3	1	I3LJG1	I3LJG1 [17-30]		0	1999.1												No Quan Values	High	High	High	High	High	High	High	High	High	High	High	High	0.0001773	7.313e-05	3.29
FALSE	High	[R].AVQALCAVYEHWVPK.[E]	1xCarbamidomethyl [C6]; 1xTMT6plex [K15]; 1xTMT6plex [N-Term]	1.3868e-08	0.000150228	1	2	2	I3LIM2	I3LIM2 [191-205]		0	2229.23	103.5	123.7	51.1	164.9	104.7	90.1	113.1	69.2	93.5	90.7	95.3		High	High	High	High	High	High	High	High	High	High	High	High	0.0001773	3.242e-09	5.81
FALSE	High	[K].VIGIECSSISDYAVK.[I]	1xCarbamidomethyl [C6]; 1xTMT6plex [K15]; 1xTMT6plex [N-Term]	2.97323e-06	0.000150228	1	6	1	A0A5G2QA32	A0A5G2QA32 [68-82]		0	2099.15	104.6	114.2	72.3	111.3	129.2	115.1	128.8	106.6	119.4	98.6			High	High	High	High	High	High	High	High	High	High	Not Found	High	0.0001773	1.048e-06	4.73
FALSE	High	[R].QIELACDSQEDVDSWK.[A]	1xCarbamidomethyl [C6]; 1xTMT6plex [K16]; 1xTMT6plex [N-Term]	1.67393e-07	0.000150228	1	6	1	A0A287B0K6	A0A287B0K6 [603-618]		0	2381.17	100.8	95.3	79.6	90.5	106	70.5	104	101.8	75.7	72.5	203.3		High	High	High	High	High	High	High	High	High	High	High	High	0.0001773	4.729e-08	5.79
FALSE	High	[R].GNEFFCEVDEDYIQDK.[F]	1xCarbamidomethyl [C6]; 1xTMT6plex [K16]; 1xTMT6plex [N-Term]	9.22398e-07	0.000150228	1	6	1	P67872	P67872 [18-33]		0	2466.15	78.1	70.3	117.1	113.7	77.8	91.3	83.1	109	73.2	76.5	210		High	High	High	High	High	High	High	High	High	High	High	High	0.0001773	2.989e-07	5.07
FALSE	High	[K].EYPYPCFDQDTHEGDLK.[L]	1xCarbamidomethyl [C6]; 1xTMT6plex [K17]; 1xTMT6plex [N-Term]	7.61373e-09	0.000150228	1	1	1	F1SLN4	F1SLN4 [97-113]		0	2572.21	89.4	84.5	144.2	118.1	93.6	98.2	145.6	141.6	110.3	74.5			High	High	High	High	High	High	High	High	High	High	Not Found	High	0.0001773	1.705e-09	5.5
FALSE	High	[R].SLQEFCSDPHAVAGALK.[S]	1xCarbamidomethyl [C6]; 1xTMT6plex [K17]; 1xTMT6plex [N-Term]	2.21111e-05	0.000150228	1	2	1	I3L8F6	I3L8F6 [323-339]		0	2288.21												No Quan Values	High	High	High	High	High	High	High	High	High	High	High	High	0.0001773	9.126e-06	3.3
FALSE	High	[K].NDPHLCDFIETHYLDEQVK.[A]	1xCarbamidomethyl [C6]; 1xTMT6plex [K19]	8.18452e-05	0.000150228	1	1	1	A0A287AL10	A0A287AL10 [126-144]		0	2602.24												No Quan Values	High	High	High	High	High	High	High	High	High	High	High	High	0.0001773	3.742e-05	4.46
FALSE	High	[R].ADPHLCDFLENHFLDEEVK.[L]	1xCarbamidomethyl [C6]; 1xTMT6plex [K19]	1.5555e-05	0.000150228	2	2	2	P19133; F1RIP3	P19133 [25-43]; F1RIP3 [122-140]		0	2557.22	111.2	87.8	105.5	107.3	69.2	89.1	48.2	129.5	69.5	95	187.7	Shared	High	High	High	High	High	High	High	High	High	High	High	High	0.0001773	6.257e-06	6.22
FALSE	High	[R].DKQGFCIPVGPGEPGLLLTQVLAR.[Q]	1xCarbamidomethyl [C6]; 1xTMT6plex [K2]; 1xTMT6plex [N-Term]	6.05518e-07	0.000150228	1	3	1	A0A287BDD8	A0A287BDD8 [499-522]		1	3023.71	125.7	100.6	313.3		95.6	146.3			126.8	191.5			High	High	High	Not Found	High	High	Not Found	Not Found	High	High	Not Found	High	0.0001773	1.899e-07	5.72
FALSE	High	[R].QVMALCTYPNLLDSPSFPEDAK.[K]	1xCarbamidomethyl [C6]; 1xTMT6plex [K22]; 1xTMT6plex [N-Term]	1.16409e-07	0.000150228	1	3	1	F1RP04	F1RP04 [111-132]		0	2954.5	127.1	84.4	136.6	123	107	77.7	140.1	138.1	112.3	53.7			High	High	High	High	High	High	High	High	High	High	Not Found	High	0.0001773	3.214e-08	7.03
FALSE	High	[K].VAQDLCK.[V]	1xCarbamidomethyl [C6]; 1xTMT6plex [K7]	0.0422061	0.00351208	1	8	1	A0A287A4T2	A0A287A4T2 [63-69]		0	1062.58	95.1	88.8	127.3	133.4	99.3	114.1	89.4	79.2	109.3	164.2			High	High	High	High	High	High	High	High	High	High	Not Found	High	0.002851	0.03111	2.22
FALSE	High	[K].ALNALCK.[G]	1xCarbamidomethyl [C6]; 1xTMT6plex [K7]; 1xTMT6plex [N-Term]	0.0198636	0.0019727	1	2	1	A0A287AA21	A0A287AA21 [95-101]		0	1247.75	118	112.8	127.1	133.8	89.7	174.4		134.4	92.2	117.5			High	High	High	High	High	High	Not Found	High	High	High	Not Found	High	0.001545	0.01383	2.46
FALSE	High	[R].VVVVDCK.[K]	1xCarbamidomethyl [C6]; 1xTMT6plex [K7]; 1xTMT6plex [N-Term]	0.0729917	0.004939	1	4	1	A0A5G2RJB6	A0A5G2RJB6 [48-54]		0	1276.77	129.5	130.2	118.3	72.9	112	111.2	88.9	101.6	106.6	128.9			High	High	High	High	High	High	High	High	High	High	Not Found	High	0.003807	0.05619	1.89
FALSE	High	[R].NWQWGCK.[G]	1xCarbamidomethyl [C6]; 1xTMT6plex [K7]; 1xTMT6plex [N-Term]	0.0224612	0.00229107	1	8	2	A0A287AJ46	A0A287AJ46 [440-446]		0	1436.75	108.5	98	97.9	89.9	86	113.6	97.3	129	108.7	171.2			High	High	High	High	High	High	High	High	High	High	Not Found	High	0.001786	0.01579	2.74
FALSE	High	[K].LFAQQCK.[E]	1xCarbamidomethyl [C6]; 1xTMT6plex [K7]; 1xTMT6plex [N-Term]	0.023617	0.00229107	1	4	4	F1SMG3	F1SMG3 [303-309]		0	1352.78	131.3	136.2	106.1	88.8	100.5	110.9	75.7	88	120.3	142.3			High	High	High	High	High	High	High	High	High	High	High	High	0.001786	0.01663	2.55
FALSE	High	[K].QILTMCK.[N]	1xCarbamidomethyl [C6]; 1xTMT6plex [K7]; 1xTMT6plex [N-Term]	0.0228402	0.00229107	1	2	1	F1SP04	F1SP04 [966-972]		0	1351.78	82.6	89.8	112.7	84.6	85	73	114.2	75.4	85.3	79	218.4		High	High	High	High	High	High	High	High	High	High	High	High	0.001786	0.016	2.38
FALSE	High	[R].EILGTCK.[M]	1xCarbamidomethyl [C6]; 1xTMT6plex [K7]; 1xTMT6plex [N-Term]	0.0265444	0.00229107	1	4	1	P26234	P26234 [321-327]		0	1278.75	100.9	116	75	103.4	119.4	116.8	107.5	117.1	123.2	120.6			High	High	High	High	High	High	High	High	High	High	Not Found	High	0.001786	0.01888	1.96
FALSE	High	[R].YFAGWCDK.[I]	1xCarbamidomethyl [C6]; 1xTMT6plex [K8]	0.0829636	0.00594007	2	3	1	A0A286ZYU8; F1SG41	A0A286ZYU8 [497-504]; F1SG41 [506-513]		0	1275.6												Shared	High	High	High	High	High	High	High	Not Found	High	High	High	High	0.004692	0.0648	2.17
FALSE	High	[K].QIEGICVK.[E]	1xCarbamidomethyl [C6]; 1xTMT6plex [K8]; 1xTMT6plex [N-Term]	0.00457583	0.000150228	1	1	2	F1SQD9	F1SQD9 [337-344]		0	1404.83	79	66.1	89.5	84.3	67.6	76.5	81.2	103.7	93.8	82.6	275.6		High	High	High	High	High	High	High	High	High	High	High	High	0.0001773	0.00284	2.72
FALSE	High	[R].GESLPCIK.[L]	1xCarbamidomethyl [C6]; 1xTMT6plex [K8]; 1xTMT6plex [N-Term]	0.0397339	0.00351208	1	3	1	A0A5G2R836	A0A5G2R836 [87-94]		0	1361.79	102.4	128.2	60.5	83.2	140.3	126.7	111.7	89.2	122.7	135.1			High	High	High	High	High	High	High	High	High	High	Not Found	High	0.002851	0.02909	2.3
FALSE	High	[R].GLPFGCSK.[E]	1xCarbamidomethyl [C6]; 1xTMT6plex [K8]; 1xTMT6plex [N-Term]	0.00439609	0.000150228	1	11	2	A0A286ZWW2	A0A286ZWW2 [90-97]		0	1323.75	79.1	85.5	99.3	122.4	90.5	74.3	91.8	90.9	85.2	73.4	207.6		High	High	High	High	High	High	High	High	High	High	High	High	0.0001773	0.002729	3.45
FALSE	High	[K].GEGEVCVK.[G]	1xCarbamidomethyl [C6]; 1xTMT6plex [K8]; 1xTMT6plex [N-Term]	0.00392023	0.000150228	1	9	2	A0A287BMY7	A0A287BMY7 [505-512]		0	1335.73	130.9	137.2	86.2	68.6	115.5	116.2	96.8	88.1	131.6	128.8			High	High	High	High	High	High	High	High	High	High	Not Found	High	0.0001773	0.002412	2.24
FALSE	High	[R].GLPFGCTK.[E]	1xCarbamidomethyl [C6]; 1xTMT6plex [K8]; 1xTMT6plex [N-Term]	0.00470867	0.000150228	1	1	1	F1RG16	F1RG16 [117-124]		0	1337.77	107.1	109.7	121.2	108.2	146.6	93.9	127.3	84.8	113.9	87.3			High	High	High	High	High	High	High	High	High	High	Not Found	High	0.0001773	0.002931	1.8
FALSE	High	[R].HIPGLCAK.[L]	1xCarbamidomethyl [C6]; 1xTMT6plex [K8]; 1xTMT6plex [N-Term]	0.000839864	0.000150228	1	3	1	O46658	O46658 [235-242]		0	1353.81	127.2	122.1	142.1	119.5	88.6	108.6	104.2	119.6	71.4	96.8			High	High	High	High	High	High	High	High	High	High	Not Found	High	0.0001773	0.0004572	3.89
FALSE	High	[K].ISREECDK.[Y]	1xCarbamidomethyl [C6]; 1xTMT6plex [K8]; 1xTMT6plex [N-Term]	0.0722138	0.00477909	1	3	1	D0G0B3	D0G0B3 [174-181]		1	1494.8												No Quan Values	High	High	High	High	High	High	High	High	High	High	High	High	0.003807	0.05543	1.52
FALSE	High	[K].DDSWICEK.[R]	1xCarbamidomethyl [C6]; 1xTMT6plex [K8]; 1xTMT6plex [N-Term]	0.00304593	0.000150228	1	3	3	A0A5G2R4N7	A0A5G2R4N7 [347-354]		0	1510.76	91.8	119.3	104.5	104.3	95.3	104.3	105.3	89.1	109.4	102.5	74.2		High	High	High	High	High	High	High	High	High	High	High	High	0.0001773	0.001841	2.25
FALSE	High	[R].NQERPCLTK.[K]	1xCarbamidomethyl [C6]; 1xTMT6plex [K9]; 1xTMT6plex [N-Term]	0.0445822	0.00368247	1	3	1	D0G774	D0G774 [123-131]		0	1603.9	85.8	128.8	133.7	176.2	74.1	81.1	110.9	130.1	72.5	106.8			High	High	High	High	High	High	High	High	High	High	Not Found	High	0.002978	0.03304	1.48
FALSE	High	[R].VEGDNCSVK.[D]	1xCarbamidomethyl [C6]; 1xTMT6plex [K9]; 1xTMT6plex [N-Term]	0.00160953	0.000150228	1	2	1	F1SB67	F1SB67 [1223-1231]		0	1465.77	89	103.8	121.9	109	114.2	96.6	86	144.3	114.6	120.7			High	High	High	High	High	High	High	High	High	High	Not Found	High	0.0001773	0.0009212	2.19
FALSE	High	[K].VVAVDCGIK.[N]	1xCarbamidomethyl [C6]; 1xTMT6plex [K9]; 1xTMT6plex [N-Term]	0.000210663	0.000150228	1	2	2	A0A287B4L9	A0A287B4L9 [220-228]		0	1418.84	117.2	104.7	96.8	34.2	96.6	164.5	55.6	153	143.4	134			High	High	High	High	High	High	High	High	High	High	Not Found	High	0.0001773	0.0001034	3.18
FALSE	High	[K].ETVAACSEK.[-]	1xCarbamidomethyl [C6]; 1xTMT6plex [K9]; 1xTMT6plex [N-Term]	0.000153425	0.000150228	1	3	2	F1RXY7	F1RXY7 [206-214]		0	1452.78	67	69.8		100.9	83	95.6	109.3	60.4	94.7	75.1	344.2		High	High	High	High	High	High	High	High	High	High	High	High	0.0001773	7.357e-05	2.73
FALSE	High	[R].TELLSCSR.[D]	1xCarbamidomethyl [C6]; 1xTMT6plex [N-Term]	0.120374	0.00928912	1	5	1	I3LSJ0	I3LSJ0 [495-502]		0	1194.63	114.6	100.5	126.6	119.8	108.3	110.3	120.7	116.6	92.5	90			High	High	High	High	High	High	High	High	High	High	Not Found	High	0.007245	0.09691	1.61
FALSE	High	[R].TEAIPCVVGDEEVWTSDVR.[Y]	1xCarbamidomethyl [C6]; 1xTMT6plex [N-Term]	2.4413e-11	0.000150228	1	2	2	I3LNB4	I3LNB4 [107-125]		0	2391.17	112	100	118.4	104.3	98.3	120.1	118.7	85.6	125.6	117.1			High	High	High	High	High	High	High	High	High	High	Not Found	High	0.0001773	3.504e-12	5.96
FALSE	High	[R].WTLGFCDER.[L]	1xCarbamidomethyl [C6]; 1xTMT6plex [N-Term]	0.000456035	0.000150228	1	3	1	A0A286ZS31	A0A286ZS31 [73-81]		0	1412.68	124.1	129.5	96.2	110.8	107.8	119.3	71.1	121.3	113.9	105.9			High	High	High	High	High	High	High	High	High	High	Not Found	High	0.0001773	0.0002368	2.44
FALSE	High	[K].AISTTCIPNYPDR.[N]	1xCarbamidomethyl [C6]; 1xTMT6plex [N-Term]	8.8215e-05	0.000150228	1	2	1	A0A287AK42	A0A287AK42 [150-162]		0	1736.88	79.2	91.1	84.4	122.7	94.9	85.8	69.9	79.5	95.7	89.7	207.3		High	High	High	High	High	High	High	High	High	High	High	High	0.0001773	4.049e-05	4.27
FALSE	High	[K].QSAALCLLR.[L]	1xCarbamidomethyl [C6]; 1xTMT6plex [N-Term]	0.0089187	0.000588846	2	9	1	A0A5G2QWT4; I3LK24	A0A5G2QWT4 [90-98]; I3LK24 [166-174]		0	1260.73	96.2	106.2	110.7	95.9	102.3	108.4	85.8	153.2	121.3	119.9		Shared	High	High	High	High	High	High	High	High	High	High	Not Found	High	0.0005031	0.005845	2.23
FALSE	High	[R].GYAQSCR.[F]	1xCarbamidomethyl [C6]; 1xTMT6plex [N-Term]	0.104624	0.00734642	1	4	1	A0A287B7W8	A0A287B7W8 [171-177]		0	1070.53												No Quan Values	High	High	High	High	High	High	High	High	High	High	Not Found	High	0.005644	0.08315	1.47
FALSE	High	[R].GTMQDCR.[T]	1xCarbamidomethyl [C6]; 1xTMT6plex [N-Term]	0.00722602	0.000375314	1	3	1	A0A5G2R836	A0A5G2R836 [1053-1059]		0	1096.51	91.5	119.8	97.2	115.7	121.3	121.6	116.4	60.7	117.4	138.4			High	High	High	High	High	High	High	High	High	High	Not Found	High	0.0003444	0.00466	2.1
FALSE	High	[R].TLIQNCGASTIR.[L]	1xCarbamidomethyl [C6]; 1xTMT6plex [N-Term]	1.47144e-06	0.000150228	1	5	1	F1RP17	F1RP17 [405-416]		0	1562.85	102.3	102.8	46.5	98.3	102	113.2	89.3	84.8	110	85.6	165.1		High	High	High	High	High	High	High	High	High	High	High	High	0.0001773	4.933e-07	3.87
FALSE	High	[R].NSENHCGIANYPSYPEI.[-]	1xCarbamidomethyl [C6]; 1xTMT6plex [N-Term]	1.94771e-05	0.000150228	1	4	2	F1SS93	F1SS93 [325-341]		0	2194.01	81.6	87.4	134.3	121.2	74.9	77.1	102.3		83.1	75.2	262.8		High	High	High	High	High	High	High	Not Found	High	High	High	High	0.0001773	7.95e-06	4.24
FALSE	High	[R].GLMVTCGTDR.[V]	1xCarbamidomethyl [C6]; 1xTMT6plex [N-Term]	0.00120017	0.000150228	1	3	1	I3LBP0	I3LBP0 [384-393]		0	1338.67	74.4	103.2	76.7	95.1	82.8	99.7	85.1	103.3	83.6	92.1	203.9		High	High	High	High	High	High	High	High	High	High	High	High	0.0001773	0.0006752	3.63
FALSE	High	[K].YEADMCVR.[R]	1xCarbamidomethyl [C6]; 1xTMT6plex [N-Term]	0.0327657	0.00300858	1	2	1	B8XTR1	B8XTR1 [249-256]		0	1272.59	97.3	84.7	96.6	89.4	86.2	85	112.5	101.5	108.1	84.4	154.2		High	High	High	High	High	High	High	High	High	High	High	High	0.002327	0.02372	1.91
FALSE	High	[R].IYGQACATYESASLR.[M]	1xCarbamidomethyl [C6]; 1xTMT6plex [N-Term]	5.01652e-08	0.000150228	1	7	2	A0A287AVT7	A0A287AVT7 [462-476]		0	1918.95	110.5	84.8	69.5	74.1	118.3	95.2	92.2	88	118.5	87.6	161.4		High	High	High	High	High	High	High	High	High	High	High	High	0.0001773	1.297e-08	4.21
FALSE	High	[R].FLQLLCENHNR.[ED]	1xCarbamidomethyl [C6]; 1xTMT6plex [N-Term]	3.45407e-06	0.000150228	1	9	1	I3LPN5	I3LPN5 [1924-1934]		0	1672.88												No Quan Values	High	High	Not Found	Not Found	High	High	Not Found	Not Found	High	High	Not Found	High	0.0001773	1.236e-06	5.11
FALSE	High	[R].LLSDPCSGEPLDR.[A]	1xCarbamidomethyl [C6]; 1xTMT6plex [N-Term]	0.000636989	0.000150228	1	3	1	A0A287A8J8	A0A287A8J8 [104-116]		0	1687.85	91.3	117.2	128.5	96.9	138.1	113	131.3	70	107.7	106.1			High	High	High	High	High	High	High	High	High	High	Not Found	High	0.0001773	0.0003395	3.5
FALSE	High	[R].TSYLECIR.[A]	1xCarbamidomethyl [C6]; 1xTMT6plex [N-Term]	0.0031346	0.000150228	1	5	1	I3LBF1	I3LBF1 [62-69]		0	1270.67	109.8	120.5	104.1	153.9	113.5	108.1	131.3	67.7	106.5	84.7			High	High	High	High	High	High	High	High	High	High	Not Found	High	0.0001773	0.001892	2.58
FALSE	High	[K].RAETACFR.[E]	1xCarbamidomethyl [C6]; 1xTMT6plex [N-Term]	0.056046	0.00430576	2	14	1	A0A287AQA3; A0A480JSC9	A0A287AQA3 [116-123]; A0A480JSC9 [115-122]		1	1239.65												Shared	High	High	High	High	High	High	High	High	High	High	Not Found	High	0.00345	0.04214	3.51
FALSE	High	[R].IAAEHCVPLLTSLLEER.[V]	1xCarbamidomethyl [C6]; 1xTMT6plex [N-Term]	3.08915e-05	0.000150228	1	5	1	A0A5G2QBF3	A0A5G2QBF3 [487-503]		0	2180.19	58.9	50.9	84.5	90.6	70.5	65.3	119.7	87.3	62.7	71.1	338.6		High	High	High	High	High	High	High	High	High	High	High	High	0.0001773	1.307e-05	4.17
FALSE	High	[K].TYHALCNEEFTIFNR.[V]	1xCarbamidomethyl [C6]; 1xTMT6plex [N-Term]	9.58377e-06	0.000150228	1	5	1	F1RU62	F1RU62 [633-647]		0	2144.04												No Quan Values	High	High	High	High	High	High	High	High	High	High	High	High	0.0001773	3.714e-06	4.45
FALSE	High	[R].FVYEACGAR.[V]	1xCarbamidomethyl [C6]; 1xTMT6plex [N-Term]	0.08983	0.00639194	1	7	1	A0A287AT04	A0A287AT04 [168-176]		0	1301.65	85.5	78.7	100.1	95.2	105.7	70.4	108.7	105.2	76.9	72.2	201.3		High	High	High	High	High	High	High	High	High	High	High	High	0.005034	0.07026	1.93
FALSE	High	[R].LPNVHCR.[T]	1xCarbamidomethyl [C6]; 1xTMT6plex [N-Term]	0.0131067	0.00121653	1	2	1	A0A286ZVS9	A0A286ZVS9 [27-33]		0	1124.62	98.4	113.3	125.4	158.8	141.9	96.2	156.5		116.9	92.6			High	High	High	High	High	High	High	Not Found	High	High	Not Found	High	0.0009748	0.008851	2.73
FALSE	High	[R].SYFMECLVDAR.[M]	1xCarbamidomethyl [C6]; 1xTMT6plex [N-Term]	0.00249139	0.000150228	1	15	1	A0A287A0R3	A0A287A0R3 [908-918]		0	1619.78												No Quan Values	High	High	High	High	High	High	High	High	High	High	High	High	0.0001773	0.001483	2.51
FALSE	High	[K].NLHLICVDMPGHEGTTR.[S]	1xCarbamidomethyl [C6]; 1xTMT6plex [N-Term]	1.34177e-06	0.000150228	1	2	1	F1SGJ4	F1SGJ4 [75-91]		0	2179.09	94.8	85.3	155.9	115.5	103.7	85.9	127.3	115.6	111.1	105			High	High	High	High	High	High	High	High	High	High	Not Found	High	0.0001773	4.448e-07	4.2
FALSE	High	[R].NIELICQENEGENNPVLQR.[I]	1xCarbamidomethyl [C6]; 1xTMT6plex [N-Term]	7.37023e-10	0.000150228	1	2	1	F6Q3L0	F6Q3L0 [284-302]		0	2498.25	108.2	134.1			149.5	147.9	268.2		157.9	134.3			High	High	Not Found	Not Found	High	High	High	Not Found	High	High	Not Found	High	0.0001773	1.372e-10	6.71
FALSE	High	[K].VNEAACDIAR.[Q]	1xCarbamidomethyl [C6]; 1xTMT6plex [N-Term]	6.72766e-05	0.000150228	1	6	3	I3LC37	I3LC37 [92-101]		0	1347.69	125.8	121.1	81.9	91.9	106.8	113.3	107.4	70.8	97.9	100.3	82.8		High	High	High	High	High	High	High	High	High	High	High	High	0.0001773	3.023e-05	2.92
FALSE	High	[K].HLLQQCR.[L]	1xCarbamidomethyl [C6]; 1xTMT6plex [N-Term]	0.0139454	0.00121653	1	2	1	A0A5G2R7F5	A0A5G2R7F5 [424-430]		0	1183.66												No Quan Values	High	High	Not Found	High	High	High	High	Not Found	High	High	Not Found	High	0.0009748	0.009443	2.65
FALSE	High	[R].LTESPCALVASQYGWSGNMER.[I]	1xCarbamidomethyl [C6]; 1xTMT6plex [N-Term]	1.46984e-11	0.000150228	1	3	2	Q29092	Q29092 [640-660]		0	2585.23	108.9	103.4	103.3	67.2	83	93.9	107.5	86.7	82	102.9	161.2		High	High	High	High	High	High	High	High	High	High	High	High	0.0001773	2.036e-12	6.11
FALSE	High	[K].TSQIGCLLR.[L]	1xCarbamidomethyl [C6]; 1xTMT6plex [N-Term]	0.0116408	0.00101324	1	7	1	A0A5G2QWT4	A0A5G2QWT4 [816-824]		0	1276.72	76.5	84.2	92.8	99.4	85.8	85.6	92.4	87	91.2	102	203		High	High	High	High	High	High	High	High	High	High	High	High	0.0008214	0.007761	2.54
FALSE	High	[K].AANPGCFLEDFVR.[W]	1xCarbamidomethyl [C6]; 1xTMT6plex [N-Term]	2.07198e-07	0.000150228	1	1	2	F1S0D4	F1S0D4 [598-610]		0	1724.86	115.8	116.2	121	89	115	96.2	111.2	63.8	98.3	91.6	81.8		High	High	High	High	High	High	High	High	High	High	High	High	0.0001773	5.977e-08	4.73
FALSE	High	[K].DSNNLCLHFNPR.[F]	1xCarbamidomethyl [C6]; 1xTMT6plex [N-Term]	2.05576e-06	0.000150228	1	5	1	A0A5G2QD67	A0A5G2QD67 [67-78]		0	1715.85	66.8	91.3	98.2	120.9	65.9	86.5	95.4	118.9	79.7	96.2	180.1		High	High	High	High	High	High	High	High	High	High	High	High	0.0001773	7.083e-07	4.34
FALSE	High	[R].SEGHLCLPVR.[Y]	1xCarbamidomethyl [C6]; 1xTMT6plex [N-Term]	0.00769309	0.000375314	1	4	1	F1SNB7	F1SNB7 [188-197]		0	1396.76												No Quan Values	High	High	High	High	High	High	High	High	High	High	High	High	0.0003444	0.004975	2.49
FALSE	High	[R].DAVFHCEGR.[V]	1xCarbamidomethyl [C6]; 1xTMT6plex [N-Term]	0.000651838	0.000150228	1	3	2	F1SC20	F1SC20 [437-445]		0	1319.64	135.5	151.5	134.6	113.5	147.5	134.6			148.1	134.5			High	High	High	High	High	High	Not Found	Not Found	High	High	Not Found	High	0.0001773	0.0003497	2.6
FALSE	High	[R].TREEECHFYAGGQVYPGEASR.[L]	1xCarbamidomethyl [C6]; 1xTMT6plex [N-Term]	1.96408e-09	0.000150228	1	2	2	K7GLN4	K7GLN4 [47-67]		1	2672.24												No Quan Values	High	High	High	High	High	High	Not Found	High	High	High	Not Found	High	0.0001773	3.96e-10	6.1
FALSE	High	[K].LLEEICNLGR.[D]	1xCarbamidomethyl [C6]; 1xTMT6plex [N-Term]	8.37546e-05	0.000150228	1	4	1	I3L770	I3L770 [726-735]		0	1445.8	110.1	126.9	97.8	68.4	122.7	104.2	134.5	111.5	109.5	114.3			High	High	High	High	High	High	High	High	High	High	Not Found	High	0.0001773	3.818e-05	2.91
FALSE	High	[K].AEQFYCGDTEGKK.[V]	1xCarbamidomethyl [C6]; 2xTMT6plex [K12; K13]	0.03579	0.00351208	1	7	1	K9IVI1	K9IVI1 [390-402]		1	1990.99	67.4	69.8	63.8	128.8	70.8	77.5	136.6	131.1	85.4	78.9	189.9		High	High	High	High	High	High	High	High	High	High	High	High	0.002747	0.02604	2.36
FALSE	High	[K].LKEQECDVK.[D]	1xCarbamidomethyl [C6]; 2xTMT6plex [K2; K9]	0.0433785	0.00368247	1	2	1	A0A5S8LD81	A0A5S8LD81 [55-63]		1	1606.89	103.1	101.1	159.6	112.3	95.5	102.4	114.9	82.8	128.1	100.2			High	High	High	High	High	High	High	High	High	High	Not Found	High	0.002978	0.03206	3.27
FALSE	High	[K].FDNLYGCR.[E]	1xCarbamidomethyl [C7]	0.124153	0.00942389	1	5	1	A0A287B4J2	A0A287B4J2 [238-245]		0	1044.46												No Quan Labels	High	High	High	High	High	High	High	High	High	High	High	High	0.007471	0.1003	2.39
FALSE	High	[K].ALQDAGCQVLR.[C]	1xCarbamidomethyl [C7]	0.0118399	0.00101324	1	4	1	A0A287B0Z8	A0A287B0Z8 [223-233]		0	1230.63												No Quan Labels	High	High	High	High	High	High	High	High	High	High	Not Found	High	0.0008214	0.007895	2.33
FALSE	High	[K].GVMLGGCGDK.[S]	1xCarbamidomethyl [C7]; 1xTMT6plex [K10]; 1xTMT6plex [N-Term]	0.000126117	0.000150228	1	4	1	A0A5S6H1Z0	A0A5S6H1Z0 [412-421]		0	1451.78	106.6	105.3	83.8	101.8	94.7	147	95.8	136	104.9	124			High	High	High	High	High	High	High	High	High	High	Not Found	High	0.0001773	5.935e-05	2.39
FALSE	High	[K].TSSDPTCVEK.[E]	1xCarbamidomethyl [C7]; 1xTMT6plex [K10]; 1xTMT6plex [N-Term]	0.000964345	0.000150228	1	3	1	A0A286ZTK1	A0A286ZTK1 [113-122]		0	1581.82	84.2	102.2	56.5	88.6	100.7	119.3	81.3	94.6	120.8	107.8	143.9		High	High	High	High	High	High	High	High	High	High	High	High	0.0001773	0.0005335	2.52
FALSE	High	[R].YLDLHDCYLK.[Y]	1xCarbamidomethyl [C7]; 1xTMT6plex [K10]; 1xTMT6plex [N-Term]	0.000390324	0.000150228	1	3	1	A0A5G2QSK9	A0A5G2QSK9 [133-142]		0	1797.96												No Quan Values	High	High	High	High	High	High	High	High	High	High	High	High	0.0001773	0.0002004	3.82
FALSE	High	[R].VVLAEDCWLK.[S]	1xCarbamidomethyl [C7]; 1xTMT6plex [K10]; 1xTMT6plex [N-Term]	4.65176e-05	0.000150228	1	2	2	A0A5G2QWA2	A0A5G2QWA2 [255-264]		0	1690.96	128.8	114.6	76.4	101.4	87.3	130.4	96.6	86.7	134	86.6	57.3		High	High	High	High	High	High	High	High	High	High	High	High	0.0001773	2.038e-05	4.25
FALSE	High	[R].TDLLNVCMDAK.[H]	1xCarbamidomethyl [C7]; 1xTMT6plex [K11]; 1xTMT6plex [N-Term]	1.3702e-05	0.000150228	1	3	2	A0A287BJS7	A0A287BJS7 [77-87]		0	1737.93	144.9	157.1	102.6	126.8	88.7	94.9	79.8	107.4	96.2	101.6			High	High	High	High	High	High	High	High	High	High	Not Found	High	0.0001773	5.448e-06	3.97
FALSE	High	[R].RENEADCSGLK.[E]	1xCarbamidomethyl [C7]; 1xTMT6plex [K11]; 1xTMT6plex [N-Term]	0.000161595	0.000150228	1	1	1	Q9N1F5	Q9N1F5 [133-143]		1	1736.9	100.1	148.3	65.3	134.8	118.2	98.6	98.7	150.3	80.1	105.7			High	High	High	High	High	High	High	High	High	High	Not Found	High	0.0001773	7.76e-05	3.08
FALSE	High	[K].YEDLAPCITLK.[S]	1xCarbamidomethyl [C7]; 1xTMT6plex [K11]; 1xTMT6plex [N-Term]	0.000122534	0.000150228	1	5	1	F1RLQ9	F1RLQ9 [705-715]		0	1780.99	92.1	80	111.4	105.6	90.7	92.3	82.2	85.2	107.8	83.9	168.8		High	High	High	High	High	High	High	High	High	High	High	High	0.0001773	5.778e-05	3.89
FALSE	High	[K].YNIEVVCEYIVK.[K]	1xCarbamidomethyl [C7]; 1xTMT6plex [K12]; 1xTMT6plex [N-Term]	0.000942387	0.000150228	1	5	1	I3LUM9	I3LUM9 [230-241]		0	1987.1	104.2	112.9	113.4	127.3	103.3	116.4	68.1	139.3	114.8	100.4			High	High	High	High	High	High	High	High	High	High	Not Found	High	0.0001773	0.000519	3.63
FALSE	High	[K].GLHSVGCPLPLK.[K]	1xCarbamidomethyl [C7]; 1xTMT6plex [K12]; 1xTMT6plex [N-Term]	0.000178233	0.000150228	1	3	1	F6PTM1	F6PTM1 [192-203]		0	1736.03												No Quan Values	High	High	High	High	High	High	High	High	High	High	Not Found	High	0.0001773	8.614e-05	4.24
FALSE	High	[K].DEATGLCLLPLK.[E]	1xCarbamidomethyl [C7]; 1xTMT6plex [K12]; 1xTMT6plex [N-Term]	2.78464e-05	0.000150228	1	2	2	F1RW75	F1RW75 [2445-2456]		0	1788.03	94.1	99.6	113.9	108.1	96.4	94.3	75.7	73.8	94.4	93.2	156.4		High	High	High	High	High	High	High	High	High	High	High	High	0.0001773	1.172e-05	3.62
FALSE	High	[K].ESFDVGCNLFAK.[F]	1xCarbamidomethyl [C7]; 1xTMT6plex [K12]; 1xTMT6plex [N-Term]	1.65735e-05	0.000150228	1	2	1	A0A5G2QZV9	A0A5G2QZV9 [120-131]		0	1844.96	100.1	119.1	107.6	94.4	114.1	115.9	133.2	118.4	91.3	105.7			High	High	High	High	High	High	High	High	High	High	Not Found	High	0.0001773	6.697e-06	2.93
FALSE	High	[R].FSGTYTCMNTFK.[G]	1xCarbamidomethyl [C7]; 1xTMT6plex [K12]; 1xTMT6plex [N-Term]	1.30364e-06	0.000150228	1	2	2	F1RF61	F1RF61 [288-299]		0	1914.95	108.2	163.4	118.6	113.8	115.2	123.3	78	93.8	72.5	113.2			High	High	High	High	High	High	High	High	High	High	Not Found	High	0.0001773	4.317e-07	4.58
FALSE	High	[K].HELQANCYEEVKDR.[C]	1xCarbamidomethyl [C7]; 1xTMT6plex [K12]; 1xTMT6plex [N-Term]	1.26924e-07	0.000150228	1	3	3	K7GK75	K7GK75 [146-159]		1	2249.14	104.5	125.9	60.9	78.6	119.9	117.8	102.4	120.2	150.1	119.8			High	High	High	High	High	High	High	High	High	High	Not Found	High	0.0001773	3.514e-08	4.7
FALSE	High	[K].HELQANCYEEVK.[D]	1xCarbamidomethyl [C7]; 1xTMT6plex [K12]; 1xTMT6plex [N-Term]	1.97858e-07	0.000150228	1	3	2	K7GK75	K7GK75 [146-157]		0	1978.01	118.8	120.3	61.6	112	116.1	127.6	108.8	109.7	132.1	92.9			High	High	High	High	High	High	High	High	High	High	Not Found	High	0.0001773	5.679e-08	4.52
FALSE	High	[K].GAVHQLCQSLAGK.[D]	1xCarbamidomethyl [C7]; 1xTMT6plex [K13]; 1xTMT6plex [N-Term]	1.9672e-07	0.000150228	1	3	2	Q8MJ30	Q8MJ30 [154-166]		0	1827.03	101.3	100.2	45.2	89.1	88.1	101.5	86.2	115.4	98.5	103.4	171.1		High	High	High	High	High	High	High	High	High	High	High	High	0.0001773	5.656e-08	4.32
FALSE	High	[R].SSLQSQCLNEVLK.[A]	1xCarbamidomethyl [C7]; 1xTMT6plex [K13]; 1xTMT6plex [N-Term]	4.70824e-08	0.000150228	1	1	2	A0A287B9W3	A0A287B9W3 [3705-3717]		0	1964.09	93.2	109.8	57.1	88.1	130.8	97	160.4	155.4	111.4	96.9			High	High	High	High	High	High	High	High	High	High	High	High	0.0001773	1.213e-08	4.14
FALSE	High	[R].SNFLVLCYLHDVK.[N]	1xCarbamidomethyl [C7]; 1xTMT6plex [K13]; 1xTMT6plex [N-Term]	3.59063e-08	0.000150228	1	4	1	A0A287AZX9	A0A287AZX9 [367-379]		0	2066.15	108.7	109.9	114.4	99.4	106.2	109.4	93.5	131.6	118.3	108.5			High	High	High	High	High	High	High	High	High	High	Not Found	High	0.0001773	9.028e-09	5.4
FALSE	High	[R].VAAGVLCELAQDK.[E]	1xCarbamidomethyl [C7]; 1xTMT6plex [K13]; 1xTMT6plex [N-Term]	5.34207e-05	0.000150228	2	6	2	A0A2C9F3E9; A0A287AUH7	A0A2C9F3E9 [602-614]; A0A287AUH7 [615-627]		0	1832.04	76.6	99.3	108.2	188.8	91.5	78.2	133.3	128.1	81.6	114.4		Shared	High	High	High	High	High	High	High	High	High	High	Not Found	High	0.0001773	2.363e-05	4.39
FALSE	High	[R].EDQSILCTGESGAGK.[T]	1xCarbamidomethyl [C7]; 1xTMT6plex [K15]; 1xTMT6plex [N-Term]	1.35021e-09	0.000150228	4	9	2	A0A287BB68; A0A287AMU3; A0A5G2R8R0; I3LV99	A0A287BB68 [170-184]; A0A287AMU3 [170-184]; A0A5G2R8R0 [166-180]; I3LV99 [191-205]		0	2010.02	108.5	136.1		136.9	108.1	112.6	144.5	131.5	100.6	121.3		Shared	High	High	High	High	High	High	High	High	High	High	High	High	0.0001773	2.649e-10	4.13
FALSE	High	[R].EHYSTLCSLSDQLAGK.[I]	1xCarbamidomethyl [C7]; 1xTMT6plex [K16]; 1xTMT6plex [N-Term]	3.23668e-08	0.000150228	1	4	1	A0A287AW93	A0A287AW93 [132-147]		0	2267.17	95.1	102.2	94.5	139.7	109	90.8	148.2	111.2	106.8	102.5			High	High	High	High	High	High	High	High	High	High	Not Found	High	0.0001773	8.069e-09	6.16
FALSE	High	[R].LLDAQLCTGGIVDPSK.[S]	1xCarbamidomethyl [C7]; 1xTMT6plex [K16]; 1xTMT6plex [N-Term]	3.9604e-08	0.000150228	1	7	2	A0A287B217	A0A287B217 [3102-3117]		0	2145.2	80.9	83.6	93.6	84	67.7	67.6	87.6	63.9	77.7	67.6	325.7		High	High	High	High	High	High	High	High	High	High	High	High	0.0001773	1.004e-08	5.74
FALSE	High	[K].MLSSGVCTSTVQLPGK.[V]	1xCarbamidomethyl [C7]; 1xTMT6plex [K16]; 1xTMT6plex [N-Term]	2.67589e-08	0.000150228	1	1	1	F1SA24	F1SA24 [15-30]		0	2123.16	110.7	176		225.7	106.6	131.4			193.7	155.9			High	High	Not Found	High	High	High	Not Found	Not Found	High	High	Not Found	High	0.0001773	6.603e-09	3.99
FALSE	High	[K].IPHFGYCDEVDLTELVK.[L]	1xCarbamidomethyl [C7]; 1xTMT6plex [K17]; 1xTMT6plex [N-Term]	3.37703e-09	0.000150228	1	4	1	A0A5G2QFH7	A0A5G2QFH7 [520-536]		0	2493.31	101.6	72.3	95.4	76.2	64.8	95.2	54.1	58.5	76.6	68.1	337.1		High	High	High	High	High	High	High	High	High	High	High	High	0.0001773	7.092e-10	7.65
FALSE	High	[K].SSSGFTCQVTHEGTIVEK.[T]	1xCarbamidomethyl [C7]; 1xTMT6plex [K18]	2.80665e-06	0.000150228	1	6	1	A0A287A1M4	A0A287A1M4 [298-315]		0	2196.08	64.2	83.9	92.8	119.5	81.6	105.7	75.4	96.6	118.9	67.5	193.9		High	High	High	High	High	High	High	High	High	High	High	High	0.0001773	9.909e-07	5.5
FALSE	High	[R].GQTQVLCTVTFDSLESSIK.[S]	1xCarbamidomethyl [C7]; 1xTMT6plex [K19]; 1xTMT6plex [N-Term]	1.58345e-08	0.000150228	1	3	1	A0A5G2QTX8	A0A5G2QTX8 [381-399]		0	2571.37	96.2	91.3	62.7	82.6	90.6	94.7	114.2	116.2	91.6	91.6	168.4		High	High	High	High	High	High	High	High	High	High	High	High	0.0001773	3.751e-09	7.04
FALSE	High	[R].DKDTYICMAR.[N]	1xCarbamidomethyl [C7]; 1xTMT6plex [K2]; 1xTMT6plex [N-Term]	0.00100981	0.000150228	1	2	1	A0A286ZYH0	A0A286ZYH0 [1420-1429]		1	1730.9	60.7	182.8		182.3	37.4	154.1	85	145.7	104.3	147.7			High	High	Not Found	High	High	High	High	High	High	High	Not Found	High	0.0001773	0.0005602	2.41
FALSE	High	[K].ILVEPACGAALAAVYSQVVQK.[L]	1xCarbamidomethyl [C7]; 1xTMT6plex [K21]; 1xTMT6plex [N-Term]	1.61108e-08	0.000150228	1	2	1	A0A5G2QIY8	A0A5G2QIY8 [338-358]		0	2645.51	86.7	59	154.8	124	35	49.2		168.5	56.3	366.4			High	High	High	High	High	High	Not Found	High	High	High	Not Found	High	0.0001773	3.816e-09	7.38
FALSE	High	[K].MLPDKDCR.[Y]	1xCarbamidomethyl [C7]; 1xTMT6plex [K5]; 1xTMT6plex [N-Term]	0.0390843	0.00351208	1	3	1	K7GK75	K7GK75 [87-94]		1	1492.8	102	104.2	102.2	97	94.6	104.6	107.4		109.1	85.5	193.4		High	High	High	High	High	High	High	Not Found	High	High	High	High	0.002851	0.02865	2.16
FALSE	High	[R].SGDYLTCK.[R]	1xCarbamidomethyl [C7]; 1xTMT6plex [K8]	0.0390843	0.00351208	1	10	1	A0A287BD18	A0A287BD18 [366-373]		0	1172.58	86.9	81.5	115.2	107.5	101.9	80.1	104	77	96.8	76.8	172.1		High	High	High	High	High	High	High	High	High	High	High	High	0.002851	0.02858	2.32
FALSE	High	[K].ALQIEACNK.[E]	1xCarbamidomethyl [C7]; 1xTMT6plex [K9]; 1xTMT6plex [N-Term]	0.000247561	0.000150228	1	7	1	A0A287AGZ8	A0A287AGZ8 [762-770]		0	1504.86												No Quan Values	High	High	High	High	High	High	High	High	High	High	High	High	0.0001773	0.0001231	3.1
FALSE	High	[K].AYLEEECPGMLR.[R]	1xCarbamidomethyl [C7]; 1xTMT6plex [N-Term]	0.000339903	0.000150228	1	3	1	A0A287BJ64	A0A287BJ64 [177-188]		0	1696.82	157.1	111.6	123.7	123	108.9	118.9	73	71.7	109.7	102.2			High	High	High	High	High	High	High	High	High	High	Not Found	High	0.0001773	0.0001728	3.41
FALSE	High	[K].LWSVPDCNLLHTLR.[G]	1xCarbamidomethyl [C7]; 1xTMT6plex [N-Term]	1.35449e-05	0.000150228	1	1	1	I3LDL8	I3LDL8 [256-269]		0	1953.06												No Quan Values	High	High	High	High	High	High	High	Not Found	High	High	Not Found	High	0.0001773	5.384e-06	4.41
FALSE	High	[R].YVEVVPCSTEEMSR.[V]	1xCarbamidomethyl [C7]; 1xTMT6plex [N-Term]	3.32959e-05	0.000150228	1	2	2	A0A286ZWK7	A0A286ZWK7 [537-550]		0	1914.91	88.4	101.3	83.7	52.2	113.4	80.6	82.4	37.1	90.7	81.4	288.8		High	High	High	High	High	High	High	High	High	High	High	High	0.0001773	1.415e-05	3.44
FALSE	High	[R].IQEEAQCLVEELR.[K]	1xCarbamidomethyl [C7]; 1xTMT6plex [N-Term]	3.73071e-07	0.000150228	1	5	2	A0A5G2QSM2	A0A5G2QSM2 [70-82]		0	1845.96	89.9	118	115.6	89.9	132.3	95	63.2	150.7	75.6	169.8			High	High	High	High	High	High	High	High	High	High	Not Found	High	0.0001773	1.126e-07	4.22
FALSE	High	[R].IIPGFMCQGGDFTR.[H]	1xCarbamidomethyl [C7]; 1xTMT6plex [N-Term]	2.36951e-05	0.000150228	1	3	1	P62936	P62936 [56-69]		0	1827.91	91.8	84.6	114.1	52.2	101.2	82.9	104.9	57.2	99.3	77.5	234.2		High	High	High	High	High	High	High	High	High	High	High	High	0.0001773	9.821e-06	3.33
FALSE	High	[K].LFLDLACR.[L]	1xCarbamidomethyl [C7]; 1xTMT6plex [N-Term]	0.00385341	0.000150228	1	1	1	F2Z5W1	F2Z5W1 [162-169]		0	1236.7	53.3	82.1	61.4	61.1	61	63.6	162.1		208.2	98.3	249		High	High	High	High	High	High	High	Not Found	High	High	High	High	0.0001773	0.002371	2.11
FALSE	High	[R].GLMAIDCPYTGIVDYR.[Q]	1xCarbamidomethyl [C7]; 1xTMT6plex [N-Term]	1.33964e-08	0.000150228	1	4	2	A0A286ZQZ4	A0A286ZQZ4 [181-196]		0	2073.03	94.6	96.6	87.9	61.1	97.3	107.2	115	78.4	117.8	103.6	140.4		High	High	High	High	High	High	High	High	High	High	High	High	0.0001773	3.125e-09	5.2
FALSE	High	[R].VDSDSLCTEEVFPTAGAGTDLR.[S]	1xCarbamidomethyl [C7]; 1xTMT6plex [N-Term]	2.99042e-06	0.000150228	1	4	1	F1SHD7	F1SHD7 [361-382]		0	2569.23	103.7	79.2	83.3	107.1	84.2	108	60.8	95.1	115.1	80.7	182.7		High	High	High	High	High	High	High	High	High	High	High	High	0.0001773	1.06e-06	7.09
FALSE	High	[K].ISENMLCAGILGDSR.[D]	1xCarbamidomethyl [C7]; 1xTMT6plex [N-Term]	1.58345e-08	0.000150228	1	7	2	A0A5G2QSF4	A0A5G2QSF4 [393-407]		0	1864.95	93.8	97.1	84.3	97.3	97.4	113.4	71	97.2	107.3	93.8	147.5		High	High	High	High	High	High	High	High	High	High	High	High	0.0001773	3.734e-09	5.21
FALSE	High	[K].DTGYIFCQR.[I]	1xCarbamidomethyl [C7]; 1xTMT6plex [N-Term]	0.000505875	0.000150228	1	1	1	A0A287B9K9	A0A287B9K9 [437-445]		0	1388.68	95	96.3	109.5	102.8	94.8	80.9	95.9	88.5	77.6	91.6	167.2		High	High	High	High	High	High	High	High	High	High	High	High	0.0001773	0.0002654	2.52
FALSE	High	[R].SIEEHGCFL.[-]	1xCarbamidomethyl [C7]; 1xTMT6plex [N-Term]	0.0684406	0.00461126	1	3	1	A0A287AGQ8	A0A287AGQ8 [472-480]		0	1320.65	87.8	68.5	126.7	111.9	87	74.3	62.3	84.5	76.1	65.9	254.9		High	High	High	High	High	High	High	High	High	High	High	High	0.003682	0.05237	1.47
FALSE	High	[R].AEFEDLCADLFER.[V]	1xCarbamidomethyl [C7]; 1xTMT6plex [N-Term]	5.88311e-07	0.000150228	1	8	2	A0A287BGS6	A0A287BGS6 [346-358]		0	1843.87	124.8	110.4	140.8	67.6	117.5	108.8	94.8	91.4	114.4	129.6			High	High	High	High	High	High	High	High	High	High	Not Found	High	0.0001773	1.835e-07	4.08
FALSE	High	[K].TTFGGSCSAQLVTLELQGESLR.[L]	1xCarbamidomethyl [C7]; 1xTMT6plex [N-Term]	9.92615e-09	0.000150228	1	2	1	A0A5G2R3I8	A0A5G2R3I8 [252-273]		0	2583.33	67.3	58.1	127.4	102.2	62.3	70.7	100	98.5	81.2	85.8	246.4		High	High	High	High	High	High	High	High	High	High	High	High	0.0001773	2.269e-09	7.45
FALSE	High	[R].QLFVPYCILYDR.[G]	1xCarbamidomethyl [C7]; 1xTMT6plex [N-Term]	0.000198863	0.000150228	1	7	1	A0A287BDR1	A0A287BDR1 [449-460]		0	1815.97	103.4	105	71.6	84.5	82.6	98.3	113.8	103.3	120.4	98.7	118.2		High	High	High	High	High	High	High	High	High	High	High	High	0.0001773	9.714e-05	3.56
FALSE	High	[K].YDGYTSCPLVTGYNR.[V]	1xCarbamidomethyl [C7]; 1xTMT6plex [N-Term]	0.000248992	0.000150228	1	2	1	F1SN58	F1SN58 [373-387]		0	1994.95	74.5	71.1	159.7	106.4	75.9	76	139.1	101.3	72.9	72	151.2		High	High	High	High	High	High	High	High	High	High	High	High	0.0001773	0.0001234	5.08
FALSE	High	[R].GVTMDECVR.[C]	1xCarbamidomethyl [C7]; 1xTMT6plex [N-Term]	0.00225956	0.000150228	1	2	1	I3LDH7	I3LDH7 [98-106]		0	1295.63	56.4	85.9	105	130.4	67	66.2	101.1	99.7	65.8	72.2	250.3		High	High	High	High	High	High	High	High	High	High	High	High	0.0001773	0.001329	2.68
FALSE	High	[K].MGGDEFCR.[R]	1xCarbamidomethyl [C7]; 1xTMT6plex [N-Term]	0.0109384	0.000806611	1	4	1	A0A287ASA7	A0A287ASA7 [435-442]		0	1200.53	77.6	78	80.1	113.8	74.8	87.1	96.4	111.5	66.8	82	232		High	High	High	High	High	High	High	High	High	High	High	High	0.0006673	0.007251	2.28
FALSE	High	[K].QEAPPQCPGTAGR.[E]	1xCarbamidomethyl [C7]; 1xTMT6plex [N-Term]	0.000435489	0.000150228	1	6	2	F1SUX4	F1SUX4 [997-1009]		0	1597.8												No Quan Values	High	High	Not Found	High	High	High	Not Found	Not Found	High	High	Not Found	High	0.0001773	0.0002256	2.79
FALSE	High	[K].VPAELICLDPR.[A]	1xCarbamidomethyl [C7]; 1xTMT6plex [N-Term]	0.0359878	0.00351208	1	1	1	A0A287BMA8	A0A287BMA8 [554-564]		0	1511.85	88.1	70.2	107.7	94.4	81.3	87.9	88.8	129.6	82.5	86.8	182.7		High	High	High	High	High	High	High	High	High	High	High	High	0.002747	0.02617	2.1
FALSE	High	[K].ITENIGCVMTGMTADSR.[S]	1xCarbamidomethyl [C7]; 1xTMT6plex [N-Term]	5.41829e-09	0.000150228	1	6	2	A0A5G2QTK7	A0A5G2QTK7 [72-88]		0	2085	93.5	96.1	100.1	104.3	89.9	93.5	92.6	62.3	107.3	91.2	169.2		High	High	High	High	High	High	High	High	High	High	High	High	0.0001773	1.179e-09	4.41
FALSE	High	[K].GATTNICYNVLDR.[I]	1xCarbamidomethyl [C7]; 1xTMT6plex [N-Term]	2.33867e-07	0.000150228	1	2	1	A0A287BEZ5	A0A287BEZ5 [98-110]		0	1725.88	146	175.3	120.9	153.4	101.2	111.3	60.7	91.6	61.3	78.4			High	High	High	High	High	High	High	High	High	High	Not Found	High	0.0001773	6.79e-08	4.47
FALSE	High	[K].FSNQETCVEIGESVR.[G]	1xCarbamidomethyl [C7]; 1xTMT6plex [N-Term]	2.18689e-08	0.000150228	1	5	1	A0A5G2RMZ8	A0A5G2RMZ8 [35-49]		0	1983.96	95.3	121.3	76.2	108.7	102	130.8	107	102.4	121.5	134.7			High	High	High	High	High	High	High	High	High	High	Not Found	High	0.0001773	5.313e-09	5.05
FALSE	High	[K].DSGSYLCSVNVQDSQGTDR.[G]	1xCarbamidomethyl [C7]; 1xTMT6plex [N-Term]	2.49179e-07	0.000150228	1	2	1	F1S798	F1S798 [124-142]		0	2317.06												No Quan Values	High	High	Not Found	High	High	High	High	Not Found	High	High	Not Found	High	0.0001773	7.295e-08	6.38
FALSE	High	[R].SQTEEDCTEELFDFLHAR.[D]	1xCarbamidomethyl [C7]; 1xTMT6plex [N-Term]	1.47684e-05	0.000150228	1	1	1	F1S3W0	F1S3W0 [61-78]		0	2456.12	104.9	87.6	183.7	110.2	85.1	94.2	125.5	111.1	101.4	96.3			High	High	High	High	High	High	High	High	High	High	Not Found	High	0.0001773	5.92e-06	7.35
FALSE	High	[K].SPQELLCGASLISDR.[W]	1xCarbamidomethyl [C7]; 1xTMT6plex [N-Term]	0.00101564	0.000150228	1	2	2	F1SIB1	F1SIB1 [386-400]		0	1874.98	76.4	85.5	80.8	123.1	89.5	81.7	63.8	96.2	94.1	93.9	215.1		High	High	High	High	High	High	High	High	High	High	High	High	0.0001773	0.0005614	4.01
FALSE	High	[K].MVATGICR.[S]	1xCarbamidomethyl [C7]; 1xTMT6plex [N-Term]	0.0107542	0.000806611	1	5	2	A0A5G2QGP7	A0A5G2QGP7 [38-45]		0	1136.61	110.9	107.2	83.9	90.4	88.2	94.9	95.3	95.1	96	91.4	146.5		High	High	High	High	High	High	High	High	High	High	High	High	0.0005031	0.007127	2.49
FALSE	High	[K].YGQGGNCSEGR.[M]	1xCarbamidomethyl [C7]; 1xTMT6plex [N-Term]	0.00177486	0.000150228	1	3	1	A0A287A4K2	A0A287A4K2 [137-147]		0	1413.64												No Quan Values	High	High	Not Found	Not Found	High	High	High	Not Found	High	High	Not Found	High	0.0001773	0.001024	2.52
FALSE	High	[K].FTTSDSCDR.[I]	1xCarbamidomethyl [C7]; 1xTMT6plex [N-Term]	0.0588468	0.00430576	1	1	1	A0A287A3F1	A0A287A3F1 [20-28]		0	1317.59												No Quan Values	High	High	Not Found	Not Found	High	High	High	Not Found	High	High	Not Found	High	0.00345	0.04465	1.85
FALSE	High	[K].DPLDITCNEVQGVR.[G]	1xCarbamidomethyl [C7]; 1xTMT6plex [N-Term]	6.13822e-08	0.000150228	1	9	2	P32195	P32195 [118-131]		0	1844.94	66.1	76.9	143.5	132.5	74.6	74	93.5	96.2	68.7	79.9	194		High	High	High	High	High	High	High	High	High	High	High	High	0.0001773	1.607e-08	2.58
FALSE	High	[K].GFSLESCR.[S]	1xCarbamidomethyl [C7]; 1xTMT6plex [N-Term]	0.0359878	0.00351208	1	3	1	A0A5S6GBZ7	A0A5S6GBZ7 [645-652]		0	1184.59	81.1	78.5	116.5	92.5	87.7	97.4	127.9	89.1	103.2	75.1	151		High	High	High	High	High	High	High	High	High	High	High	High	0.002747	0.0262	2.56
FALSE	High	[K].VELNISCDNLLDKDVGSK.[S]	1xCarbamidomethyl [C7]; 2xTMT6plex [K13; K18]; 1xTMT6plex [N-Term]	3.28627e-07	0.000150228	1	5	1	A0A287B2X0	A0A287B2X0 [47-64]		1	2706.5	94.2	119.3	121.4	110.8	93.7	120.9	90.5	124.6	99.9	124.6			High	High	High	High	High	High	High	High	High	High	Not Found	High	0.0001773	9.833e-08	4.8
FALSE	High	[K].IAVAAQNCYK.[V]	1xCarbamidomethyl [C8]; 1xTMT6plex [K10]	0.00791512	0.000375314	1	4	1	A0A288CFT0	A0A288CFT0 [97-106]		0	1366.74												No Quan Values	High	High	High	High	High	High	High	High	High	High	High	High	0.0003444	0.005144	2.53
FALSE	High	[R].AGYAGEDCPK.[AV]	1xCarbamidomethyl [C8]; 1xTMT6plex [K10]; 1xTMT6plex [N-Term]	0.000315367	0.000150228	1	4	1	F1SGC8	F1SGC8 [25-34]		0	1525.77	93.8	103.1	114.6	76	110	116.4	122	144.3	114.5	105.3			High	High	High	High	High	High	High	High	High	High	Not Found	High	0.0001773	0.0001598	2.47
FALSE	High	[K].ELEVLLMCNK.[S]	1xCarbamidomethyl [C8]; 1xTMT6plex [K10]; 1xTMT6plex [N-Term]	0.000277809	0.000150228	1	2	2	F1SQI2	F1SQI2 [84-93]		0	1706.96	112.4	129.1	98	121.6	109.6	93	65.6	120.3	110.1	140.3			High	High	High	High	High	High	High	High	High	High	Not Found	High	0.0001773	0.0001389	3.64
FALSE	High	[R].ASFLPPVCNK.[L]	1xCarbamidomethyl [C8]; 1xTMT6plex [K10]; 1xTMT6plex [N-Term]	0.000425566	0.000150228	1	1	2	A0A286ZLU2	A0A286ZLU2 [16-25]		0	1590.91	110	85.8	142	74.2	94.1	94.1	77.5	71.2	108.8	82.7	159.6		High	High	High	High	High	High	High	High	High	High	High	High	0.0001773	0.0002207	3.39
FALSE	High	[R].FSSGITGCIK.[N]	1xCarbamidomethyl [C8]; 1xTMT6plex [K10]; 1xTMT6plex [N-Term]	0.000247561	0.000150228	1	7	2	A0A287ATP0	A0A287ATP0 [4297-4306]		0	1527.86	90.7	129.1	97.9	140.7	114.7	101.4	99.1	101.9	112.9	111.7			High	High	High	High	High	High	High	High	High	High	High	High	0.0001773	0.0001228	3.2
FALSE	High	[K].MESFELLCDHK.[E]	1xCarbamidomethyl [C8]; 1xTMT6plex [K11]	0.0355933	0.00351208	1	8	1	A0A5G2QFB5	A0A5G2QFB5 [197-207]		0	1637.79												No Quan Values	High	High	High	High	High	High	High	High	High	High	Not Found	High	0.002747	0.02585	1.56
FALSE	High	[R].LGDDHLQCEPK.[V]	1xCarbamidomethyl [C8]; 1xTMT6plex [K11]; 1xTMT6plex [N-Term]	0.00292598	0.000150228	1	7	1	A0A5G2QSF4	A0A5G2QSF4 [181-191]		0	1769.93	122.4	93.9	106.5	136	109.1	97	102.6	120.5	112	100.1			High	High	High	High	High	High	High	High	High	High	Not Found	High	0.0001773	0.001761	4.66
FALSE	High	[R].TPSTQESCPPKPPR.[A]	1xCarbamidomethyl [C8]; 1xTMT6plex [K11]; 1xTMT6plex [N-Term]	0.0074772	0.000375314	1	3	1	A0A5G2QQD5	A0A5G2QQD5 [245-258]		0	2040.09												No Quan Values	High	High	Not Found	Not Found	High	High	Not Found	High	High	High	Not Found	High	0.0003444	0.00484	1.57
FALSE	High	[K].WLANFWGCDDKPR.[K]	1xCarbamidomethyl [C8]; 1xTMT6plex [K11]; 1xTMT6plex [N-Term]	4.81809e-08	0.000150228	1	2	1	F1SHW5	F1SHW5 [261-273]		0	2123.09	125.3	85.3	120.1	71.9	69	47.9	71	57.1	133.2	103.9	215.3		High	High	High	High	High	High	High	High	High	High	High	High	0.0001773	1.242e-08	4.72
FALSE	High	[K].TIEEYAICPDLK.[V]	1xCarbamidomethyl [C8]; 1xTMT6plex [K12]	2.5687e-05	0.000150228	1	2	2	F1S814	F1S814 [153-164]		0	1680.87	97.9	104.5	115.2	125.6	89.2	105	110.4	148.5	97.8	106			High	High	High	High	High	High	High	High	High	High	Not Found	High	0.0001773	1.074e-05	3.96
FALSE	High	[K].DLEEDHACIPIK.[K]	1xCarbamidomethyl [C8]; 1xTMT6plex [K12]; 1xTMT6plex [N-Term]	1.45457e-06	0.000150228	1	1	2	I3LII3	I3LII3 [565-576]		0	1898.01	89.2	97.6	84.4	120.5	98.9	100.2	83.2	94.8	103.7	91.5	135.9		High	High	High	High	High	High	High	High	High	High	High	High	0.0001773	4.861e-07	4.05
FALSE	High	[K].ISHTLEDCISFK.[V]	1xCarbamidomethyl [C8]; 1xTMT6plex [K12]; 1xTMT6plex [N-Term]	2.03219e-06	0.000150228	1	7	3	I3LTB8	I3LTB8 [1433-1444]		0	1908.03	118.4	100.9	81.6	113.8	90.4	120.2	79.3	64	99.5	76.6	155.2		High	High	High	High	High	High	High	High	High	High	High	High	0.0001773	6.998e-07	4.69
FALSE	High	[R].VPFLVLECPNLK.[L]	1xCarbamidomethyl [C8]; 1xTMT6plex [K12]; 1xTMT6plex [N-Term]	1.60099e-05	0.000150228	1	2	3	F2Z5C0	F2Z5C0 [7-18]		0	1887.12	124.1	134.6	48.2	97.4	99.1	108.6	107.2	102.5	108.9	116.2	53.2		High	High	High	High	High	High	High	High	High	High	High	High	0.0001773	6.453e-06	3.58
FALSE	High	[K].TGSGLVTCGSVLK.[L]	1xCarbamidomethyl [C8]; 1xTMT6plex [K13]	0.000466669	0.000150228	1	2	1	F1RKZ7	F1RKZ7 [31-43]		0	1507.84												No Quan Values	High	High	High	High	High	High	High	High	High	High	Not Found	High	0.0001773	0.000243	3.42
FALSE	High	[R].YLNDAYQCADVIWK.[Y]	1xCarbamidomethyl [C8]; 1xTMT6plex [K14]; 1xTMT6plex [N-Term]	2.06331e-05	0.000150228	1	2	1	A0A287B283	A0A287B283 [310-323]		0	2217.14	70.4	78.3	103.2	83.4	69.4	75.7	88.6	99.5	76.5	75.2	279.9		High	High	High	High	High	High	High	High	High	High	High	High	0.0001773	8.465e-06	4.78
FALSE	High	[K].IVLTNPVCTEVGEK.[I]	1xCarbamidomethyl [C8]; 1xTMT6plex [K14]; 1xTMT6plex [N-Term]	3.63228e-08	0.000150228	1	4	2	I3LUM9	I3LUM9 [427-440]		0	2017.14	95.5	97.2	96.7	129.2	94.4	98.5	100	85.7	103.7	89.8	109.1		High	High	High	High	High	High	High	High	High	High	High	High	0.0001773	9.129e-09	5.15
FALSE	High	[K].ISGAIGPCVSLNSK.[G]	1xCarbamidomethyl [C8]; 1xTMT6plex [K14]; 1xTMT6plex [N-Term]	1.15498e-06	0.000150228	1	2	1	F1SHL3	F1SHL3 [416-429]		0	1861.06	83.9	82.3	65.2	78.5	102.7	94.3	78.6	110.1	89	96.3	219.1		High	High	High	High	High	High	High	High	High	High	High	High	0.0001773	3.802e-07	4.74
FALSE	High	[K].QFNYTHICAGASAFGK.[N]	1xCarbamidomethyl [C8]; 1xTMT6plex [K16]; 1xTMT6plex [N-Term]	9.19013e-08	0.000150228	1	8	1	A0A287A4T2	A0A287A4T2 [102-117]		0	2230.15	117.5	108.3	85.4	96.9	105.3	129.8	111.1	94.4	121.7	129.6			High	High	High	High	High	High	High	High	High	High	Not Found	High	0.0001773	2.483e-08	4.38
FALSE	High	[K].DDMIFEDCGNVPSELK.[E]	1xCarbamidomethyl [C8]; 1xTMT6plex [K16]; 1xTMT6plex [N-Term]	4.15393e-06	0.000150228	1	2	1	A0A5S6HMA0	A0A5S6HMA0 [119-134]		0	2327.13	125.2	115.8	113	103.1	99	104.9	109.3	135.4	98.5	95.8			High	High	High	High	High	High	High	High	High	High	Not Found	High	0.0001773	1.503e-06	5.2
FALSE	High	[R].REGDVAACYANPSLALK.[E]	1xCarbamidomethyl [C8]; 1xTMT6plex [K17]; 1xTMT6plex [N-Term]	1.44923e-07	0.000150228	1	4	1	A0A287A8P8	A0A287A8P8 [262-278]		1	2293.24	70.7	77.6	96.6		92.9	90.7	125.9	76.3	74.4	80.8	313.9		High	High	High	Not Found	High	High	High	High	High	High	High	High	0.0001773	4.065e-08	6.13
FALSE	High	[R].VQLDTIQCELNAPTQFK.[G]	1xCarbamidomethyl [C8]; 1xTMT6plex [K17]; 1xTMT6plex [N-Term]	9.90544e-08	0.000150228	1	4	1	A0A5G2RG41	A0A5G2RG41 [446-462]		0	2463.33												No Quan Values	High	High	High	High	High	High	High	High	High	High	High	High	0.0001773	2.692e-08	5.81
FALSE	High	[K].AHAFVVDCSDREDIYSSAK.[K]	1xCarbamidomethyl [C8]; 1xTMT6plex [K19]	1.47994e-06	0.000150228	1	4	1	A0A5G2QNX0	A0A5G2QNX0 [87-105]		1	2399.15	106.1	93	104.8	79.8	66.3	104.8	72	87.3	80	88.8	217		High	High	High	High	High	High	High	High	High	High	High	High	0.0001773	4.972e-07	6.08
FALSE	High	[R].LDYVSMMCNEQAYSLAVEK.[L]	1xCarbamidomethyl [C8]; 1xTMT6plex [K19]; 1xTMT6plex [N-Term]	1.30157e-08	0.000150228	1	2	1	F1S1A8	F1S1A8 [149-167]		0	2709.33	97	105.7	67.4	100.6	91.5	91.4	94.7	106.6	112.2	80.9	152		High	High	High	High	High	High	High	High	High	High	High	High	0.0001773	3.032e-09	7.19
FALSE	High	[R].YLALESMCTLASSEFSHEAVK.[T]	1xCarbamidomethyl [C8]; 1xTMT6plex [K21]; 1xTMT6plex [N-Term]	6.74888e-12	0.000150228	2	9	1	A0A5G2QWT4; I3LK24	A0A5G2QWT4 [270-290]; I3LK24 [347-367]		0	2831.44	39	48.5	86.7	79.9	48	48.9	87.1	59.9	58.2	73.5	470.4	Shared	High	High	High	High	High	High	High	High	High	High	High	High	0.0001773	8.807e-13	6.67
FALSE	High	[K].LGEWVGLCK.[I]	1xCarbamidomethyl [C8]; 1xTMT6plex [K9]	0.00837831	0.000588846	1	1	1	P46405	P46405 [85-93]		0	1290.71	108.3	113.2	132.7	70.5	110.1	100.3	149.8	87.1	102.1	126			High	High	High	High	High	High	High	High	High	High	Not Found	High	0.0003444	0.005454	2.46
FALSE	High	[K].SPFQITTCK.[H]	1xCarbamidomethyl [C8]; 1xTMT6plex [K9]; 1xTMT6plex [N-Term]	0.00678696	0.000375314	1	4	1	A0A287A474	A0A287A474 [125-133]		0	1539.86	84.6	88.5	104.8	107.6	82.3	98.9	81.6	105.9	97	70.4	178.6		High	High	High	High	High	High	High	High	High	High	High	High	0.0003444	0.00434	3.03
FALSE	High	[K].QIAVLAGCK.[T]	1xCarbamidomethyl [C8]; 1xTMT6plex [K9]; 1xTMT6plex [N-Term]	0.000172174	0.000150228	2	16	4	A0A287B885; A0A5G2QHX2	A0A287B885 [155-163]; A0A5G2QHX2 [131-139]		0	1417.86	168.5	92	112.4	92.7	100.7	141.3	62	122.8	76.9	130.6		Shared	High	High	High	High	High	High	High	High	High	High	Not Found	High	0.0001773	8.335e-05	3.56
FALSE	High	[R].GDDVLLPCDQPSNLAR.[A]	1xCarbamidomethyl [C8]; 1xTMT6plex [N-Term]	1.92538e-05	0.000150228	1	1	2	A0A287BEA9	A0A287BEA9 [576-591]		0	1999.01	71.3	83.5	137.7	127.6	72.5	76.1	100.7	77.8	78.9	70.2	203.7		High	High	High	High	High	High	High	High	High	High	High	High	0.0001773	7.882e-06	3.89
FALSE	High	[K].ELDELLNCLHPQGIR.[E]	1xCarbamidomethyl [C8]; 1xTMT6plex [N-Term]	1.31876e-06	0.000150228	1	1	1	I3LCE6	I3LCE6 [999-1013]		0	2036.08	73.4	75.4	66.3	97.9	81.2	87.3	86.1	90.8	79.2	89.1	273.4		High	High	High	High	High	High	High	High	High	High	High	High	0.0001773	4.368e-07	5.63
FALSE	High	[R].APVVTHQCLMDR.[T]	1xCarbamidomethyl [C8]; 1xTMT6plex [N-Term]	1.25668e-05	0.000150228	1	1	1	A0A287ABA9	A0A287ABA9 [590-601]		0	1655.86	101.4	108.3	75.1	99.6	95.9	91	91.5	77.9	97.1	87.5	174.9		High	High	High	High	High	High	High	High	High	High	High	High	0.0001773	4.955e-06	4.79
FALSE	High	[R].VVDGVTECSGR.[L]	1xCarbamidomethyl [C8]; 1xTMT6plex [N-Term]	5.5301e-05	0.000150228	1	8	1	A0A287AZE3	A0A287AZE3 [21-31]		0	1407.71	100.9	125	63.5	94.8	102	86.5	73.7	94.7	113.3	82.4	163.3		High	High	High	High	High	High	High	High	High	High	High	High	0.0001773	2.443e-05	3.17
FALSE	High	[R].QSGYQNLCR.[E]	1xCarbamidomethyl [C8]; 1xTMT6plex [N-Term]	0.0726018	0.00477909	1	2	1	A0A287AZ66	A0A287AZ66 [506-514]		0	1354.67	118.1	146.5		118.9	144.5	128.8		183.1	143.1	116.9			High	High	Not Found	High	High	High	Not Found	High	High	High	Not Found	High	0.003807	0.05604	1.67
FALSE	High	[K].SGETTYSCR.[D]	1xCarbamidomethyl [C8]; 1xTMT6plex [N-Term]	0.0184693	0.00179821	1	5	1	A0A286ZPW1	A0A286ZPW1 [105-113]		0	1289.6												No Quan Values	High	High	High	High	High	High	High	High	High	High	High	High	0.001412	0.0128	2.28
FALSE	High	[R].SDDFELLCLDGTR.[K]	1xCarbamidomethyl [C8]; 1xTMT6plex [N-Term]	1.17513e-06	0.000150228	1	3	2	A0A5G2QUQ4	A0A5G2QUQ4 [580-592]		0	1769.86	107.7	128.6		103.9	81.6	91	131.5	121.1	118.7	215.9			High	High	High	High	High	High	High	High	High	High	Not Found	High	0.0001773	3.863e-07	3.53
FALSE	High	[K].GITTAAVCVYPAR.[V]	1xCarbamidomethyl [C8]; 1xTMT6plex [N-Term]	2.69563e-06	0.000150228	1	7	1	A0A5G2QMT1	A0A5G2QMT1 [93-105]		0	1607.88	75.9	84.7	77.5	121.9	81.8	83.9	98.3	92.6	90.6	83.5	209.1		High	High	High	High	High	High	High	High	High	High	High	High	0.0001773	9.454e-07	4.1
FALSE	High	[R].YSSLQLNCEYR.[F]	1xCarbamidomethyl [C8]; 1xTMT6plex [N-Term]	2.28894e-05	0.000150228	1	4	1	A0A286ZQP1	A0A286ZQP1 [1149-1159]		0	1661.82	100.5	121.2	102.7	136.7	101.3	108.5	100.7	119	88.4	121.1			High	High	High	High	High	High	High	High	High	High	Not Found	High	0.0001773	9.482e-06	3.79
FALSE	High	[K].QAAVVLNCVGPYR.[F]	1xCarbamidomethyl [C8]; 1xTMT6plex [N-Term]	1.15922e-05	0.000150228	1	3	1	A0A5G2QKI4	A0A5G2QKI4 [91-103]		0	1675.92	120.1	104.4	113	96.4	113	98.4	117.1	86.4	123.8	127.3			High	High	High	High	High	High	High	High	High	High	Not Found	High	0.0001773	4.55e-06	3.98
FALSE	High	[R].VASHPILCR.[D]	1xCarbamidomethyl [C8]; 1xTMT6plex [N-Term]	0.0286896	0.00266692	1	4	1	A0A287A9C0	A0A287A9C0 [165-173]		0	1281.73												No Quan Values	High	High	High	High	High	High	High	High	High	High	Not Found	High	0.002069	0.02049	2.45
FALSE	High	[R].LVGGDIPCSGR.[V]	1xCarbamidomethyl [C8]; 1xTMT6plex [N-Term]	9.84269e-05	0.000150228	1	8	1	A0A287AZE3	A0A287AZE3 [233-243]		0	1359.73	95.5	118.5	103.9	91.6	90.1	82.6	65.3	87.4	105.2	85.7	174.3		High	High	High	High	High	High	High	High	High	High	High	High	0.0001773	4.565e-05	2.68
FALSE	High	[R].ATLITFLCDR.[D]	1xCarbamidomethyl [C8]; 1xTMT6plex [N-Term]	0.000714773	0.000150228	1	2	2	F1SB67	F1SB67 [724-733]		0	1438.79	114.8	128.5	76.2	129.2	107	113.5	84.6	124.5	112.7	109.1			High	High	High	High	High	High	High	High	High	High	Not Found	High	0.0001773	0.0003863	3.45
FALSE	High	[K].NINDAWVCTNDMFR.[L]	1xCarbamidomethyl [C8]; 1xTMT6plex [N-Term]	9.40454e-08	0.000150228	1	1	2	A0A287A021	A0A287A021 [83-96]		0	1984.92	96.8	111.5	83.2	76.8	103.5	111.5	96.1	123.8	107.7	120.9	68.3		High	High	High	High	High	High	High	High	High	High	High	High	0.0001773	2.552e-08	4.63
FALSE	High	[R].LVEDASQCHEHFSR.[I]	1xCarbamidomethyl [C8]; 1xTMT6plex [N-Term]	0.00126399	0.000150228	1	3	1	A0A5G2QZP0	A0A5G2QZP0 [662-675]		0	1943.92												No Quan Values	High	High	High	Not Found	High	High	High	Not Found	High	High	High	High	0.0001773	0.0007115	3.25
FALSE	High	[K].GHFGPIHCVR.[F]	1xCarbamidomethyl [C8]; 1xTMT6plex [N-Term]	0.000145668	0.000150228	1	2	1	I3LEQ7	I3LEQ7 [263-272]		0	1408.75	117.1	94.8		230	141.6	100.3	202.9		110.5	102.8			High	High	Not Found	High	High	High	High	Not Found	High	High	Not Found	High	0.0001773	6.934e-05	3.94
FALSE	High	[K].DQEGQYYCLASNR.[A]	1xCarbamidomethyl [C8]; 1xTMT6plex [N-Term]	3.66674e-07	0.000150228	1	8	1	A0A287AQG0	A0A287AQG0 [557-569]		0	1832.84	93.1	139.2	85.3	106.5	84	110.6	111.2	127.5	115.5	127.1			High	High	High	High	High	High	High	High	High	High	Not Found	High	0.0001773	1.103e-07	3.98
FALSE	High	[R].YWLEEAECR.[D]	1xCarbamidomethyl [C8]; 1xTMT6plex [N-Term]	0.000608297	0.000150228	1	2	1	A0A5G2QEZ2	A0A5G2QEZ2 [265-273]		0	1484.7	80.5	88.3	74	72.3	111.7	97.8	89.3	106	99	85.3	195.7		High	High	High	High	High	High	High	High	High	High	High	High	0.0001773	0.0003236	3.57
FALSE	High	[R].GYVSDIDCR.[W]	1xCarbamidomethyl [C8]; 1xTMT6plex [N-Term]	0.0249694	0.00229107	1	2	1	A0A287ADA9	A0A287ADA9 [288-296]		0	1313.64	94.3	100.6	96.7	99.1	86.9	102.4	86.9	102.1	99	90	141.9		High	High	High	High	High	High	High	High	High	High	High	High	0.001786	0.01767	2.8
FALSE	High	[K].LPVVISQCGEM.[-]	1xCarbamidomethyl [C8]; 1xTMT6plex [N-Term]	0.00365965	0.000150228	1	3	1	F1SF95	F1SF95 [201-211]		0	1461.76												No Quan Values	High	High	High	High	High	High	High	High	High	High	Not Found	High	0.0001773	0.002241	3.06
FALSE	High	[K].GQLEAELCR.[A]	1xCarbamidomethyl [C8]; 1xTMT6plex [N-Term]	0.00052974	0.000150228	1	2	1	A0A287A2D7	A0A287A2D7 [717-725]		0	1304.68	84.6	89.1	106.2		113.4	78.4	117.9	99.8	100.1	79.4	231.1		High	High	High	Not Found	High	High	High	High	High	High	High	High	0.0001773	0.0002798	2.49
FALSE	High	[R].NIVWIAECIAQR.[H]	1xCarbamidomethyl [C8]; 1xTMT6plex [N-Term]	1.70941e-06	0.000150228	1	2	2	A0A5G2QDQ1	A0A5G2QDQ1 [372-383]		0	1701.93	101.5	112.9	112.1	86.2	110.2	109.5	57.2	160.9	107.6	141.8			High	High	High	High	High	High	High	High	High	High	Not Found	High	0.0001773	5.779e-07	3.69
FALSE	High	[K].TVAAVMTCR.[N]	1xCarbamidomethyl [C8]; 1xTMT6plex [N-Term]	0.00186913	0.000150228	1	7	1	I3LHU9	I3LHU9 [334-342]		0	1237.66	102.7	107.6	111.1	143	86.1	93	124.4	148.2	85.6	98.3			High	High	High	High	High	High	High	High	High	High	Not Found	High	0.0001773	0.001084	2.7
FALSE	High	[R].ASIEELECTVAR.[L]	1xCarbamidomethyl [C8]; 1xTMT6plex [N-Term]	2.25443e-06	0.000150228	1	3	1	A0A287A1C8	A0A287A1C8 [828-839]		0	1606.83	90.2	89.8	99.7	92.1	92.9	80.5	102.3	51.7	96.2	79.7	224.8		High	High	High	High	High	High	High	High	High	High	High	High	0.0001773	7.815e-07	3.92
FALSE	High	[K].AEIATVICDKPEK.[A]	1xCarbamidomethyl [C8]; 2xTMT6plex [K10; K13]; 1xTMT6plex [N-Term]	0.000285932	0.000150228	1	7	1	F1S5J8	F1S5J8 [178-190]		0	2161.25	122.3	129.8	124.6	114.3	82.9	117.2	74.1	120.9	92.8	121			High	High	High	High	High	High	High	High	High	High	Not Found	High	0.0001773	0.000144	3.69
FALSE	High	[K].VLQHYQECDKVEETGSGNVQK.[E]	1xCarbamidomethyl [C8]; 2xTMT6plex [K10; K21]	7.25126e-05	0.000150228	1	1	1	A0A286ZU97	A0A286ZU97 [122-142]		1	2906.47	86	135.9	242.3		114.5	112.7		194	101.5	113.1			High	High	High	Not Found	High	High	Not Found	High	High	High	Not Found	High	0.0001773	3.277e-05	4.97
FALSE	High	[R].TKDDIIMCEIGDVFK.[A]	1xCarbamidomethyl [C8]; 2xTMT6plex [K2; K15]; 1xTMT6plex [N-Term]	5.84001e-09	0.000150228	1	3	1	A0A5G2R4T0	A0A5G2R4T0 [54-68]		1	2471.35	110.5	118.6	129.1	120.3	113.5	100	96.1	110.6	97.9	103.6			High	High	High	High	High	High	High	High	High	High	Not Found	High	0.0001773	1.277e-09	6.94
FALSE	High	[R].EDDSDKYCK.[L]	1xCarbamidomethyl [C8]; 2xTMT6plex [K6; K9]; 1xTMT6plex [N-Term]	0.0150892	0.00160105	1	4	1	F1S557	F1S557 [74-82]		1	1846.95	97.9	51.7	130.6		128.1	118.6	105.3	74.6	67	75.3	250.9		High	High	High	Not Found	High	High	High	High	High	High	High	High	0.001263	0.01028	1.12
FALSE	High	[R].ADDILLSPCFQR.[D]	1xCarbamidomethyl [C9]	0.000879464	0.000150228	1	2	1	A0A5G2RJT6	A0A5G2RJT6 [409-420]		0	1434.7												No Quan Labels	High	High	High	High	High	High	High	High	High	High	Not Found	High	0.0001773	0.0004821	3.07
FALSE	High	[K].FDQFFGEGCAPGSQR.[N]	1xCarbamidomethyl [C9]	4.3659e-05	0.000150228	1	4	1	A0A288CFV5	A0A288CFV5 [486-500]		0	1702.73												No Quan Labels	High	High	High	High	High	High	High	High	High	High	Not Found	High	0.0001773	1.897e-05	4.13
FALSE	High	[R].LIEVTETICK.[R]	1xCarbamidomethyl [C9]; 1xTMT6plex [K10]; 1xTMT6plex [N-Term]	0.00053588	0.000150228	1	3	1	A5GFQ5	A5GFQ5 [104-113]		0	1663.97	109.6	90.9	129.4	64.4	100.6	94.1	110.5	60.1	96	82.3	162.1		High	High	High	High	High	High	High	High	High	High	High	High	0.0001773	0.0002833	3.73
FALSE	High	[R].GGQIETDHCK.[Y]	1xCarbamidomethyl [C9]; 1xTMT6plex [K10]; 1xTMT6plex [N-Term]	8.77079e-05	0.000150228	1	3	1	A0A287A191	A0A287A191 [821-830]		0	1602.83	65.6	96.3	77.9	99.9	74.7	85.8	57.5	91.5	73.5	76.6	300.7		High	High	High	High	High	High	High	High	High	High	High	High	0.0001773	4.013e-05	3.82
FALSE	High	[K].SYLSGMPECK.[F]	1xCarbamidomethyl [C9]; 1xTMT6plex [K10]; 1xTMT6plex [N-Term]	0.000520661	0.000150228	1	3	2	A0A286ZU22	A0A286ZU22 [204-213]		0	1629.84	94.2	101.2	122.6	101.2	92.4	93.5	122.5	133.5	111.1	127.7			High	High	High	High	High	High	High	High	High	High	Not Found	High	0.0001773	0.0002733	3.57
FALSE	High	[K].VIPLFVPQCGK.[C]	1xCarbamidomethyl [C9]; 1xTMT6plex [K11]	0.000899958	0.000150228	1	5	1	A0A5G2QGP7	A0A5G2QGP7 [87-97]		0	1486.87	118.3	108.6	100.5	137.5	114.8	102.1	75.6	131	103	108.5			High	High	High	High	High	High	High	High	High	High	Not Found	High	0.0001773	0.000495	2.79
FALSE	High	[R].VVEEQLVECSK.[A]	1xCarbamidomethyl [C9]; 1xTMT6plex [K11]; 1xTMT6plex [N-Term]	0.000243317	0.000150228	1	2	1	A0A287AU22	A0A287AU22 [192-202]		0	1777.98	101.1	104.5	112	103	104.6	111.6	74.7	157.1	111.4	119.9			High	High	High	High	High	High	High	High	High	High	Not Found	High	0.0001773	0.0001204	3.72
FALSE	High	[K].EQQALQTVCLK.[G]	1xCarbamidomethyl [C9]; 1xTMT6plex [K11]; 1xTMT6plex [N-Term]	4.25084e-06	0.000150228	1	1	1	F1SRC8	F1SRC8 [63-73]		0	1776.01	84.1	138.3		137.1	117.3	130.4	119.4	90.3	148.5	134.7			High	High	Not Found	High	High	High	High	High	High	High	Not Found	High	0.0001773	1.549e-06	4.31
FALSE	High	[R].QVETELFPCLK.[H]	1xCarbamidomethyl [C9]; 1xTMT6plex [K11]; 1xTMT6plex [N-Term]	7.60987e-06	0.000150228	1	2	2	A0A5G2R0M9	A0A5G2R0M9 [216-226]		0	1822.02	116.3	113.2	114	73.4	115.4	122.9	124.5	96.8	121.4	102			High	High	High	High	High	High	High	High	High	High	Not Found	High	0.0001773	2.887e-06	3.89
FALSE	High	[R].LEQIPGFQCLAK.[N]	1xCarbamidomethyl [C9]; 1xTMT6plex [K12]	0.0234857	0.00229107	1	1	1	F1SBH3	F1SBH3 [31-42]		0	1632.9												No Quan Values	High	High	High	High	High	High	High	High	High	High	High	High	0.001786	0.01657	2.15
FALSE	High	[K].SPLLIFNDCELDK.[A]	1xCarbamidomethyl [C9]; 1xTMT6plex [K13]; 1xTMT6plex [N-Term]	0.000289247	0.000150228	1	1	1	F1SG41	F1SG41 [652-664]		0	2022.1	74.4	111.5	152.8	112.3	67.3	105.6	161.7	144.6	74.4	95.4			High	High	High	High	High	High	High	High	High	High	Not Found	High	0.0001773	0.0001453	3.95
FALSE	High	[K].VAGTQPITCTWMK.[F]	1xCarbamidomethyl [C9]; 1xTMT6plex [K13]; 1xTMT6plex [N-Term]	8.37546e-05	0.000150228	1	6	2	A0A287BBZ8	A0A287BBZ8 [1302-1314]		0	1951.05												No Quan Values	High	High	High	High	High	High	High	High	High	High	Not Found	High	0.0001773	3.839e-05	2.63
FALSE	High	[R].EGDALELTCEAIGKPQPVMVTWVR.[V]	1xCarbamidomethyl [C9]; 1xTMT6plex [K14]; 1xTMT6plex [N-Term]	9.95684e-05	0.000150228	1	7	1	A0A5G2QPJ4	A0A5G2QPJ4 [260-283]		0	3157.68	106.8	102.9	207.3		99.8	127.7		225.6	114.8	115.1			High	High	High	Not Found	High	High	Not Found	High	High	High	Not Found	High	0.0001773	4.615e-05	3.23
FALSE	High	[K].VIEQLGTPCPEFMK.[K]	1xCarbamidomethyl [C9]; 1xTMT6plex [K14]; 1xTMT6plex [N-Term]	0.00117286	0.000150228	1	12	1	F1SEL1	F1SEL1 [237-250]		0	2107.13	106.6	92.7	118.7	145.1	105.2	123.8	74.6	105.9	101.4	126			High	High	High	High	High	High	High	High	High	High	Not Found	High	0.0001773	0.0006554	3.37
FALSE	High	[K].RLEYESFQCGQQIK.[E]	1xCarbamidomethyl [C9]; 1xTMT6plex [K14]; 1xTMT6plex [N-Term]	6.87408e-07	0.000150228	1	5	1	I3LHM7	I3LHM7 [157-170]		1	2244.18	86.6	97.6	94.6	104.7	85.4	76.1	80.6	108.8	103	86.4	176.1		High	High	High	High	High	High	High	High	High	High	High	High	0.0001773	2.174e-07	5.98
FALSE	High	[K].SSVAGVEGCPALPHK.[L]	1xCarbamidomethyl [C9]; 1xTMT6plex [K15]; 1xTMT6plex [N-Term]	1.59179e-05	0.000150228	1	2	1	A0A287BAZ8	A0A287BAZ8 [369-383]		0	1967.08	93.4	94.6	153.4	117.8	91.5	97.8	120.9	123.1	97.2	110.3			High	High	High	High	High	High	High	High	High	High	Not Found	High	0.0001773	6.421e-06	5.7
FALSE	High	[K].DAAAFLLSCQIPGLVK.[D]	1xCarbamidomethyl [C9]; 1xTMT6plex [K16]; 1xTMT6plex [N-Term]	3.49414e-06	0.000150228	1	3	1	A0A287B4U2	A0A287B4U2 [784-799]		0	2161.25	94	90.2	91.7	108.4	104.9	104.3	155.7	133.2	109.7	107.9			High	High	High	High	High	High	High	High	High	High	Not Found	High	0.0001773	1.252e-06	5.14
FALSE	High	[K].RAPESEGPCAGASDAVK.[S]	1xCarbamidomethyl [C9]; 1xTMT6plex [K17]; 1xTMT6plex [N-Term]	4.80041e-09	0.000150228	1	7	1	A0A287ACK8	A0A287ACK8 [701-717]		1	2160.11	92.6	79.5	116.6	146.7	95.2	102.4	131.6	145.6	101	88.7			High	High	High	High	High	High	High	High	High	High	Not Found	High	0.0001773	1.036e-09	4.94
FALSE	High	[R].NKEVYSWGCGEYGR.[L]	1xCarbamidomethyl [C9]; 1xTMT6plex [K2]; 1xTMT6plex [N-Term]	0.0227131	0.00229107	1	3	1	F1S2Q4	F1S2Q4 [498-511]		1	2163.07	85.1	76.7	97.4	178.9	79.3	71.8	118.1	97.9	91.2	55.8	147.8		High	High	High	High	High	High	High	High	High	High	High	High	0.001786	0.01593	2.39
FALSE	High	[K].EVTFNSLLCPSDAGASEQLSLK.[L]	1xCarbamidomethyl [C9]; 1xTMT6plex [K22]; 1xTMT6plex [N-Term]	3.26738e-07	0.000150228	1	3	1	A0A5G2Q8I9	A0A5G2Q8I9 [918-939]		0	2824.48	130.9	88.1	222.9		82.3	101.4	145.4	158.1	92.6	78.2			High	High	High	Not Found	High	High	High	High	High	High	Not Found	High	0.0001773	9.727e-08	5.39
FALSE	High	[R].GEDPLEEGCTAHDLDSVAGVLK.[L]	1xCarbamidomethyl [C9]; 1xTMT6plex [K22]; 1xTMT6plex [N-Term]	3.18117e-08	0.000150228	1	1	1	F1S291	F1S291 [596-617]		0	2770.4	76.3	80.7	132.2	131.5	103.2	90.1	185.6	147.7	81	71.7			High	High	High	High	High	High	High	High	High	High	Not Found	High	0.0001773	7.915e-09	5.6
FALSE	High	[R].TALEGIATCR.[S]	1xCarbamidomethyl [C9]; 1xTMT6plex [N-Term]	0.000390324	0.000150228	1	2	1	A0A286ZSH3	A0A286ZSH3 [175-184]		0	1320.71	115.1	114.7	77.2	74.7	140.4	119.1	91.8	143.1	113.1	110.9			High	High	High	High	High	High	High	High	High	High	Not Found	High	0.0001773	0.000201	2.97
FALSE	High	[R].VTTDTDQACSIR.[D]	1xCarbamidomethyl [C9]; 1xTMT6plex [N-Term]	6.87408e-07	0.000150228	1	2	1	F1SB67	F1SB67 [926-937]		0	1595.79	82.7	138.2	143.1	124.2	93	79.1	99.8	145.9	103.8	90.2			High	High	High	High	High	High	High	High	High	High	Not Found	High	0.0001773	2.176e-07	2.99
FALSE	High	[K].EDDGVPVICQVEHPAVTGNLQTQR.[Y]	1xCarbamidomethyl [C9]; 1xTMT6plex [N-Term]	3.59063e-08	0.000150228	1	7	1	A0A5G2QPJ4	A0A5G2QPJ4 [213-236]		0	2891.45												No Quan Values	High	High	High	Not Found	High	High	Not Found	Not Found	High	High	Not Found	High	0.0001773	9.024e-09	4.66
FALSE	High	[K].NAPGQYIQCFTVQPVLDEHPR.[F]	1xCarbamidomethyl [C9]; 1xTMT6plex [N-Term]	3.2486e-07	0.000150228	1	4	1	A0A287BB04	A0A287BB04 [1400-1420]		0	2698.36	122.6	127.6			155.5	134.9	273		146.2	140.3			High	High	Not Found	Not Found	High	High	High	Not Found	High	High	Not Found	High	0.0001773	9.67e-08	5.06
FALSE	High	[R].STPEQNHVCR.[T]	1xCarbamidomethyl [C9]; 1xTMT6plex [N-Term]	0.019975	0.0019727	1	2	1	F1SCX9	F1SCX9 [204-213]		0	1456.72												No Quan Values	High	High	Not Found	Not Found	High	High	Not Found	Not Found	High	High	Not Found	High	0.001545	0.0139	2.78
FALSE	High	[K].VSYDMDGFCER.[N]	1xCarbamidomethyl [C9]; 1xTMT6plex [N-Term]	0.000183445	0.000150228	1	4	1	A0A5G2QRJ2	A0A5G2QRJ2 [433-443]		0	1607.7	73.9	80	100.9	96.4	78.8	80.3	83.1	87.9	63.1	78.5	277		High	High	High	High	High	High	High	High	High	High	High	High	0.0001773	8.88e-05	2.84
FALSE	High	[K].FDQFFGEGCAPGSQR.[N]	1xCarbamidomethyl [C9]; 1xTMT6plex [N-Term]	3.45407e-06	0.000150228	1	4	2	A0A288CFV5	A0A288CFV5 [486-500]		0	1931.89	104.8	93.6	101.5	134.6	101.1	110.7	129.5	140.6	88.6	95.1			High	High	High	High	High	High	High	High	High	High	Not Found	High	0.0001773	1.238e-06	5.39
FALSE	High	[K].YISGFGNECASEDPR.[C]	1xCarbamidomethyl [C9]; 1xTMT6plex [N-Term]	8.42872e-08	0.000150228	1	2	1	I3LTZ3	I3LTZ3 [6-20]		0	1930.88	116	106.4	88	92.3	80.1	79.2	94.2	99.2	118	92.8	133.9		High	High	High	High	High	High	High	High	High	High	High	High	0.0001773	2.269e-08	5.42
FALSE	High	[K].GPEEALVTCR.[Q]	1xCarbamidomethyl [C9]; 1xTMT6plex [N-Term]	0.00682576	0.000375314	1	4	1	A0A286ZVC0	A0A286ZVC0 [615-624]		0	1360.71												No Quan Values	High	High	High	High	High	High	High	High	High	High	High	High	0.0003444	0.004382	1.76
FALSE	High	[R].SPSSDSWTCADASADRR.[S]	1xCarbamidomethyl [C9]; 1xTMT6plex [N-Term]	9.39905e-05	0.000150228	1	4	1	A0A286ZJ05	A0A286ZJ05 [351-367]		1	2097.95	83.9	82.7		151.5	100.9	90	138.1	233.1	117.1	102.7			High	High	Not Found	High	High	High	High	High	High	High	Not Found	High	0.0001773	4.346e-05	4.22
FALSE	High	[R].IYGETPEACR.[Q]	1xCarbamidomethyl [C9]; 1xTMT6plex [N-Term]	0.00112653	0.000150228	1	3	1	A0A287BTE5	A0A287BTE5 [179-188]		0	1424.7	118.6	104.3	150.1	86.6	135.3	91.6	131.8	70.6	118.9	92.3			High	High	High	High	High	High	High	High	High	High	Not Found	High	0.0001773	0.0006308	2.9
FALSE	High	[K].FGVEAFSDCLR.[Y]	1xCarbamidomethyl [C9]; 1xTMT6plex [N-Term]	0.00022188	0.000150228	1	1	2	F1SQX8	F1SQX8 [216-226]		0	1529.76	83.7	72.9	93.5	89.8	68.8	76.2	119.7	101.8	72.1	82.1	239.6		High	High	High	High	High	High	High	High	High	High	High	High	0.0001773	0.0001092	2.89
FALSE	High	[K].GIYAVGDVCGR.[A]	1xCarbamidomethyl [C9]; 1xTMT6plex [N-Term]	0.000104268	0.000150228	1	6	1	A0A5G2QCI4	A0A5G2QCI4 [313-323]		0	1395.73	138.3	102.8	114.1	94	94.4	109.1	98.8	82.1	88.7	56.4	121.1		High	High	High	High	High	High	High	High	High	High	High	High	0.0001773	4.841e-05	2.88
FALSE	High	[R].GGAQTPLYCALQEGIEPLSGR.[Y]	1xCarbamidomethyl [C9]; 1xTMT6plex [N-Term]	8.01518e-06	0.000150228	1	1	1	F1RNA5	F1RNA5 [337-357]		0	2446.26	66	49.3	77.2	83.5	71	59	91.4		58.4	60.9	483.4		High	High	High	High	High	High	High	Not Found	High	High	High	High	0.0001773	3.063e-06	6.1
FALSE	High	[K].ALFDTVDLCR.[T]	1xCarbamidomethyl [C9]; 1xTMT6plex [N-Term]	0.00017619	0.000150228	1	4	3	A0A287B0I7	A0A287B0I7 [137-146]		0	1438.76	78.5	82.5	116.5	101.2	83.2	93.3	87	84.3	99.3	67	207.2		High	High	High	High	High	High	High	High	High	High	High	High	0.0001773	8.531e-05	3.33
FALSE	High	[R].LFESMLSECR.[D]	1xCarbamidomethyl [C9]; 1xTMT6plex [N-Term]	0.038445	0.00351208	1	3	1	A0A5G2RD86	A0A5G2RD86 [332-341]		0	1500.74	80	77.8	144.6	160.3	94	84.1	131.5	157.4	78.8	91.6			High	High	High	High	High	High	High	High	High	High	Not Found	High	0.002851	0.02806	1.9
FALSE	High	[K].FIEHEPNLCYNAQAVFTQR.[L]	1xCarbamidomethyl [C9]; 1xTMT6plex [N-Term]	5.81566e-07	0.000150228	1	3	1	A0A5G2QNZ1	A0A5G2QNZ1 [113-131]		0	2566.27	106.8	103	137		101.6	101.6	151.1	165.1	95.4	138.4			High	High	High	Not Found	High	High	High	High	High	High	Not Found	High	0.0001773	1.816e-07	6.18
FALSE	High	[K].IHDTTGKDCQEIANK.[G]	1xCarbamidomethyl [C9]; 2xTMT6plex [K7; K15]	0.00476287	0.000150228	1	3	1	F1RX35	F1RX35 [172-186]		1	2188.14	39.5	38.6	96.1	112.5	47.5	44.5	79.4	98.5	62.4	39.3	441.6		High	High	High	High	High	High	High	High	High	High	High	High	0.0001773	0.002969	2.84
FALSE	High	[K].KYTMGDAPDYDR.[S]	1xTMT6plex [K1]	0.000783778	0.000150228	1	2	1	A0A5G2QXZ4	A0A5G2QXZ4 [124-135]		1	1660.78	83.2	78.8	92.3	84.8	77.8	73.3	139.6	81.2	78	67.4	243.7		High	High	High	High	High	High	High	High	High	High	High	High	0.0001773	0.0004259	3.37
FALSE	High	[R].KDLYANNVLSGGTTMYPGIADR.[M]	1xTMT6plex [K1]	1.94465e-07	0.000150228	1	18	1	A0A287A6R7	A0A287A6R7 [267-288]		1	2585.32	114.9	122.5			144.1	167.9	215.8		185.2	149.6			High	High	Not Found	Not Found	High	High	High	Not Found	High	High	Not Found	High	0.0001773	5.56e-08	6.71
FALSE	High	[R].KEDMTYAVR.[K]	1xTMT6plex [K1]	0.0169792	0.00160105	1	4	1	A0A5S6GJG2	A0A5S6GJG2 [153-161]		1	1341.7												No Quan Values	High	High	High	High	High	High	High	High	High	High	Not Found	High	0.001263	0.01164	2.71
FALSE	High	[K].KGDIIQLQR.[R]	1xTMT6plex [K1]	0.0951976	0.00655268	1	3	1	A0A286ZQW0	A0A286ZQW0 [673-681]		1	1299.79	70.5	77.2	123.6	136.5	84.8	84.1	93.1	100.1	75.1	83.7	171.3		High	High	High	High	High	High	High	High	High	High	High	High	0.005157	0.07514	2.66
FALSE	High	[K].KEEVTGTLR.[K]	1xTMT6plex [K1]	0.0946976	0.00639194	1	2	1	A0A287AC34	A0A287AC34 [138-146]		1	1261.73	99	112.3		161.9	119.5	86.8	115.2	181.5	125.3	98.4			High	High	Not Found	High	High	High	High	High	High	High	Not Found	High	0.005034	0.07478	1.7
FALSE	High	[K].KFLQPGSQR.[K]	1xTMT6plex [K1]; 1xTMT6plex [N-Term]	0.102458	0.00685315	3	7	1	A0A287AXU5; A0A5K1VST3; I3LBL7	A0A287AXU5 [196-204]; A0A5K1VST3 [196-204]; I3LBL7 [196-204]		1	1289.75												Shared	High	High	Not Found	Not Found	High	High	Not Found	High	High	High	Not Found	High	0.005264	0.0812	2.21
FALSE	High	[R].KFVGGSGQVTER.[I]	1xTMT6plex [K1]; 1xTMT6plex [N-Term]	0.000889652	0.000150228	1	3	3	Q6PLK3	Q6PLK3 [209-220]		1	1493.83	115.7	114.6		128.7	128.8	110	180.1	72.2	122.5	127.3			High	High	High	High	High	High	High	High	High	High	High	High	0.0001773	0.0004864	2.59
FALSE	High	[K].VYQWESPDPK.[L]	1xTMT6plex [K10]	0.0106935	0.000588846	1	1	1	I3LC73	I3LC73 [1017-1026]		0	1477.75	75.6	73.8	99.7	110.1	70.5	80.2	97	86.8	56.8	66.5	283.1		High	High	High	High	High	High	High	High	High	High	High	High	0.0005031	0.007117	2.87
FALSE	High	[K].LHEQLVAQDK.[Q]	1xTMT6plex [K10]	0.0104539	0.000588846	1	3	1	A0A5G2R8A9	A0A5G2R8A9 [95-104]		0	1409.79	90.9	96.1	124.4	130	83.1	89	122.3	132.1	96.8	135.4			High	High	High	High	High	High	High	High	High	High	Not Found	High	0.0005031	0.006907	3.02
FALSE	High	[K].DNPLDPVLAK.[V]	1xTMT6plex [K10]	0.00376606	0.000150228	1	2	1	I3L995	I3L995 [92-101]		0	1310.75	107	99	117.5	91.6	118.3	108	120	123.6	109.7	105.4			High	High	High	High	High	High	High	High	High	High	Not Found	High	0.0001773	0.002301	2.4
FALSE	High	[K].AMEAVAAQGK.[A]	1xTMT6plex [K10]	0.11254	0.00831572	1	2	1	A0A287AJQ2	A0A287AJQ2 [242-251]		0	1204.66	134	116.1		286.6	135.9	126			142.5	158.9			High	High	Not Found	High	High	High	Not Found	Not Found	High	High	Not Found	High	0.006503	0.08998	1.1
FALSE	High	[K].FDTQYPYGEK.[Q]	1xTMT6plex [K10]	0.0150892	0.00160105	1	2	1	F1RJM2	F1RJM2 [60-69]		0	1476.72	157.1	118.1	128.6		131.3	163.8	111.8		136.3	153			High	High	High	Not Found	High	High	High	Not Found	High	High	Not Found	High	0.001263	0.01029	2.52
FALSE	High	[R].LITLEEEMTK.[Y]	1xTMT6plex [K10]	0.00405735	0.000150228	1	4	1	A0A5G2QN66	A0A5G2QN66 [317-326]		0	1435.79	108.7	80.5	77.7	72.5	93.2	88.5	132.1	79.4	89.3	83	195.1		High	High	High	High	High	High	High	High	High	High	High	High	0.0001773	0.002496	3.21
FALSE	High	[K].QFVFDLHSGK.[L]	1xTMT6plex [K10]	0.00203748	0.000150228	1	3	1	A0A5G2R7S2	A0A5G2R7S2 [329-338]		0	1406.76	99.4	88.3	83.4	87.7	86.4	98.8	73.6	96	90.5	92.8	203		High	High	High	High	High	High	High	High	High	High	High	High	0.0001773	0.001187	2.63
FALSE	High	[K].YWGVASFLQK.[G]	1xTMT6plex [K10]	0.00292598	0.000150228	1	3	1	A0A287A3Z4	A0A287A3Z4 [108-117]		0	1427.79	147.8	108.7	147.1	142.9	86.3	91.2	112.9	101.3	87.3	74.4			High	High	High	High	High	High	High	High	High	High	Not Found	High	0.0001773	0.00176	3.14
FALSE	High	[K].ISNVPAINNK.[L]	1xTMT6plex [K10]	0.00791512	0.000375314	1	1	1	F1S6B4	F1S6B4 [302-311]		0	1298.76												No Quan Values	High	High	High	High	High	High	High	High	High	High	Not Found	High	0.0003444	0.005136	1.79
FALSE	High	[K].YYDDTYPSVK.[E]	1xTMT6plex [K10]	0.00694348	0.000375314	1	4	1	F2Z5S7	F2Z5S7 [30-39]		0	1479.72	79.6	75.8	88.4	153.8	84.6	78	73.3	115.9	83.6	76.9	190.1		High	High	High	High	High	High	High	High	High	High	High	High	0.0003444	0.004445	2.64
FALSE	High	[K].VAQPAITDNK.[D]	1xTMT6plex [K10]	0.0838499	0.0062733	1	4	1	A0A287A4W0	A0A287A4W0 [1815-1824]		0	1285.73	53.6	55.7	88.7	88.3	87.2	64.5	141.7	96.6	139	62.3	222.3		High	High	High	High	High	High	High	High	High	High	High	High	0.004821	0.06532	2.39
FALSE	High	[R].INEILSNALK.[R]	1xTMT6plex [K10]	0.0143438	0.00160105	1	7	1	A0A287BL93	A0A287BL93 [372-381]		0	1343.81												No Quan Values	High	High	High	High	High	High	High	High	High	High	High	High	0.001263	0.009749	2.44
FALSE	High	[K].LSGLPFLVSK.[V]	1xTMT6plex [K10]	0.125437	0.0095271	1	2	1	F1SGH9	F1SGH9 [420-429]		0	1289.8												No Quan Values	High	High	High	High	High	High	High	High	High	High	Not Found	High	0.007471	0.1012	2.1
FALSE	High	[K].GGTLTQYEGK.[L]	1xTMT6plex [K10]	0.0108767	0.000806611	1	3	1	P79303	P79303 [292-301]		0	1282.68	96	90.8	126.6	108.2	95.2	83.7	68.5	79.7	84.7	79.3	187.3		High	High	High	High	High	High	High	High	High	High	High	High	0.0006673	0.007212	2.63
FALSE	High	[R].AAYQVAALPK.[G]	1xTMT6plex [K10]	0.00228568	0.000150228	1	2	1	A0A286ZNH3	A0A286ZNH3 [108-117]		0	1260.75												No Quan Values	High	High	High	High	High	High	High	High	High	High	High	High	0.0001773	0.001349	2.2
FALSE	High	[R].DVDETISWIK.[E]	1xTMT6plex [K10]	0.00447225	0.000150228	1	5	1	A0A286ZXS0	A0A286ZXS0 [155-164]		0	1434.77												No Quan Values	High	High	High	High	High	High	High	High	High	High	High	High	0.0001773	0.002776	2.65
FALSE	High	[R].DALNIETAIK.[T]	1xTMT6plex [K10]	0.0172675	0.00160105	1	7	1	A0A5G2QCF9	A0A5G2QCF9 [29-38]		0	1316.76	87.5	86.1	104.2	71.7	87	91.8	99.6	89.3	81.9	90.9	209.9		High	High	High	High	High	High	High	High	High	High	High	High	0.001263	0.01191	2.28
FALSE	High	[R].QQVELFDLEK.[N]	1xTMT6plex [K10]	0.0865622	0.00639194	1	4	1	A0A286ZZX4	A0A286ZZX4 [672-681]		0	1477.81	69.8	63.1	91.3	74	61.7	64.9	96.6	64.4	78.5	75.5	360.2		High	High	High	High	High	High	High	High	High	High	High	High	0.005034	0.06765	2.31
FALSE	High	[K].VLDNPDLTSK.[E]	1xTMT6plex [K10]	0.130022	0.0095271	1	4	1	F1SQN3	F1SQN3 [976-985]		0	1330.74	116.8	102.7	102.4	90.9	104.4	152.8	95	99.5	122.4	113.2			High	High	High	High	High	High	High	High	High	High	Not Found	High	0.007559	0.1055	1.83
FALSE	High	[K].TSLMNQYVNK.[K]	1xTMT6plex [K10]	0.00710357	0.000375314	1	7	1	F1SPG0	F1SPG0 [10-19]		0	1426.76	117.2	109.9	100.3	103.8	110.1	114.8	98.9	123.6	110.9	110.6			High	High	High	High	High	High	High	High	High	High	Not Found	High	0.0003444	0.004568	2.73
FALSE	High	[R].LNFLQTIAGK.[I]	1xTMT6plex [K10]	0.00100981	0.000150228	1	4	1	A0A5G2R2S8	A0A5G2R2S8 [240-249]		0	1333.8	106	95.3	135.5	94.3	87.5	100.8	110.9	158.5	94.3	116.9			High	High	High	High	High	High	High	High	High	High	Not Found	High	0.0001773	0.0005593	2.77
FALSE	High	[K].AFVVLSAPFK.[S]	1xTMT6plex [K10]	0.00432121	0.000150228	1	3	1	I3LSY0	I3LSY0 [516-525]		0	1307.79	64	137.8	122.1	118	108.4	120.8	74	172.2	44.3	138.3			High	High	High	High	High	High	High	High	High	High	Not Found	High	0.0001773	0.002684	2.86
FALSE	High	[K].VLQSFSDGLK.[H]	1xTMT6plex [K10]	0.00652138	0.000150228	1	4	14	F1RII7	F1RII7 [68-77]		0	1322.75	82.5	76.1	88.5	84.7	81.2	94.6	92.5	101.7	88.7	99.4	210.1		High	High	High	High	High	High	High	High	High	High	High	High	0.0001773	0.004159	2.72
FALSE	High	[K].YEELQSLAGK.[H]	1xTMT6plex [K10]	0.00374454	0.000150228	2	3	2	A0A287A8E9; A0A287ARG4	A0A287A8E9 [239-248]; A0A287ARG4 [294-303]		0	1366.74	90	88	118.5	91.7	90.3	93.6	96.2	105	101.4	84.8	140.7	Shared	High	High	High	High	High	High	High	High	High	High	High	High	0.0001773	0.002291	3.08
FALSE	High	[K].LSALLPEPLK.[V]	1xTMT6plex [K10]	0.00671001	0.000375314	1	3	1	A0A287B213	A0A287B213 [152-161]		0	1309.83	110	85.4	120.6	116.9	98.3	129.5	115.8	97.6	126.9	98.9			High	High	High	High	High	High	High	High	High	High	Not Found	High	0.0003444	0.0043	2.95
FALSE	High	[K].VIEPQDIHAK.[C]	1xTMT6plex [K10]	0.00242085	0.000150228	1	9	1	F1ST01	F1ST01 [154-163]		0	1378.79	102.7	101.3	103.8	135.6	101.8	104.3	132.1	118.3	95.7	104.3			High	High	High	High	High	High	High	High	High	High	Not Found	High	0.0001773	0.001435	3.28
FALSE	High	[K].YLGGTDDPVK.[K]	1xTMT6plex [K10]	0.00256398	0.000150228	2	15	1	A0A287B885; A0A5G2QHX2	A0A287B885 [286-295]; A0A5G2QHX2 [266-275]		0	1293.69	83.9	70.5	82.9	89.7	66.4	84.7	82.1	70.8	64	85.9	319.2	Shared	High	High	High	High	High	High	High	High	High	High	High	High	0.0001773	0.00153	3.07
FALSE	High	[K].IAEVGAGGSK.[S]	1xTMT6plex [K10]	0.0123176	0.00101324	1	1	1	A0A287A4H2	A0A287A4H2 [64-73]		0	1117.64												No Quan Values	High	High	High	High	High	High	High	High	High	High	Not Found	High	0.0008214	0.008252	2.18
FALSE	High	[K].NIGVDNPAAK.[V]	1xTMT6plex [K10]	0.00412768	0.000150228	1	2	1	A0A5G2QMG1	A0A5G2QMG1 [55-64]		0	1227.69	71.4	82.6	94.6	111.1	79.3	100.1	98.8	125.5	79	96.8	160.8		High	High	High	High	High	High	High	High	High	High	High	High	0.0001773	0.002555	2.39
FALSE	High	[R].FYTEDSPGLK.[V]	1xTMT6plex [K10]	0.0324055	0.00300858	1	2	1	A0A287BMU4	A0A287BMU4 [58-67]		0	1385.72	122.9	114.6	102.5	90.7	119.6	126	105.6	83.1	122.5	112.5			High	High	High	High	High	High	High	High	High	High	Not Found	High	0.002327	0.02342	2.46
FALSE	High	[K].IYDDYYQDLK.[G]	1xTMT6plex [K10]	0.00279464	0.000150228	1	3	1	A0A5G2QEU6	A0A5G2QEU6 [79-88]		0	1564.77	93.4	97.6	152.1	106.8	95.5	98.2	131.9	116.9	102.8	105			High	High	High	High	High	High	High	High	High	High	Not Found	High	0.0001773	0.001676	2.58
FALSE	High	[R].SLIDGILTNK.[K]	1xTMT6plex [K10]	0.00142635	0.000150228	1	1	4	F1RW28	F1RW28 [245-254]		0	1302.78	114.3	91.7	101.6	63.3	92.7	88.2	114.2	97.2	103.8	99.2	133.8		High	High	High	High	High	High	High	High	High	High	High	High	0.0001773	0.0008123	3
FALSE	High	[R].IEYDTFGELK.[V]	1xTMT6plex [K10]	0.000187724	0.000150228	1	2	1	P10173	P10173 [54-63]		0	1443.76	105.3	88.3	76.4	100.3	115	127.7	151.6	83.2	130.8	121.4			High	High	High	High	High	High	High	High	High	High	Not Found	High	0.0001773	9.116e-05	2.77
FALSE	High	[K].TVVQLEGDNK.[L]	1xTMT6plex [K10]	0.0024348	0.000150228	1	2	1	P49924	P49924 [81-90]		0	1331.74												No Quan Values	High	High	High	High	High	High	High	High	High	High	Not Found	High	0.0001773	0.001442	2.8
FALSE	High	[K].YQSSLSSTEK.[N]	1xTMT6plex [K10]	0.0101619	0.000588846	1	1	1	K7GLU6	K7GLU6 [770-779]		0	1358.7	109.6	101.9	150.9	150.1	116.9	92.6		188.6	104.1	85.5			High	High	High	High	High	High	Not Found	High	High	High	Not Found	High	0.0005031	0.006709	2.26
FALSE	High	[R].DLQQYQSQAK.[Q]	1xTMT6plex [K10]	0.00575181	0.000150228	1	3	1	F1SB09	F1SB09 [29-38]		0	1437.75												No Quan Values	High	High	High	High	High	High	High	High	High	High	High	High	0.0001773	0.00365	2.79
FALSE	High	[R].LQDIGQEMVK.[K]	1xTMT6plex [K10]	0.000341868	0.000150228	1	4	1	I3LEF8	I3LEF8 [636-645]		0	1389.76	110.9	107.6	89.9	122.9	95.9	97.8	92.7	144.5	91.6	146			High	High	High	High	High	High	High	High	High	High	Not Found	High	0.0001773	0.0001739	3.03
FALSE	High	[K].EAFVVEEWVK.[E]	1xTMT6plex [K10]	0.00324439	0.000150228	1	2	1	F1SL54	F1SL54 [803-812]		0	1464.79	86.8	73.6	138.5	64	88.8	80.5	127.3	101.8	90.7	81.2	166.7		High	High	High	High	High	High	High	High	High	High	High	High	0.0001773	0.00196	2.97
FALSE	High	[R].DFTYVSQDPK.[D]	1xTMT6plex [K10]	0.00281073	0.000150228	1	8	1	A0A287BPJ7	A0A287BPJ7 [340-349]		0	1428.72	62.3	74.7	127.4	114.2	73	71	85.4	94.6	83.1	77.5	236.9		High	High	High	High	High	High	High	High	High	High	High	High	0.0001773	0.001679	2.83
FALSE	High	[K].NQPMTPEAVK.[A]	1xTMT6plex [K10]	0.000748482	0.000150228	1	4	1	I3LEF8	I3LEF8 [261-270]		0	1343.72	109.3	96	100	80.8	86	93.9	114	178.5	96.4	145.1			High	High	High	High	High	High	High	High	High	High	Not Found	High	0.0001773	0.0004061	2.95
FALSE	High	[K].IAEVGAGGNK.[S]	1xTMT6plex [K10]	0.00064437	0.000150228	1	1	1	A0A5G2RGK0	A0A5G2RGK0 [248-257]		0	1144.65	87.1	85	114.7	142.6	110.2	86.5	137.6	144.4	90.4	101.4			High	High	High	High	High	High	High	High	High	High	Not Found	High	0.0001773	0.0003455	3.06
FALSE	High	[K].ILFDGIPLEK.[M]	1xTMT6plex [K10]	0.0156071	0.00160105	1	3	1	A0A287BA08	A0A287BA08 [172-181]		0	1373.82	117.3	98.8	124.5	93.3	114.9	116.7	126.1	131.8	72.8	103.9			High	High	High	High	High	High	High	High	High	High	Not Found	High	0.001263	0.01064	2.46
FALSE	High	[K].EFEPLLNWMK.[D]	1xTMT6plex [K10]	0.000879464	0.000150228	1	3	1	Q29092	Q29092 [614-623]		0	1535.81	125.8	111.3	156	103.4	107.9	116.4	70.3	71.3	98.8	138.7			High	High	High	High	High	High	High	High	High	High	Not Found	High	0.0001773	0.0004812	2.86
FALSE	High	[R].SVDDFHQGTK.[VA]	1xTMT6plex [K10]; 1xTMT6plex [N-Term]	0.000986814	0.000150228	1	2	1	F1S1E7	F1S1E7 [79-88]		0	1591.85	135.8	111.7	134.6	95.2	87.9	109.3	81.8	93.6	74.4	96.9	78.8		High	High	High	High	High	High	High	High	High	High	High	High	0.0001773	0.0005461	2.84
FALSE	High	[K].IWNSSLQTNK.[E]	1xTMT6plex [K10]; 1xTMT6plex [N-Term]	0.000144831	0.000150228	1	7	2	A0A287AVT7	A0A287AVT7 [254-263]		0	1648.94	119.7	86.3	95.3	101.6	115.1	98.1	110.8	92.2	125.5	108.1	47.2		High	High	High	High	High	High	High	High	High	High	High	High	0.0001773	6.9e-05	3.15
FALSE	High	[K].STEFNEHELK.[Q]	1xTMT6plex [K10]; 1xTMT6plex [N-Term]	4.41654e-05	0.000150228	1	1	1	F2Z5E8	F2Z5E8 [19-28]		0	1691.9	89.3	107.4	87.6	136.7	126.3	104.6	117.3	115.1	105.9	109.8			High	High	High	High	High	High	High	High	High	High	Not Found	High	0.0001773	1.925e-05	3.88
FALSE	High	[R].TAAYVNAIEK.[V]	1xTMT6plex [K10]; 1xTMT6plex [N-Term]	8.23185e-05	0.000150228	1	2	2	P42174	P42174 [536-545]		0	1537.9	115.5	93.2	122.1	110.7	102.4	143.2	32.5	118.9	106.7	86.3	68.6		High	High	High	High	High	High	High	High	High	High	High	High	0.0001773	3.748e-05	3.9
FALSE	High	[K].TSSEDAIHGK.[H]	1xTMT6plex [K10]; 1xTMT6plex [N-Term]	0.000162529	0.000150228	1	5	1	A0A5G2QW05	A0A5G2QW05 [360-369]		0	1502.82	65.8	67	82	88.8	77.2	70.8	78.5	47.6	69.2	73.6	379.5		High	High	High	High	High	High	High	High	High	High	High	High	0.0001773	7.8e-05	2.88
FALSE	High	[K].GEAVQEELLK.[G]	1xTMT6plex [K10]; 1xTMT6plex [N-Term]	0.00637426	0.000150228	1	3	1	A0A287A4R9	A0A287A4R9 [122-131]		0	1573.92	84.4	99.2	94.5	127.4	110.2	106.7	131.5	119.1	109.9	117.2			High	High	High	High	High	High	High	High	High	High	Not Found	High	0.0001773	0.004079	2.23
FALSE	High	[K].SAEFLLHMLK.[N]	1xTMT6plex [K10]; 1xTMT6plex [N-Term]	7.6816e-05	0.000150228	1	3	1	A0A287B386	A0A287B386 [87-96]		0	1646.97	128.2	108.4	61	115.3	115.1	79.8	114.2	136.2	97.9	144			High	High	High	High	High	High	High	High	High	High	Not Found	High	0.0001773	3.497e-05	3.28
FALSE	High	[K].SVPMVPPGIK.[Y]	1xTMT6plex [K10]; 1xTMT6plex [N-Term]	0.00405735	0.000150228	1	1	2	F1SQ09	F1SQ09 [63-72]		0	1482.91	74.7	86.7	68	117.3	78.4	68.8	97.6	77.8	65.1	81.2	284.4		High	High	High	High	High	High	High	High	High	High	High	High	0.0001773	0.002496	2.97
FALSE	High	[R].HIEIQVLGDK.[H]	1xTMT6plex [K10]; 1xTMT6plex [N-Term]	0.000731433	0.000150228	1	9	1	P0DTA4	P0DTA4 [269-278]		0	1609.97												No Quan Values	High	High	High	High	High	High	High	High	High	High	Not Found	High	0.0001773	0.0003945	3.29
FALSE	High	[R].SWPFNPDEIK.[G]	1xTMT6plex [K10]; 1xTMT6plex [N-Term]	0.000636989	0.000150228	1	7	1	A0A287ABX7	A0A287ABX7 [74-83]		0	1690.92	79.7	77.2	86.2	75.6	72	89.5	95.6	88.3	99.3	72.8	263.9		High	High	High	High	High	High	High	High	High	High	High	High	0.0001773	0.000341	3.63
FALSE	High	[K].FTDFWDYTPKPEPSSS.[-]	1xTMT6plex [K10]; 1xTMT6plex [N-Term]	2.72689e-06	0.000150228	1	3	2	A0A5G2QLU1	A0A5G2QLU1 [184-199]		0	2362.16	60.1	123.5	13.5	112.6	81.6	86.3	97.5	124.3	142.3	196.6	61.6		High	High	High	High	High	High	High	High	High	High	High	High	0.0001773	9.553e-07	4.77
FALSE	High	[K].LTLSALLDGK.[N]	1xTMT6plex [K10]; 1xTMT6plex [N-Term]	7.00472e-05	0.000150228	1	3	2	Q9MZ16	Q9MZ16 [257-266]		0	1488.94	125.8	117	105	113.6	93.3	97.5	99.2	136.4	103.8	108.4			High	High	High	High	High	High	High	High	High	High	Not Found	High	0.0001773	3.155e-05	3.5
FALSE	High	[K].RIQSLLEGQK.[I]	1xTMT6plex [K10]; 1xTMT6plex [N-Term]	0.000502969	0.000150228	1	3	1	F1SDC7	F1SDC7 [322-331]		1	1630.01	150.2	110.4	145.3	96.4	108.6	106.7	83.9	92.3	102.1	104.2			High	High	High	High	High	High	High	High	High	High	Not Found	High	0.0001773	0.0002636	3.24
FALSE	High	[K].ITMIAEPLEK.[G]	1xTMT6plex [K10]; 1xTMT6plex [N-Term]	0.000440537	0.000150228	1	3	1	A0A287A5P3	A0A287A5P3 [650-659]		0	1602.95	83.8	94.3	95.2	104.1	96.7	93.3	106.8	91.5	98.6	89.6	146.1		High	High	High	High	High	High	High	High	High	High	High	High	0.0001773	0.0002293	3.17
FALSE	High	[R].RQQEVETELK.[M]	1xTMT6plex [K10]; 1xTMT6plex [N-Term]	0.00223374	0.000150228	1	2	2	A0A287AJ85	A0A287AJ85 [78-87]		1	1717.98	164.6	184			199.5	162.3			200.4	189.2			High	High	High	High	High	High	High	High	High	High	Not Found	High	0.0001773	0.001315	2.81
FALSE	High	[K].IPHAIAQVSK.[E]	1xTMT6plex [K10]; 1xTMT6plex [N-Term]	0.000299425	0.000150228	1	2	1	A0A287AE88	A0A287AE88 [143-152]		0	1521.95	82.6	73.4	169.8	123.5	70.2	68.5	108.2	94.6	62.9	60.9	185.5		High	High	High	High	High	High	High	High	High	High	High	High	0.0001773	0.0001513	3.94
FALSE	High	[K].IPTGQEYAAK.[I]	1xTMT6plex [K10]; 1xTMT6plex [N-Term]	0.000138303	0.000150228	1	9	1	A0A287AHX0	A0A287AHX0 [34-43]		0	1535.88												No Quan Values	High	High	High	High	High	High	High	High	High	High	High	High	0.0001773	6.574e-05	2.23
FALSE	High	[R].AGEYEALPEK.[L]	1xTMT6plex [K10]; 1xTMT6plex [N-Term]	0.000597873	0.000150228	1	2	2	I3LDH7	I3LDH7 [143-152]		0	1564.86	102.6	132.1	78.1	104.5	100.2	126.5	80.7	111.5	98.4	84.6	80.8		High	High	High	High	High	High	High	High	High	High	High	High	0.0001773	0.0003176	2.82
FALSE	High	[K].LTQDQDVDVK.[Y]	1xTMT6plex [K10]; 1xTMT6plex [N-Term]	3.16122e-05	0.000150228	1	3	1	A0A5S6GQX9	A0A5S6GQX9 [388-397]		0	1618.91	104.1	127.5	123.2	106.9	108.4	120.4	114	90.2	105.5	99.9			High	High	High	High	High	High	High	High	High	High	Not Found	High	0.0001773	1.343e-05	3.58
FALSE	High	[K].NLEPELEDYK.[C]	1xTMT6plex [K10]; 1xTMT6plex [N-Term]	3.63036e-05	0.000150228	1	5	2	A0A287AMT0	A0A287AMT0 [714-723]		0	1707.92	105.5	94.1	99.6	85	97.2	75.2	83.7	67	72.7	74.8	245.2		High	High	High	High	High	High	High	High	High	High	High	High	0.0001773	1.558e-05	3.19
FALSE	High	[R].ITMEYSSSGK.[A]	1xTMT6plex [K10]; 1xTMT6plex [N-Term]	0.000133601	0.000150228	1	1	1	F1RUP2	F1RUP2 [570-579]		0	1560.83	114	95.2	101.6	101.1	104.5	90.1	124.8	133	98.8	136.9			High	High	High	High	High	High	High	High	High	High	Not Found	High	0.0001773	6.323e-05	3.59
FALSE	High	[R].ELLSIPDNYK.[V]	1xTMT6plex [K10]; 1xTMT6plex [N-Term]	0.00064437	0.000150228	1	3	2	A0A5G2QUN4	A0A5G2QUN4 [62-71]		0	1649.95	133.4	116.2	108.5	100.9	111.2	119.4	93.8	120.6	87.8	108.3			High	High	High	High	High	High	High	High	High	High	Not Found	High	0.0001773	0.0003453	3.46
FALSE	High	[R].NIIHGSDSVK.[S]	1xTMT6plex [K10]; 1xTMT6plex [N-Term]	0.000748482	0.000150228	1	2	2	Q2EN76	Q2EN76 [115-124]		0	1527.89	102.2	122.9	79.8	98.7	113.5	96.9	89	76.8	106.6	111.8	101.6		High	High	High	High	High	High	High	High	High	High	High	High	0.0001773	0.0004041	4.23
FALSE	High	[R].TVIAFGGQSK.[E]	1xTMT6plex [K10]; 1xTMT6plex [N-Term]	0.00543239	0.000150228	1	4	1	A0A287AZ48	A0A287AZ48 [256-265]		0	1465.88	110.4	108.4	124.4	89.3	114	120.1	97.3	77.1	127.3	131.6			High	High	High	High	High	High	High	High	High	High	Not Found	High	0.0001773	0.003427	2.12
FALSE	High	[K].TTIHQLTLQK.[E]	1xTMT6plex [K10]; 1xTMT6plex [N-Term]	0.0145882	0.00160105	1	1	1	F1RW75	F1RW75 [1384-1393]		0	1641.01	91.1	101.5	58.6	122.5	114.8	104.1	141.7	158.3	101	106.5			High	High	High	High	High	High	High	High	High	High	Not Found	High	0.001263	0.009921	3.16
FALSE	High	[R].ATTPLYYGFK.[E]	1xTMT6plex [K10]; 1xTMT6plex [N-Term]	0.000636989	0.000150228	1	1	1	F1SUQ5	F1SUQ5 [903-912]		0	1618.92	112.5	104.7	126.1	126.2	136.4	99.3	95.8	105.2	95.8	98.2			High	High	High	High	High	High	High	High	High	High	Not Found	High	0.0001773	0.0003414	3.66
FALSE	High	[R].HWGGNVLGPK.[S]	1xTMT6plex [K10]; 1xTMT6plex [N-Term]	0.000133601	0.000150228	1	4	1	A0A5G2R293	A0A5G2R293 [304-313]		0	1522.89	79.6	80.3	55.4	80.6	90.9	76	107.8	74.3	76.6	75.8	302.7		High	High	High	High	High	High	High	High	High	High	High	High	0.0001773	6.338e-05	3.52
FALSE	High	[K].HYEVEILDAK.[T]	1xTMT6plex [K10]; 1xTMT6plex [N-Term]	0.000123242	0.000150228	1	1	1	A0A287BMG2	A0A287BMG2 [3-12]		0	1674.95	126.7	124.7	98.3	111.5	129.2	135.8	83.5	49.8	101.5	139.1			High	High	High	High	High	High	High	High	High	High	Not Found	High	0.0001773	5.787e-05	3.86
FALSE	High	[R].VWPMEQFWNK.[F]	1xTMT6plex [K10]; 1xTMT6plex [N-Term]	0.000129805	0.000150228	1	4	1	A0A480KM09	A0A480KM09 [100-109]		0	1822.97												No Quan Values	High	High	High	High	High	High	High	High	High	High	Not Found	High	0.0001773	6.155e-05	2.85
FALSE	High	[K].ATSTSDMLLK.[L]	1xTMT6plex [K10]; 1xTMT6plex [N-Term]	0.00217046	0.000150228	1	4	1	A0A287AFL6	A0A287AFL6 [140-149]		0	1524.87	96	122	134.9	121.1	125	96.6	92.4	62.7	105.9	143.3			High	High	High	High	High	High	High	High	High	High	Not Found	High	0.0001773	0.001276	2.6
FALSE	High	[K].VWDLFPEADK.[V]	1xTMT6plex [K10]; 1xTMT6plex [N-Term]	4.12131e-05	0.000150228	1	2	2	A0A287AVR0	A0A287AVR0 [765-774]		0	1677.93	87.6	99.9	92.7		112.9	95	91.9	111.8	113.2	97.1	197.9		High	High	High	Not Found	High	High	High	High	High	High	High	High	0.0001773	1.783e-05	3.87
FALSE	High	[K].RFPGYDSESK.[E]	1xTMT6plex [K10]; 1xTMT6plex [N-Term]	0.00289258	0.000150228	1	3	1	A0A5G2R941	A0A5G2R941 [181-190]		1	1643.88	118.8	106.8	126.5	114.8	110.1	91.5	113.7	114.6	99.3	103.9			High	High	High	High	High	High	High	High	High	High	Not Found	High	0.0001773	0.001742	2.58
FALSE	High	[R].HIPVVTEDFK.[V]	1xTMT6plex [K10]; 1xTMT6plex [N-Term]	0.000889652	0.000150228	1	7	1	I3LTB8	I3LTB8 [369-378]		0	1642.96												No Quan Values	High	High	High	High	High	High	High	High	High	High	High	High	0.0001773	0.0004882	3.91
FALSE	High	[K].HIPGSPFTAK.[I]	1xTMT6plex [K10]; 1xTMT6plex [N-Term]	0.00368069	0.000150228	1	10	1	F1SGJ3	F1SGJ3 [1898-1907]		0	1512.89	111.4	107.3	110.3	128.3	105.5	110.3	113	83.8	122.1	108.1			High	High	High	High	High	High	High	High	High	High	Not Found	High	0.0001773	0.002257	3.03
FALSE	High	[K].MPINEPAPGK.[K]	1xTMT6plex [K10]; 1xTMT6plex [N-Term]	0.000368465	0.000150228	1	7	1	A0A286ZK24	A0A286ZK24 [238-247]		0	1511.87	85.5	92.5	111.4	119.2	76.9	83.5	88	83.5	71.2	80.9	207.3		High	High	High	High	High	High	High	High	High	High	High	High	0.0001773	0.0001885	2.58
FALSE	High	[R].GDEELDSLIK.[A]	1xTMT6plex [K10]; 1xTMT6plex [N-Term]	6.24186e-05	0.000150228	1	6	2	A0A5G2R318	A0A5G2R318 [93-102]		0	1576.88	98.9	119.1	93.2	98.4	107	109.9	122.1	126.9	109.1	115.4			High	High	High	High	High	High	High	High	High	High	Not Found	High	0.0001773	2.795e-05	3.08
FALSE	High	[R].LPEGIPLLLK.[Y]	1xTMT6plex [K10]; 1xTMT6plex [N-Term]	0.000132833	0.000150228	1	4	2	A0A5G2R2S8	A0A5G2R2S8 [476-485]		0	1551.03	129	100.9	46.8	88.6	89.3	101.1	59.9	82.1	94	102.8	205.5		High	High	High	High	High	High	High	High	High	High	High	High	0.0001773	6.284e-05	3.58
FALSE	High	[K].TVLQGYTIPK.[G]	1xTMT6plex [K10]; 1xTMT6plex [N-Term]	0.000279415	0.000150228	1	2	1	F1S123	F1S123 [429-438]		0	1577.97	133.4	108.7	134.7	108.1	112.4	86.3	110.5	104.6	106.7	94.8			High	High	High	High	High	High	High	High	High	High	Not Found	High	0.0001773	0.0001403	3.4
FALSE	High	[R].STLIISGVSK.[V]	1xTMT6plex [K10]; 1xTMT6plex [N-Term]	8.23185e-05	0.000150228	1	2	2	A0A286ZQJ3	A0A286ZQJ3 [495-504]		0	1462.92	101.3	115	95.6	118.7	99.5	91.8	114.7	115.9	90.1	93.9	63.7		High	High	High	High	High	High	High	High	High	High	High	High	0.0001773	3.747e-05	3.58
FALSE	High	[K].IPNSTIPALK.[R]	1xTMT6plex [K10]; 1xTMT6plex [N-Term]	0.000561158	0.000150228	1	2	1	A0A481BA38	A0A481BA38 [223-232]		0	1511.96												No Quan Values	High	High	High	High	High	High	High	High	High	High	Not Found	High	0.0001773	0.0002978	2.55
FALSE	High	[K].SPEELAALVK.[A]	1xTMT6plex [K10]; 1xTMT6plex [N-Term]	0.00203748	0.000150228	1	2	1	A0A5G2R7L5	A0A5G2R7L5 [83-92]		0	1514.92	76.8	79.2	60.5	60.2	78.7	80	45.3	85.6	82	89.3	362.5		High	High	High	High	High	High	High	High	High	High	High	High	0.0001773	0.001189	2.86
FALSE	High	[R].IQEGADELQK.[M]	1xTMT6plex [K10]; 1xTMT6plex [N-Term]	5.92624e-05	0.000150228	1	3	2	A0A5G2QQW3	A0A5G2QQW3 [103-112]		0	1588.89	106.6	114.5	89.7	80.6	105.1	70.8	95	81.6	120.9	99.8	135.4		High	High	High	High	High	High	High	High	High	High	High	High	0.0001773	2.629e-05	3.65
FALSE	High	[K].AMEIADALGK.[I]	1xTMT6plex [K10]; 1xTMT6plex [N-Term]	5.4667e-05	0.000150228	2	4	3	F1SM17; F1SM20	F1SM17 [601-610]; F1SM20 [319-328]		0	1476.85	116.6	107	106.4	105.1	91.5	96.3	102.1	78.1	88.5	88.9	119.5	Shared	High	High	High	High	High	High	High	High	High	High	High	High	0.0001773	2.416e-05	3.33
FALSE	High	[K].EYITPAQISK.[E]	1xTMT6plex [K10]; 1xTMT6plex [N-Term]	0.000103669	0.000150228	1	2	2	I3LUL6	I3LUL6 [55-64]		0	1607.94	97.2	100.3	97.2	108.1	101.2	94.7	96.4	123.6	82.2	85.3	113.8		High	High	High	High	High	High	High	High	High	High	High	High	0.0001773	4.809e-05	3.62
FALSE	High	[K].SLLTNLDEVK.[K]	1xTMT6plex [K10]; 1xTMT6plex [N-Term]	3.42697e-05	0.000150228	1	4	1	A0A287A5B4	A0A287A5B4 [554-563]		0	1589.95	102.6	112.7	102.4	87.5	102.4	121.9	102	114.4	116.1	137.9			High	High	High	High	High	High	High	High	High	High	Not Found	High	0.0001773	1.465e-05	3.86
FALSE	High	[K].GPDWILGEVK.[T]	1xTMT6plex [K10]; 1xTMT6plex [N-Term]	5.96051e-05	0.000150228	1	1	2	F1RVN1	F1RVN1 [72-81]		0	1571.92	107.8	93	92.7	79.7	89.9	82.8	118.1	66	103.3	88.9	177.8		High	High	High	High	High	High	High	High	High	High	High	High	0.0001773	2.656e-05	3.18
FALSE	High	[K].SLLSSLEEAK.[K]	1xTMT6plex [K10]; 1xTMT6plex [N-Term]	6.57428e-05	0.000150228	1	3	2	A0A5S8KLN1	A0A5S8KLN1 [70-79]		0	1534.91	93.1	105.5	103.7	99.3	109	96.2	89.1	80.3	97	81.4	145.4		High	High	High	High	High	High	High	High	High	High	High	High	0.0001773	2.95e-05	3.72
FALSE	High	[K].GPNVFQGYLK.[D]	1xTMT6plex [K10]; 1xTMT6plex [N-Term]	9.2913e-05	0.000150228	1	9	3	A0A287BMY7	A0A287BMY7 [513-522]		0	1580.92	121	116	111.7	108.4	107.1	97.8	118.3	90.7	116.7	112.4			High	High	High	High	High	High	High	High	High	High	Not Found	High	0.0001773	4.272e-05	3.38
FALSE	High	[R].SLIDGILTNK.[K]	1xTMT6plex [K10]; 1xTMT6plex [N-Term]	0.00372313	0.000150228	1	1	1	F1RW28	F1RW28 [245-254]		0	1531.95	123.9	104	131.9	105.6	74.4	93.6	123.5	143.6	93.9	105.5			High	High	High	High	High	High	High	High	High	High	Not Found	High	0.0001773	0.002277	3.18
FALSE	High	[K].SLGQWLQEEK.[V]	1xTMT6plex [K10]; 1xTMT6plex [N-Term]	5.34207e-05	0.000150228	1	2	7	A0A287B4L9	A0A287B4L9 [148-157]		0	1675.94	105.8	87.1	95.8	80.8	90.2	127.5	59.9	96.8	115.7	105.2	135.2		High	High	High	High	High	High	High	High	High	High	High	High	0.0001773	2.359e-05	3.56
FALSE	High	[R].AFAGPLSPSK.[A]	1xTMT6plex [K10]; 1xTMT6plex [N-Term]	0.0117068	0.00101324	1	1	1	I3LVP6	I3LVP6 [526-535]		0	1432.86												No Quan Values	High	High	High	High	High	High	High	High	High	High	High	High	0.0008214	0.007824	1.84
FALSE	High	[K].FLPEILALQK.[N]	1xTMT6plex [K10]; 1xTMT6plex [N-Term]	0.004272	0.000150228	1	1	2	I3LFU3	I3LFU3 [1658-1667]		0	1630.03	79.2	89.2	117.1	135.1	89.5	94.2	161.4	155.9	91.4	87			High	High	High	High	High	High	High	High	High	High	Not Found	High	0.0001773	0.002637	3
FALSE	High	[R].SIFIFDEMDK.[LM]	1xTMT6plex [K10]; 1xTMT6plex [N-Term]	6.27795e-05	0.000150228	1	3	2	A7YX22	A7YX22 [166-175]		0	1702.91	130.7	115.1	92.6	107.7	112.1	129.7	74	99.4	119.1	119.6			High	High	High	High	High	High	High	High	High	High	Not Found	High	0.0001773	2.8e-05	4.02
FALSE	High	[K].FLSHLVDGVK.[R]	1xTMT6plex [K10]; 1xTMT6plex [N-Term]	0.00100981	0.000150228	1	4	1	I3LJC4	I3LJC4 [312-321]		0	1572.95												No Quan Values	High	High	High	High	High	High	High	High	High	High	High	High	0.0001773	0.0005593	3.23
FALSE	High	[K].GFSLLTAEDK.[E]	1xTMT6plex [K10]; 1xTMT6plex [N-Term]	0.000584253	0.000150228	1	1	1	I3LDH3	I3LDH3 [183-192]		0	1538.88												No Quan Values	High	High	High	High	High	High	High	Not Found	High	High	High	High	0.0001773	0.0003097	2.44
FALSE	High	[R].NEFGEIQSDK.[S]	1xTMT6plex [K10]; 1xTMT6plex [N-Term]	3.05374e-05	0.000150228	1	2	1	A0A5G2R416	A0A5G2R416 [327-336]		0	1624.86												No Quan Values	High	High	High	High	High	High	High	High	High	High	High	High	0.0001773	1.29e-05	3.18
FALSE	High	[R].TLLFSALGEK.[E]	1xTMT6plex [K10]; 1xTMT6plex [N-Term]	0.000491509	0.000150228	1	3	2	A0A5G2QRM5	A0A5G2QRM5 [314-323]		0	1536.94	131.6	65.3	105.5	84.2	126.2	136.6	118.4	138.7	114.9	78.8			High	High	High	High	High	High	High	High	High	High	Not Found	High	0.0001773	0.0002574	3.37
FALSE	High	[K].EVDDFFEQEK.[N]	1xTMT6plex [K10]; 1xTMT6plex [N-Term]	4.73291e-05	0.000150228	1	5	2	F1SBI1	F1SBI1 [204-213]		0	1743.88	95	110.1	108	86.4	109.6	99	145.9	114.6	135	96.6			High	High	High	High	High	High	High	High	High	High	Not Found	High	0.0001773	2.07e-05	3.96
FALSE	High	[K].TLNDQTENQK.[S]	1xTMT6plex [K10]; 1xTMT6plex [N-Term]	0.0331297	0.00300858	1	3	1	F1SNZ1	F1SNZ1 [232-241]		0	1648.89												No Quan Values	High	High	Not Found	Not Found	High	High	Not Found	Not Found	High	High	Not Found	High	0.002327	0.02394	1.71
FALSE	High	[K].APPVQYIEGK.[AKDS]	1xTMT6plex [K10]; 1xTMT6plex [N-Term]	0.00131595	0.000150228	1	10	1	A0A287ACK8	A0A287ACK8 [595-604]		0	1559.92	72	71.3	87.4	112.3	98.7	79	83.1	85.6	70.5	81.6	258.4		High	High	High	High	High	High	High	High	High	High	High	High	0.0001773	0.0007432	2.89
FALSE	High	[K].APQLVAEAAK.[T]	1xTMT6plex [K10]; 1xTMT6plex [N-Term]	0.00011974	0.000150228	1	1	2	F1RZ24	F1RZ24 [445-454]		0	1455.89	92.2	110.4	83.6	137.1	112.4	104.3	86.6	133.6	120	119.7			High	High	High	High	High	High	High	High	High	High	Not Found	High	0.0001773	5.609e-05	3.21
FALSE	High	[R].YAELSEEDLK.[Q]	1xTMT6plex [K10]; 1xTMT6plex [N-Term]	0.00010248	0.000150228	1	4	2	F1SNB7	F1SNB7 [89-98]		0	1654.89	102.4	89.1	92.4	93.6	119	105.8	105.8	107.5	97.9	91.2	95.4		High	High	High	High	High	High	High	High	High	High	High	High	0.0001773	4.754e-05	2.52
FALSE	High	[K].FLQASEELLK.[Q]	1xTMT6plex [K10]; 1xTMT6plex [N-Term]	0.000105477	0.000150228	1	3	2	Q2EN76	Q2EN76 [40-49]		0	1635.97	124.3	127.9	97.1	111.9	116.2	91.8	108	97.6	121.5	103.7			High	High	High	High	High	High	High	High	High	High	Not Found	High	0.0001773	4.908e-05	3.95
FALSE	High	[K].LSALLPEPLK.[V]	1xTMT6plex [K10]; 1xTMT6plex [N-Term]	0.00112007	0.000150228	1	3	1	A0A287B213	A0A287B213 [152-161]		0	1538.99	101.7	73.8	95.2	84.9	83.6	112.5	85.2	120.4	104.8	98.9	139.1		High	High	High	High	High	High	High	High	High	High	High	High	0.0001773	0.0006233	2.97
FALSE	High	[K].SIQEIQELDKDDESLR.[K]	1xTMT6plex [K10]; 1xTMT6plex [N-Term]	5.46969e-08	0.000150228	1	3	2	A0A287AQC2	A0A287AQC2 [34-49]		1	2376.27	96.1	112.2	91.4	121	100	108.1	118	65.8	96.9	89.1	101.2		High	High	High	High	High	High	High	High	High	High	High	High	0.0001773	1.421e-08	4.08
FALSE	High	[K].SLQETTQSFK.[L]	1xTMT6plex [K10]; 1xTMT6plex [N-Term]	0.000149928	0.000150228	1	4	1	A0A5G2QPV3	A0A5G2QPV3 [388-397]		0	1626.91	98.1	115.6	122	112.8	116.2	94.7	110.2	118.8	109.6	102.1			High	High	High	High	High	High	High	High	High	High	Not Found	High	0.0001773	7.164e-05	3.89
FALSE	High	[K].GIDEGPEGLK.[L]	1xTMT6plex [K10]; 1xTMT6plex [N-Term]	0.000394849	0.000150228	1	2	1	I3LLU0	I3LLU0 [123-132]		0	1472.84	134.8	134.9	110.6	69.1	97.3	107.3	97.6	104.9	105.6	137.8			High	High	High	High	High	High	High	High	High	High	Not Found	High	0.0001773	0.000203	2.21
FALSE	High	[K].AINPINTFTK.[F]	1xTMT6plex [K10]; 1xTMT6plex [N-Term]	3.98118e-05	0.000150228	1	3	2	A0A5G2QDJ1	A0A5G2QDJ1 [412-421]		0	1576.95												No Quan Values	High	High	High	High	High	High	High	High	High	High	Not Found	High	0.0001773	1.722e-05	3.19
FALSE	High	[K].SNPDIQNFMK.[Q]	1xTMT6plex [K10]; 1xTMT6plex [N-Term]	0.00145119	0.000150228	1	2	2	A0A287AM59	A0A287AM59 [347-356]		0	1651.89	100.9	98.3	102.3	95	94.4	100.9	96.4	108.7	109.4	96.8	96.9		High	High	High	High	High	High	High	High	High	High	High	High	0.0001773	0.0008263	1.97
FALSE	High	[K].FFDAYHDVMK.[Q]	1xTMT6plex [K10]; 1xTMT6plex [N-Term]	0.00263868	0.000150228	1	1	1	I3LHQ6	I3LHQ6 [242-251]		0	1730.9	129.8	87.2	116.9	114	103.3	113	92.3	147.2	95.5	100.9			High	High	High	High	High	High	High	High	High	High	Not Found	High	0.0001773	0.00157	3.55
FALSE	High	[K].FEIFPTSITK.[D]	1xTMT6plex [K10]; 1xTMT6plex [N-Term]	0.0188878	0.0019727	1	4	2	A0A286ZRB6	A0A286ZRB6 [77-86]		0	1640.97	116.1	98.8	172.1	122.7	109.8	131.9	97.6	82.2	76.5	92.2			High	High	High	High	High	High	High	High	High	High	Not Found	High	0.001545	0.01308	2.17
FALSE	High	[R].SNFGYNIPLK.[H]	1xTMT6plex [K10]; 1xTMT6plex [N-Term]	8.6204e-05	0.000150228	1	3	2	A0A5G2R2Y1	A0A5G2R2Y1 [101-110]		0	1610.93	110.9	127.1	102.1	128	105.5	118	84.7	92.8	115.9	115.1			High	High	High	High	High	High	High	High	High	High	Not Found	High	0.0001773	3.954e-05	3.18
FALSE	High	[K].FEEFQNTLSK.[S]	1xTMT6plex [K10]; 1xTMT6plex [N-Term]	0.000159743	0.000150228	1	3	1	A0A287BAM9	A0A287BAM9 [480-489]		0	1700.93	103.5	96.9	89.6	104.2	101.6	94.5	99.8	98.9	95.1	84.5	131.4		High	High	High	High	High	High	High	High	High	High	High	High	0.0001773	7.672e-05	3.44
FALSE	High	[K].LYGEFADPFK.[L]	1xTMT6plex [K10]; 1xTMT6plex [N-Term]	0.00355622	0.000150228	1	5	1	A0A5G2QL53	A0A5G2QL53 [1124-1133]		0	1644.9												No Quan Values	High	High	High	High	High	High	High	High	High	High	High	High	0.0001773	0.002163	2.73
FALSE	High	[K].YEELQSLAGK.[H]	1xTMT6plex [K10]; 1xTMT6plex [N-Term]	7.6816e-05	0.000150228	2	3	2	A0A287A8E9; A0A287ARG4	A0A287A8E9 [239-248]; A0A287ARG4 [294-303]		0	1595.9	108.8	102	73.8	103.7	108.9	94	96.8	89	105.1	85	132.8	Shared	High	High	High	High	High	High	High	High	High	High	High	High	0.0001773	3.488e-05	4.12
FALSE	High	[K].THTVSFLQPK.[G]	1xTMT6plex [K10]; 1xTMT6plex [N-Term]	0.000164414	0.000150228	1	4	2	I3LMQ0	I3LMQ0 [109-118]		0	1615.96	58.5	88.2	81.2	117.1	68.7	75.9	88	90.4	79.9	75.5	276.5		High	High	High	High	High	High	High	High	High	High	High	High	0.0001773	7.913e-05	3.88
FALSE	High	[K].YEFEQDLSEK.[L]	1xTMT6plex [K10]; 1xTMT6plex [N-Term]	0.00694348	0.000375314	1	5	1	A0A287AMM6	A0A287AMM6 [495-504]		0	1745.9	67.1	68.5	96.7	71.8	77.4	85.2	96.3	100.3	83.7	84.1	268.9		High	High	High	High	High	High	High	High	High	High	High	High	0.0003444	0.004464	3.34
FALSE	High	[K].LTWELQEHVK.[R]	1xTMT6plex [K10]; 1xTMT6plex [N-Term]	2.2627e-05	0.000150228	1	2	1	A0A287A7W3	A0A287A7W3 [484-493]		0	1741	126.1	112.3	101.3	89.9	98.8	140.9	107.6	101.3	123.2	98.7			High	High	High	High	High	High	High	High	High	High	Not Found	High	0.0001773	9.358e-06	3.86
FALSE	High	[K].FLDGIYVSEK.[G]	1xTMT6plex [K10]; 1xTMT6plex [N-Term]	0.000114343	0.000150228	1	2	1	A0A287AW71	A0A287AW71 [175-184]		0	1628.93	118.1	112.4	96.2	96.5	121.1	104.6	123	114.8	110.5	102.7			High	High	High	High	High	High	High	High	High	High	Not Found	High	0.0001773	5.345e-05	3.56
FALSE	High	[R].LSLNIDPDAK.[V]	1xTMT6plex [K10]; 1xTMT6plex [N-Term]	0.000383633	0.000150228	1	3	2	Q29092	Q29092 [745-754]		0	1543.91	103.4	83	101.3	61.4	82.5	85.5	103.9	76.7	76.4	96.9	228.9		High	High	High	High	High	High	High	High	High	High	High	High	0.0001773	0.0001965	3.13
FALSE	High	[K].ALTEELAALK.[R]	1xTMT6plex [K10]; 1xTMT6plex [N-Term]	0.000126117	0.000150228	1	4	1	A0A5G2QNX0	A0A5G2QNX0 [154-163]		0	1516.94	121	99.8	129.8	126.1	91	112.2	98.7	124.8	93.6	103			High	High	High	High	High	High	High	High	High	High	Not Found	High	0.0001773	5.951e-05	3.46
FALSE	High	[R].YVTSILDDAK.[I]	1xTMT6plex [K10]; 1xTMT6plex [N-Term]	0.000159743	0.000150228	1	3	1	I3LFP6	I3LFP6 [46-55]		0	1582.91	84.6	85.3	85.4	95.5	91.3	90.7	102.1	112.3	85.1	82.5	185.2		High	High	High	High	High	High	High	High	High	High	High	High	0.0001773	7.667e-05	3.28
FALSE	High	[R].ALGFPLERPK.[S]	1xTMT6plex [K10]; 1xTMT6plex [N-Term]	0.00227258	0.000150228	1	2	1	P00889	P00889 [441-450]		0	1585.98	95.3	80.6	120	82.4	90.9	123.6	62.8	70	108.6	90.1	175.8		High	High	High	High	High	High	High	High	High	High	High	High	0.0001773	0.001339	3.06
FALSE	High	[K].NDVNVEFSEK.[E]	1xTMT6plex [K10]; 1xTMT6plex [N-Term]	8.42388e-05	0.000150228	1	2	1	A0A5G2QN18	A0A5G2QN18 [163-172]		0	1638.87	104.7	122.3	120.5	96.3	111.6	105	116.1	120.9	110.8	91.8			High	High	High	High	High	High	High	High	High	High	Not Found	High	0.0001773	3.858e-05	3.43
FALSE	High	[R].AADEVLAEAK.[K]	1xTMT6plex [K10]; 1xTMT6plex [N-Term]	6.72766e-05	0.000150228	1	3	1	F1SAB0	F1SAB0 [127-136]		0	1474.85	127.8	112.3	119.2	113.6	132.1	116	88.1	75.2	115.7	100			High	High	High	High	High	High	High	High	High	High	Not Found	High	0.0001773	3.014e-05	3.04
FALSE	High	[K].GMITFEGLEK.[A]	1xTMT6plex [K10]; 1xTMT6plex [N-Term]	6.84503e-05	0.000150228	1	2	2	A0A286ZI26	A0A286ZI26 [165-174]		0	1582.89	131.2	130.5	85.6	113.7	103.2	106	117.8	96.3	111.1	104.7			High	High	High	High	High	High	High	High	High	High	Not Found	High	0.0001773	3.074e-05	3.85
FALSE	High	[K].GHLEIALLEK.[H]	1xTMT6plex [K10]; 1xTMT6plex [N-Term]	0.000574241	0.000150228	1	4	1	A0A287B2L6	A0A287B2L6 [108-117]		0	1580.98	95.6	78.3	53	107.4	70.7	87.9	66.7		72.9	72.1	395.3		High	High	High	High	High	High	High	Not Found	High	High	High	High	0.0001773	0.0003039	3.96
FALSE	High	[K].SAVGFDYQGK.[T]	1xTMT6plex [K10]; 1xTMT6plex [N-Term]	5.40403e-05	0.000150228	1	5	1	A0A287BKR0	A0A287BKR0 [208-217]		0	1529.84												No Quan Values	High	High	High	High	High	High	High	High	High	High	High	High	0.0001773	2.387e-05	3.67
FALSE	High	[R].FLTFDSAEGK.[A]	1xTMT6plex [K10]; 1xTMT6plex [N-Term]	0.000184506	0.000150228	1	4	2	A0A287B5Q3	A0A287B5Q3 [119-128]		0	1572.87	82.6	82.5	82.8	86.2	87.2	114.5	99.8	86.5	98.9	94.9	184.1		High	High	High	High	High	High	High	High	High	High	High	High	0.0001773	8.984e-05	2.84
FALSE	High	[K].NFDFEDVFVK.[I]	1xTMT6plex [K10]; 1xTMT6plex [N-Term]	6.80568e-05	0.000150228	1	2	2	A0A287AE88	A0A287AE88 [133-142]		0	1717.92	129.2	109.5	108.8	78.7	114.3	105.9	133.2	74.6	147.2	98.4			High	High	High	High	High	High	High	High	High	High	Not Found	High	0.0001773	3.057e-05	3.77
FALSE	High	[R].WQLYAAQSTK.[S]	1xTMT6plex [K10]; 1xTMT6plex [N-Term]	0.000797439	0.000150228	1	4	1	A0A5G2R8L3	A0A5G2R8L3 [306-315]		0	1653.94												No Quan Values	High	High	High	High	High	High	High	High	High	High	Not Found	High	0.0001773	0.0004329	2.66
FALSE	High	[R].EQDLQLEELK.[Q]	1xTMT6plex [K10]; 1xTMT6plex [N-Term]	0.000975515	0.000150228	1	6	2	A0A5G2R5V7	A0A5G2R5V7 [665-674]		0	1702.96	103.6	112.7	107.7	119.6	106.5	101.3	100.8	118.2	109.1	120.6			High	High	High	High	High	High	High	High	High	High	Not Found	High	0.0001773	0.0005386	3.29
FALSE	High	[K].SEMNYIDGEK.[V]	1xTMT6plex [K10]; 1xTMT6plex [N-Term]	0.00033795	0.000150228	1	9	1	A0A286ZJT5	A0A286ZJT5 [470-479]		0	1643.84	81.2	115.6	95.8	110.7	126.4	84.1	107	122.2	106.9	150.1			High	High	High	High	High	High	High	High	High	High	Not Found	High	0.0001773	0.0001715	3.01
FALSE	High	[R].SSTSEGLLIK.[I]	1xTMT6plex [K10]; 1xTMT6plex [N-Term]	0.0008644	0.000150228	1	2	1	A0A287AF82	A0A287AF82 [276-285]		0	1492.9	85.7	89.1	122.8	103	84.6	79.3	97	93	89.6	79	176.9		High	High	High	High	High	High	High	High	High	High	High	High	0.0001773	0.0004732	2.93
FALSE	High	[R].IYHSHIDAPK.[D]	1xTMT6plex [K10]; 1xTMT6plex [N-Term]	0.000103073	0.000150228	1	5	2	A0A5G2QW05	A0A5G2QW05 [178-187]		0	1638.94	110.3	95.6	110.1	116.6	97.1	97.6	75.7	100.1	101.4	95.2	100.4		High	High	High	High	High	High	High	High	High	High	High	High	0.0001773	4.773e-05	3.66
FALSE	High	[K].EQAALQEGHK.[L]	1xTMT6plex [K10]; 1xTMT6plex [N-Term]	5.10128e-05	0.000150228	1	1	1	A0A286ZW93	A0A286ZW93 [284-293]		0	1568.88	118.1	102.4	78.5	116	117.7	89.9	138.1	82.9	120.9	135.5			High	High	High	High	High	High	High	High	High	High	Not Found	High	0.0001773	2.249e-05	4.07
FALSE	High	[K].TQEQLTPLVK.[K]	1xTMT6plex [K10]; 1xTMT6plex [N-Term]	0.000127579	0.000150228	1	1	2	A0A481BCM9	A0A481BCM9 [68-77]		0	1614.98	98.4	113.1	98	114.3	115.6	83.4	121.2	136.3	122.6	97.1			High	High	High	High	High	High	High	High	High	High	Not Found	High	0.0001773	6.025e-05	3.08
FALSE	High	[K].HAEMVHTGLK.[LE]	1xTMT6plex [K10]; 1xTMT6plex [N-Term]	0.000580896	0.000150228	1	2	1	F1SMC0	F1SMC0 [72-81]		0	1580.9	65.2	63	81.3	90.7	65.8	72.6	73.8	104.7	75.8	68.7	338.3		High	High	High	High	High	High	High	High	High	High	High	High	0.0001773	0.0003076	3.85
FALSE	High	[K].LQNLQLQPSK.[A]	1xTMT6plex [K10]; 1xTMT6plex [N-Term]	0.000385851	0.000150228	1	2	4	F1S762	F1S762 [496-505]		0	1626.99	95.8	86	127.7	78.2	88.1	82.4	88.5	113.8	117.4	149.2	73.1		High	High	High	High	High	High	High	High	High	High	High	High	0.0001773	0.0001989	3.56
FALSE	High	[K].SEMTPEELQK.[R]	1xTMT6plex [K10]; 1xTMT6plex [N-Term]	0.000752805	0.000150228	1	3	2	A0A287BQU7	A0A287BQU7 [9-18]		0	1649.88	110	117.5	91	109.2	115	102.5	96	125.8	118.9	114.1			High	High	High	High	High	High	High	High	High	High	Not Found	High	0.0001773	0.0004076	3.37
FALSE	High	[K].NHEEEISALK.[G]	1xTMT6plex [K10]; 1xTMT6plex [N-Term]	3.58874e-05	0.000150228	1	2	1	A0A287BF12	A0A287BF12 [295-304]		0	1627.91	97.7	153.2	67.9	126.6	122.5	174.8	74.1	107.8	71.8	103.6			High	High	High	High	High	High	High	High	High	High	Not Found	High	0.0001773	1.541e-05	4.17
FALSE	High	[K].TQPILDILLK.[N]	1xTMT6plex [K10]; 1xTMT6plex [N-Term]	0.019533	0.0019727	1	2	1	A0A287AUZ3	A0A287AUZ3 [267-276]		0	1612.04	87.6	98.4	93.2	143.9	99.9	100.2	98.7	165.5	112.9	99.7			High	High	High	High	High	High	High	High	High	High	Not Found	High	0.001545	0.01355	3.05
FALSE	High	[K].EPGTVALVNK.[V]	1xTMT6plex [K10]; 1xTMT6plex [N-Term]	0.000739908	0.000150228	1	1	2	A0A287AD92	A0A287AD92 [186-195]		0	1485.9	96	92.8	93.8	104.9	90.3	102.6	112.9	110.6	96.4	93.2	106.4		High	High	High	High	High	High	High	High	High	High	High	High	0.0001773	0.0003993	3.02
FALSE	High	[K].LYAVHQEGNK.[N]	1xTMT6plex [K10]; 1xTMT6plex [N-Term]	0.00181616	0.000150228	1	1	2	I3LCA2	I3LCA2 [468-477]		0	1616.92	105.1	92.8	60.6	95.8	93.1	115.4	81.2	50.5	104.1	93.2	208.2		High	High	High	High	High	High	High	High	High	High	High	High	0.0001773	0.001052	3.08
FALSE	High	[K].TSEDISQASK.[Y]	1xTMT6plex [K10]; 1xTMT6plex [N-Term]	5.13077e-05	0.000150228	1	9	1	A0A287ARU8	A0A287ARU8 [366-375]		0	1523.83	99.9	95.5	152.5	116.5	135.9	74.4	130	86	112.7	96.4			High	High	High	High	High	High	High	High	High	High	Not Found	High	0.0001773	2.265e-05	3.31
FALSE	High	[K].IQLEQVQEWK.[S]	1xTMT6plex [K10]; 1xTMT6plex [N-Term]	5.4667e-05	0.000150228	1	9	2	A0A5G2RFF7	A0A5G2RFF7 [240-249]		0	1759.02	91.9	97.3	110.1	86.1	95.1	95.4	105.5	106	98.5	99.7	114.5		High	High	High	High	High	High	High	High	High	High	High	High	0.0001773	2.411e-05	3.51
FALSE	High	[K].EMFDEVSYEK.[G]	1xTMT6plex [K10]; 1xTMT6plex [N-Term]	0.000413478	0.000150228	1	1	2	K7GLU6	K7GLU6 [412-421]		0	1734.87	106.2	105.1	120.8	125.5	96	104.6	90.5	114	106.7	130.7			High	High	High	High	High	High	High	High	High	High	Not Found	High	0.0001773	0.0002138	2.22
FALSE	High	[R].ASSEMTFYQK.[K]	1xTMT6plex [K10]; 1xTMT6plex [N-Term]	0.000106087	0.000150228	1	2	1	F1S9B6	F1S9B6 [193-202]		0	1649.86	98.8	110.9	92.1	107	95.5	80.2	85.3	82.9	78	86.6	182.6		High	High	High	High	High	High	High	High	High	High	High	High	0.0001773	4.926e-05	4.05
FALSE	High	[QR].SAVGFEYQGK.[T]	1xTMT6plex [K10]; 1xTMT6plex [N-Term]	0.000117011	0.000150228	1	4	2	A0A287BKR0	A0A287BKR0 [171-180]; [245-254]		0	1543.85	98.3	122.3	106.4	108	155.2	97.4	122.3	84.1	101.8	104.2			High	High	High	High	High	High	High	High	High	High	Not Found	High	0.0001773	5.479e-05	3.64
FALSE	High	[R].IQELEDLLAK.[E]	1xTMT6plex [K10]; 1xTMT6plex [N-Term]	0.000155204	0.000150228	1	3	2	A0A5G2R367	A0A5G2R367 [321-330]		0	1629.98	93	148.1		153.4	104.2	125.4	92.2	148.3	109.8	125.7			High	High	High	High	High	High	High	High	High	High	Not Found	High	0.0001773	7.433e-05	3.69
FALSE	High	[K].HDNWDLTPLK.[V]	1xTMT6plex [K10]; 1xTMT6plex [N-Term]	0.000225751	0.000150228	1	2	1	A9XLQ9	A9XLQ9 [176-185]		0	1696.94	92	76.4	113.3	123.5	106.1	53.4	70.7		116.2	41.9	306.5		High	High	High	High	High	High	High	Not Found	High	High	High	High	0.0001773	0.0001111	3.89
FALSE	High	[K].TLQGSELSVK.[C]	1xTMT6plex [K10]; 1xTMT6plex [N-Term]	9.39905e-05	0.000150228	1	1	1	F1SRK1	F1SRK1 [1835-1844]		0	1519.91												No Quan Values	High	High	High	High	High	High	High	High	High	High	Not Found	High	0.0001773	4.335e-05	3.12
FALSE	High	[K].GYEPDPSITK.[L]	1xTMT6plex [K10]; 1xTMT6plex [N-Term]	0.000263766	0.000150228	1	3	1	O19072	O19072 [196-205]		0	1564.86	97.7	101.5	84.7	92.6	81.1	129.1	80	98	104.5	86.5	144.4		High	High	High	High	High	High	High	High	High	High	High	High	0.0001773	0.0001315	3.05
FALSE	High	[R].TAQDALTSVK.[E]	1xTMT6plex [K10]; 1xTMT6plex [N-Term]	7.59354e-05	0.000150228	1	3	1	A0A5G2QLU1	A0A5G2QLU1 [145-154]		0	1491.88	90	122.3	86.2	91	94.5	96.9	113.6	129.3	120.4	155.8			High	High	High	High	High	High	High	High	High	High	Not Found	High	0.0001773	3.449e-05	3.5
FALSE	High	[K].AEVLWLMGAK.[S]	1xTMT6plex [K10]; 1xTMT6plex [N-Term]	4.62501e-05	0.000150228	1	3	1	A0A287ATC4	A0A287ATC4 [737-746]		0	1575.93	87.8	96.2	103.9	98.7	110.4	98.4	140.1	150.5	111	102.9			High	High	High	High	High	High	High	High	High	High	Not Found	High	0.0001773	2.015e-05	4.27
FALSE	High	[K].GTEVQVDDIK.[R]	1xTMT6plex [K10]; 1xTMT6plex [N-Term]	2.96696e-05	0.000150228	1	3	1	A0A481C216	A0A481C216 [418-427]		0	1561.88	110.8	101	104.6	123.7	112.7	115.8	114.4	105.5	109.5	102			High	High	High	High	High	High	High	High	High	High	Not Found	High	0.0001773	1.25e-05	3.05
FALSE	High	[R].AESLVDALSK.[H]	1xTMT6plex [K10]; 1xTMT6plex [N-Term]	8.87251e-05	0.000150228	2	2	2	A0A287BAZ8; F1SLX5	A0A287BAZ8 [846-855]; F1SLX5 [770-779]		0	1490.88	102	74.7	107.6	77.9	75.1	105.9	101.3	103.5	106.1	95.9	150	Shared	High	High	High	High	High	High	High	High	High	High	High	High	0.0001773	4.083e-05	2.75
FALSE	High	[K].ISTVELEDFKR.[Y]	1xTMT6plex [K10]; 1xTMT6plex [N-Term]	0.0120423	0.00101324	1	1	1	F1SUE4	F1SUE4 [243-253]		1	1795.04	97.1	103.9	172.6	148	88.4	82.3	89.1	119.9	90.2	108.3			High	High	High	High	High	High	High	High	High	High	Not Found	High	0.0008214	0.008052	2.38
FALSE	High	[K].ALELDSNNEK.[G]	1xTMT6plex [K10]; 1xTMT6plex [N-Term]	3.40727e-05	0.000150228	1	1	1	A0A5G2QVN7	A0A5G2QVN7 [345-354]		0	1590.87	95.2	116.1	98.6	93.3	102.4	79.1	104.2	84.8	99.7	83.4	143		High	High	High	High	High	High	High	High	High	High	High	High	0.0001773	1.453e-05	3.37
FALSE	High	[R].SGEPQTFTLK.[F]	1xTMT6plex [K10]; 1xTMT6plex [N-Term]	0.000231016	0.000150228	1	5	1	Q9GLP0	Q9GLP0 [125-134]		0	1565.89	136	144.7		101.1	133.7	140.5	106.2	94	115.8	128			High	High	Not Found	High	High	High	High	High	High	High	Not Found	High	0.0001773	0.0001142	2.13
FALSE	High	[K].ALEEPANDIKEDAVAPR.[T]	1xTMT6plex [K10]; 1xTMT6plex [N-Term]	6.52648e-07	0.000150228	1	2	1	F1S798	F1S798 [281-297]		1	2296.25	94.9	106.3	75.1	88.7	99.3	106.5	133.9	116.2	111	168.1			High	High	High	High	High	High	High	High	High	High	Not Found	High	0.0001773	2.057e-07	2.91
FALSE	High	[K].GTVLLDLPEK.[S]	1xTMT6plex [K10]; 1xTMT6plex [N-Term]	0.00120017	0.000150228	1	1	2	K7GR72	K7GR72 [123-132]		0	1542.95	75.9	92.8	94.4	71.2	121.8	145.9	92.7	142.6	91.7	171			High	High	High	High	High	High	High	High	High	High	Not Found	High	0.0001773	0.0006742	2.82
FALSE	High	[K].LSVEGFAVDK.[M]	1xTMT6plex [K10]; 1xTMT6plex [N-Term]	5.22029e-05	0.000150228	1	4	1	A0A5G2R745	A0A5G2R745 [879-888]		0	1522.89	97.3	115.4	82.5	103.1	93.4	108.4	88.7	85	96	87.7	142.5		High	High	High	High	High	High	High	High	High	High	High	High	0.0001773	2.296e-05	3.89
FALSE	High	[R].FQDVLMSLAK.[A]	1xTMT6plex [K10]; 1xTMT6plex [N-Term]	5.59424e-05	0.000150228	1	3	1	A0A287B272	A0A287B272 [667-676]		0	1609.94	76.3	109.9	94	103.7	101.5	98.1	90.4	93.9	116.8	93.7	121.9		High	High	High	High	High	High	High	High	High	High	High	High	0.0001773	2.473e-05	3.57
FALSE	High	[R].WVLQELSLNK.[L]	1xTMT6plex [K10]; 1xTMT6plex [N-Term]	5.59424e-05	0.000150228	1	1	2	A0A481BA38	A0A481BA38 [21-30]		0	1688.01	126.2	99.9		164.2	93	102	158.1	171.4	92.8	92.3			High	High	High	High	High	High	High	High	High	High	High	High	0.0001773	2.472e-05	3.38
FALSE	High	[R].SFQVADEAEK.[Y]	1xTMT6plex [K10]; 1xTMT6plex [N-Term]	5.79114e-05	0.000150228	1	4	1	A0A5K1UZA2	A0A5K1UZA2 [325-334]		0	1581.85	88.1	89.9	102.6	114.1	57	167	67.3	163.6	72.4	178			High	High	High	High	High	High	High	High	High	High	Not Found	High	0.0001773	2.566e-05	3.83
FALSE	High	[R].ESLPPEQFEK.[Y]	1xTMT6plex [K10]; 1xTMT6plex [N-Term]	0.00118644	0.000150228	1	3	2	I3LRG2	I3LRG2 [180-189]		0	1661.92	115.9	107.6	97.7	130.4	118	109	99	97.6	112.1	112.7			High	High	High	High	High	High	High	High	High	High	Not Found	High	0.0001773	0.000665	3.23
FALSE	High	[K].LSVEGSEEDKSQTSVNR.[A]	1xTMT6plex [K10]; 1xTMT6plex [N-Term]	1.23513e-05	0.000150228	1	6	1	F1RWA8	F1RWA8 [18-34]		1	2323.21	77.1	102.7	93.8	67.5	77.9	67.6	123.3	59.8	100.4	51	278.8		High	High	High	High	High	High	High	High	High	High	High	High	0.0001773	4.867e-06	2.31
FALSE	High	[R].SFESNLNTYK.[R]	1xTMT6plex [K10]; 1xTMT6plex [N-Term]	0.000171184	0.000150228	1	3	1	F1RX49	F1RX49 [431-440]		0	1660.89	83	96	107.1	95	90.2	95.6	107	67	109.4	92.1	157.5		High	High	High	High	High	High	High	High	High	High	High	High	0.0001773	8.247e-05	2.01
FALSE	High	[R].ESGQAEPLQK.[E]	1xTMT6plex [K10]; 1xTMT6plex [N-Term]	0.00026225	0.000150228	1	1	2	F1RMJ4	F1RMJ4 [411-420]		0	1544.87	109.4	119.7	65.5	104.2	108.4	132.4	84.6	129.7	100.9	145.2			High	High	High	High	High	High	High	High	High	High	High	High	0.0001773	0.000131	3.07
FALSE	High	[K].GEVFNELVGK.[Q]	1xTMT6plex [K10]; 1xTMT6plex [N-Term]	0.000214338	0.000150228	1	5	2	Q9GLP0	Q9GLP0 [229-238]		0	1549.9	83.2	89.5	80.9	78.8	93.8	98.3	97.2	121.1	89	85.5	182.6		High	High	High	High	High	High	High	High	High	High	High	High	0.0001773	0.0001056	3.34
FALSE	High	[K].GWMVGFEEHK.[Q]	1xTMT6plex [K10]; 1xTMT6plex [N-Term]	8.39354e-06	0.000150228	1	5	1	A0A5G2QZY1	A0A5G2QZY1 [1865-1874]		0	1677.88												No Quan Values	High	High	High	High	High	High	High	High	High	High	Not Found	High	0.0001773	3.208e-06	4.28
FALSE	High	[K].WSTPSGASWK.[T]	1xTMT6plex [K10]; 1xTMT6plex [N-Term]	0.00289258	0.000150228	1	3	3	I3LJ48	I3LJ48 [289-298]		0	1564.85	106.7	74.9	97.1	92.2	82.6	70.3	76.4	55.2	86.5	118	240.2		High	High	High	High	High	High	High	High	High	High	High	High	0.0001773	0.001741	3.52
FALSE	High	[K].MTVVSAVPGK.[V]	1xTMT6plex [K10]; 1xTMT6plex [N-Term]	0.000151666	0.000150228	1	1	2	F1RUE0	F1RUE0 [28-37]		0	1446.88	158.7	88.5	112.8	36.5	118.1	118.1	81	87	114.9	86.6	97.9		High	High	High	High	High	High	High	High	High	High	High	High	0.0001773	7.26e-05	2.71
FALSE	High	[K].WTTTQYTEAK.[A]	1xTMT6plex [K10]; 1xTMT6plex [N-Term]	0.000112383	0.000150228	1	6	2	A0A286ZP70	A0A286ZP70 [435-444]		0	1686.91	103.4	69.1	95.5	73.4	81.8	93.8	91	88.3	101.4	74.4	228		High	High	High	High	High	High	High	High	High	High	High	High	0.0001773	5.266e-05	4.32
FALSE	High	[K].GQALPDVVAK.[Y]	1xTMT6plex [K10]; 1xTMT6plex [N-Term]	6.84503e-05	0.000150228	1	2	3	A0A286ZYU8	A0A286ZYU8 [63-72]		0	1455.89	105	119.8	82.9	131.7	95.1	111.9	78.5	103.5	85.2	90.7	95.7		High	High	High	High	High	High	High	High	High	High	High	High	0.0001773	3.075e-05	3.25
FALSE	High	[R].ATNDSVVADK.[S]	1xTMT6plex [K10]; 1xTMT6plex [N-Term]	6.27795e-05	0.000150228	1	2	1	A0A287BRV0	A0A287BRV0 [82-91]		0	1477.83	109.1	94.6		93.1	92.4	92.7	102.2	92	100.2	90	233.8		High	High	Not Found	High	High	High	High	High	High	High	High	High	0.0001773	2.798e-05	2.71
FALSE	High	[K].LLGQELDPLK.[N]	1xTMT6plex [K10]; 1xTMT6plex [N-Term]	0.00124952	0.000150228	1	5	2	A0A5G2R265	A0A5G2R265 [117-126]		0	1583.98	114.4	63.8	109.8	81.3	84.6	96.6	86.6	118.9	91.9	82.6	169.4		High	High	High	High	High	High	High	High	High	High	High	High	0.0001773	0.0007025	3.63
FALSE	High	[K].QDLQDLLIAK.[E]	1xTMT6plex [K10]; 1xTMT6plex [N-Term]	7.77068e-05	0.000150228	1	3	2	A0A287A1C8	A0A287A1C8 [729-738]		0	1614.98	107.4	111.9	88.1	111	110.8	103.9	92.1	111.1	104.7	78.9	79.9		High	High	High	High	High	High	High	High	High	High	High	High	0.0001773	3.526e-05	4.43
FALSE	High	[K].IINADSEDPK.[Y]	1xTMT6plex [K10]; 1xTMT6plex [N-Term]	6.46155e-05	0.000150228	1	2	2	A0A287BR45	A0A287BR45 [61-70]		0	1559.87	82.5	89.2	114.4	107.2	95.8	78.1	102.5	93.2	79.7	74.7	182.6		High	High	High	High	High	High	High	High	High	High	High	High	0.0001773	2.897e-05	3.17
FALSE	High	[R].QETHQQLADK.[K]	1xTMT6plex [K10]; 1xTMT6plex [N-Term]	0.00385341	0.000150228	1	6	1	A0A287AC32	A0A287AC32 [349-358]		0	1655.91	153.5	166.5			200.9	197.3			201.4	180.3			High	High	Not Found	Not Found	High	High	Not Found	Not Found	High	High	Not Found	High	0.0001773	0.002362	2.5
FALSE	High	[K].QETHTMEATK.[L]	1xTMT6plex [K10]; 1xTMT6plex [N-Term]	0.00136218	0.000150228	1	3	1	A0A287B0P0	A0A287B0P0 [435-444]		0	1633.86	120.8	98.9	135.8	106.8	111.8	110.8	106.6	105	124	79.6			High	High	High	High	High	High	High	High	High	High	Not Found	High	0.0001773	0.0007705	3.24
FALSE	High	[K].LLEPVLLLGK.[E]	1xTMT6plex [K10]; 1xTMT6plex [N-Term]	0.000520661	0.000150228	1	3	2	K7GKC0	K7GKC0 [17-26]		0	1553.04	115.7	110.5	85.5	87.6	110.6	84.3	106.9	93	107.1	124.4	74.3		High	High	High	High	High	High	High	High	High	High	High	High	0.0001773	0.0002746	3.43
FALSE	High	[K].YSGVLSSIGK.[I]	1xTMT6plex [K10]; 1xTMT6plex [N-Term]	0.000135932	0.000150228	1	2	3	A0A5G2R805	A0A5G2R805 [233-242]		0	1468.88	95.4	86.9	95.2	97.8	86.5	86.5	125	78.1	106.9	97.6	144.1		High	High	High	High	High	High	High	High	High	High	High	High	0.0001773	6.46e-05	3.37
FALSE	High	[K].VTFNSALAQK.[E]	1xTMT6plex [K10]; 1xTMT6plex [N-Term]	0.000251879	0.000150228	1	3	1	F1RK12	F1RK12 [4-13]		0	1536.91	74.2	83.7	98.9	82	73.4	81.7	108	85.3	80.4	98.2	234.1		High	High	High	High	High	High	High	High	High	High	High	High	0.0001773	0.0001252	3.04
FALSE	High	[R].VLGLLDAHLK.[T]	1xTMT6plex [K10]; 1xTMT6plex [N-Term]	7.06034e-06	0.000150228	1	2	1	Q29387	Q29387 [133-142]		0	1536.99	79.8	99.7	70.7	98.4	110.1	86.9	110.8	82.7	85.4	74.8	200.7		High	High	High	High	High	High	High	High	High	High	High	High	0.0001773	2.676e-06	3.9
FALSE	High	[K].VPVSVNLQAK.[N]	1xTMT6plex [K10]; 1xTMT6plex [N-Term]	0.00339675	0.000150228	1	2	1	I3LG73	I3LG73 [129-138]		0	1512.95												No Quan Values	High	High	High	High	High	High	High	High	High	High	Not Found	High	0.0001773	0.002065	2.51
FALSE	High	[R].ILELESHLAK.[K]	1xTMT6plex [K10]; 1xTMT6plex [N-Term]	0.000438006	0.000150228	1	3	1	A0A5G2R300	A0A5G2R300 [856-865]		0	1610.99												No Quan Values	High	High	Not Found	High	High	High	High	High	High	High	Not Found	High	0.0001773	0.0002275	3.45
FALSE	High	[K].QDLPGALSSK.[A]	1xTMT6plex [K10]; 1xTMT6plex [N-Term]	0.0338695	0.00300858	1	1	1	A0A287B226	A0A287B226 [154-163]		0	1473.87	75.5	78.1	89	83.6	81.9	68	90.6	105.4	91.8	77	259.1		High	High	High	High	High	High	High	High	High	High	High	High	0.002327	0.02456	2.36
FALSE	High	[K].VAEEMTFFPK.[E]	1xTMT6plex [K10]; 1xTMT6plex [N-Term]	0.000127579	0.000150228	1	1	2	A7YX22	A7YX22 [301-310]		0	1656.91	122	120.7	97.6	82.9	110.4	122.1	110.3	109	118.8	106.3			High	High	High	High	High	High	High	High	High	High	High	High	0.0001773	6.04e-05	3.62
FALSE	High	[R].EADDIVNWLK.[K]	1xTMT6plex [K10]; 1xTMT6plex [N-Term]	3.91291e-05	0.000150228	1	3	1	A0A5G2QN66	A0A5G2QN66 [121-130]		0	1660.93	129.7	103	117.7	88.6	101.1	125.8	113.2	100.4	103.2	117.3			High	High	High	High	High	High	High	High	High	High	Not Found	High	0.0001773	1.692e-05	3.31
FALSE	High	[R].QDGGQNESFK.[R]	1xTMT6plex [K10]; 1xTMT6plex [N-Term]	0.0497273	0.0040213	1	4	1	A0A5G2RAE1	A0A5G2RAE1 [922-931]		0	1567.81	87.9	77.8	199.5	176	222.4	65.2	137.4		75.1	58.5			High	High	High	High	High	High	High	Not Found	High	High	Not Found	High	0.003237	0.03714	2.33
FALSE	High	[K].VEYYPVSGGK.[R]	1xTMT6plex [K10]; 1xTMT6plex [N-Term]	6.72766e-05	0.000150228	1	5	1	F1RQI0	F1RQI0 [1418-1427]		0	1556.87	110.1	105.2	119.8	122.4	99.9	121.8	89.9	115	98.4	117.5			High	High	High	High	High	High	High	High	High	High	Not Found	High	0.0001773	3.02e-05	3.3
FALSE	High	[K].DSLAWLSLIK.[E]	1xTMT6plex [K10]; 1xTMT6plex [N-Term]	0.00626608	0.000150228	1	6	1	A0A5G2QMT1	A0A5G2QMT1 [264-273]		0	1603.98	85.4	88.4	99.4	91.2	85.8	105.8		98.9	93	94.7	257.3		High	High	High	High	High	High	Not Found	High	High	High	High	High	0.0001773	0.003981	4.01
FALSE	High	[K].VTDETTDSFK.[I]	1xTMT6plex [K10]; 1xTMT6plex [N-Term]	4.87133e-05	0.000150228	1	3	1	F1RQI0	F1RQI0 [732-741]		0	1600.85	63.5	84.1	91.6	75.5	76.7	88.4	110.4	70.3	89	101.5	248.8		High	High	High	High	High	High	High	High	High	High	High	High	0.0001773	2.137e-05	3.13
FALSE	High	[R].LLEELEEGQK.[G]	1xTMT6plex [K10]; 1xTMT6plex [N-Term]	6.09956e-05	0.000150228	1	11	2	A0A5G2R6G7	A0A5G2R6G7 [12-21]		0	1645.94	112.3	123.8	93.6	114.7	111	109.1	97.1	107.4	121.2	109.9			High	High	High	High	High	High	High	High	High	High	Not Found	High	0.0001773	2.713e-05	3.86
FALSE	High	[R].IEGLLAAFPK.[L]	1xTMT6plex [K10]; 1xTMT6plex [N-Term]	8.13747e-05	0.000150228	1	6	2	A0A5G2QS67	A0A5G2QS67 [18-27]		0	1516.95	116.4	106.8	93.2		152.4	99.2	185.9	84.8	171.1	90.2			High	High	High	Not Found	High	High	High	High	High	High	Not Found	High	0.0001773	3.708e-05	3.47
FALSE	High	[K].ILYLTPEQEK.[D]	1xTMT6plex [K10]; 1xTMT6plex [N-Term]	0.00094783	0.000150228	1	1	2	F2Z505	F2Z505 [343-352]		0	1692	87.8	80.1	107.7	123.8	80.9	90.5	82.8	85.8	88.7	87.7	184.3		High	High	High	High	High	High	High	High	High	High	High	High	0.0001773	0.0005226	3.25
FALSE	High	[R].NWADAQSQLK.[H]	1xTMT6plex [K10]; 1xTMT6plex [N-Term]	3.63036e-05	0.000150228	1	3	1	A0A287API3	A0A287API3 [477-486]		0	1618.9												No Quan Values	High	High	High	High	High	High	High	High	High	High	Not Found	High	0.0001773	1.554e-05	2.71
FALSE	High	[R].NLTLQNEIAK.[E]	1xTMT6plex [K10]; 1xTMT6plex [N-Term]	9.56302e-05	0.000150228	1	2	1	F1SGD2	F1SGD2 [677-686]		0	1601.96												No Quan Values	High	High	High	High	High	High	High	High	High	High	Not Found	High	0.0001773	4.429e-05	2.88
FALSE	High	[R].VAYLGSQNIK.[A]	1xTMT6plex [K10]; 1xTMT6plex [N-Term]	0.000910383	0.000150228	1	1	2	D2D0E6	D2D0E6 [472-481]		0	1550.93	101.9	104.9	114	110.7	103.7	105.5	119.5	98.7	125.5	115.7			High	High	High	High	High	High	High	High	High	High	Not Found	High	0.0001773	0.0004997	3.43
FALSE	High	[K].QLSLTEAQTK.[E]	1xTMT6plex [K10]; 1xTMT6plex [N-Term]	7.77068e-05	0.000150228	1	4	1	A0A5G2QSX1	A0A5G2QSX1 [1144-1153]		0	1576.93	82.8	91.7	92	100.7	88.1	90.6	82.9	74.4	88.6	80.6	227.6		High	High	High	High	High	High	High	High	High	High	High	High	0.0001773	3.525e-05	3.48
FALSE	High	[K].LIGEELAQLK.[E]	1xTMT6plex [K10]; 1xTMT6plex [N-Term]	0.0111889	0.000806611	1	10	1	A0A5G2R5Y5	A0A5G2R5Y5 [121-130]		0	1571.98												No Quan Values	High	High	High	High	High	High	High	High	High	High	Not Found	High	0.0006673	0.00744	2.37
FALSE	High	[R].QILQENYGQK.[D]	1xTMT6plex [K10]; 1xTMT6plex [N-Term]	4.8995e-05	0.000150228	1	2	2	A0A5G2QST4	A0A5G2QST4 [311-320]		0	1678.95	113.3	124.7	37.5	143.5	94.5	118.5	95.2	106.4	87.3	101.1	78		High	High	High	High	High	High	High	High	High	High	High	High	0.0001773	2.147e-05	3.8
FALSE	High	[K].VTSDVINAAK.[K]	1xTMT6plex [K10]; 1xTMT6plex [N-Term]	0.00135436	0.000150228	1	5	1	A5GFY8	A5GFY8 [59-68]		0	1475.88	134	185.6		129.3	120.2	141.3	58	87.1	112.3	132.3			High	High	Not Found	High	High	High	High	High	High	High	Not Found	High	0.0001773	0.0007656	3.18
FALSE	High	[K].VAPIQGFSAK.[W]	1xTMT6plex [K10]; 1xTMT6plex [N-Term]	0.000570942	0.000150228	1	2	2	A0A5G2QPD2	A0A5G2QPD2 [184-193]		0	1475.9	95.4	92	121.6	98.8	80.6	69.6	79.9	68.7	83.5	87.9	221.9		High	High	High	High	High	High	High	High	High	High	High	High	0.0001773	0.0003016	3.13
FALSE	High	[K].EAPAQPAPEK.[V]	1xTMT6plex [K10]; 1xTMT6plex [N-Term]	0.000545223	0.000150228	1	3	1	A0A5G2QRS3	A0A5G2QRS3 [92-101]		0	1495.85	91.3	104.4	138.5	133	108.8	92.6	111.5	103.2	107.6	109.1			High	High	High	High	High	High	High	High	High	High	Not Found	High	0.0001773	0.000287	2.56
FALSE	High	[K].EFEFSQLPLK.[V]	1xTMT6plex [K10]; 1xTMT6plex [N-Term]	7.50648e-05	0.000150228	1	2	2	A0A5G2QD86	A0A5G2QD86 [303-312]		0	1695.97	122.9	139	122	163.3	92	117.6		100.1	79.3	163.8			High	High	High	High	High	High	Not Found	High	High	High	Not Found	High	0.0001773	3.4e-05	3.4
FALSE	High	[R].LVNTSENLSK.[S]	1xTMT6plex [K10]; 1xTMT6plex [N-Term]	7.46333e-05	0.000150228	1	1	1	F1SA25	F1SA25 [181-190]		0	1562.92	76.4	82.6	91.6	102.6	79.5	72.9	104.4	85.4	95.3	83.6	225.8		High	High	High	High	High	High	High	High	High	High	High	High	0.0001773	3.378e-05	3.39
FALSE	High	[K].VDSLLESLEK.[I]	1xTMT6plex [K10]; 1xTMT6plex [N-Term]	6.20598e-05	0.000150228	1	5	2	A0A286ZS83	A0A286ZS83 [208-217]		0	1590.94	97.5	140.4	122.6	111.5	141.5	85.5	110.3	115.8	76.9	98			High	High	High	High	High	High	High	High	High	High	Not Found	High	0.0001773	2.771e-05	3.68
FALSE	High	[R].DGETLEELMK.[L]	1xTMT6plex [K10]; 1xTMT6plex [N-Term]	0.00549484	0.000150228	1	4	1	K7GQS5	K7GQS5 [197-206]		0	1622.87	74.9	71.8	54.6	132.7	72.1	77.5	98.4	132	129.5	84.5	172.2		High	High	High	High	High	High	High	High	High	High	High	High	0.0001773	0.003473	3.27
FALSE	High	[K].QQSQQIATAK.[D]	1xTMT6plex [K10]; 1xTMT6plex [N-Term]	0.000145668	0.000150228	1	1	1	F1RM07	F1RM07 [265-274]		0	1560.91	117.5	116.3		201.8	143.6	90.8	214.4		120.2	95.3			High	High	Not Found	High	High	High	High	Not Found	High	High	Not Found	High	0.0001773	6.929e-05	3.22
FALSE	High	[K].DPVSSPAEGK.[E]	1xTMT6plex [K10]; 1xTMT6plex [N-Term]	0.00179539	0.000150228	1	1	1	I3LDR9	I3LDR9 [174-183]		0	1444.8	78.8	89.5	105.4	82.9	96.2	71.3	122.7	97.4	82.9	81.7	191.3		High	High	High	High	High	High	High	High	High	High	High	High	0.0001773	0.001037	2.11
FALSE	High	[K].VTMNDFDYLK.[L]	1xTMT6plex [K10]; 1xTMT6plex [N-Term]	0.000211881	0.000150228	1	5	1	F1RHD4	F1RHD4 [147-156]		0	1703.91	93.9	86.3	114	99.5	113.3	71.9	104.4	70.8	79.4	57.9	208.5		High	High	High	High	High	High	High	High	High	High	High	High	0.0001773	0.0001039	3.17
FALSE	High	[K].QIDLSTVDLK.[K]	1xTMT6plex [K10]; 1xTMT6plex [N-Term]	0.000435489	0.000150228	1	2	2	A0A5G2RFW9	A0A5G2RFW9 [131-140]		0	1589.95	160.9	122.2	81.7	102.2	109	127	86.7	75.2	104.7	130.4			High	High	High	High	High	High	High	High	High	High	Not Found	High	0.0001773	0.0002258	3.38
FALSE	High	[R].NIYLEDIYVKPEYR.[G]	1xTMT6plex [K10]; 1xTMT6plex [N-Term]	5.6504e-07	0.000150228	1	2	1	Q7PCJ9	Q7PCJ9 [88-101]		0	2273.26	59.5	73.4	79.3	85.8	99.3	80.9	127.2	93.9	100.8	65.1	234.7		High	High	High	High	High	High	High	High	High	High	High	High	0.0001773	1.754e-07	5.07
FALSE	High	[K].QSLTVDPVVK.[A]	1xTMT6plex [K10]; 1xTMT6plex [N-Term]	0.0218431	0.00229107	1	4	1	A0A287B6J6	A0A287B6J6 [755-764]		0	1543.95												No Quan Values	High	High	High	High	High	High	High	High	High	High	High	High	0.001786	0.01528	2.13
FALSE	High	[K].LDDNEALIEK.[L]	1xTMT6plex [K10]; 1xTMT6plex [N-Term]	2.94991e-05	0.000150228	1	2	2	A0A5G2QA48	A0A5G2QA48 [263-272]		0	1617.91	113.9	111	124.1	27.8	173.8	91.2	131.3	92.8	113.9	120.2			High	High	High	High	High	High	High	High	High	High	Not Found	High	0.0001773	1.244e-05	3.41
FALSE	High	[R].LMQLMESEQK.[R]	1xTMT6plex [K10]; 1xTMT6plex [N-Term]	9.45339e-05	0.000150228	1	9	1	A0A287A2J1	A0A287A2J1 [550-559]		0	1694.92	92.7	124.2	123.2	117.2	112.8	101.3	104.2	100	104.3	120.1			High	High	High	High	High	High	High	High	High	High	Not Found	High	0.0001773	4.365e-05	3.16
FALSE	High	[KR].LELFPVELEK.[D]	1xTMT6plex [K10]; 1xTMT6plex [N-Term]	0.000591024	0.000150228	1	6	1	F1SFA4	F1SFA4 [500-509]		0	1675.01	68.2	71.1	127.7	86.9	81.4	77.3	118.7	87	75.1	61	245.6		High	High	High	High	High	High	High	High	High	High	High	High	0.0001773	0.0003149	3.68
FALSE	High	[K].LAQENMDLFK.[E]	1xTMT6plex [K10]; 1xTMT6plex [N-Term]	5.99497e-05	0.000150228	1	7	2	A0A5G2R7Z4	A0A5G2R7Z4 [479-488]		0	1666.92	83.6	89.3	86.8	87.7	93.5	81.5	81.3	87.5	84.6	90.3	233.8		High	High	High	High	High	High	High	High	High	High	High	High	0.0001773	2.677e-05	3.98
FALSE	High	[R].AYTSETYLMK.[H]	1xTMT6plex [K10]; 1xTMT6plex [N-Term]	3.44678e-05	0.000150228	1	5	1	A0A287BA07	A0A287BA07 [374-383]		0	1664.9	103.2	109.2	96	94.1	124.4	92.2	118.5	114	115.6	133			High	High	High	High	High	High	High	High	High	High	Not Found	High	0.0001773	1.473e-05	3.55
FALSE	High	[K].VALDLDPYVK.[K]	1xTMT6plex [K10]; 1xTMT6plex [N-Term]	0.0106331	0.000588846	1	1	1	A0A286ZUD5	A0A286ZUD5 [74-83]		0	1590.95	90.4	97	172.4	99.5	96.7	95.4	96.8	142.7	98.8	110.3			High	High	High	High	High	High	High	High	High	High	Not Found	High	0.0005031	0.007063	2.56
FALSE	High	[K].AAVMVHQLSK.[K]	1xTMT6plex [K10]; 1xTMT6plex [N-Term]	0.00213336	0.000150228	1	4	1	A0A287AUH7	A0A287AUH7 [173-182]		0	1541.92	105.2	111.8	129.5	138	105.2	111.8	114.7	95.7	98.2	89.8			High	High	High	High	High	High	High	High	High	High	Not Found	High	0.0001773	0.001248	3.04
FALSE	High	[K].AELMEISEDK.[T]	1xTMT6plex [K10]; 1xTMT6plex [N-Term]	6.46155e-05	0.000150228	1	1	2	F1S1V1	F1S1V1 [77-86]		0	1622.87	102.8	92	93.1	93.4	113.7	83.8	93.8	109.9	101.8	152.4	63.5		High	High	High	High	High	High	High	High	High	High	High	High	0.0001773	2.888e-05	3.69
FALSE	High	[K].ILDYQTQQQK.[L]	1xTMT6plex [K10]; 1xTMT6plex [N-Term]	0.000587629	0.000150228	1	2	2	F1SGH9	F1SGH9 [337-346]		0	1722.98	109.3	95.8	126.9	89.2	98.8	115.6	102.4	138.2	106.1	117.8			High	High	High	High	High	High	High	High	High	High	High	High	0.0001773	0.0003129	3.64
FALSE	High	[K].MIAEAIPELK.[A]	1xTMT6plex [K10]; 1xTMT6plex [N-Term]	0.000253335	0.000150228	1	3	2	A0A5G2RGL7	A0A5G2RGL7 [372-381]		0	1572.94	88.1	76.3	100.3	71.5	72.3	113.9	110.7	111.6	99.1	96.7	159.4		High	High	High	High	High	High	High	High	High	High	High	High	0.0001773	0.000126	3.61
FALSE	High	[K].ADGYNQPDSK.[R]	1xTMT6plex [K10]; 1xTMT6plex [N-Term]	0.0598098	0.00430576	2	4	1	F2Z5D4; M3V815	F2Z5D4 [567-576]; M3V815 [575-584]		0	1552.8												Shared	High	High	High	High	High	High	Not Found	Not Found	High	High	Not Found	High	0.00345	0.04533	2.14
FALSE	High	[R].LNQPQPDFTK.[N]	1xTMT6plex [K10]; 1xTMT6plex [N-Term]	0.00145956	0.000150228	1	1	1	A0A287ARN5	A0A287ARN5 [985-994]		0	1645.93												No Quan Values	High	High	High	High	High	High	High	High	High	High	High	High	0.0001773	0.0008321	2.67
FALSE	High	[K].VVPEMTELLK.[K]	1xTMT6plex [K10]; 1xTMT6plex [N-Term]	0.00106351	0.000150228	1	7	1	A0A287A4T2	A0A287A4T2 [322-331]		0	1616.97	84.5	74.8	111.5	60.1	78	110.7	107	115.2	95.6	88.2	174.4		High	High	High	High	High	High	High	High	High	High	High	High	0.0001773	0.0005915	3.5
FALSE	High	[K].LLADELISPK.[D]	1xTMT6plex [K10]; 1xTMT6plex [N-Term]	0.000111737	0.000150228	2	4	1	A0A287AGE8; A0A287BH45	A0A287AGE8 [450-459]; A0A287BH45 [277-286]		0	1556.97	96.6	87.1	127	83.2	101.3	82.2	91.1	86.7	83.9	82.1	178.9	Shared	High	High	High	High	High	High	High	High	High	High	High	High	0.0001773	5.224e-05	3.79
FALSE	High	[K].DFPEELPGVKPFTR.[G]	1xTMT6plex [K10]; 1xTMT6plex [N-Term]	0.0222119	0.00229107	1	3	1	A0A287BA08	A0A287BA08 [80-93]		0	2090.17	117.9	103.2	112.2	101.5	138.2	95.2	123.1	100	100.2	108.4			High	High	High	High	High	High	High	High	High	High	Not Found	High	0.001786	0.01554	2.42
FALSE	High	[K].QGLSSSIFTK.[D]	1xTMT6plex [K10]; 1xTMT6plex [N-Term]	0.000141529	0.000150228	1	10	2	A0A287A399	A0A287A399 [439-448]		0	1525.9	116.8	88.4	98.1	86.7	104.1	137.4	112.4	122.1	124.7	109.3			High	High	High	High	High	High	High	High	High	High	Not Found	High	0.0001773	6.719e-05	3.38
FALSE	High	[K].IDPFGGDPFK.[G]	1xTMT6plex [K10]; 1xTMT6plex [N-Term]	0.00999055	0.000588846	1	8	1	A0A5G2QRX3	A0A5G2QRX3 [625-634]		0	1550.86	91.9	98.2	122.9	87.9	117.6	100.4	135	106.2	110.2	129.7			High	High	High	High	High	High	High	High	High	High	Not Found	High	0.0005031	0.006582	2.59
FALSE	High	[K].LFDDLTSSYK.[A]	1xTMT6plex [K10]; 1xTMT6plex [N-Term]	0.00814347	0.000375314	1	2	1	A0A287B0S5	A0A287B0S5 [428-437]		0	1646.9												No Quan Values	High	High	High	Not Found	High	High	High	High	High	High	Not Found	High	0.0003444	0.0053	2.81
FALSE	High	[K].TYHVGEQWQK.[E]	1xTMT6plex [K10]; 1xTMT6plex [N-Term]	2.28894e-05	0.000150228	1	3	2	F1SS24	F1SS24 [2377-2386]		0	1733.94	90.5	100	125.2	117.1	120	92.2	117.9	131.4	116.9	88.8			High	High	High	High	High	High	High	High	High	High	Not Found	High	0.0001773	9.461e-06	4.9
FALSE	High	[K].LDQEQAALEK.[I]	1xTMT6plex [K10]; 1xTMT6plex [N-Term]	5.25047e-05	0.000150228	1	8	1	F1RY11	F1RY11 [158-167]		0	1602.91	78.1	97.3	78.7	121.8	91.2	90.1	97.6	92	94.2	83.2	175.9		High	High	High	High	High	High	High	High	High	High	High	High	0.0001773	2.316e-05	4.52
FALSE	High	[K].AELDVEHTQK.[V]	1xTMT6plex [K10]; 1xTMT6plex [N-Term]	0.00949338	0.000588846	1	5	1	A0A286ZT76	A0A286ZT76 [202-211]		0	1627.91												No Quan Values	High	High	High	High	High	High	High	High	High	High	High	High	0.0005031	0.006257	2.56
FALSE	High	[R].AELEALLSSK.[D]	1xTMT6plex [K10]; 1xTMT6plex [N-Term]	9.0273e-05	0.000150228	1	2	2	I3LV99	I3LV99 [1537-1546]		0	1518.91	124.2	130.7	96.3	104.5	108.7	106.6	103.2	106.8	107	112.1			High	High	High	High	High	High	High	High	High	High	Not Found	High	0.0001773	4.144e-05	3.9
FALSE	High	[K].EDAGDVAFVK.[H]	1xTMT6plex [K10]; 1xTMT6plex [N-Term]	6.13483e-05	0.000150228	1	4	3	A0A288CFV5	A0A288CFV5 [220-229]		0	1508.84	105.1	93.1	122.6	94.8	89.5	104.8	100.4	38	75.8	73.1	202.8		High	High	High	High	High	High	High	High	High	High	High	High	0.0001773	2.743e-05	3.34
FALSE	High	[K].DIEAFQEEYK.[I]	1xTMT6plex [K10]; 1xTMT6plex [N-Term]	0.0216006	0.00229107	1	4	1	A0A5G2R6A9	A0A5G2R6A9 [2701-2710]		0	1729.9	123.7	86.8	121.3	87.6	99.6	79.7	93.2	92.7	85.8	79.3	150.3		High	High	High	High	High	High	High	High	High	High	High	High	0.001786	0.0151	1.99
FALSE	High	[K].LLDEAIQAVK.[V]	1xTMT6plex [K10]; 1xTMT6plex [N-Term]	8.87251e-05	0.000150228	1	2	1	A0A5G2R4Q7	A0A5G2R4Q7 [15-24]		0	1557.96	112.7	136.8	120.6	98.5	121.8	119.6	92.7	62.7	127.7	106.8			High	High	High	High	High	High	High	High	High	High	Not Found	High	0.0001773	4.075e-05	4.24
FALSE	High	[K].VLVAQHDAYK.[G]	1xTMT6plex [K10]; 1xTMT6plex [N-Term]	0.00179539	0.000150228	1	9	1	A0A287A4T2	A0A287A4T2 [76-85]		0	1601.94	77.5	67.6	114.9	95.1	68.7	87.3	82.3	109.4	83.8	75.8	237.7		High	High	High	High	High	High	High	High	High	High	High	High	0.0001773	0.001037	2.82
FALSE	High	[R].IAATMENAQK.[G]	1xTMT6plex [K10]; 1xTMT6plex [N-Term]	0.000109821	0.000150228	1	1	1	MBP	MBP [318-327]		0	1534.87	149.4	48	127.2		145.5	56.9	127.3		174.8	47	224.1		High	High	High	Not Found	High	High	High	Not Found	High	High	High	High	0.0001773	5.136e-05	4.32
FALSE	High	[K].AVVDAGITTK.[L]	1xTMT6plex [K10]; 1xTMT6plex [N-Term]	4.29104e-05	0.000150228	1	2	1	F1ST93	F1ST93 [478-487]		0	1432.88												No Quan Values	High	High	High	High	High	High	High	High	High	High	High	High	0.0001773	1.867e-05	3.33
FALSE	High	[R].DALLLIFANK.[Q]	1xTMT6plex [K10]; 1xTMT6plex [N-Term]	0.000108562	0.000150228	1	4	2	Q007T5	Q007T5 [114-123]		0	1575.99	101.5	88.6	110.1	64.7	120.5	71.2	108.4	51.1	103	72.6	208.4		High	High	High	High	High	High	High	High	High	High	High	High	0.0001773	5.056e-05	4.43
FALSE	High	[K].LLAVIEEQHK.[E]	1xTMT6plex [K10]; 1xTMT6plex [N-Term]	0.000148209	0.000150228	1	3	1	A0A287ASA4	A0A287ASA4 [677-686]		0	1638												No Quan Values	High	High	High	High	High	High	High	High	High	High	High	High	0.0001773	7.093e-05	3.74
FALSE	High	[K].VSEAEMDVAK.[N]	1xTMT6plex [K10]; 1xTMT6plex [N-Term]	5.25047e-05	0.000150228	1	1	2	F1S268	F1S268 [159-168]		0	1536.83												No Quan Values	High	High	High	High	High	High	High	High	High	High	High	High	0.0001773	2.308e-05	2.83
FALSE	High	[R].LETHEEASVK.[M]	1xTMT6plex [K10]; 1xTMT6plex [N-Term]	0.00756283	0.000375314	1	4	1	F1SSG0	F1SSG0 [138-147]		0	1600.89	93.1	69.4	124.3	106.3	142	66.3	145.4	46	88.6	59.7	158.8		High	High	High	High	High	High	High	High	High	High	High	High	0.0003444	0.004898	3.21
FALSE	High	[K].DLDYYGTLLK.[K]	1xTMT6plex [K10]; 1xTMT6plex [N-Term]	0.000132833	0.000150228	1	4	2	A0A287B5G9	A0A287B5G9 [273-282]		0	1658.94	102.4	106.4	83.7	26.8	117.1	106	106	100.6	125.6	112.5	112.9		High	High	High	High	High	High	High	High	High	High	High	High	0.0001773	6.276e-05	3.7
FALSE	High	[K].EAALEPSVEK.[I]	1xTMT6plex [K10]; 1xTMT6plex [N-Term]	8.52158e-05	0.000150228	1	1	2	F1SEQ3	F1SEQ3 [64-73]		0	1530.88	146.8	133.3	105.6	97.5	129.7	121.2	67.9	96.2	77.2	124.5			High	High	High	High	High	High	High	High	High	High	High	High	0.0001773	3.896e-05	3.26
FALSE	High	[K].DASPNQVAEK.[V]	1xTMT6plex [K10]; 1xTMT6plex [N-Term]	0.00187991	0.000150228	1	3	1	A0A480K332	A0A480K332 [101-110]		0	1516.84	102.8	104.6	126.2	88.8	107.4	105	105.4	126.8	115.6	117.5			High	High	High	High	High	High	High	High	High	High	Not Found	High	0.0001773	0.001094	2.68
FALSE	High	[K].QMIGYNLATK.[Q]	1xTMT6plex [K10]; 1xTMT6plex [N-Term]	5.59424e-05	0.000150228	1	5	2	P53590	P53590 [120-129]		0	1596.92	117.1	91.9	99.8	95.4	100.3	149.3	103.4	129.5	108.1	105.2			High	High	High	High	High	High	High	High	High	High	Not Found	High	0.0001773	2.476e-05	3.95
FALSE	High	[K].VLQSFSDGLK.[H]	1xTMT6plex [K10]; 1xTMT6plex [N-Term]	6.24186e-05	0.000150228	1	4	1	F1RII7	F1RII7 [68-77]		0	1551.91												No Quan Values	High	High	High	High	High	High	High	High	High	High	Not Found	High	0.0001773	2.792e-05	3.65
FALSE	High	[R].DAVTYTEHAK.[R]	1xTMT6plex [K10]; 1xTMT6plex [N-Term]	1.64782e-05	0.000150228	1	1	1	P62802	P62802 [69-78]		0	1592.87	97.4	126.5	125.4	81.5	126.4	80.3	158.2	64.1	105.3	134.8			High	High	High	High	High	High	High	High	High	High	Not Found	High	0.0001773	6.656e-06	4.18
FALSE	High	[R].VDDQIAIVFK.[V]	1xTMT6plex [K10]; 1xTMT6plex [N-Term]	0.000111737	0.000150228	1	4	1	A0A287ARC8	A0A287ARC8 [129-138]		0	1605.96	106	99.2	95.2	115.7	121.5	113.5	113.4	107.8	115.8	112			High	High	High	High	High	High	High	High	High	High	Not Found	High	0.0001773	5.217e-05	3.98
FALSE	High	[K].LLDVMELAEK.[F]	1xTMT6plex [K10]; 1xTMT6plex [N-Term]	0.00805136	0.000375314	1	10	1	A0A287ARN2	A0A287ARN2 [6310-6319]		0	1618.95												No Quan Values	High	High	Not Found	Not Found	High	High	Not Found	Not Found	High	High	Not Found	High	0.0003444	0.005226	2.46
FALSE	High	[K].QYGNEAFLAK.[L]	1xTMT6plex [K10]; 1xTMT6plex [N-Term]	5.5301e-05	0.000150228	1	1	2	I3LCA2	I3LCA2 [172-181]		0	1598.89	100.8	104.2	102.2	109.8	100	106.9	100.8	88.2	115.5	91.8	79.8		High	High	High	High	High	High	High	High	High	High	High	High	0.0001773	2.452e-05	3.58
FALSE	High	[K].ILDVLGQIPK.[N]	1xTMT6plex [K10]; 1xTMT6plex [N-Term]	0.000445644	0.000150228	1	4	2	A0A5G2QYE9	A0A5G2QYE9 [16-25]		0	1554	78	75.9	95.4	90.7	76.7	74.9	95.3	83.1	82.8	66.1	281.1		High	High	High	High	High	High	High	High	High	High	High	High	0.0001773	0.0002322	3.45
FALSE	High	[K].QGIQFYTQLK.[T]	1xTMT6plex [K10]; 1xTMT6plex [N-Term]	3.77987e-05	0.000150228	1	3	2	A0A5G2RA17	A0A5G2RA17 [482-491]		0	1683.98	106.2	85	97.2	48.4	98	147.9	105.8	104.6	128	116.9	62		High	High	High	High	High	High	High	High	High	High	High	High	0.0001773	1.623e-05	4.06
FALSE	High	[K].VSDLTQAANK.[N]	1xTMT6plex [K10]; 1xTMT6plex [N-Term]	0.000520661	0.000150228	1	2	2	A0A287BSR0	A0A287BSR0 [301-310]		0	1504.87	109.4	113.3	91	129.5	118.8	117.9	117.7	121.6	85.3	95.5			High	High	High	High	High	High	High	High	High	High	Not Found	High	0.0001773	0.0002732	3.38
FALSE	High	[R].YRPGLELVLK.[N]	1xTMT6plex [K10]; 1xTMT6plex [N-Term]	0.00126399	0.000150228	1	4	1	A0A287AWK3	A0A287AWK3 [1249-1258]		0	1646.04	102.3	82	110.7	86.6	88.9	73.6	84.1	71.1	100.3	81.5	219		High	High	High	High	High	High	High	High	High	High	High	High	0.0001773	0.0007139	3.08
FALSE	High	[K].TYSEWLESVK.[E]	1xTMT6plex [K10]; 1xTMT6plex [N-Term]	0.000160666	0.000150228	1	2	1	F1SMI8	F1SMI8 [427-436]		0	1699.93	131.8	132.8		77.4	101.5	107.6	91.2	150.9	108.8	198.1			High	High	Not Found	High	High	High	High	High	High	High	Not Found	High	0.0001773	7.714e-05	3.67
FALSE	High	[R].VNEVNQFAAK.[L]	1xTMT6plex [K10]; 1xTMT6plex [N-Term]	0.00010248	0.000150228	1	5	2	A0A286ZXS0	A0A286ZXS0 [97-106]		0	1577.91	106.1	109.2	106.8	127.7	110.8	101.3	123.4	85.8	116.9	112			High	High	High	High	High	High	High	High	High	High	Not Found	High	0.0001773	4.754e-05	4.33
FALSE	High	[K].QPGLTFIAAK.[F]	1xTMT6plex [K10]; 1xTMT6plex [N-Term]	8.92381e-05	0.000150228	1	2	2	P00795	P00795 [120-129]		0	1503.93	122	102.3	119.4	110.4	100.4	111.8	101.6	130	103.4	98.9			High	High	High	High	High	High	High	High	High	High	Not Found	High	0.0001773	4.087e-05	3.01
FALSE	High	[R].NHLLHVFDEYKR.[I]	1xTMT6plex [K11]	0.0106935	0.000588846	1	4	1	A0A287AYJ2	A0A287AYJ2 [203-214]		1	1799.98	84.3	85.4	118.9	93.8	76.1	78.1	86.3	125	85.4	92	174.6		High	High	High	High	High	High	High	High	High	High	High	High	0.0005031	0.007114	2.59
FALSE	High	[R].ILTGLNYEAPK.[Y]	1xTMT6plex [K11]	0.0225868	0.00229107	1	2	1	A0A287ASS9	A0A287ASS9 [272-282]		0	1447.84	90.4	88.5	114.9	108.1	95.8	68.4	97.3	79.2	84.2	58.6	214.6		High	High	High	High	High	High	High	High	High	High	High	High	0.001786	0.01589	2.53
FALSE	High	[K].VDLIDTFEHPK.[TC]	1xTMT6plex [K11]	0.0033197	0.000150228	1	2	1	A0A287B0P0	A0A287B0P0 [603-613]		0	1542.84												No Quan Values	High	High	High	High	High	High	High	High	High	High	High	High	0.0001773	0.002017	2.62
FALSE	High	[K].DGLAFNALIHK.[H]	1xTMT6plex [K11]	0.00470867	0.000150228	1	3	1	A0A287A113	A0A287A113 [204-214]		0	1427.82	52.7	49.6	151.8	129.5	69.9	48.5	111.7	99.2	61	59.2	266.9		High	High	High	High	High	High	High	High	High	High	High	High	0.0001773	0.002927	2.07
FALSE	High	[R].DVFVAIVQSVK.[N]	1xTMT6plex [K11]	0.00107583	0.000150228	1	5	1	A0A5G2RBI3	A0A5G2RBI3 [555-565]		0	1433.86	109.5	98.1	116.1	107.5	96.1	116.8	128.3	110.6	104.3	112.9			High	High	High	High	High	High	High	High	High	High	Not Found	High	0.0001773	0.0005973	3.98
FALSE	High	[R].VTQSNFAVGYK.[T]	1xTMT6plex [K11]	0.00180574	0.000150228	1	4	1	Q9MZ16	Q9MZ16 [164-174]		0	1442.78	109.8	114.4	130.3	125.5	105.9	103.4	94.7	107.1	97.8	111.1			High	High	High	High	High	High	High	High	High	High	Not Found	High	0.0001773	0.001043	3.64
FALSE	High	[K].FASDVFSTNFK.[D]	1xTMT6plex [K11]	0.00151955	0.000150228	1	2	1	F1SCC9	F1SCC9 [158-168]		0	1491.77	94.1	77.6	120.4	75.5	91.7	85.2	120.5	102.4	97.7	78.8	156.2		High	High	High	High	High	High	High	High	High	High	High	High	0.0001773	0.000866	3.66
FALSE	High	[R].FDPVTGHVDPK.[Y]	1xTMT6plex [K11]	0.00203748	0.000150228	1	5	1	A0A5G2QSB7	A0A5G2QSB7 [233-243]		0	1440.77	61.5	67	119.3	77.3	58.9	67.8	72.8	76.8	61.6	51.9	385.1		High	High	High	High	High	High	High	High	High	High	High	High	0.0001773	0.001187	2.72
FALSE	High	[R].LQQEAAVATQK.[R]	1xTMT6plex [K11]	0.00317078	0.000150228	1	7	2	A0A287B217	A0A287B217 [1708-1718]		0	1415.81												No Quan Values	High	High	High	High	High	High	High	Not Found	High	High	Not Found	High	0.0001773	0.001917	1.97
FALSE	High	[R].FGVAPDHPEVK.[NS]	1xTMT6plex [K11]	0.00376606	0.000150228	1	5	1	A0A5G2R2G5	A0A5G2R2G5 [81-91]		0	1424.77												No Quan Values	High	High	High	High	High	High	High	High	High	High	Not Found	High	0.0001773	0.002313	1.56
FALSE	High	[K].ISFTGSTATGK.[V]	1xTMT6plex [K11]	0.00417524	0.000150228	1	4	1	A0A287AXP0	A0A287AXP0 [252-262]		0	1298.72	104.9	113.2	96.9	99.3	109.4	151.4	70.4	119.7	110.5	124.3			High	High	High	High	High	High	High	High	High	High	Not Found	High	0.0001773	0.002581	3.19
FALSE	High	[R].YQVSPFNHGHK.[V]	1xTMT6plex [K11]	0.00552633	0.000150228	1	2	1	I3LNB4	I3LNB4 [126-136]		0	1542.8	96.5	92.1	98.9	189.7	93.3	96	97	151.2	91.2	94			High	High	High	High	High	High	High	High	High	High	Not Found	High	0.0001773	0.003486	3.14
FALSE	High	[R].VGSTSENITQK.[V]	1xTMT6plex [K11]	4.44207e-05	0.000150228	1	9	1	A0A287AVQ1	A0A287AVQ1 [408-418]		0	1392.75	149.2	156.9			173.8	126	219.8		135.9	138.4			High	High	Not Found	Not Found	High	High	High	Not Found	High	High	Not Found	High	0.0001773	1.936e-05	3.53
FALSE	High	[KR].LLLIGDSGVGK.[TS]	1xTMT6plex [K11]	0.00339675	0.000150228	3	25	1	F2Z5F2; A0A5G2RA85; F1S091	F2Z5F2 [12-22]; A0A5G2RA85 [14-24]; F1S091 [11-21]		0	1300.8	91.1	84.5	54	81.4	84.8	93.6	75	111.8	107.7	93.6	222.5	Shared	High	High	High	High	High	High	High	High	High	High	High	High	0.0001773	0.002059	3.4
FALSE	High	[K].DSDLEVYNIIK.[K]	1xTMT6plex [K11]	0.0100473	0.000588846	1	3	1	A0A287AIN1	A0A287AIN1 [28-38]		0	1537.83												No Quan Values	High	High	High	High	High	High	High	High	High	High	Not Found	High	0.0005031	0.006625	2.96
FALSE	High	[K].LQIVEMPLAHK.[L]	1xTMT6plex [K11]	0.00380949	0.000150228	1	1	1	A0A286ZRU9	A0A286ZRU9 [254-264]		0	1507.89												No Quan Values	High	High	High	High	High	High	High	High	High	High	Not Found	High	0.0001773	0.002332	2.82
FALSE	High	[K].ISNYGWDQSDK.[F]	1xTMT6plex [K11]	0.00047755	0.000150228	1	3	1	F1S710	F1S710 [77-87]		0	1541.74	133.2	115.1		158	129.7	122.7	181.2		143.1	116.9			High	High	Not Found	High	High	High	High	Not Found	High	High	Not Found	High	0.0001773	0.0002489	3.25
FALSE	High	[R].VFSGLVSTGLK.[V]	1xTMT6plex [K11]	0.00558984	0.000150228	1	1	1	I3LII3	I3LII3 [421-431]		0	1336.8												No Quan Values	High	High	High	High	High	High	High	High	High	High	High	High	0.0001773	0.003539	3.12
FALSE	High	[R].ADIANLADEFK.[D]	1xTMT6plex [K11]	0.00224661	0.000150228	1	2	1	F1SRC5	F1SRC5 [313-323]		0	1435.76	83.3	77.5	90.6	106.5	81.3	109.1	86.9	101.1	79.4	98.2	186.1		High	High	High	High	High	High	High	High	High	High	High	High	0.0001773	0.001322	3.58
FALSE	High	[R].DANMTILQAEK.[E]	1xTMT6plex [K11]	0.0551411	0.00430576	1	2	1	F1S5G9	F1S5G9 [1043-1053]		0	1462.78	141.9	163.1		280.1	130.4	115.5			102.1	167			High	High	Not Found	High	High	High	Not Found	Not Found	High	High	Not Found	High	0.00345	0.04149	1.89
FALSE	High	[R].VESLLVTAISK.[A]	1xTMT6plex [K11]	0.0453198	0.00368247	1	3	1	A0A287BBY5	A0A287BBY5 [424-434]		0	1388.86												No Quan Values	High	High	High	High	High	High	High	High	High	High	High	High	0.002978	0.03357	1.59
FALSE	High	[R].SIFSAVLDELK.[V]	1xTMT6plex [K11]	0.000491509	0.000150228	1	2	2	A0A287B4L9	A0A287B4L9 [1090-1100]		0	1450.84	100.4	74.8	31.9	95.2	96	136.4	88.4	105.6	127.7	110.8	132.8		High	High	High	High	High	High	High	High	High	High	High	High	0.0001773	0.0002581	3.42
FALSE	High	[K].IIQDQQESLNK.[W]	1xTMT6plex [K11]	0.0140242	0.00121653	1	1	1	F1S1V1	F1S1V1 [317-327]		0	1544.85	96.3	98.3	164.2	163.3	111.4	89.6	138.7		105.9	132.3			High	High	High	High	High	High	High	Not Found	High	High	Not Found	High	0.0009748	0.009518	1.85
FALSE	High	[R].YTGPAPPNLAK.[N]	1xTMT6plex [K11]	0.00147646	0.000150228	2	4	1	F1SM17; F1SM20	F1SM17 [619-629]; F1SM20 [337-347]		0	1357.77	93.1	86.8	92.9	92.5	85	87	95.2	94.4	95.6	81.4	196.2	Shared	High	High	High	High	High	High	High	High	High	High	High	High	0.0001773	0.0008408	2.57
FALSE	High	[K].LHLFDIDVPGK.[I]	1xTMT6plex [K11]	0.0102777	0.000588846	1	2	1	A0A5G2RGN4	A0A5G2RGN4 [120-130]		0	1482.85	132.5	114.5		181.6	133.6	130.9	156.6		118.5	131.9			High	High	Not Found	High	High	High	High	Not Found	High	High	Not Found	High	0.0005031	0.006802	2.78
FALSE	High	[K].ALAAAGYDVEK.[N]	1xTMT6plex [K11]	0.000101305	0.000150228	1	4	1	A0A5G2QML3	A0A5G2QML3 [66-76]		0	1336.73	91.9	130.7	153.5	111.2	118.9	73	78.1	73	129.2	140.4			High	High	High	High	High	High	High	High	High	High	Not Found	High	0.0001773	4.703e-05	3.75
FALSE	High	[R].MQFWAETLPTK.[I]	1xTMT6plex [K11]	0.000670886	0.000150228	1	3	1	I3LEI5	I3LEI5 [542-552]		0	1580.83	77.6	68.8	117.7		79.1	80.6	116.1	100.6	70.2	90	299.4		High	High	High	Not Found	High	High	High	High	High	High	High	High	0.0001773	0.0003598	3.44
FALSE	High	[K].DYFNVPYPLPK.[I]	1xTMT6plex [K11]	0.0334976	0.00300858	1	4	1	A0A5G2R745	A0A5G2R745 [319-329]		0	1581.85	85.4	85	117	67.6	87.9	84	97.6	129.1	105.7	83.6	157.1		High	High	High	High	High	High	High	High	High	High	High	High	0.002327	0.02422	2.22
FALSE	High	[R].AFQTAVAAGAK.[E]	1xTMT6plex [K11]	0.000248992	0.000150228	1	3	1	I3LIL5	I3LIL5 [160-170]		0	1263.73	88.4	84.9	60.6	92.9	74.9	101.6	101.4	74.6	83	88.5	249.2		High	High	High	High	High	High	High	High	High	High	High	High	0.0001773	0.0001237	3.52
FALSE	High	[K].IYPLPHMYVIK.[D]	1xTMT6plex [K11]	0.00933313	0.000588846	1	3	1	I3LDC1	I3LDC1 [127-137]		0	1602.93	107.6	95.9	167.3		103.6	81.4	141.3	213.3	96.8	92.8			High	High	High	Not Found	High	High	High	High	High	High	Not Found	High	0.0005031	0.006129	2.55
FALSE	High	[K].NSQLPTIMDFK.[K]	1xTMT6plex [K11]	0.0074772	0.000375314	1	3	1	A0A287AG13	A0A287AG13 [617-627]		0	1522.81	98	109.9	103.8	108.3	94.2	107.8	94	144.5	118	121.5			High	High	High	High	High	High	High	High	High	High	Not Found	High	0.0003444	0.004822	2.82
FALSE	High	[R].QPSQGPTFGIK.[G]	1xTMT6plex [K11]	0.0782439	0.00576858	1	4	1	A0A5G2QGL1	A0A5G2QGL1 [411-421]		0	1388.77	61.6	65.1	48.8	86.5	68.3	62.2	95.2	60	68.5	62.4	421.3		High	High	High	High	High	High	High	High	High	High	High	High	0.004562	0.06055	2.03
FALSE	High	[R].LDVPQNLMFGK.[W]	1xTMT6plex [K11]	0.00217046	0.000150228	1	4	1	F1SL34	F1SL34 [5-15]		0	1490.82												No Quan Values	High	High	High	High	High	High	High	High	High	High	Not Found	High	0.0001773	0.001273	2.75
FALSE	High	[R].QLVEQVEQIQK.[E]	1xTMT6plex [K11]	7.14223e-06	0.000150228	1	2	1	F1S3E0	F1S3E0 [170-180]		0	1570.9	75	68.7	112.2	123.9	75.9	87.7	107.9	142.3	75	71.3	160.1		High	High	High	High	High	High	High	High	High	High	High	High	0.0001773	2.699e-06	4.17
FALSE	High	[R].YATALYSAASK.[Q]	1xTMT6plex [K11]	0.000636989	0.000150228	1	3	1	A0A2C9F3A3	A0A2C9F3A3 [41-51]		0	1374.75	80.4	79.3	78.6	110.1	95.9	74.7	110	67.3	96.3	90.6	216.8		High	High	High	High	High	High	High	High	High	High	High	High	0.0001773	0.0003401	4.18
FALSE	High	[K].EGLVGPELHHK.[L]	1xTMT6plex [K11]	0.00823662	0.000375314	1	7	1	A0A287B217	A0A287B217 [2725-2735]		0	1444.81	116.1	109.5	194.1	238.1	106.8	107.7			117.1	110.6			High	High	High	High	High	High	Not Found	Not Found	High	High	Not Found	High	0.0003444	0.005374	3.18
FALSE	High	[R].DLSSVQTLLTK.[Q]	1xTMT6plex [K11]	0.00279464	0.000150228	1	5	1	A0A286ZXS0	A0A286ZXS0 [1904-1914]		0	1433.84												No Quan Values	High	High	High	High	High	High	High	High	High	High	Not Found	High	0.0001773	0.001671	3.26
FALSE	High	[K].ESPSPFASLLK.[L]	1xTMT6plex [K11]	0.00546353	0.000150228	1	3	1	A0A5S6I6E9	A0A5S6I6E9 [528-538]		0	1404.79	105.1	107.8	49.4	109.6	121.1	83.6	80.7	104.6	111.4	99.6	127		High	High	High	High	High	High	High	High	High	High	High	High	0.0001773	0.003444	2.47
FALSE	High	[K].QVHPDTGISSK.[A]	1xTMT6plex [K11]	0.0105133	0.000588846	1	12	2	A0A5G2QML3	A0A5G2QML3 [244-254]		0	1397.76	94.3	135	112.8		147.2	104.1	102.3	130.5	115.2	158.6			High	High	High	Not Found	High	High	High	High	High	High	Not Found	High	0.0005031	0.006984	3.34
FALSE	High	[K].TLDSLLLPTAK.[I]	1xTMT6plex [K11]	5.72475e-05	0.000150228	2	3	1	F1S2H7; F1S2H8	F1S2H7 [445-455]; F1S2H8 [472-482]		0	1400.86	131	140.9	107.7	133.2	119.8	100.4		107.7	148.1	111.2		Shared	High	High	High	High	High	High	Not Found	High	High	High	Not Found	High	0.0001773	2.549e-05	3.36
FALSE	High	[R].HQGVMVGMGQK.[D]	1xTMT6plex [K11]	0.00118644	0.000150228	2	29	1	A0A287A5G1; A0A287A6R7	A0A287A5G1 [43-53]; A0A287A6R7 [42-52]		0	1400.73	100	110.3	90	120.5	100.1	106.2	126.3	143.2	91.2	112.1		Shared	High	High	High	High	High	High	High	High	High	High	Not Found	High	0.0001773	0.0006636	3.22
FALSE	High	[R].ADTQTYQPYNK.[D]	1xTMT6plex [K11]	0.00136218	0.000150228	1	3	1	P80230	P80230 [2-12]		0	1557.77	90.5	110.5	118.6		146.7	115.8	126.9	161.4	120.2	109.5			High	High	High	Not Found	High	High	High	High	High	High	Not Found	High	0.0001773	0.0007738	3.66
FALSE	High	[K].AGDLGVDLTSK.[L]	1xTMT6plex [K11]	0.118524	0.00896129	1	3	1	A0A5G2R0H0	A0A5G2R0H0 [190-200]		0	1304.73												No Quan Values	High	High	High	High	High	High	High	High	High	High	Not Found	High	0.007122	0.09537	1.55
FALSE	High	[K].QTYSTEPNNLK.[A]	1xTMT6plex [K11]	0.0359878	0.00351208	1	2	2	A0A287AJT7	A0A287AJT7 [23-33]		0	1523.79	86	85.9	104.1	99.5	89.9	96.2	97.5	116.7	89.9	92.7	141.5		High	High	High	High	High	High	High	High	High	High	High	High	0.002747	0.02611	1.65
FALSE	High	[R].FLQDYFDGNLK.[R]	1xTMT6plex [K11]	0.00299394	0.000150228	1	1	2	F6QA08	F6QA08 [351-361]		0	1588.82	98.1	79.5	91.5	111.3	80.4	97.5		108	102.3	102.5	228.7		High	High	High	High	High	High	High	High	High	High	High	High	0.0001773	0.001804	3.07
FALSE	High	[R].FLTADGTAIHK.[T]	1xTMT6plex [K11]	0.000802045	0.000150228	1	1	1	F1SJ26	F1SJ26 [432-442]		0	1402.79	71.7	52.2	145.4	131.9	64.2	56.6	109.4	125.7	60.6	52.9	229.4		High	High	High	High	High	High	High	High	High	High	High	High	0.0001773	0.0004353	2.77
FALSE	High	[R].LLADPTGAFGK.[E]	1xTMT6plex [K11]	0.000899958	0.000150228	1	3	1	A0A5G2R9D6	A0A5G2R9D6 [92-102]		0	1318.76	96	104	113.8	98.2	102.7	123.1	158.7	98.1	100.7	104.6			High	High	High	High	High	High	High	High	High	High	Not Found	High	0.0001773	0.0004944	3.46
FALSE	High	[R].SSGSLLNNAIK.[G]	1xTMT6plex [K11]	0.00260855	0.000150228	1	3	1	A0A5G2Q8I9	A0A5G2Q8I9 [1087-1097]		0	1332.77	79.4	81.6	96.9	91.6	89.2	76.6	114.5	91.3	84.7	79.6	214.7		High	High	High	High	High	High	High	High	High	High	High	High	0.0001773	0.00155	2.76
FALSE	High	[K].TADDPSLSLIK.[Y]	1xTMT6plex [K11]	4.44207e-05	0.000150228	1	2	1	A0A287AGM8	A0A287AGM8 [59-69]		0	1388.78	95.1	82.5	85.5	99.9	81.1	87.9	106	109.4	85.3	75.2	192.2		High	High	High	High	High	High	High	High	High	High	High	High	0.0001773	1.938e-05	3.44
FALSE	High	[K].SFEEIAAEFQK.[K]	1xTMT6plex [K11]	0.00265388	0.000150228	1	4	2	A0A5G2RNB3	A0A5G2RNB3 [491-501]		0	1527.79	90.8	96.1		187.2	102.9	100.5	140.9	184.4	93.8	103.5			High	High	High	High	High	High	High	High	High	High	High	High	0.0001773	0.001583	3.51
FALSE	High	[K].LAQGEYITPEK.[I]	1xTMT6plex [K11]	0.000964345	0.000150228	1	7	1	F1S5J8	F1S5J8 [547-557]		0	1477.81	120.8	99.1	122.3	101.1	101	110.1	115.8	104.2	106.8	118.8			High	High	High	High	High	High	High	High	High	High	Not Found	High	0.0001773	0.0005307	3.03
FALSE	High	[K].LAQGEYIAPEK.[I]	1xTMT6plex [K11]	7.63744e-05	0.000150228	1	16	3	A0A287BMY7	A0A287BMY7 [563-573]		0	1447.8	89.3	82.6	132.7	99.2	81.1	79.3	91.6	100.6	88.3	90.7	164.6		High	High	High	High	High	High	High	High	High	High	High	High	0.0001773	3.46e-05	3.57
FALSE	High	[K].ETVGDLLDAFK.[E]	1xTMT6plex [K11]; 1xTMT6plex [N-Term]	6.65053e-05	0.000150228	1	5	1	A0A287B9M9	A0A287B9M9 [535-545]		0	1665.95												No Quan Values	High	High	Not Found	High	High	High	High	High	High	High	Not Found	High	0.0001773	2.986e-05	3.74
FALSE	High	[R].TLSEFGLIQEK.[F]	1xTMT6plex [K11]; 1xTMT6plex [N-Term]	8.09069e-05	0.000150228	1	1	1	I3LUR5	I3LUR5 [335-345]		0	1723	112.1	112.8	78	130.5	120	146.8	159.4		115.9	124.4			High	High	High	High	High	High	High	Not Found	High	High	Not Found	High	0.0001773	3.683e-05	3.52
FALSE	High	[R].NQYTESISLAK.[V]	1xTMT6plex [K11]; 1xTMT6plex [N-Term]	1.07551e-05	0.000150228	1	1	1	A0A5G2RH94	A0A5G2RH94 [399-409]		0	1711.96	110.6	164.1	141.2	112	169.3	97.4	115.4	68.1	74.9	46.9			High	High	High	High	High	High	High	High	High	High	Not Found	High	0.0001773	4.194e-06	3.18
FALSE	High	[R].GLQVALEEFHK.[H]	1xTMT6plex [K11]; 1xTMT6plex [N-Term]	1.68626e-05	0.000150228	1	3	1	B0LUW3	B0LUW3 [29-39]		0	1729	109.8	114.3	144.1	176.1	108.8	127.4	115.6		105.6	98.3			High	High	High	High	High	High	High	Not Found	High	High	Not Found	High	0.0001773	6.808e-06	4.85
FALSE	High	[K].ETVWQLPLFSK.[F]	1xTMT6plex [K11]; 1xTMT6plex [N-Term]	0.00112653	0.000150228	1	2	1	Q7YQ94	Q7YQ94 [66-76]		0	1806.06	88	82.3	112	111.4	77.9	95.5	121.4	195.8	55.7	160.1			High	High	High	High	High	High	High	High	High	High	Not Found	High	0.0001773	0.0006307	3.25
FALSE	High	[K].EVEELILTESK.[K]	1xTMT6plex [K11]; 1xTMT6plex [N-Term]	5.92624e-05	0.000150228	1	6	2	A0A287BHM4	A0A287BHM4 [170-180]		0	1748.01	82.9	101	93.5	103.2	88.4	91.4	84.8	93.7	94.2	86.2	180.7		High	High	High	High	High	High	High	High	High	High	High	High	0.0001773	2.643e-05	3.6
FALSE	High	[R].DVFLPSVDNMK.[L]	1xTMT6plex [K11]; 1xTMT6plex [N-Term]	9.4739e-06	0.000150228	1	3	2	A0A287BP10	A0A287BP10 [150-160]		0	1722.95	91	84.4	81.4	76.4	89.6	82.4	88.1	85.3	105.6	76.9	238.9		High	High	High	High	High	High	High	High	High	High	High	High	0.0001773	3.658e-06	3.84
FALSE	High	[R].GSPLVVISQGK.[I]	1xTMT6plex [K11]; 1xTMT6plex [N-Term]	0.000144831	0.000150228	1	5	2	A0A286ZKK0	A0A286ZKK0 [441-451]		0	1542.96	115.7	102.1	75.6	163.5	95.3	112	104.6	121.7	116.7	92.8			High	High	High	High	High	High	High	High	High	High	Not Found	High	0.0001773	6.922e-05	2.26
FALSE	High	[K].LVFLGLDNAGK.[T]	1xTMT6plex [K11]; 1xTMT6plex [N-Term]	1.3702e-05	0.000150228	1	4	3	A0A5S6G7K0	A0A5S6G7K0 [28-38]		0	1604.98	155.7	112.2	143	98.5	118.7	89.5	114.3	89.2	97.9	81.1			High	High	High	High	High	High	High	High	High	High	Not Found	High	0.0001773	5.446e-06	3.48
FALSE	High	[K].DVEIHGVFVPK.[G]	1xTMT6plex [K11]; 1xTMT6plex [N-Term]	9.67393e-05	0.000150228	1	5	1	A0A287AYB5	A0A287AYB5 [380-390]		0	1698	168	131.7	275.6		148.7	135.7			69.8	170.4			High	High	High	Not Found	High	High	Not Found	Not Found	High	High	Not Found	High	0.0001773	4.47e-05	3.63
FALSE	High	[K].GIQEAQVQLQK.[A]	1xTMT6plex [K11]; 1xTMT6plex [N-Term]	8.9754e-05	0.000150228	1	8	1	A0A287AIR3	A0A287AIR3 [621-631]		0	1700.01												No Quan Values	High	High	High	High	High	High	High	High	High	High	High	High	0.0001773	4.123e-05	2.23
FALSE	High	[K].VQLTPGQTEVK.[I]	1xTMT6plex [K11]; 1xTMT6plex [N-Term]	0.00246293	0.000150228	1	2	1	F1SUQ5	F1SUQ5 [3616-3626]		0	1657.99	75.9	83.3	108.2	130.2	100.1	74.8	134.6	91.8	75.8	76.9	148.4		High	High	High	High	High	High	High	High	High	High	High	High	0.0001773	0.00146	3.65
FALSE	High	[K].IDRTDAISEEK.[L]	1xTMT6plex [K11]; 1xTMT6plex [N-Term]	0.000127579	0.000150228	1	2	1	A0A5S6G7K0	A0A5S6G7K0 [132-142]		1	1734.96	103.3	74.2	147	92.6	80.1	64.9	90.6	64.2	71.1	64.1	247.9		High	High	High	High	High	High	High	High	High	High	High	High	0.0001773	6.032e-05	2.63
FALSE	High	[R].ILILGLDGAGK.[T]	1xTMT6plex [K11]; 1xTMT6plex [N-Term]	1.12628e-05	0.000150228	1	2	2	A0A5G2R4Z0	A0A5G2R4Z0 [20-30]		0	1527.99	107.5	111.4	84.8	79.2	108.2	91.2	87.3	100.1	116.1	91.6	122.6		High	High	High	High	High	High	High	High	High	High	High	High	0.0001773	4.416e-06	4.09
FALSE	High	[K].EAASHLFPFEK.[M]	1xTMT6plex [K11]; 1xTMT6plex [N-Term]	0.00150216	0.000150228	1	3	1	F1SPI2	F1SPI2 [933-943]		0	1733.96												No Quan Values	High	High	High	High	High	High	High	High	High	High	High	High	0.0001773	0.0008567	2.89
FALSE	High	[R].MLLADQDQSWK.[E]	1xTMT6plex [K11]; 1xTMT6plex [N-Term]	7.65388e-06	0.000150228	1	5	2	A0A287BQ81	A0A287BQ81 [28-38]		0	1792.97	78.5	66.7	33.9	94.5	100.7	100.3	114.5	102.3	124.7	102.9	181		High	High	High	High	High	High	High	High	High	High	High	High	0.0001773	2.902e-06	4
FALSE	High	[R].ISGGLEVLAEK.[C]	1xTMT6plex [K11]; 1xTMT6plex [N-Term]	1.66693e-05	0.000150228	1	2	2	F1SIV3	F1SIV3 [76-86]		0	1573.96	94	139.6	91	127.5	115.2	111.6	109.2	96.2	117.4	98.2			High	High	High	High	High	High	High	High	High	High	Not Found	High	0.0001773	6.717e-06	4.08
FALSE	High	[R].TLAESMGIEVK.[L]	1xTMT6plex [K11]; 1xTMT6plex [N-Term]	1.79667e-05	0.000150228	1	1	1	F1S3D1	F1S3D1 [174-184]		0	1635.94	116.4	86.1	97.9	75.4	69.7	79.1	81.9	176.3	66	251.3			High	High	High	High	High	High	High	High	High	High	Not Found	High	0.0001773	7.277e-06	3.6
FALSE	High	[K].MESHGADPELK.[K]	1xTMT6plex [K11]; 1xTMT6plex [N-Term]	6.80568e-05	0.000150228	1	4	1	F1SNA8	F1SNA8 [285-295]		0	1671.88	63.8	67	79.1	92.2	64.7	100.8	84.9	52.5	72.4	57.1	365.4		High	High	High	High	High	High	High	High	High	High	High	High	0.0001773	3.058e-05	3.82
FALSE	High	[R].YMSNTYEQLSK.[L]	1xTMT6plex [K11]; 1xTMT6plex [N-Term]	1.84922e-05	0.000150228	1	6	1	A0A480T9G5	A0A480T9G5 [187-197]		0	1821.95	99.7	77.3	94.5	74.9	103.5	72.7	99.5	61.1	86	51.4	279.4		High	High	High	High	High	High	High	High	High	High	High	High	0.0001773	7.522e-06	4.1
FALSE	High	[R].DVSHPETELQK.[D]	1xTMT6plex [K11]; 1xTMT6plex [N-Term]	3.65135e-05	0.000150228	1	3	1	A0A287AHH2	A0A287AHH2 [386-396]		0	1740.95	80.7	79.7	98.1	72.3	78	54.5	110	91	102.1	81.3	252.3		High	High	High	High	High	High	High	High	High	High	High	High	0.0001773	1.563e-05	4.52
FALSE	High	[R].AMGEQAVALAK.[A]	1xTMT6plex [K11]; 1xTMT6plex [N-Term]	9.07949e-05	0.000150228	1	9	1	P0DTA4	P0DTA4 [315-325]		0	1546.9	103	98.7	96.3	107	78.7	100.8	87	101.2	93.4	85.5	148.4		High	High	High	High	High	High	High	High	High	High	High	High	0.0001773	4.175e-05	4.1
FALSE	High	[R].DFFDPLYPGTK.[Y]	1xTMT6plex [K11]; 1xTMT6plex [N-Term]	0.0194239	0.0019727	1	2	1	A0A287B7B2	A0A287B7B2 [267-277]		0	1757.95	88.1	108.6	131.9	86.8	94.7	121.2	106.4	139.2	101.1	122			High	High	High	High	High	High	High	High	High	High	Not Found	High	0.001545	0.01347	2.53
FALSE	High	[R].DFLADYYLELK.[R]	1xTMT6plex [K11]; 1xTMT6plex [N-Term]	2.589e-06	0.000150228	1	7	2	I3LTB8	I3LTB8 [1156-1166]		0	1848.02	129	98.7	112	105	97.4	118.6	91	70.6	107	74.2	96.4		High	High	High	High	High	High	High	High	High	High	High	High	0.0001773	9.071e-07	4.54
FALSE	High	[R].VFGSQNLTTVK.[L]	1xTMT6plex [K11]; 1xTMT6plex [N-Term]	0.000432987	0.000150228	1	8	1	A0A287BGS6	A0A287BGS6 [510-520]		0	1651.98	56	55.9	100.4	68.7	53.8	57.9	74.7	146.8	67.5	418.2			High	High	High	High	High	High	High	High	High	High	Not Found	High	0.0001773	0.0002239	3.98
FALSE	High	[R].GPSGLLTYTGK.[G]	1xTMT6plex [K11]; 1xTMT6plex [N-Term]	0.0013859	0.000150228	1	1	1	A0A286ZXF1	A0A286ZXF1 [330-340]		0	1551.91	121.5	115.1	97.5	97	104.8	111	88.5	130.5	111	123			High	High	High	High	High	High	High	High	High	High	Not Found	High	0.0001773	0.0007882	2.38
FALSE	High	[K].DFATVYVDAIK.[D]	1xTMT6plex [K11]; 1xTMT6plex [N-Term]	1.61025e-05	0.000150228	1	3	2	K7GM40	K7GM40 [36-46]		0	1699.97	87.7	119.3	86.2	114.4	103.9	104.8	111.5	104.6	124.5	98.4	44.8		High	High	High	High	High	High	High	High	High	High	High	High	0.0001773	6.487e-06	4.13
FALSE	High	[K].VFDGIPPPYDK.[K]	1xTMT6plex [K11]; 1xTMT6plex [N-Term]	6.72766e-05	0.000150228	1	2	1	Q95307	Q95307 [100-110]		0	1705.96	120.6	103.7	107.9	101.7	108.2	97	89.3	124.9	113.3	133.5			High	High	High	High	High	High	High	High	High	High	Not Found	High	0.0001773	3.025e-05	3.36
FALSE	High	[K].DVQMLQDAISK.[M]	1xTMT6plex [K11]; 1xTMT6plex [N-Term]	0.0001067	0.000150228	1	3	1	Q684M6	Q684M6 [315-325]		0	1705.96	107.3	119.2	95	94.5	117.5	108.9	124.5	115.2	114.3	103.5			High	High	High	High	High	High	High	High	High	High	Not Found	High	0.0001773	4.956e-05	3.96
FALSE	High	[R].AMVASGSELGK.[K]	1xTMT6plex [K11]; 1xTMT6plex [N-Term]	0.000198863	0.000150228	1	5	2	A0A5G2QNB5	A0A5G2QNB5 [54-64]		0	1507.86	115.6	84.3	112.1	124.2	75.3	114.2	88.9	126.9	98.7	159.9			High	High	High	High	High	High	High	High	High	High	Not Found	High	0.0001773	9.736e-05	3.73
FALSE	High	[K].IELLGSYDPQK.[Q]	1xTMT6plex [K11]; 1xTMT6plex [N-Term]	0.000110456	0.000150228	1	2	1	F1S9H9	F1S9H9 [114-124]		0	1720.99												No Quan Values	High	High	High	Not Found	High	High	High	High	High	High	Not Found	High	0.0001773	5.159e-05	3.78
FALSE	High	[K].TLEEAVGNIVK.[F]	1xTMT6plex [K11]; 1xTMT6plex [N-Term]	1.50261e-05	0.000150228	1	1	2	F1SPF9	F1SPF9 [761-771]		0	1630.98	103.7	98.3	113.8	119.5	122.4	95.3	131.6	105.1	111.5	98.8			High	High	High	High	High	High	High	High	High	High	Not Found	High	0.0001773	6.01e-06	3.7
FALSE	High	[K].EVLSMDDEIQK.[L]	1xTMT6plex [K11]; 1xTMT6plex [N-Term]	4.6886e-06	0.000150228	1	4	2	F1SPM7	F1SPM7 [451-461]		0	1764.95	81.3	95.8	92.7	106.7	85.5	88.2	114.6	99.1	84.2	81.7	170.2		High	High	High	High	High	High	High	High	High	High	High	High	0.0001773	1.721e-06	4.43
FALSE	High	[K].SLENAIEWSVK.[S]	1xTMT6plex [K11]; 1xTMT6plex [N-Term]	0.00106965	0.000150228	1	2	1	A0A5G2R744	A0A5G2R744 [206-216]		0	1733.98	59.5	63.1	94.4	107.5	65.2	70.9	77.1	74.7	68.5	61.8	357.3		High	High	High	High	High	High	High	High	High	High	High	High	0.0001773	0.0005934	3.38
FALSE	High	[K].ANLLLEGVENK.[L]	1xTMT6plex [K11]; 1xTMT6plex [N-Term]	7.22506e-06	0.000150228	1	10	2	A0A287BMY7	A0A287BMY7 [207-217]		0	1657.99	120.7	117.2	97.6	134.4	105.4	101.1	77.6	120.3	120.3	105.4			High	High	High	High	High	High	High	High	High	High	Not Found	High	0.0001773	2.73e-06	4.47
FALSE	High	[K].IEIQTLTGLFK.[G]	1xTMT6plex [K11]; 1xTMT6plex [N-Term]	4.0827e-06	0.000150228	1	3	3	A0A5G2QXI3	A0A5G2QXI3 [131-141]		0	1721.06	106.7	98.9	131	144.3	106.5	102	115	108.3	86.3	100.9			High	High	High	High	High	High	High	High	High	High	Not Found	High	0.0001773	1.481e-06	3.59
FALSE	High	[R].GLYFHIGETEK.[R]	1xTMT6plex [K11]; 1xTMT6plex [N-Term]	0.0422061	0.00351208	1	3	1	A0A5G2QVP0	A0A5G2QVP0 [29-39]		0	1751.97												No Quan Values	High	High	High	High	High	High	High	High	High	High	High	High	0.002851	0.03113	1.66
FALSE	High	[K].TLGSDADQSHK.[M]	1xTMT6plex [K11]; 1xTMT6plex [N-Term]	4.41654e-05	0.000150228	1	2	2	F1SSI2	F1SSI2 [253-263]		0	1616.86												No Quan Values	High	High	High	High	High	High	High	High	High	High	High	High	0.0001773	1.916e-05	3.23
FALSE	High	[K].VSAPEVGAAIK.[I]	1xTMT6plex [K11]; 1xTMT6plex [N-Term]	0.00881795	0.000588846	1	2	1	F1S459	F1S459 [308-318]		0	1499.92												No Quan Values	High	High	High	High	High	High	High	High	High	High	Not Found	High	0.0005031	0.005762	3.01
FALSE	High	[K].YVMLPVADQEK.[C]	1xTMT6plex [K11]; 1xTMT6plex [N-Term]	5.49831e-05	0.000150228	1	3	1	Q8SPS7	Q8SPS7 [239-249]		0	1750.98	116.7	97.7	117.1	137.1	89	87.1	126.8	85	106.8	136.6			High	High	High	High	High	High	High	High	High	High	Not Found	High	0.0001773	2.432e-05	4.28
FALSE	High	[K].SIDSNPYDTDK.[M]	1xTMT6plex [K11]; 1xTMT6plex [N-Term]	4.40047e-06	0.000150228	1	7	1	A0A5G2R0I8	A0A5G2R0I8 [106-116]		0	1712.87	115.7	103.5	123.3	78.5	121.7	80.3	88.2	43.7	91.7	76.5	177		High	High	High	High	High	High	High	High	High	High	High	High	0.0001773	1.608e-06	3.61
FALSE	High	[R].ILLLGLDNAGK.[T]	1xTMT6plex [K11]; 1xTMT6plex [N-Term]	3.08915e-05	0.000150228	1	6	1	A0A5S6IBF3	A0A5S6IBF3 [36-46]		0	1585.01	111.1	110.3	119.6	94	166.9	68.6	104.9		90.9	72.8	160.9		High	High	High	High	High	High	High	Not Found	High	High	High	High	0.0001773	1.304e-05	3.52
FALSE	High	[R].AEYLGSFLLHK.[G]	1xTMT6plex [K11]; 1xTMT6plex [N-Term]	2.51014e-05	0.000150228	1	6	1	F1S5J8	F1S5J8 [115-125]		0	1736.01	105	112.9	106.5	142.5	69.8	92.4	116.9	164	84.9	104.9			High	High	High	High	High	High	High	High	High	High	Not Found	High	0.0001773	1.046e-05	3.66
FALSE	High	[R].ILMLGLDAAGK.[T]	1xTMT6plex [K11]; 1xTMT6plex [N-Term]	6.89938e-06	0.000150228	1	1	2	Q007T5	Q007T5 [16-26]		0	1559.96	120.2	124.7	106.2	107.7	148.6	90.5	111.1	78.2	125.6	87.1			High	High	High	High	High	High	High	High	High	High	Not Found	High	0.0001773	2.606e-06	4.18
FALSE	High	[R].SIFSAVLDELK.[V]	1xTMT6plex [K11]; 1xTMT6plex [N-Term]	3.27249e-05	0.000150228	1	2	2	A0A287B4L9	A0A287B4L9 [1090-1100]		0	1680	97.5	76.4	84.4	68.1	84.9	118.6	100.7	91.9	103.1	111.3	163.2		High	High	High	High	High	High	High	High	High	High	High	High	0.0001773	1.39e-05	4.23
FALSE	High	[K].IEVLDSPDSEK.[K]	1xTMT6plex [K11]; 1xTMT6plex [N-Term]	0.00540143	0.000150228	1	1	1	I3LPE1	I3LPE1 [171-181]		0	1689.93	83.6	81.9	137.7	168.6	98.6	86.4	103.1	152.3	84.5	103.1			High	High	High	High	High	High	High	High	High	High	Not Found	High	0.0001773	0.003405	2
[truncated: 4,558 more rows]

## Sheet: PeptideGroups 2
Checked	Confidence	Annotated Sequence	Modifications	Qvality PEP	Qvality q-value	# Protein Groups	# Proteins	# PSMs	Master Protein Accessions	Positions in Master Proteins	Modifications in Master Proteins	# Missed Cleavages	Theo. MH+ [Da]	Abundances (Grouped): F845, 126	Abundances (Grouped): F845, 127N	Abundances (Grouped): F845, 127C	Abundances (Grouped): F845, 128N	Abundances (Grouped): F845, 128C	Abundances (Grouped): F845, 129N	Abundances (Grouped): F845, 129C	Abundances (Grouped): F845, 130N	Abundances (Grouped): F845, 130C	Abundances (Grouped): F845, 131N	Abundances (Grouped): F845, 131C	Quan Info	Found in Sample: [S9175] F845: 126, Sample	Found in Sample: [S9199] F845: 127N, Sample	Found in Sample: [S9200] F845: 127C, Sample	Found in Sample: [S9201] F845: 128N, Sample	Found in Sample: [S9202] F845: 128C, Sample	Found in Sample: [S9203] F845: 129N, Sample	Found in Sample: [S9204] F845: 129C, Sample	Found in Sample: [S9205] F845: 130N, Sample	Found in Sample: [S9206] F845: 130C, Sample	Found in Sample: [S9207] F845: 131N, Sample	Found in Sample: [S9208] F845: 131C, Sample	Confidence (by Search Engine): Sequest HT	Percolator q-Value (by Search Engine): Sequest HT	Percolator PEP (by Search Engine): Sequest HT	XCorr (by Search Engine): Sequest HT
[truncated: 5,808 more rows]

[truncated: 2 more sheets: PeptideGroups 3, TMT labeling efficiency]
