# Supplementary material for: Quantitative Proteomic Analysis of Tibetan Pig Livers at Different Altitudes
Source: Molecules. 2023 Feb 10;28(4):1694. doi: 10.3390/molecules28041694 (PMC9960092; doi:10.3390/molecules28041694)
Supplement: Supplementary file 1 [file molecules-28-01694-s001.zip › Table S3 RSD value of the sample.xlsx]

## Sheet: WD290TQ信号强度（归一化后）数据合并
	SNT_1	SNT_2	SNT_3	LZT_1	LZT_2	LZT_3	JZT_1	JZT_2	JZT_3
A0A287B4L9	1.00645	0.990222	1.00004	0.961227	0.958457	0.950756	1.0216	0.993238	1.01004
A0A287B217	1.08471	1.08743	#N/A	1.05358	1.04749	#N/A	0.970736	0.967516	#N/A
A0A286ZXS0	1.00368	1.01639	0.995355	1.11736	1.11217	1.10912	0.945803	0.950473	0.945757
A0A287BDN2	0.976276	1.03569	0.986838	1.08881	1.09164	1.10444	0.914833	0.917776	0.929926
F1SGS9	1.1548	1.14983	1.17985	0.955097	0.964527	0.96265	0.833139	0.842251	0.805318
F1S2H8	1.11701	1.11685	1.04028	1.43391	1.38365	1.48219	0.90321	0.934034	0.898267
A0A287AC34	0.88883	0.920102	#N/A	1.15998	1.13186	#N/A	0.987121	0.984528	#N/A
A0A288CFV5	1.24259	1.20221	1.22742	1.07577	1.10872	1.10559	0.698542	0.703217	0.717606
A0A287AES5	0.996835	0.995364	1.00422	0.987419	1.02102	1.02554	0.850693	0.855124	0.841686
F1RW75	0.96022	0.93256	0.960289	1.12776	1.10223	1.0753	0.849085	0.86296	0.873759
A0A287A5G1	1.01341	0.995147	0.947982	1.03795	1.06498	1.07616	0.947888	0.946044	0.928656
F1S2H7	1.06201	1.05091	1.08365	1.29366	1.3215	1.359	0.991323	0.976196	0.978856
Q29554	0.93884	0.958667	0.931794	1.02706	1.02242	1.02238	0.760866	0.784926	0.796813
A0A287BB68	0.872787	0.907537	0.89487	1.15791	1.16395	1.13832	0.936723	0.903883	0.905587
I3LTB8	1.22212	1.21937	1.1863	0.984119	1.00148	1.02532	0.892943	0.912502	0.933986
A0A287A8E9	0.958073	0.87027	#N/A	1.08118	1.11351	#N/A	0.963426	0.924324	#N/A
A0A287AG13	0.81088	0.820173	0.837535	0.929275	0.945487	0.93601	1.13509	1.1406	1.13739
A0A480UJ69	1.05198	1.00934	1.036	0.821477	0.89474	0.839004	0.942526	0.938461	0.941534
A0A5G2QN66	1.19198	1.18424	1.1683	0.975241	0.934603	0.993533	0.856009	0.860501	0.876656
I3LV99	1.06924	1.06131	1.06042	0.995973	1.00496	0.993588	0.844176	0.834612	0.828783
F6Q6B4	0.953837	#N/A	0.900883	1.05105	#N/A	0.995093	0.929991	#N/A	0.946026
F1SMG3	1.02494	1.04224	1.03579	0.982841	1.00698	0.990017	0.885954	0.898617	0.89307
F1SM17	1.15045	1.13424	1.13616	1.00122	0.979465	1.01725	0.734275	0.71074	0.713885
A0A287BAY9	0.912461	0.916453	0.911441	1.00371	0.988787	0.981226	1.04851	1.06736	1.05835
A0A5G2RBD3	1.0439	1.02732	1.03965	1.15339	1.11321	1.12805	1.08467	1.02423	1.03933
A0A5G2RGL7	0.936058	0.934511	0.901738	0.959516	0.987891	0.958961	1.03004	0.973897	1.00697
A0A287ARG4	1.08957	1.07685	#N/A	1.13424	1.15133	#N/A	1.01712	0.984812	#N/A
F1SED0	1.0807	1.11888	1.09806	1.01859	0.995889	1.00196	0.885145	0.878597	0.898003
I3LDH5	1.29576	1.28518	1.29788	0.964748	0.953488	0.955613	0.73061	0.752441	0.7495
A0A5G2RHA4	0.775789	0.816191	0.788937	0.842882	0.878243	0.878218	1.30599	1.17846	1.21791
I3LNB4	1.04253	1.03207	1.0153	1.0309	1.04199	1.04406	0.952685	0.968189	0.961849
A0A5G2QHX2	1.48512	1.20843	1.55593	0.972437	0.963864	0.959322	0.413451	0.618599	0.389831
F1RII7	0.773366	0.79805	0.809311	1.02905	1.05401	1.05895	0.848478	0.859751	0.838466
P42174	1.00446	1.01206	0.995915	1.11161	1.12701	1.11015	0.940303	0.937067	0.946421
A0A287B885	1.42905	1.42885	1.41157	0.950651	0.942409	0.943299	0.583842	0.58983	0.595843
Q29092	1.17271	1.16037	1.16474	1.02537	1.00609	1.00544	0.76319	0.801382	0.781737
A0A287A399	1.04332	0.997114	0.970699	1.01155	1.02487	1.00204	1.05261	1.03801	1.04186
A0A287AGU2	0.996675	1.01176	0.981072	1.0902	1.08164	1.08692	0.936687	0.933527	0.948165
F1SK95	1.26438	1.2422	1.29447	0.879264	0.888296	0.849933	0.905787	0.87542	0.892287
A0A5G2RA17	0.973157	0.958518	0.974447	1.01522	1.01895	0.992015	1.00028	1.0029	1.00725
A0A287B9W3	0.958321	0.951973	0.951857	1.28061	1.33756	1.27128	0.86916	0.811649	0.855458
A0A287AZ62	1.02752	1.00499	1.01417	1.14441	1.12678	1.11231	1.17684	1.22579	1.17676
P01965	0.791585	0.740236	0.753448	1.03735	1.01878	1.02086	0.857759	0.809079	0.825521
A0A287A6R7	0.945511	#N/A	#N/A	1.21837	#N/A	#N/A	0.918296	#N/A	#N/A
A0A287ATN8	1.04011	1.05704	1.03408	1.02419	0.999343	1.03832	0.980874	0.960485	0.960409
P79303	1.15698	1.15094	1.12852	1.08483	1.04138	1.08919	0.877448	0.897405	0.917158
I3LEF8	1.14156	1.1312	1.10018	0.964853	0.992795	0.985289	0.773376	0.78272	0.784588
Q8SQ68	1.21062	1.25397	1.24543	1.15185	1.15709	1.15126	0.563309	0.593558	0.621728
A0A287BDD8	1.19062	1.22531	1.21333	1.03969	0.979201	1.02222	0.786543	0.828867	0.838098
A0A287BG93	1.04097	1.04161	1.00901	1.07474	1.04735	1.05417	0.898989	0.898802	0.908187
A0A287A113	0.791795	0.744495	0.699206	1.02853	0.970315	0.934578	0.790592	0.77679	0.716724
A0A287BMY7	1.04526	1.06083	1.06321	1.02517	1.02539	1.02365	0.979618	0.973356	0.980428
A0A5G2R2S8	1.1933	1.16052	1.15133	1.01024	0.962483	0.990915	0.8955	0.895099	0.910317
A0A286ZK24	1.14484	1.13206	1.12238	1.02374	1.03205	1.05957	0.827982	0.845342	0.818708
A0A287AMT0	1.14006	1.12219	1.11676	1.24476	1.23801	1.17783	0.816889	0.842542	0.87907
I3LC73	1.5099	1.41926	1.54907	1.02143	1.00282	1.01231	0.721611	0.769044	0.721254
F1S1E7	1.0804	1.1025	1.06221	1.00179	1.02638	0.989573	0.654111	0.634376	0.662258
A0A5G2QCL1	1.05473	1.05706	1.06845	1.01733	1.02074	1.00255	0.934208	0.903474	0.899676
A0A287BAZ8	1.11395	1.09793	1.11246	0.932772	0.9403	0.90252	0.991711	0.989205	0.98972
A0A5G2R361	1.10677	1.16615	1.13135	1.19982	1.13279	1.14818	0.736498	0.685019	0.746302
F1SLX5	1.04273	1.13062	1.04559	0.962383	0.951978	0.91307	1.04634	1.03265	1.07477
A0A287B5G9	0.913538	#N/A	0.905713	1.09845	#N/A	1.11244	1.02594	#N/A	1.01828
A0A287AL94	1.02691	1.0288	1.03076	1.14379	1.09814	1.13281	0.739181	0.729681	0.759004
A0A286ZYU8	0.999757	1.00102	1.02403	1.00611	0.999073	1.00405	0.809762	0.844011	0.792459
F1SN67	0.784136	0.78902	0.803349	1.0221	1.00518	1.0053	1.01323	1.00637	1.08354
F1SN58	1.00287	1.06348	1.03968	1.00621	0.999247	0.998787	0.939291	0.94221	0.957256
A0A287B213	1.08071	1.12292	1.10115	0.935791	0.940265	0.92683	0.963565	0.942035	0.963605
A0A5G2R2C9	1.01113	1.08173	1.05334	1.06249	1.03619	1.00803	0.993518	0.972382	0.973286
P26234	0.926553	0.98516	0.955002	1.03481	1.04887	1.03825	0.943612	0.934386	0.938674
P0DTA4	1.10433	1.0782	1.09077	0.912389	0.914806	0.946871	0.942708	0.968005	0.952726
F1RK90	1.00919	1.00116	1.00815	1.28715	1.3282	1.30086	0.981851	0.948409	0.975449
A0A287A4T2	1.04406	1.0449	1.00389	0.865606	0.905982	0.970369	0.887741	0.886188	0.933496
A0A286ZU34	1.17588	1.21212	1.21783	0.969736	0.96358	0.955693	0.759908	0.772042	0.808629
I3LK59	1.0771	1.07998	1.0497	1.08289	1.09786	1.07195	0.94953	0.929463	0.953925
Q19PY3	0.899388	0.950712	0.936889	1.20019	1.13433	1.21961	0.973833	0.968038	0.999449
A0A287BGS6	0.972199	1.00648	0.97655	0.940492	0.977642	0.992869	0.741212	0.778712	0.809517
A0A287BS12	1.08738	1.08639	1.03023	1.1018	1.08365	1.06832	0.837523	0.843945	0.895025
A0A5G2QLY5	1.02173	0.997059	0.948362	1.07285	1.05526	1.09584	0.957477	0.910991	0.91745
A0A287B4Z6	0.8069	0.854118	0.932159	0.677247	0.654063	0.768516	0.889704	0.900729	0.964388
P79381	1.29778	1.31924	1.26039	1.03333	1.00886	1.06729	0.779771	0.764804	0.777575
A0A5S6HET4	1.17006	1.20366	1.17707	0.962892	0.952543	0.956933	0.858264	0.84217	0.8576
A0A5G2RIC0	0.93791	0.890282	#N/A	1.02358	1.02112	#N/A	0.879866	0.870951	#N/A
F1RUV5	0.73891	0.808702	0.763129	1.15208	1.15939	1.20186	1.23472	1.20051	1.24787
A0A287AIN1	0.951611	0.955789	0.91534	1.00697	1.09799	0.997826	0.655218	0.70727	0.66178
A0A287A7S9	1.18781	1.2447	1.18435	0.912681	0.965508	0.939715	0.844501	0.781912	0.817538
F1SHD7	1.08278	1.11929	1.11791	1.03861	1.05413	1.03651	1.04766	1.07227	0.998855
F1SUX4	1.04104	#N/A	1.03315	1.1899	#N/A	1.16377	0.979682	#N/A	0.915991
I3LIM2	1.01599	0.972643	1.02858	1.08288	1.07332	1.07906	0.823938	0.819105	0.833773
A0A287ATP0	0.945453	0.899023	0.880924	1.16261	1.13508	1.16132	0.936507	0.923911	0.928204
F1ST54	0.827221	0.851784	0.814168	1.3535	1.36661	1.32834	1.05344	1.0684	1.08858
A0A286ZZC9	0.969842	1.02247	1.00926	1.00162	1.00209	0.948955	0.928834	0.953462	0.935889
A0A286ZSK9	0.907033	0.895339	0.859249	1.05363	1.05444	1.05881	0.83522	0.855701	0.823913
I3LQ17	0.979147	0.989363	0.946497	1.09593	1.04258	1.11273	0.934659	0.936354	0.975407
P53590	1.04885	1.05381	1.07006	1.00295	1.02511	1.00519	0.898282	0.886569	0.879599
A0A5G2R5M3	0.737472	0.772144	0.795972	1.20548	1.1527	1.12036	1.09392	0.928422	1.00196
A0A287BGV6	0.843067	0.829777	0.847145	0.958856	0.989729	1.02724	0.903749	0.878313	0.906645
A0A287BP39	0.637557	#N/A	#N/A	0.71542	#N/A	#N/A	0.805191	#N/A	#N/A
A0A5K1U8P1	0.975856	0.922002	0.987396	1.11849	1.10566	1.06264	0.919736	0.993971	0.93816
F1SCT4	1.21631	1.19599	1.09646	1.02879	1.0218	1.12862	0.877162	0.853306	0.726688
A0A287A4W0	0.887615	0.859013	0.846663	1.20605	1.25056	1.21951	0.981602	0.965244	1.10184
A0A287B0I7	1.14741	1.18253	1.1621	1.14617	1.12155	1.12572	1.06778	1.04712	1.04025
P00355	1.13305	1.1013	1.08834	0.950477	0.985065	0.950627	0.863484	0.885714	0.910997
A0A5G2RA85	1.07699	1.0814	1.07809	1.14035	1.18289	1.15853	0.859839	0.81856	0.844161
I3LII3	0.929646	0.934691	0.949246	1.08112	1.07969	1.09265	0.905455	0.899255	0.893943
F1RGJ3	1.06172	1.04548	1.03593	0.930048	0.947501	0.965277	1.02133	1.01235	0.999088
A0A5G2QJS2	0.876893	0.965194	0.928651	1.05132	1.0217	1.00827	1.00955	0.958462	0.920126
A0A287ALB0	0.907411	0.937038	0.930716	1.0966	1.01973	1.03047	1.02013	1.05085	1.03025
A0A286ZNH3	1.04291	1.05632	1.09774	0.993375	1.01406	0.971427	0.874921	0.89537	0.863373
F1SPF9	1.00541	0.971035	0.973048	1.26265	1.25611	1.29093	0.956925	0.90888	0.94045
F6QA08	1.09602	1.12359	1.16445	0.981377	0.99384	1.02637	0.889691	0.89301	0.853006
A0A287AZF9	1.11147	1.03229	1.09266	0.99683	1.01429	0.956475	0.907377	0.898888	0.849132
A0A5G2Q7D7	1.00736	1.03355	1.11634	1.04567	1.03942	1.07195	0.82937	0.824193	0.840286
F1SRK1	0.894371	0.885328	0.901354	1.00417	0.908407	0.977475	0.986333	0.825983	0.953285
A0A287AQC2	1.00411	1.02661	0.990243	1.05209	1.00842	1.07721	0.888554	0.909765	0.919321
A0A287AVQ1	0.973532	0.978976	0.948989	1.38781	1.29194	1.43061	0.895167	0.923191	0.886622
A0A287BPJ7	0.897014	#N/A	#N/A	1.03494	#N/A	#N/A	0.870078	#N/A	#N/A
A0A287AYB5	1.19941	1.19685	1.24454	1.11983	1.11166	1.08307	0.7906	0.71453	0.700655
Q6PLK3	1.01501	0.996011	0.977799	1.00621	1.00512	0.98165	0.825842	0.838835	0.849491
K7GK75	0.948976	0.894107	0.969403	1.06069	1.06267	1.02363	1.03928	1.10247	1.06089
A0A5G2QUR1	1.04111	1.06004	1.02764	1.07607	1.07887	1.11763	0.92269	0.947986	0.941247
A0A287BB12	1.06359	1.04739	1.00689	1.21959	1.28711	1.26222	0.873529	0.854993	0.907602
F1SA24	1.15206	1.20083	1.24724	0.799925	0.780286	0.802706	1.02368	1.00401	0.973104
A0A480V1M7	0.908691	0.875458	0.85991	1.07151	1.02179	1.03424	0.923359	1.02101	0.92389
A0A286ZN85	1.19363	1.15544	1.10202	1.38431	1.37722	1.315	0.852683	0.851256	0.859345
F2Z5S8	0.970619	0.9666	0.942716	1.0289	1.01012	1.05988	1.01314	1.04061	1.03188
A0A5G2RBI3	1.04549	1.0349	#N/A	0.926077	0.896951	#N/A	0.834488	0.823648	#N/A
F1RRB3	1.12561	1.14063	1.01604	0.952398	1.01987	0.987046	1.0181	0.959875	0.873079
A0A287BN36	0.943456	0.947337	0.969763	1.17813	1.14773	1.11575	0.822936	0.927418	0.948439
F1S557	1.09403	1.0993	#N/A	1.41803	1.43645	#N/A	0.701549	0.722569	#N/A
A0A5K1UD05	1.01243	1.0222	0.974779	1.11854	1.16686	1.22318	0.971195	0.907488	0.998763
A0A5G2RGN4	0.979914	1.00974	0.96553	1.01475	0.999927	0.98851	0.909631	0.970788	0.954769
I3LSY0	0.872428	0.873156	0.826228	1.15381	1.13013	1.13284	0.916191	0.950956	0.86
K7GLT8	1.03195	1.0473	1.00219	1.06937	1.08958	1.06169	0.929761	0.928663	0.954545
A0A480UKD4	1.05015	0.962992	1.07052	1.1337	1.09673	1.12457	0.882771	0.909635	0.903359
A0A5G2QW05	1.02763	1.02334	0.988524	1.0978	1.10447	1.0783	1.0121	1.03037	1.05811
F1SGQ0	1.03215	0.974047	1.02923	0.968125	0.904197	0.969083	1.14874	1.20314	1.12384
A0A5G2R0M9	1.02893	1.05236	1.03686	1.05573	1.01394	1.0099	0.952138	0.98486	0.980947
F1SHL3	0.93662	0.937558	0.89975	1.17478	1.12021	1.15058	0.96863	1.01183	1.03078
F1RW28	1.29655	1.25389	1.01331	0.946988	0.953588	0.977402	0.900723	0.89137	0.939388
A0A5G2QY12	0.995961	0.980397	0.974834	1.08475	1.06129	1.06192	0.932085	0.959388	0.95596
A0A5G2R557	1.04612	1.09509	1.07751	1.1546	1.18395	1.17318	1.00309	1.03379	0.960319
F1SD58	0.994934	0.996484	0.966713	1.20499	1.22989	1.145	0.978601	0.932747	0.97717
F1S814	1.0132	0.969152	0.945226	0.997846	0.964688	0.979178	0.862125	0.908882	0.902014
P28839	1.02593	1.03887	1.0341	1.01356	1.04019	1.03837	0.974391	0.961447	0.955041
F1SB67	0.932321	0.887145	0.909609	1.14361	1.14864	1.13467	0.98793	1.01491	0.971751
F1SS24	0.988416	#N/A	#N/A	1.1775	#N/A	#N/A	0.994382	#N/A	#N/A
F1RQI0	0.948328	0.964211	1.00568	1.01869	1.02192	1.00219	0.86216	0.878696	0.862299
A0A5G2QGP7	1.08053	1.05105	1.07757	1.04404	1.06936	1.07672	0.888253	0.901831	0.856352
A0A5G2QTK7	1.02793	1.02568	1.04264	1.02169	1.0252	1.07569	0.937732	0.945316	0.918169
A0A287BLM4	0.384342	0.367918	#N/A	0.915099	0.929127	#N/A	0.388917	0.435903	#N/A
F1RX36	0.798079	0.829854	0.784655	0.879639	0.939608	0.898976	1.32306	1.30615	1.34128
A0A287A481	1.10166	1.0896	1.08496	1.27538	1.2576	1.21894	0.807908	0.820797	0.78645
I3LLF2	1.06184	#N/A	1.06934	1.0408	#N/A	0.990435	0.909359	#N/A	0.870397
A0A287AEG5	1.27075	1.25327	1.21966	1.15933	1.22762	1.17333	1.03271	1.02859	1.04994
A0A5G2RDC3	0.982349	1.02853	0.987293	1.15374	1.15576	1.12001	1.03958	1.05288	1.03212
A0A5G2QG29	0.990356	0.978526	0.995286	1.02192	1.05855	1.04422	0.890234	0.851806	0.906194
F1RI39	0.890144	0.875399	0.898117	1.13961	1.11513	1.14512	0.998613	0.99328	0.992464
A0A287A8M1	1.07385	1.14514	1.15464	0.939956	0.88592	0.918747	0.911243	0.926614	0.973376
A0A287BQZ1	1.16808	1.23425	1.19959	1.08192	1.04423	1.01204	0.995213	1.00862	0.983827
A0A5G2QML3	0.95259	0.90566	0.942742	1.1795	1.18056	1.16605	0.875421	0.907791	0.894727
A0A288CG57	1.02149	1.03593	1.05344	1.39687	1.36173	1.4322	0.917075	0.892426	0.878273
I3LEI5	0.937531	0.952692	0.982893	0.806638	0.830375	0.863745	0.816914	0.812551	0.82413
Q007T5	1.07192	1.08955	1.09752	1.37937	1.35897	1.3359	0.972199	0.940278	0.932495
A0A5G2Q7R0	0.914274	0.905509	0.878913	1.00705	1.02565	1.04489	0.828242	0.823682	0.851726
A0A5G2R0H0	1.02076	0.997788	0.941226	0.938797	0.974565	1.02771	0.984566	1.00069	0.945424
A0A287BQ81	0.800631	0.771672	0.802303	1.22578	1.18418	1.20592	1.28373	1.37411	1.34803
A0A5G2RDR7	1.03249	1.01264	1.008	1.14512	1.14683	1.09834	0.957765	0.95521	0.9772
I3LCA2	1.02338	1.02675	0.997579	1.03061	1.05053	1.05932	0.987657	0.97942	1.00346
A0A480N1D9	0.871588	#N/A	#N/A	0.963937	#N/A	#N/A	1.01942	#N/A	#N/A
I3LUL6	1.06409	0.994994	1.03977	1.21007	1.16349	1.16441	0.813634	0.871793	0.832308
A0A287BLJ2	1.00402	0.972441	0.935881	0.951759	0.864622	0.873606	0.976884	0.996803	0.997575
A0A287BKR2	0.898961	0.9538	0.958299	0.861505	0.873468	0.883653	0.910293	0.873468	0.833194
A0A287A8V1	1.04006	1.03809	0.989291	1.31556	1.35523	1.3204	0.912283	0.938876	0.915533
A0A5S6HKB0	1.07695	1.10588	#N/A	0.907042	0.948752	#N/A	0.955542	0.945466	#N/A
A0A5G2R9R6	1.1576	1.15108	1.14702	1.178	1.20949	1.16649	0.840979	0.864749	0.876759
A0A5G2QTT3	1.01999	1.00506	1.02839	1.11422	1.12207	1.12078	0.818577	0.857705	0.863827
A0A287B3T2	0.93775	0.948459	0.97028	1.075	0.983141	1.03927	0.909428	0.880539	0.920245
A0A287B1R3	0.754658	0.752999	0.799212	0.93754	0.97236	0.997933	0.886145	0.93914	0.905062
A0A287B5H5	0.943008	0.936001	0.900753	1.00547	1.0346	1.04829	0.859596	0.819731	0.86795
A0A5G2QKS3	1.102	1.08783	1.05908	1.11039	1.09088	1.10665	0.754075	0.766224	0.78975
F1SPP8	1.05285	1.05999	1.06599	1.15344	1.10669	1.11159	0.69256	0.704047	0.718343
A0A287B3S3	0.942788	0.984936	1.05159	1.0597	1.03013	1.03019	0.768714	0.856032	0.846771
Q5S1S4	0.86734	0.930127	0.870508	1.02515	1.03166	1.0392	1.46278	1.35124	1.52112
A0A5G2QPR2	1.02418	1.004	1.009	1.0752	1.12229	1.128	0.633162	0.639408	0.535365
K9IVI1	0.947368	0.944174	0.932743	0.995239	0.987884	1.00408	0.994467	0.959121	0.928564
A0A5G2QPK4	0.976759	0.984893	0.971	0.93631	0.940259	0.942972	0.980379	0.976476	0.951344
F1S089	1.18322	1.15194	1.13863	1.18173	1.1517	1.1554	1.108	1.12187	1.10962
F1SJ93	1.0703	1.0889	1.08695	1.05869	1.023	1.00416	0.888195	0.893962	0.91424
A0A287AAF5	0.968556	1.03132	1.02282	1.09637	1.09763	1.06808	0.880797	0.851769	0.842646
Q2XQV4	0.930328	0.954645	0.856062	0.95451	1.00268	0.933834	0.781879	0.82734	0.806673
K7GR72	0.77263	0.795669	0.786429	1.09197	1.05429	1.06334	0.783268	0.773712	0.761538
A0A287B6E3	1.10958	1.15705	1.15117	1.07573	1.06748	1.07184	0.860207	0.847725	0.859246
I3LJ48	1.03612	1.04294	1.04916	0.913752	0.959639	0.927683	0.868294	0.920309	0.913482
A0A5G2QZY1	1.03846	1.02721	1.03804	0.979857	0.962419	0.960736	0.945564	0.9054	0.944785
P32195	0.85592	0.773283	0.819013	1.10363	1.11716	1.11106	0.810103	0.765468	0.743601
A0A287AZ37	0.834878	0.871959	0.920653	0.991575	1.08602	1.15835	0.85285	0.973228	0.950108
A0A287BQT2	1.16438	1.13346	1.11918	0.928338	0.901344	0.96866	0.772679	0.777991	0.802887
A0A287BDC2	0.994866	1.01936	1.03122	1.20278	1.14839	1.15417	0.83522	0.81507	0.87477
A0A5G2R9D6	1.03497	1.02847	0.943689	1.18549	1.18498	1.22746	0.934372	0.945347	0.941158
A0A5G2QXV8	1.07928	1.04115	#N/A	0.947668	1.03734	#N/A	0.933044	0.874417	#N/A
A0A5G2QQ66	1.17743	1.21347	#N/A	0.947839	0.920723	#N/A	0.830999	0.791101	#N/A
A0A287BPL8	1.01477	1.00545	1.07137	1.00703	1.0588	1.04183	0.822121	0.806444	0.79446
F1SNA8	1.00487	0.963749	0.952154	0.986957	0.996088	0.98008	0.913849	0.891767	0.893622
F1SGJ3	0.923316	0.924962	0.880308	1.01027	1.05466	1.07477	0.965568	0.922778	0.976604
A0A5K1U589	0.968381	0.959124	0.97072	1.63134	1.45158	1.55072	0.865532	0.859367	0.840122
P03974	0.995029	1.00328	1.02729	0.959547	0.938041	0.957026	0.998115	1.00992	0.967258
D0G0C9	1.03	0.997964	0.983019	1.03197	1.07604	1.09514	0.925332	0.950479	0.924652
Q9MZ16	1.06791	1.07301	1.07852	1.0379	1.0588	1.03978	0.887623	0.87538	0.869688
F1S912	1.13725	1.15	1.13964	1.12827	1.11303	1.17702	0.850082	0.843351	0.820204
A0A287A6D5	1.05149	1.03808	1.08177	1.11607	1.14179	1.11591	0.875835	0.830167	0.841145
A0A287BSR0	0.976093	0.946207	0.974279	1.21676	1.21765	1.17716	0.798709	0.815238	0.824639
F1RK45	1.03087	1.04332	1.01224	1.09691	1.12141	1.11166	0.936223	0.92312	0.957259
A0A287BL93	0.94296	0.940209	0.905899	1.24919	1.29093	1.28531	0.901952	0.915881	0.929741
A0A287AI37	0.919515	0.916613	0.920919	1.07403	1.13574	1.08476	0.868011	0.854005	0.908392
I3L8Q5	0.982734	0.996309	0.994199	1.17038	1.16343	1.16031	0.90598	0.884549	0.941992
A0A287A1C8	1.0348	1.02407	0.942838	1.24291	1.2237	1.20218	0.9747	1.02619	0.912811
F1RUR0	0.901144	0.903369	0.892587	1.0011	1.06599	1.03278	0.791529	0.774268	0.811877
A0A2C9F3F0	1.16005	1.15481	1.16636	1.07166	1.06075	0.936308	0.789985	0.829791	0.825307
A0A286ZZ98	1.10467	1.06003	1.06831	0.956808	0.939969	0.966673	0.781193	0.853602	0.793592
A0A286ZRB6	1.21161	1.22285	1.15788	1.00623	0.962977	0.990122	0.688557	0.69716	0.862033
F2Z5B4	0.982686	0.878793	0.878114	1.22836	1.17874	1.2331	0.818437	0.89879	1.06228
A0A288CFT0	0.9339	0.914143	0.913606	1.05639	1.00792	1.05923	0.942507	0.933449	0.946243
F1SJ26	1.58903	1.58254	1.47475	1.35123	1.40732	1.30627	0.703607	0.695966	0.781528
P49924	1.13232	1.11262	1.06465	0.776536	0.731889	0.830691	0.778385	0.742168	0.775652
A0A287BHL0	0.973996	0.956317	0.95733	1.36173	1.32348	1.36502	0.927862	0.898701	0.908718
F1SPG4	0.911466	0.900622	0.965616	1.19555	1.16237	1.0419	0.89846	0.958846	0.890813
I3LJ79	0.927795	0.905843	0.930121	1.00303	1.04602	1.00438	1.00766	1.00419	0.999791
A0A286ZRU9	1.00479	0.999587	0.997367	1.01929	0.995617	1.0316	0.857373	0.857674	0.786717
A0A287AUH7	1.02425	1.02507	0.983935	1.06905	1.08274	1.07249	0.84628	0.809444	0.857213
A0A5G2Q8I9	1.07465	1.09022	1.08453	1.03492	1.00474	0.99895	0.974216	0.980698	0.998664
A0A5G2R693	1.00475	0.913306	0.912452	1.04751	1	1.11127	1.04466	0.991935	1.04848
F1SDC7	1.35626	1.29057	1.30664	1.02827	1.00246	1.01843	0.801797	0.831991	0.810345
A0A287BJI2	0.97161	0.974907	0.972833	1.0114	1.03747	1.02269	0.987155	0.984903	1.01198
Q8SPS7	1.12032	1.12109	1.09818	1.15219	1.21563	1.16164	0.78506	0.763653	0.821275
F1SRC5	0.869144	0.785435	0.876761	0.950329	0.888735	0.952363	0.841686	0.77742	0.827636
A0A287B462	1.08778	1.08308	1.08323	0.946711	0.951185	0.931546	0.743691	0.781962	0.778363
I3L9I3	0.896754	0.975286	0.908717	0.798633	0.965972	0.936559	1.19112	1.23358	1.1634
A0A287B9M9	0.871076	0.97018	0.96669	1.21464	1.17603	1.20317	0.922043	0.910265	0.933418
F1SBU7	1.00739	1.01089	1.02164	1.14142	1.13578	1.16933	0.901998	0.931748	0.8465
F1RX35	0.819509	0.85849	0.836187	0.932558	0.961724	0.9398	1.24765	1.21755	1.23029
F1S762	0.913066	0.912387	0.868082	0.948112	0.984162	0.927227	1.08898	1.04989	1.0782
A0A287BEA5	0.976334	0.935333	0.908491	1.09421	1.14261	1.14507	0.959009	0.950234	0.96394
F1RMF7	0.922766	0.886277	0.889502	1.1303	1.16175	1.20257	1.00641	1.06739	1.0315
A0A5G2QLB9	1.06904	1.06977	1.064	0.969765	0.962984	0.961214	0.788357	0.772433	0.81105
A0A287B6K7	0.982538	0.905719	0.982489	0.981964	1.05024	1.00443	0.92513	0.953598	0.929791
A0A287AW32	0.870629	0.875988	0.912859	1.40216	1.38835	1.37049	0.905172	0.883826	0.939326
F1SNJ5	1.25305	1.19282	1.32164	1.34769	1.4231	1.42948	0.692839	0.709086	0.62926
A0A5G2QFH7	1.11526	1.1161	1.05713	1.04028	1.04781	1.04287	0.892165	0.914775	0.850103
A0A5G2R8R0	0.975912	0.960843	0.935841	1.01077	0.985601	1.00792	0.816048	0.846005	0.81516
A0A480UJL5	0.879922	0.907228	0.919791	1.18128	1.18725	1.12209	0.851396	0.968697	0.953717
A0A286ZJT5	0.851378	0.869512	0.861138	1.15162	1.18234	1.21027	0.889243	0.924114	0.89639
A0A287BJS7	1.24095	1.14472	1.15194	0.85992	0.871576	0.873273	0.785259	0.798248	0.788449
A0A287AHA6	0.994909	0.973371	0.958364	1.27062	1.06237	1.18872	0.949705	0.957253	0.942874
A0A5G2QFC2	0.997487	1.01032	1.06088	1.03447	1.04348	1.04596	0.966625	0.988841	1.00995
A0A287AZE3	1.00341	1.01153	1.01643	1.05917	1.03577	1.00447	1.01991	1.02269	1.03169
F1SK65	1.01358	0.9375	0.920506	0.992784	1.12089	1.13705	0.910866	0.945712	0.993617
F1SGD2	0.943306	0.923499	#N/A	1.15123	1.121	#N/A	0.891515	0.864523	#N/A
F1S9N9	1.09093	#N/A	#N/A	1.04982	#N/A	#N/A	0.983696	#N/A	#N/A
A0A5G2QSM2	0.757341	0.75046	#N/A	1.22185	1.15832	#N/A	0.608666	0.591001	#N/A
A0A288CFY3	0.950469	1.02162	0.89024	1.07575	1.1086	1.06872	1.00712	1.06732	1.06056
F1S3Y7	0.977085	0.984004	0.969842	1.10919	1.07666	1.13252	0.863995	0.90063	0.874802
A0A286ZID9	1.17691	1.00573	1.09741	0.849448	0.858869	0.776861	0.582686	0.80031	0.655891
A0A5G2R8A9	0.89984	#N/A	0.931297	0.951665	#N/A	0.966917	0.770632	#N/A	0.791084
A0A287AXU5	1.50171	1.51986	1.57175	0.850286	0.856912	0.815409	0.964114	0.954096	0.968218
A0A5G2REY8	1.03256	1.02597	1.06136	1.12653	1.02183	1.1194	0.889754	0.962537	0.880597
A0A480ZBJ4	1.09956	1.06564	1.13013	1.14264	1.1669	1.0871	0.800875	0.799581	0.795678
A0A480NRZ3	0.941582	0.950906	0.96014	0.98567	0.973461	0.995738	0.933167	0.909405	0.960391
K7GM40	0.855235	0.857237	0.861437	1.07529	1.05324	1.08678	1.04335	1.03699	1.0508
K7GL83	0.978539	0.925948	0.783264	1.03251	1.07448	1.05941	1.0415	0.851557	1.03933
A0A5S8LD81	1.10182	1.16578	1.14204	1.04181	1.04615	1.10617	1.14566	1.13003	1.03228
A0A5G2R3N5	1.04102	1.04533	1.09669	1.10481	1.08175	1.10271	0.905902	0.885523	0.927108
A0A287A4X5	1.11033	1.19312	1.15331	1.1107	1.09341	1.11141	0.809479	0.80394	0.833246
A0A287AV10	1.04001	1.02727	1.09581	1.21039	1.21234	1.12948	0.874649	0.838981	0.856443
A0A5G2QNB5	1.11053	1.07867	1.11601	0.779915	0.784739	0.834307	0.8786	0.876214	0.932576
P33198	1.00919	1.02967	1.0395	0.801775	0.830604	0.792307	0.799219	0.743511	0.802516
A0A287ACK8	0.922499	0.906959	0.917838	1.27505	1.25236	1.20463	0.879094	0.91573	0.899537
A0A287A1Y1	1.02504	1.06133	1.07523	1.18157	1.14225	1.17836	0.777614	0.774276	0.745562
A0A287BG49	1.01614	1.07536	1.04785	0.99076	0.992653	1.00642	0.866633	0.838161	0.879732
A0A5G2R7M9	0.990797	0.984212	1.07946	1.02907	0.980569	1.0186	0.88287	0.802568	0.831747
A0A5G2R8E9	0.920726	0.902914	0.924367	1.1428	1.12089	1.14447	0.930376	0.923199	0.963702
F1S288	0.966948	0.954007	0.951196	1.17966	1.20914	1.22263	0.950228	0.982991	0.954048
A0A5G2QG93	1.06951	1.03592	1.07794	1.07558	1.07423	1.08727	0.819175	0.841031	0.856893
A0A5G2QD86	1.02769	1.04756	1.06928	0.905922	0.997022	0.860274	0.682631	0.85459	0.654403
A0A287A2R9	0.993405	1.00091	1.02994	1.12291	1.07899	1.12938	0.901413	0.911126	0.941243
A0A287BJW1	1.18685	1.19004	1.23488	1.13357	1.13933	1.23537	0.945552	0.923144	0.970126
A0A287AR16	0.868957	0.852861	0.866763	1.1531	1.17875	1.20161	0.880407	0.917736	0.90939
A0A286ZVG7	1.00858	0.96633	1.00915	1.05471	1.07933	1.0731	0.754317	0.778862	0.64435
F1SIB1	0.878732	0.921803	0.883165	1.13194	1.18675	1.0333	0.901751	0.982521	0.944986
P79274	1.03026	1.04315	1.07131	1.15175	1.15775	1.12941	0.900219	0.880704	0.934196
Q863I2	0.876706	0.978642	0.970909	1.20417	1.10966	1.07455	1.06425	0.890719	0.996364
A0A286ZM82	0.951498	0.99574	0.983584	1.10046	1.06887	1.08529	0.842972	0.861555	0.893792
A0A5G2QX61	1.22599	1.13985	1.177	0.889287	0.895145	0.914324	0.755034	0.770425	0.781977
A0A5G2RFX9	0.939166	0.994908	0.936658	1.08058	1.09166	1.03927	0.943608	0.944621	1.0364
A0A287AHI7	0.682122	0.701351	0.656316	0.926664	0.898441	0.866673	0.815546	0.793659	0.869678
F1RV26	0.838806	0.77715	0.827525	1.16419	1.15276	1.16494	1.0075	0.99608	1.02134
A0A286ZVQ0	1.03508	1.01845	1.01791	1.03319	0.97465	0.97891	0.874406	0.922328	0.90512
A0A5G2R723	1.03906	1.10987	1.07784	1.04993	1.08927	1.0804	0.845492	0.975966	0.844638
Q29214	1.08684	1.04311	1.075	1.09778	1.03474	1.10557	0.907607	0.898824	0.844195
F1SF47	1.16042	1.12343	1.14226	1.06542	1.05495	1.06115	0.980675	0.966467	0.975458
I3LIL5	1.08943	1.03964	0.987803	0.920024	0.902316	0.916417	0.820892	0.868207	0.868228
A0A287AWQ7	0.970368	0.950066	0.986994	1.19879	1.16528	1.21368	1.03913	1.00858	0.998142
I3LPT1	0.835794	0.887205	0.937983	1.00456	1.026	0.969816	0.907295	0.854424	0.887916
Q29387	0.86935	0.827494	0.850602	1.23227	1.24749	1.22491	0.924844	0.985995	0.996447
I3LJC4	0.946459	0.91054	0.924819	1.12417	1.10574	1.0722	0.895649	0.9095	0.89012
F1RFI1	1.12707	1.13927	1.1216	1.10422	1.12184	1.09853	0.959897	0.939576	0.919868
A0A5G2R0I8	1.0461	1.06621	1.03518	1.32565	1.31314	1.29835	0.859334	0.862219	0.84834
A0A287BL83	0.822435	0.934471	0.858949	1.62721	1.42459	1.5068	0.79701	0.795986	0.832514
P63246	1.09362	1.03685	1.0742	1.12029	1.13341	1.11407	0.902767	0.919033	0.903265
A0A286ZP70	1.08256	1.08812	0.948205	1.03426	1.0123	1.08493	1.10562	1.1103	1.09675
P00503	1.37637	1.41415	1.38775	1.04394	1.04593	1.00382	1.15313	1.16532	1.15861
A0A287B5T6	1.06633	1.05277	1.0971	1.02435	1.01502	1.04319	0.810391	0.796225	0.704603
A0A5G2QDD7	1.43478	1.55736	1.49014	1.32896	1.30802	1.31713	0.625295	0.616041	0.658934
A0A5G2RLS3	1.1335	1.08908	1.24734	1.19892	1.19512	1.13943	0.883678	0.878649	0.921292
F1RU12	1.16917	1.1276	1.0768	0.87002	0.911573	0.845316	0.811234	0.84273	0.858022
P19133	1.30124	1.24627	1.42633	0.946113	0.926857	0.879335	0.691696	0.690706	0.734348
A0A5G2Q8C3	0.673361	0.653304	0.685708	0.957158	0.980019	0.980797	0.701455	0.693776	0.785798
A0A287B037	0.902793	0.966515	0.986454	1.16389	1.1463	1.10015	1.05607	0.998905	1.04209
P00889	0.959281	0.982974	0.990332	1.03226	1.0291	0.979129	0.955403	0.904795	0.927098
A0A287A6P1	1.02149	1.0327	1.05254	0.864569	0.871081	0.836072	0.817117	0.830146	0.824381
A0A5G2RGK0	0.962635	0.975867	1.09683	1.27239	1.29412	1.14894	0.990017	0.912519	1.02518
I3LQ79	0.890217	0.912361	0.894119	1.23288	1.16045	1.23015	1.06332	1.07436	1.09029
A0A287B0K6	1.13762	1.1552	1.06834	1.36925	1.38087	1.39448	0.810161	0.829279	0.85127
A0A287B636	1.07466	1.09198	1.04004	1.03185	1.01643	1.05329	0.935875	0.935611	0.904902
F1SM20	1.01698	1.07808	1.08884	1.15478	1.1536	1.13684	0.935468	0.96838	0.941474
I3L995	1.01032	0.987691	1.04709	1.12678	1.07751	1.14578	0.980482	0.980705	0.989905
F1RZQ3	1.10874	1.06693	1.07491	1.01772	1.07587	1.04086	0.86744	0.84245	0.825199
F1SP18	1.04022	0.977412	1.02887	1.15601	1.13154	1.16002	1.01496	0.983258	0.987913
A0A287AQK7	0.967992	0.994921	0.995596	1.30459	1.25853	1.31524	0.909912	0.902966	0.96214
F1SB09	0.965559	1.00142	0.913203	1.06797	1.01991	1.03911	0.707711	0.823613	0.970432
F1RG16	1.01948	0.968228	0.961444	1.38358	1.36823	1.41619	0.932093	0.90998	0.901559
A0A5G2QWT4	0.853493	0.879267	0.853677	1.06709	1.11621	1.10468	0.979903	0.959302	0.972483
F1SN71	1.14981	1.09232	1.13494	1.08835	1.13231	1.09803	0.764935	0.766415	0.792185
A0A5G2QTZ1	1.05397	0.873383	1.01593	1.22092	1.04662	1.02934	0.901106	1.12421	0.940486
A0A5G2R4T8	0.879865	0.781033	0.853541	0.933858	0.870734	0.944673	0.762205	0.738448	0.814935
A0A287BEP2	0.841754	0.84385	0.89614	1.06054	1.06357	1.07239	0.798747	0.75858	0.811967
A0A287AVT7	1.10563	1.07815	1.12518	1.19102	1.1375	1.12581	1.05509	1.14462	1.02898
A0A287ATI9	0.992448	#N/A	#N/A	1.13566	#N/A	#N/A	0.93986	#N/A	#N/A
A0A5G2QIK1	0.920359	0.958473	0.918369	0.972306	0.954545	1.05072	0.933127	0.939778	0.877631
A0A287A6F5	1.08094	1.03868	1.09838	1.01935	0.974465	1.00007	1.05044	1.11979	1.07071
A0A287A3L8	0.883049	#N/A	#N/A	1.37702	#N/A	#N/A	0.800777	#N/A	#N/A
A0A5G2QZP0	1.09211	0.991846	1.04704	1.49313	1.76575	1.63429	0.837209	0.876205	0.7739
GST	0.626198	0.563399	0.51159	0.593138	0.646965	0.564174	0.573413	0.547524	0.485543
A0A5G2QD67	0.944139	0.922796	0.924812	0.924376	0.922132	1.03759	0.849849	0.833472	0.807519
A0A5G2R7Z4	0.975327	0.9352	0.997828	1.10415	1.11543	1.05631	0.888754	0.850797	0.843897
A0A287BK35	0.715604	0.782754	0.746746	0.845992	0.799484	0.912846	0.809361	0.731937	0.834337
A0A5S6H1Z0	0.945546	0.920459	0.938343	0.915506	0.931857	0.848731	0.881461	0.868192	0.870313
P08059	0.942862	0.928728	0.926222	0.980187	1.05627	0.989293	0.951958	0.911535	0.875998
A0A5G2RAW3	1.29992	1.22395	1.27581	0.888983	0.84619	0.86426	0.755382	0.745453	0.735018
A0A287AK65	1.16205	1.26834	1.1664	1.14834	1.12805	1.1866	1.16227	1.13807	1.10689
A0A286ZRQ5	1.12276	1.14151	1.13551	1.10043	1.09963	1.13899	0.797482	0.773929	0.746815
A0A286ZNN4	1.01407	1.02486	1.05196	0.987666	1.0008	1.03743	1.13088	1.07378	1.04078
F1RWJ5	1.08977	1.04734	1.15552	1.24158	1.19263	1.18274	0.774537	0.800687	0.749611
A0A287A1M4	0.759756	0.761987	0.8076	0.707283	0.634127	0.613757	1.22231	1.31197	1.27369
Q56VQ1	1.0617	1.04697	1.0867	1.04603	1.02054	1.05596	0.706143	0.698573	0.688854
Q767L6	1.01273	0.938724	#N/A	1.10622	1.06644	#N/A	0.963779	0.97058	#N/A
A0A480YV73	1.05894	1.0727	1.056	0.955484	0.980002	0.97763	0.908232	0.936744	0.913119
F1SA66	1.03653	0.970693	#N/A	1.16859	1.19109	#N/A	0.845868	0.943366	#N/A
A0A286ZYJ8	1.05465	1.07141	1.04612	1.23709	1.29409	1.2608	0.892333	0.940206	0.94739
A0A5G2QNV7	0.970461	0.959983	0.931034	1.08745	1.00253	1.14292	0.998019	1.01685	1.00665
P29700	0.858887	0.839356	0.819822	1.1364	1.17746	1.09261	0.903854	0.90966	0.98292
I3LDY2	1.20438	1.28012	1.28178	1.0183	1.04079	0.985321	0.915058	0.923194	0.883093
A0A5G2QS67	0.987183	0.989752	0.983361	1.40371	1.33268	1.33632	1.04164	1.03631	1.09534
F1SGJ4	0.947766	0.959097	0.977394	1.04122	1.04528	1.03593	0.839207	0.776881	0.778624
F1S8A5	1.10783	1.07153	1.11476	1.21678	1.17332	1.19416	0.904905	0.910644	0.865763
A0A287BG09	0.920624	0.943457	0.941136	1.35375	1.31794	1.41998	1.01144	0.971447	0.927174
F1ST01	1.11706	1.0585	1.14579	1.0548	1.04011	1.0366	0.895549	0.902122	0.886371
I3LK24	0.898261	0.905013	0.887583	1.06888	0.971644	1.00743	0.971977	1.04636	1.01485
A0A287BPW4	0.849226	0.830113	0.869328	1.21941	1.17002	1.21132	1.0406	1.02822	1.01627
A0A5G2QHL7	0.93723	0.921957	0.896013	1.05413	1.12441	1.10096	1.08971	1.16122	1.15412
A0A5G2RFF7	0.991928	1.04103	0.987745	1.07204	1.04766	0.985951	0.90894	0.938184	0.976984
A0A287ADR1	0.977056	0.957934	0.838572	0.634721	0.903368	0.944767	0.746802	0.725749	0.730546
A0A287AEA5	0.840701	0.920224	0.940149	0.985649	1.04402	1.09851	0.884402	0.830507	0.847584
F1SQ09	0.90839	0.875032	0.905072	1.13804	1.13838	1.13329	0.787917	0.841639	0.807542
P67872	1.02007	1.06351	1.00779	1.10082	1.04833	1.04252	0.876752	0.9208	0.906946
A0A286ZT82	0.758579	0.762421	0.773189	1.56199	1.53726	1.52655	0.870111	0.89533	0.884924
A5GFY8	0.969072	0.983737	0.990632	0.988228	1.02368	0.998361	0.751627	0.750567	0.749087
A0A5G2QWA2	1.10298	1.07087	1.06838	0.910848	0.822138	0.897995	1.0613	1.08011	1.05598
F1RMJ4	0.919733	0.896382	0.870101	1.05981	1.1027	1.07876	0.851105	0.807996	0.855916
A0A286ZQ99	0.894585	0.900033	#N/A	1.17247	1.12091	#N/A	1.01868	1.04089	#N/A
Q9N1F5	0.948563	0.967816	0.944067	1.20821	1.18555	1.20099	0.703858	0.726071	0.722918
A0A5G2R836	0.865945	0.900339	0.902524	1.12955	1.12785	1.12222	0.911181	0.916838	0.948628
A0A287A1T6	0.764614	0.863167	0.75	1.02182	1.08144	1.00885	0.806703	0.868127	0.86615
F1S1X3	0.974215	0.945723	0.997637	1.0611	1.01281	1.05257	0.988789	0.960052	0.944477
A6M931	0.944662	0.988043	0.97681	1.09271	1.04171	1.07052	0.949618	1.01968	1.02508
A0A287BIL8	0.99831	1.00548	1.01477	1.02099	1.05955	0.985906	0.799235	0.837873	0.815046
F1RU52	1.08744	1.11832	1.10631	1.0327	1.06573	0.991694	0.861274	0.981595	0.86113
A0A287BF25	0.946405	0.959249	0.932749	1.05181	1.04954	1.018	1.00491	1.00082	0.998816
F1RHH8	0.924395	0.895148	0.925293	1.10045	1.0914	1.07129	0.964661	0.933309	0.960016
A0A5S6G3Y8	1.11106	1.19174	1.17839	1.11788	1.13075	1.13712	0.912129	0.897144	0.902653
A0A287B6M0	1.02935	0.921238	0.946213	1.0124	1.08439	1.09884	1.07577	0.990155	0.978635
A0A5G2QR43	0.940104	0.945684	0.996265	1.24041	1.25606	1.29718	0.940725	0.930488	0.905424
K7GND3	0.911658	0.911201	0.905639	1.20758	1.12794	1.10925	0.887565	0.9139	0.92574
F1RLB5	1.04314	0.967004	1.01617	1.03526	1.1107	1.06503	0.85255	0.856307	0.921617
A0A287B356	1.04795	1.0262	1.06282	1.30359	1.30047	1.31244	0.961105	0.942704	0.946391
F1RN76	0.976439	0.985996	1.02691	1.00734	1.04279	1.01423	0.877187	0.906896	0.890813
O79876	0.979417	1.0104	1.10145	1.0566	0.960499	1.02415	0.823328	0.879418	0.835749
A0A2C9F3H7	1.02155	1.03922	1.03658	0.995244	0.995097	0.998023	1.1357	1.15478	1.2175
A0A287A9L8	0.933337	0.945177	0.838655	1.15358	1.15475	1.17086	0.906498	0.904927	0.943614
A0A287AJH5	1.02638	#N/A	#N/A	1.26128	#N/A	#N/A	0.827234	#N/A	#N/A
A0A287BM29	0.553362	0.703928	0.602826	0.888957	0.909594	0.898475	1.67489	1.44249	1.5794
Q9GLP0	0.932785	0.898739	0.877077	1.1326	1.14887	1.10884	0.895235	0.923771	0.916911
A0A287AZX9	1.00767	1.00466	1.0567	1.11145	1.11132	1.10794	0.919479	0.905836	0.953782
A0A5G2QUN4	1.18232	1.18902	1.13957	1.04462	1.05292	1.0524	0.738267	0.707322	0.757835
A0A5G2QLR8	1.06953	1.09435	1.02693	0.98865	0.975219	1.00584	0.867525	0.904571	0.88119
A0A287B4T1	0.926499	0.872162	1.01592	1.09589	1.07407	1.10599	0.93206	0.991637	0.87572
F1SGP8	1.46464	1.43448	1.52005	1.04639	1.07698	1.01017	0.90284	0.87873	0.902325
F1RP04	1.31296	1.21578	1.12026	1.0887	1.11481	1.15362	1.09317	1.10114	1.00988
I3LC60	0.945472	0.924077	0.951745	0.928885	1.02009	0.974846	0.579409	0.540007	0.660678
A0A287BRV0	1.14481	1.08163	1.08398	1.05252	1.08071	1.13296	0.960244	0.935065	1.01759
A0A286ZVS0	0.891164	0.936549	0.916496	1.1416	1.09547	1.13505	1.00426	0.959873	0.974605
A0A5G2QMG1	1.0969	1.32903	1.10898	1.00544	0.960182	0.959132	0.866645	0.833435	0.869306
F2Z5D4	0.972899	0.971802	1.01533	1.12864	1.17076	1.08004	1.0242	0.990601	0.980182
F1S126	1.2106	1.23413	1.19398	1.82269	1.62638	1.71803	0.601099	0.631162	0.671469
F1SLB4	1.05266	1.06029	1.11737	1.01042	0.995248	0.970746	1.09571	1.10484	1.02426
A0A286ZQP1	1.05315	1.06679	0.974938	1.02724	1.07512	1.05444	0.7982	0.773728	0.788517
A0A286ZSD7	1.04415	1.02316	0.991439	1.06449	1.0682	1.08968	0.816904	0.844935	0.824869
F1SP56	0.983915	#N/A	#N/A	0.844698	#N/A	#N/A	0.792598	#N/A	#N/A
A0A287AAY5	0.968277	0.981424	0.983293	1.35287	1.50241	1.36654	0.907043	0.872859	0.932934
A0A287A2J1	0.849603	0.911099	0.885788	1.19351	1.12086	1.0202	0.849171	0.886672	0.949688
A0A5G2QVP9	1.13623	1.12513	1.14958	1.15031	1.08205	1.20226	0.850956	0.814359	0.745061
I3LIL4	0.961417	0.967239	0.944545	1.14702	1.03825	1.1387	0.956018	1.05816	0.952651
A0A287AD45	1.15589	1.21019	1.24968	1.0357	1.00767	0.998069	0.810476	0.77041	0.720077
A0A287AJS8	2.03235	1.96149	2.15796	1.15844	1.21038	1.1697	0.53996	0.503445	0.477393
A0A287B0G6	0.967952	0.978708	0.98466	1.175	1.20007	1.12201	0.8768	0.89207	0.872951
A0A286ZWW2	0.965349	#N/A	0.990518	1.21139	#N/A	1.25534	0.953334	#N/A	0.958592
A0A480VPY4	1.04912	1.04274	1.14566	0.97315	0.928775	1.05962	0.925999	0.949288	0.907925
P00795	1.10303	1.04391	1.09315	1.02098	1.02121	1.0215	0.923423	0.945395	0.924537
A0A286ZLU2	1.13648	1.10772	1.11762	1.07704	1.03873	1.04705	1.0427	0.982188	1.01176
A0A5S6HA01	0.949348	0.922289	0.840551	1.07833	1.02498	1.09145	0.895583	0.919863	0.8882
A0A286ZYI8	1.05703	1.10296	1.07307	1.12228	1.10764	1.17636	0.944088	0.944828	1.00098
A0A5G2Q9E2	0.946914	0.958437	0.97061	0.895167	0.869226	0.836473	1.12208	1.05922	1.10575
O46658	1.1811	0.97341	1.07272	0.867017	0.688151	0.697269	0.651794	0.663522	0.684396
A0A287ARN5	1.03071	0.978395	0.988726	1.06485	1.1727	1.10826	1.03793	0.965788	0.999295
A0A5K1U5Q1	1.10035	1.08058	1.04193	0.998391	0.988869	1.10361	0.746958	0.728692	0.807488
A0A5G2RAC9	0.790755	0.788277	0.79724	1.1581	1.13315	1.15332	1.14556	1.23396	1.21731
A5GFN6	0.944189	0.933303	0.937582	1.12232	1.13374	1.17978	0.98458	0.935016	0.897582
M3V815	1.01298	1.02724	1.04076	1.12222	1.12084	1.1757	0.973778	0.95553	0.918862
D0G0B3	1.10009	1.12648	1.11355	0.930489	0.928053	0.98118	1.12107	0.937383	0.885814
P00506	1.02751	1.01133	0.998282	0.885033	0.839945	0.929737	1.14762	0.983765	0.968906
A0A287BH66	0.92419	1.03499	#N/A	1.07719	1.16303	#N/A	0.961406	0.847782	#N/A
I3LAB7	0.952061	0.909157	#N/A	1.093	1.17297	#N/A	0.966443	0.983285	#N/A
A0A287A7C0	0.978965	0.978956	0.930998	0.989198	1.00283	0.976226	0.831316	0.837313	0.866288
A0A2C9F3C0	0.878068	0.905382	0.861569	1.20686	1.07006	1.18579	1.36735	1.41286	1.38531
A0A287BSQ5	1.02695	1.01747	1.02831	0.891429	0.895806	0.906508	0.964319	0.954288	0.962913
F2Z5F5	1.06158	1.10137	1.11347	1.17499	1.14065	1.17844	0.762615	0.806152	0.769266
A0A286ZJC7	0.882854	0.989268	0.942455	1.05999	1.07187	1.01918	0.987477	1.00683	1.18031
F1RM07	1.00539	0.915782	0.95537	1.37139	1.1564	1.28312	0.887409	0.91012	0.886332
A0A287BL14	1.12388	1.06462	1.08722	1.12015	1.12041	1.07621	0.761017	0.787704	0.835315
A0A287AFQ4	1.04936	0.999537	1.0949	0.955563	0.899444	0.910899	0.867957	0.848007	0.832988
A0A287BL58	1.0175	1.07171	1.05949	1.11212	1.19864	1.12512	0.741413	0.737403	0.81821
A0A5G2RFW9	1.23684	1.24194	1.25987	0.954376	0.961122	0.973934	0.801214	0.804969	0.797491
F1SLF0	1.30799	1.17057	1.22292	1.14743	1.17152	1.15863	0.805863	0.749051	0.835779
A0A287BHK1	0.970161	#N/A	0.984953	1.15034	#N/A	1.17741	0.910577	#N/A	0.886866
A0A5G2R2G5	1.01851	1.04334	1.00896	1.06329	0.975908	1.03251	0.788835	0.79179	0.737785
F1SD67	0.961838	0.884371	0.90097	1.05452	1.01461	1.10509	0.893302	0.92249	0.898949
A0A5G2Q895	1.22332	1.20131	1.15776	0.981927	1.00653	1.04445	0.837526	0.882028	0.852518
A0A287AYK3	0.829172	0.885463	0.782942	1.19185	1.23172	1.17365	0.971091	0.84978	0.8381
A0A5G2R660	0.904548	0.918605	#N/A	1.16732	1.16667	#N/A	0.926446	0.945736	#N/A
A0A5G2QQ57	1.04985	1.11381	1.08231	1.04272	1.04018	1.01192	0.904169	0.854454	0.905773
A0A287A8P0	1.12608	1.10822	1.15516	1.05783	1.03912	1.01056	0.869535	0.868856	0.881421
I3LIA4	1.06736	1.03481	0.968635	1.02935	1.13521	1.0572	0.885514	0.902276	0.860701
F1S4V0	1.07005	1.10737	1.0786	1.00013	0.931495	1.00738	0.925082	0.892411	0.887706
F1RUQ4	0.976927	0.974502	0.969652	0.929351	0.879777	0.904711	0.589519	0.601056	0.565365
F1S0L8	1.02367	0.968616	0.987589	0.972575	1.01311	1.01725	0.856524	0.849957	0.824148
A0A5G2QSQ5	1.00734	0.999643	0.991491	1.02775	0.992369	1.03744	0.819481	0.877683	0.860449
F1SDB7	1.12119	1.07424	1.0638	1.10018	1.09891	1.10533	0.940884	0.971722	0.958016
I3LUM9	0.953624	0.963993	0.971924	1.08536	1.07488	1.04244	0.99361	0.973813	0.980115
A0A5G2QFX9	0.67916	0.708313	0.507766	0.722339	0.756367	0.560793	0.750225	0.788083	0.682914
A0A5K1V5T2	0.891501	0.943999	0.918336	0.998158	1.00626	0.952632	0.715376	0.708528	0.869888
A0A287B6J6	0.941427	0.973688	0.938814	1.03342	1.04355	1.0797	1.04059	0.973381	0.978833
A0A287AHM8	0.955357	0.889216	0.948524	1.08929	1.05501	1.03735	0.879216	0.897734	0.91968
I3LHQ6	1.22403	1.17507	1.14225	1.0159	1.01896	0.999322	0.909484	0.892215	0.958071
Q52NJ6	1.11296	1.14049	1.10938	1.03119	1.05117	1.03204	0.792247	0.748662	0.736384
A0A287BA08	1.0392	1.02809	0.988671	1.36194	1.3923	1.43379	0.705858	0.660291	0.711098
A0A287BQU7	0.950787	1.00666	0.995153	1.11318	1.06364	1.06812	0.935383	0.926986	0.902617
A0A287B4R8	1.06848	1.09822	1.05982	0.944432	0.933243	0.955061	0.88963	0.864832	0.889112
A0A286ZMX6	0.205249	#N/A	0.247918	1.61238	#N/A	1.56432	2.87483	#N/A	2.86261
F1RGY5	0.821489	0.842883	0.852343	1.05086	1.12074	1.13705	0.813405	0.978087	0.921898
A0A287BIL5	0.914651	0.914079	0.961579	1.16791	1.17625	1.05328	0.777907	0.846478	0.76799
A0A288CG47	0.923226	0.91155	1.03732	1.33722	1.1488	1.33369	0.810496	0.836629	0.932617
A0A5G2QHR5	1.05567	1.02601	1.0503	0.977926	1.02424	1.02151	0.855145	0.870951	0.87891
A0A287AA21	1.01783	0.978293	1.01405	0.927383	0.902159	0.914385	0.82641	0.842943	0.851665
A0A287BD18	0.977573	0.914476	0.924912	1.23645	1.20007	1.21965	1.00609	1.08042	1.04
Q2PKF4	0.952113	0.925393	0.940742	1.20423	1.09247	1.13089	1.01408	1.05145	1.0484
A0A286ZPA0	0.800829	#N/A	#N/A	0.971736	#N/A	#N/A	0.939989	#N/A	#N/A
A0A5G2R5X2	0.925199	0.85873	0.944581	0.934748	1.00648	0.95197	0.969761	0.968709	0.919951
F1SB63	0.930908	0.962205	0.985907	1.05771	1.09067	1.06483	0.985775	0.971047	0.957425
A0A287BM33	0.981687	0.720207	1.02907	1.26408	1.40415	1.06501	0.848194	1.2228	0.929221
K7GN82	0.817562	0.770212	0.797411	1.16701	1.11952	1.22265	1.11777	1.16396	1.07573
F1RUK8	0.963506	0.942374	0.944372	1.08401	1.05446	1.06821	0.93991	0.963487	0.946317
F1RNL4	0.996386	0.979287	0.969846	1.2339	1.24116	1.29046	0.923456	0.931675	0.872
A0A287AGM8	1.14111	1.12839	1.05861	1.10556	1.12808	1.10459	0.877743	0.882446	0.883552
F1SGL8	1.01512	1.00512	0.989331	1.18086	1.22	1.17808	0.971368	0.979865	0.990979
A0A287AEK2	0.891641	0.988636	0.924579	1.129	1.03598	1.11666	0.954592	0.815341	0.931091
F1RPB1	1.23679	1.25321	1.41775	1.02525	1.06903	1.04491	0.914337	0.917599	0.96188
F1SGH9	1.01472	1.1225	1.06791	0.997762	1.10328	1.03648	0.888235	0.869313	0.891347
A0A286ZYQ3	1.21554	1.13914	1.11575	1.0585	1.0391	1.03031	0.87802	0.877151	0.903479
F1SSG0	1.11763	1.09421	1.12088	1.81415	1.86667	1.86559	0.860749	0.83625	0.825217
C3S7K5	1.04875	0.944083	1.00212	0.974732	1.07087	1.06961	0.840071	0.852406	0.818687
F1RYY8	0.991527	1.04621	1.06169	0.998597	1.05398	1.01989	0.950452	0.927856	0.934888
F1S232	1.00717	1.03522	1.0502	1.08037	1.04813	1.04329	0.894036	0.901383	0.895161
A0A5G2QLU1	0.630228	0.665214	0.705093	0.829426	0.868678	0.857218	1.07837	1.11894	1.07962
A0A287BQ22	0.986266	0.994582	0.993413	1.20901	1.24313	1.22421	1.00365	0.989033	0.908502
A0A287BPT5	0.94951	0.940337	0.982653	0.990203	1.02905	1.01462	0.850038	0.875631	0.867095
F1RRJ4	1.04286	1.07412	1.02832	1.5119	1.53931	1.46489	0.877455	0.927768	0.945815
O46420	1.18383	1.31166	1.29498	1.18293	1.20193	1.16895	0.598428	0.511444	0.47032
A0A287ADL8	1.11859	1.11674	1.01014	1.26061	1.22734	1.42568	0.809663	0.855607	0.885135
A0A287B1F6	0.923916	0.95703	0.918219	1.12398	1.16693	1.11255	1.03607	1.01507	1.17449
F1RP25	1.10156	1.11093	#N/A	0.878348	0.878467	#N/A	0.839286	0.743883	#N/A
F1SCS1	0.843015	0.86914	0.938614	1.16767	1.09743	1.0363	0.958963	0.971056	0.840924
D2D0E6	0.917331	0.822753	0.877884	1.02444	0.987408	1.0148	1.07542	1.03482	1.07852
F1SIS9	1.16131	1.11455	1.14223	1.02718	0.990771	1.0189	1.17387	1.21607	1.14064
A0A287AFC1	0.852161	0.814613	0.845233	1.00227	0.922104	0.933732	0.949962	0.915254	0.864472
A0A286ZKD4	0.974557	1.04074	1.00538	1.05871	1.03609	1.02813	0.851995	0.834846	0.832354
F1RJM2	1.09776	1.13276	1.10502	1.00843	0.966612	1.02977	0.87816	0.831196	0.833993
A0A5G2R367	0.909875	0.876317	0.91276	1.03772	0.993543	1.00584	0.915098	0.872818	0.850337
F1SC20	0.960328	0.790089	0.931143	1.05374	1.10078	1.12199	0.883721	0.861915	1.1094
F1S179	1.00407	1.03246	0.958744	0.984314	0.925839	0.929187	0.892278	0.873073	0.929187
A0A5G2QVE4	1.20416	1.20333	1.24288	1.0116	0.95767	1.00031	0.894531	0.959117	0.922511
A0A287BM41	1.00231	1.08505	1.0703	1.05166	0.99239	1.09017	0.927525	0.927932	0.890561
F1RVC9	0.799755	0.927031	0.910787	1.18065	1.07097	1.15496	0.927128	0.939026	0.985257
A0A286ZYN1	1.46168	1.30714	1.23276	0.940792	1.04446	1.02404	0.873229	0.897501	0.888771
F2Z4Y8	1.0914	1.10649	1.11548	1.13256	1.20271	1.16203	0.918848	0.901815	0.948609
A0A5G2QDJ1	1.08323	1.06854	1.13528	1.2176	1.22972	1.09581	0.874356	0.819212	0.805087
K7GLE1	0.821427	0.827154	0.813515	0.913314	0.892607	0.939586	0.983569	0.984852	0.987191
F1S663	0.767947	#N/A	0.885299	1.13174	#N/A	1.09612	0.927872	#N/A	0.959612
A0A287A3Z5	0.807675	0.827943	0.88664	1.18527	1.24394	1.33198	1.00838	0.978765	0.854251
A7YX22	1.01095	1.01345	1.05015	1.10257	1.02652	1.07981	0.898186	0.99963	0.937383
A0A481BA38	1.28073	1.28933	1.2138	0.90711	0.905038	0.920721	0.864714	0.788237	0.839698
A0A5G2R4Z0	1.04449	1.03644	1.06797	1.12873	1.1403	1.16907	1.0095	0.975907	0.926267
A0A287AY24	0.974038	0.933704	0.985046	1.11773	1.15936	1.12822	0.883617	0.836419	0.883869
F1SPF6	0.981158	1.02799	1.04701	1.17795	1.09618	1.23907	1.01186	1.00156	0.995427
F1SJC6	1.06942	1.13551	#N/A	1.17558	1.19358	#N/A	0.821968	0.777891	#N/A
A0A5G2QSF4	1.03844	0.933541	0.94567	1.08932	1.08163	1.11796	0.972687	0.947253	0.929262
A0A5G2QNX0	1.18569	1.1746	1.35125	0.924948	0.884819	0.914118	0.823726	0.806675	0.88338
F1SHW5	1.16461	1.19581	1.21041	0.860206	0.900085	0.919256	1.14711	1.23436	1.22546
A0A5G2QUZ8	1.09115	1.24038	1.02928	1.08269	1.08077	1.11365	1.08594	1.19038	1.00943
A0A287B0Z8	0.689718	0.817227	0.631175	1.31028	1.22479	1.36553	0.99545	0.932773	1.12843
F1SES5	1.00314	0.994191	0.955127	1.1254	1.08847	1.11106	0.82764	0.831993	0.845325
A0A287AZA7	0.98652	0.998365	0.922002	0.996324	1.05917	1.05006	1.01225	0.859104	0.745052
A0A286ZQW0	0.888259	0.938062	0.901624	1.33792	1.36922	1.31091	0.88648	0.935013	0.944607
A0A5G2QGH2	1.19029	1.24126	1.17003	0.968153	0.969374	0.946015	0.719745	0.651471	0.644877
A0A5G2QN21	0.974256	0.968983	0.88878	1.15214	1.1842	1.37953	0.971091	0.935713	0.940748
F1S1A8	1.09873	1.06921	1.06212	1.04026	1.02279	1.06777	0.99761	0.994444	0.983505
F1RIP3	1.29141	1.28607	1.35524	0.86947	0.906662	0.899141	0.729068	0.690417	0.696508
A0A286ZIW5	1.13378	1.11399	1.16058	0.974938	0.929266	0.91069	0.898694	0.943432	0.987528
P18650	0.928712	0.910073	0.930745	1.00429	0.984855	1.01925	1.0546	1.01001	0.997826
A0A286ZVC8	0.973097	1.03045	1.02914	1.15681	1.20618	1.13409	0.83823	0.873167	0.881683
I3LUR5	0.915531	0.953107	0.910241	1.09201	0.99606	1.03065	0.887389	0.871267	0.891264
A0A5G2QEL4	0.968663	0.98107	1.01511	1.0591	1.09204	1.09997	0.791749	0.860966	0.851173
A0A286ZLA4	0.965353	0.92147	0.871277	1.29774	1.29458	1.32128	0.851815	0.912766	0.9
A0A5S6GID0	1.01165	0.978378	1.00006	1.22874	1.30013	1.25292	0.941033	0.954024	0.912354
A0A287A2Y0	0.61708	0.603738	0.541872	1.64018	1.60935	1.71429	0.799962	0.860748	0.798787
F1SPZ5	0.91506	0.912669	0.974133	0.96	1.05188	0.975784	1.09195	0.924378	0.951844
I3LIW1	0.892889	0.860003	0.863847	1.10755	1.11072	1.11033	0.965031	0.97863	0.958615
I3LM95	0.968569	0.939089	1.00297	1.05765	0.960787	1.1012	0.740006	0.667872	0.822083
A0A287B530	1.09583	#N/A	#N/A	1.07898	#N/A	#N/A	0.920681	#N/A	#N/A
A0A287B1J6	1.2181	1.28203	1.28966	1.02122	1.01515	0.972396	0.747277	0.760635	0.72212
A0A5G2QGD9	0.914105	1.02117	0.94591	0.987342	0.99784	0.941953	0.946655	0.891577	0.930079
A0A286ZXY8	1.51889	1.47831	1.44025	0.999857	0.967377	1.02032	0.54522	0.527279	0.579418
A0A286ZPE3	0.87659	0.794978	0.913789	1.29517	1.38961	1.23397	0.885496	0.972085	0.916905
P32394	0.681081	0.707668	0.688076	0.999046	0.974067	0.942375	1.11606	1.07571	1.07735
A0A5G2R6W7	1.01535	0.930398	0.979667	1.35521	1.19454	1.21165	1.11911	1.22258	1.17006
Q2EN76	1.06823	1.05436	1.02961	1.12363	1.11987	1.14479	0.938223	0.932325	0.986575
F1S448	0.942501	0.859362	1.0811	1.50089	1.3201	1.05952	0.775341	0.709232	0.93983
A0A287AGE2	0.995492	1.05066	1.08038	1.01622	0.993734	0.998011	0.913295	0.893236	0.874078
A0A5G2QUQ4	0.88198	0.840704	0.907443	0.72335	0.734189	0.787274	0.878173	0.914408	0.954422
A0A5G2QXY5	0.933669	0.919662	0.974949	1.42422	1.36697	1.38384	0.933211	0.895191	0.957172
F1S9B6	1.06045	1.0611	1.04105	1.13501	1.21104	1.21228	0.812877	0.787313	0.809637
A0A5G2QQB8	1.06148	1.05987	1.04412	1.19359	1.20381	1.22129	0.99276	0.904564	0.888779
Q64L94	1.0029	1.02932	0.984864	1.00056	1.0316	1.02584	0.90939	0.901187	0.87152
F2Z5K4	1.03296	1.05749	#N/A	1.12945	1.08926	#N/A	0.889006	0.897277	#N/A
F6PSJ3	0.401922	0.391746	0.337246	0.611292	0.675238	0.624595	1.82392	1.77714	1.82636
A0A5G2QLH8	0.95539	1	1.03431	1.11827	1.05712	1.12469	1.02873	0.923318	0.76318
F1SG41	0.85525	0.844047	0.861181	0.776497	0.844047	0.815027	0.798577	0.815842	0.745259
F1SCC9	0.915721	0.892291	0.857716	1.20796	1.15632	1.14474	0.692337	0.600642	0.644291
F1RNZ1	1.21767	1.08306	1.04794	0.922855	1.01618	1.03631	0.893086	0.860841	0.900952
F2Z5G2	0.899169	0.946661	#N/A	1.16892	1.20851	#N/A	0.94769	0.897804	#N/A
A0A287BQ72	0.925936	0.995992	0.905232	1.06862	1.0656	1.06153	0.963607	0.928366	0.964347
F1RJX8	1.03242	1.01197	1.02966	1.25823	1.24504	1.30088	0.90442	0.975885	0.947295
A0A5G2QR34	1.02989	#N/A	0.948034	0.936717	#N/A	0.958567	0.85657	#N/A	0.865871
A0A286ZRE1	1.01533	0.991245	0.930761	1.06794	1.16966	1.20926	0.924904	0.901955	0.91323
A0A287BR45	0.98813	0.907464	1.00101	1.22397	1.21257	1.24503	0.895116	0.896988	0.87598
I3LQ84	0.902171	0.997719	0.958134	1.01814	0.997719	1.00389	0.789272	0.780109	0.802931
A0A5G2QGL1	0.99243	0.951733	0.949142	1.18818	1.23187	1.24259	0.953497	0.96414	0.990796
A0A287ADU8	1.08748	1.1223	1.07776	1.31972	1.30526	1.29588	0.898476	0.949411	0.909215
I3LTZ3	1.1895	1.09358	1.18497	0.888604	0.930898	0.978274	1.09347	1.193	1.12038
F1SMC0	0.942823	0.958488	0.969043	1.06963	1.05597	1.11004	1.00965	0.991475	1.01785
F1SMW9	0.994007	1.00769	0.945365	1.26694	1.37536	1.35946	0.875354	0.868438	0.864152
F1S1K0	0.862375	0.81327	0.825585	1.18002	1.2215	1.17037	0.908674	0.912936	0.948311
A0A287AW93	0.972574	0.960528	0.914262	1.11603	1.15396	1.16782	0.936709	0.99827	0.931329
F1SJ34	0.917444	1.03953	1.05225	1.12204	1.01556	1.12772	0.863604	0.912111	0.882299
F1SNB7	0.990929	0.980238	0.90847	1.16365	1.0552	1.0046	0.883108	0.881615	0.981747
P10173	1.03375	1.06105	1.04984	0.960215	0.943805	0.918655	1.07052	1.0921	1.06465
I3L893	0.905155	0.85997	#N/A	1.02165	1.07496	#N/A	0.918557	0.912144	#N/A
A0A287AXR4	1.0307	0.998846	0.938623	1.07134	0.951241	1.15419	0.896671	0.825736	0.952096
K7GQ50	0.574305	0.621762	0.626837	0.99949	1.09357	1.03419	0.665307	0.693691	0.707348
F1RJV2	0.987062	0.945748	0.933077	1.18087	1.25268	1.25084	1.00346	0.970152	0.978013
A0A5G2QXE2	1.02496	0.97729	0.989419	1.12943	1.06729	1.05493	0.877854	0.98236	0.955651
A0A287ARC7	1.04275	#N/A	1.07254	1.1584	#N/A	1.10258	0.802114	#N/A	0.845195
A0A5G2Q8G2	1.1575	1.13299	1.13531	1.12	0.956883	1.074	0.7325	0.9	0.824524
A0A5G2QE03	0.960185	0.990284	0.907628	0.993841	0.912558	0.971412	1.01958	1.04066	1.12915
P28491	1.17625	1.15964	1.19984	1.05625	1.03978	1.04666	0.859024	0.85162	0.876929
P79378	0.253286	#N/A	#N/A	2.52927	#N/A	#N/A	2.19952	#N/A	#N/A
A0A287AEM2	1.04527	0.982226	0.963826	1.01561	1.0474	1.01533	0.825182	0.845338	0.897609
A0A5G2QKQ5	0.972829	1.00656	0.99805	1.05638	1.07496	1.0494	1.10413	1.06687	1.01166
A0A5S6G7K0	1.38937	1.29628	1.45668	1.16322	1.13177	1.18603	0.838338	0.831861	0.7806
A0A5G2R416	0.836988	#N/A	#N/A	0.946616	#N/A	#N/A	1.07436	#N/A	#N/A
I3LC37	1.10075	1.01648	1.04878	1.04792	1.05255	1.05216	0.837297	0.802192	0.836313
A0A5G2R9Y3	1.23229	1.16534	1.13028	1.2791	1.29696	1.20818	0.716069	0.777737	0.845641
F1SSB1	1.07763	1.05017	#N/A	0.960287	1.27943	#N/A	0.79836	1.05133	#N/A
A0A287BMP7	1.05819	1.05226	1.06591	1.15234	1.24396	1.16182	0.910326	0.861082	0.880699
Q3S3F7	1.1558	1.18246	1.12692	1.36058	1.43817	1.32064	0.780551	0.732565	0.795715
A0A5G2QQE9	0.984791	0.989401	0.968234	1.05289	1.05004	1.02705	0.957656	0.946512	0.913141
A0A287B4U2	0.886249	0.874636	0.884653	1.12928	1.23217	1.18134	1.01534	0.94546	1.00225
I3LRG2	1.03483	1.04319	1.03906	1.20787	1.18877	1.17519	0.890566	0.833712	0.887852
A0A287A452	1.18788	1.18445	1.20383	1.11548	1.10204	1.1105	0.880174	0.879776	0.882809
A0A5G2QKI7	0.860752	0.970809	0.914188	1.10962	1.14095	1.11785	0.998285	0.997498	0.948513
A0A287B2X0	0.901388	0.916053	0.940396	0.982128	0.978381	0.991246	0.857443	0.851196	0.848732
A0A5G2RBV3	1.08258	1.03472	1.0659	1.12262	1.12363	1.11433	0.856356	0.847688	0.834808
A0A286ZRY7	0.903458	0.937146	0.890586	1.15795	1.12684	1.20189	1.08216	1.13138	1.01959
Q5D144	1.05099	1.05103	1.07027	1.04387	1.07266	1.02614	0.918972	0.948481	0.900418
F1RY81	1.02282	1.03485	1.01529	1.12818	1.13469	1.066	0.914586	0.89634	0.824312
A0A287AM95	1.02311	0.951773	0.954012	1.07657	1.10291	1.08248	0.899864	0.899729	0.881959
A0A287BRK7	1.03082	1.02856	1.09002	1.11918	1.13606	1.13715	0.94589	0.933371	0.844517
P00377	0.86831	#N/A	0.88117	1.71021	#N/A	1.53058	0.877817	#N/A	0.905311
A0A5G2R4Q7	0.96111	0.841846	0.780597	1.06532	1.09533	1.62964	0.941854	0.927615	0.8258
A0A5G2QEV5	0.957069	0.991143	1.03356	1.10941	1.11298	1.10067	0.910553	0.937135	0.98434
A0A480PLY3	0.891181	0.901914	0.858939	1.01109	0.9951	0.990987	0.994069	1.07165	0.99979
F1RVN1	0.998399	1.11235	1.15541	0.953749	1.06964	1.06372	1.11822	1.00628	0.997803
A0A287ADF7	1.00931	1.02765	1.02765	1.10378	1.12451	1.14636	0.969931	0.946727	0.955297
A0A287AAA4	1.06678	0.956795	1.0341	1.24227	1.28083	1.41202	0.909492	0.957384	0.863947
B6EAV5	1.05106	1.09918	1.10467	1.06836	1.11396	1.19121	1.0811	0.887592	0.831545
F1SM98	1.09949	1.16571	1.11361	0.968268	0.865342	0.936613	1.11835	1.1128	1.05582
I3LLY4	0.990921	0.995476	0.99745	1.08124	1.07283	1.06329	0.961851	0.960529	0.968658
A0A286ZYH0	0.657182	0.664021	0.660626	0.56909	0.524075	0.533525	0.857143	0.834853	0.846216
A0A287BG35	1.15818	1.15228	1.09431	0.904251	0.930724	1.04944	0.944466	0.922203	0.999585
F1SHD6	0.799736	0.918612	0.820395	1.21837	1.25602	1.18835	1.01546	1.06083	0.986889
A0A286ZLP7	0.903987	0.879215	0.96216	1.30066	1.28382	1.25179	1.01561	0.975672	0.898343
F1ST93	0.961902	#N/A	0.954593	1.36239	#N/A	1.26375	0.956416	#N/A	0.955845
A0A287A4R9	0.85724	0.898231	0.973864	1.12989	1.22774	1.07784	0.943682	0.887993	0.855114
A0A5G2QL53	0.871376	0.800477	0.895991	1.08922	1.16216	1.17679	0.88573	0.968203	0.957228
A0A5G2QQK5	1.08977	1.03879	1.05232	0.823591	0.910742	0.920602	0.733168	0.758952	0.795662
F1SII4	1.03825	0.993162	0.972801	1.05854	1.10835	1.10067	0.994548	1.02093	1.00124
A0A5G2QS97	1.1044	1.02852	0.921854	1.14725	1.10138	1.29934	0.932967	0.913301	1.00927
A0A5G2Q8T9	1.24439	1.1795	1.19463	1.20173	1.15317	1.18026	0.771828	0.742262	0.711653
A0A2C9F3H8	0.954181	1.05672	1.03603	1.29324	1.23463	1.24099	0.888889	0.884776	0.986898
A0A287ALS5	1.10163	0.963242	0.956893	1.02819	1.10993	1.12794	1.0115	0.99299	1.06266
F1RF76	1.02891	1.04525	1.04842	1.1221	1.20229	1.17589	0.923775	0.949878	0.966036
I3LAL5	0.877498	0.902018	0.902103	1.26536	1.22422	1.22675	0.824204	0.776718	0.767959
F1RLH1	0.909077	0.925747	0.933762	1.17483	1.18278	1.12071	1.09334	1.15202	1.0926
A0A287ASI0	0.943818	0.985829	0.969306	1.06769	1.08405	1.01996	0.740567	0.745973	0.768652
A0A287A4Y3	0.875389	0.905972	0.889294	1.10305	1.0514	1.1081	1.07609	0.994714	1.04975
A0A5G2R318	0.929624	0.932834	0.895676	1.06284	1.04629	1.09378	0.901254	0.902501	0.927678
A0A286ZIW3	1.00407	0.988235	0.919283	0.971545	1.18676	0.941704	0.845528	1.08529	0.973094
A0A5G2R6S5	0.950734	1.00223	1.04196	1.05409	1.06815	1.08983	0.920169	0.859873	0.870567
A0A5S6FSE5	0.95653	1.05097	1.06386	0.999102	1.02365	0.940261	0.938746	0.909103	0.899977
A0A286ZU97	0.93924	0.959239	0.933302	1.12483	1.12482	1.10936	0.908749	0.946868	0.88098
I3LSD1	0.997922	0.981283	0.989905	1.06144	1.08816	0.995584	0.869694	0.878275	0.882019
A0A287AFP7	0.974018	0.990109	0.935286	1.384	1.40059	1.26668	0.767185	0.852291	0.793388
A0A287AJ64	0.878631	1.01616	0.859528	1.05565	1.02309	1.03131	0.898073	0.858179	0.888104
A0A5G2QT24	1.01059	0.917767	0.967202	1.09051	1.12123	1.14964	0.948925	0.955553	0.929962
A0A5K1UKC0	1.11108	1.18724	1.18577	1.09945	1.14964	1.08595	0.763083	0.749715	0.751386
I3LUM8	1.09114	1.05512	1.10557	1.14984	1.12361	1.14856	0.860599	0.933171	0.848377
A0A286ZWR6	1.11132	1.32556	1.15675	1.28464	1.62364	1.31104	0.961221	0.781332	0.79524
P62936	1.05754	1.08151	1.05738	1.21556	1.15761	1.17545	0.992504	0.94452	0.972248
A0A5G2R9Q6	0.982794	0.947971	1.03414	1.29076	1.38436	1.24372	0.920231	0.903841	1.02041
F1S982	0.970588	0.977659	0.971183	1.21034	1.25498	1.32163	1.01744	1.03304	0.966545
F1S5J8	1.11483	1.11286	1.10558	0.881936	0.903507	0.966311	0.814008	0.838219	0.864057
F1RP05	1.00546	1.06183	0.972999	1.15188	1.18589	1.22813	0.994545	0.974228	1.04188
A0A5G2QA69	0.435616	0.854134	#N/A	0.652055	1.22673	#N/A	0.726027	0.869119	#N/A
A0A5G2Q7E5	0.965275	0.968819	0.95113	1.06681	1.00966	1.05428	0.987253	0.97848	1.16231
A0A5G2QSX1	0.958481	0.912467	0.917665	1.08844	1.10543	1.08596	0.930699	0.919152	0.954361
A0A5G2R4T0	1.02061	#N/A	#N/A	1.14008	#N/A	#N/A	0.864552	#N/A	#N/A
F1SPM7	0.965859	0.982794	0.961723	1.06386	1.06172	1.04178	0.831112	0.8382	0.848468
A0A286ZND0	1.00547	0.982041	1.11819	1.34004	1.2702	1.33299	0.977962	0.962449	0.943474
A0A5G2QFB5	1.20214	1.21149	1.14507	0.99677	0.967251	1.04229	1.16627	1.16859	1.15096
A0A5G2QSH2	1.13587	1.09466	1.09661	1.40371	1.3616	1.35339	0.83089	0.841147	0.854237
A0A287A042	0.905214	0.949533	0.963303	0.945513	0.959326	0.914051	0.926371	0.86923	0.901014
A0A287B5Q3	0.920151	0.925864	0.908309	1.05351	1.00886	1.01834	0.992756	1.02031	1.02966
P00348	0.952567	0.9605	0.964561	0.980889	1.05963	0.985544	0.938752	1.02506	0.958265
A0A287BH45	1.06486	1.05501	1.14746	1.27358	1.22744	1.27096	0.785377	0.904821	0.826347
I3LCZ8	1.13982	1.04605	1.06278	1.30656	1.32065	1.3349	0.627877	0.773115	0.567478
A0A287AY86	1.12698	1.16496	1.10882	1.40261	1.55472	1.50931	0.795999	0.785445	0.792611
I3LNP1	1.01018	1.15788	1.1451	1.16993	1.13823	1.20298	0.920908	0.816472	0.801223
A0A286ZQZ4	0.932007	0.995571	0.974133	1.03814	0.9876	1.01376	1.04892	1.00266	1.06577
F1SCC6	0.657812	0.857454	0.798161	0.462207	0.670294	0.739759	0.841826	0.822633	0.923077
A0A287B150	0.948286	0.905371	1.04082	1.25596	1.1867	1.23942	0.874201	0.982097	0.898208
I3LAE8	0.985023	1.01932	0.964545	1.15265	1.21256	1.18124	0.94182	0.898551	0.943405
A0A5S6GR81	0.952301	0.920849	0.950418	0.988702	1.01136	0.958179	1.02031	0.99115	1.02595
I3LLG4	1.05789	1.07612	1.06685	1.14487	1.15925	1.16988	0.912724	0.930591	0.957588
F1RRV7	1.01929	0.908773	0.989483	1.16619	1.61589	1.30681	0.827001	0.822348	0.783722
F1S798	0.84099	0.968697	0.874704	0.952407	0.987636	1.21513	0.888858	1.00973	1.14421
F1SV14	0.838459	0.887309	0.869844	0.963702	1.02058	1.06879	1.07552	1.00321	1.00844
A0A5G2R5V7	0.934459	0.856506	0.900391	1.07867	1.05163	1.06305	0.916216	0.940874	0.913856
A0A287BEA9	0.958333	0.981696	0.959469	1.05903	1.09441	1.04223	0.925926	0.861272	0.88079
F1S409	0.952143	0.836858	0.880416	1.02701	1.11178	1.11496	1.02877	1.01813	0.984402
A0A287B8R8	1.63374	1.51158	1.59112	1.05157	1.08273	1.10693	0.58479	0.565189	0.547411
A0A287BBW0	0.995078	0.982878	1.0614	1.06838	1.11754	1.0944	0.944454	0.940537	0.977744
A0A5G2REA1	1.12992	1.04914	1.09715	1.0593	1.06979	1.00597	0.910382	0.925533	1.02137
A0A286ZQI4	1.04738	1.03412	#N/A	1.14566	1.1209	#N/A	0.851725	0.816076	#N/A
F2Z5J1	1.02857	1.10734	1.08973	1.2369	1.2291	1.15806	0.863293	0.817869	0.955429
A0A5G2R117	0.899921	0.83404	0.921709	1.10954	1.12303	1.14547	0.958235	0.977789	0.915782
A0A286ZTK1	0.874592	0.880717	0.841612	1.11608	1.04514	1.07591	0.955711	0.903438	0.987816
A0A287A5P3	0.878106	0.99333	0.902886	1.13265	1.09831	1.0921	0.972133	0.929032	0.995232
A0A5G2RI19	0.926902	0.979778	0.967414	0.933533	0.946739	0.919171	1.06805	1.03389	0.982649
F1RKC0	0.911024	1.00599	0.94177	1.13754	0.974915	1.04382	0.962155	0.938016	0.886423
A0A287A5B4	0.947155	0.913721	0.937484	1.04899	1.09169	1.08813	0.93298	0.980004	0.939506
F1RP17	1.04085	1.0303	1.10189	1.09027	1.03706	1.0438	0.952219	0.985612	0.954357
A0A5G2QXA8	0.975759	1.03146	1.00153	1.13855	1.12934	1.11902	0.944401	0.931321	0.869066
K7GP28	1.03504	1.07066	1.03367	1.11156	1.14425	1.2498	0.898885	0.93616	0.981989
F1SUQ5	1.02961	1.07292	1.06065	1.27402	1.21664	1.2136	0.809484	0.805413	0.826619
A0A5G2QFH4	0.945942	0.891029	0.919406	1.1389	1.16322	1.10976	0.99464	1.00414	0.978791
A0A286ZU22	0.926865	0.850241	0.85292	0.983237	1.01312	1.0352	0.986501	1.02927	0.906497
A0A5G2QHR6	1.02773	0.967037	1.03382	1.08295	0.980261	1.06765	0.910072	0.978536	0.919893
A0A287AA48	1.06722	1.02977	1.05735	1.01211	0.980998	0.997849	0.973904	1.01697	0.954839
F1SHW1	0.887064	0.857631	0.785483	1.01643	1.16856	1.10045	0.680082	0.770501	0.847699
A0A287B562	1.13029	1.1031	1.15366	1.01726	1.0526	0.977333	0.880049	0.901105	0.864069
A0A287AMD3	0.847214	0.854512	#N/A	1.08792	1.12093	#N/A	1.00012	0.957643	#N/A
A0A287BTE5	1.08285	1.02943	1.03717	1.33677	1.35736	1.26959	0.980743	0.936937	0.925661
A0A5G2QN94	0.935714	0.975945	0.921607	1.1	1.0323	1.0608	1.04286	1.03368	0.966066
F1RGV4	1.04462	0.992884	0.978964	0.956318	0.951634	1.02104	0.757163	0.79532	0.804515
F1SFJ8	1.06684	1.06126	1.08808	1.12465	1.06451	1.05501	0.868129	0.878222	1.0054
F1SS26	0.757526	0.928465	0.706191	0.908311	1.01646	0.965373	1.45536	1.18527	1.59496
F1RIE2	1.10335	1.05508	1.00624	1.03079	1.10099	1.21315	0.86751	0.918706	0.931349
A0A5G2R812	0.87288	0.745433	0.946178	0.879321	0.867856	0.878311	0.818767	0.746074	0.800829
A0A5G2QKZ6	0.935878	1.07289	0.95914	1.0517	1.01125	1.02939	1.00244	0.778334	1.02652
A0A5G2QJL2	0.956113	0.818866	0.841941	1.28551	1.21024	1.26993	1.18931	1.29754	1.18223
A0A287BQG7	0.976608	0.818607	0.750851	1.15595	1.10706	1.03554	0.859649	0.858669	0.910775
P62802	0.928834	0.964543	0.873979	1.11718	1.11923	1.16464	0.852147	0.865745	0.87794
A0A5S6I6E9	1.15234	1.16909	1.17012	1.03001	0.975366	0.98988	0.895264	0.900543	0.884177
K7GR70	1.20286	1.1151	1.09948	1.50412	1.37099	1.21324	0.648708	0.888318	0.888071
F1SL34	0.91776	0.901476	0.911646	0.960744	1.00269	0.980373	1.01825	1.09829	1.01362
F1SGI7	0.751882	0.718663	0.75114	1.20428	1.1176	1.06619	1.12188	1.16556	1.06536
A0A480XGR1	1.03687	1.06252	#N/A	0.990108	1.00645	#N/A	0.939748	0.873993	#N/A
A0A286ZK35	0.928214	1.04123	1.06168	0.957645	0.98322	0.958915	0.868717	0.778117	0.832483
A0A286ZJW8	1.01379	0.910305	0.89218	1.09123	1.17293	1.15674	0.966706	0.980726	1.03527
A0A287B1T2	0.956116	0.967153	0.955072	1.04264	1.06167	1.05082	1.00467	1.04932	1.02033
A0A287BKR0	0.866137	0.886381	0.879695	1.44224	1.39686	1.37507	0.86973	0.840051	0.855743
F2Z5D8	0.902412	0.929106	0.910562	1.19324	1.16423	1.19775	0.911566	0.912006	0.899326
A0A287BBS8	0.946084	0.95261	0.993631	1.05486	1.02867	1.05387	0.924991	0.920616	0.91547
A0A5G2QCR7	0.801498	0.787387	0.844578	1.2809	1.35636	1.29398	1.02497	0.98632	0.896386
F1RMJ0	1.01537	1.03859	1.10206	1.11784	1.09929	1.01796	1.01071	0.932934	0.942619
A0A287A933	1.01647	1.01935	1.03464	1.21976	1.23342	1.21974	0.882706	0.903231	0.847672
A0A287BCW7	1.31554	1.22408	1.0852	1.15438	1.18166	1.1233	1.124	1.15483	1.07708
A0A5G2QXZ4	0.903365	0.979552	0.968872	0.868925	1.06913	0.975255	0.742268	0.909445	0.798881
A0A287BBZ8	1.05212	1.01895	0.928926	1.24827	1.29189	1.13431	0.564929	0.608225	0.440554
A0A287AXS7	0.997983	#N/A	1.03028	1.10059	#N/A	1.00975	0.882016	#N/A	0.90651
Q29048	1.08431	#N/A	1.11123	1.10773	#N/A	1.05655	0.84192	#N/A	0.916644
A0A5G2QCF0	1.04861	1.02385	1.11267	1.12128	1.19742	1.11851	0.95677	1.00508	0.967893
A0A5S8KLN1	0.965946	0.894778	0.953383	1.22341	1.10678	1.18533	0.909014	0.985191	1.01649
A0A5G2RMZ8	0.836436	0.921942	0.789106	1.07644	0.986478	1.1243	0.932673	0.855562	0.930168
O19072	0.982492	0.979175	0.908746	0.891382	0.907303	0.910168	0.974333	0.937634	1.00261
F1RKC9	0.920503	#N/A	0.945889	0.898651	#N/A	0.956011	0.879531	#N/A	0.878405
Q29290	0.689	0.862102	0.723412	1.05041	1.08998	1.07381	0.610726	0.849195	0.59702
A0A287AB01	0.826979	0.761501	0.806791	1.06012	1.0523	1.02541	1.18915	1.23384	1.12876
F2Z5C0	1.08688	1.09169	1.10828	0.938791	0.975271	0.981293	0.861767	0.836599	0.807823
F1S8M9	1.10312	#N/A	1.03055	0.997148	#N/A	1.02153	0.921457	#N/A	0.898348
A0A287BNY6	1.38635	1.49956	1.43119	1.04161	1.04934	1.01646	0.836407	0.690219	0.831222
A0A5G2RB76	0.937598	0.934608	0.901755	1.28474	1.36922	1.25377	1.01416	0.947686	1.06621
K7GQ00	1.0882	1.13451	1.04461	1.29862	1.25704	1.13449	0.93305	0.783803	0.942743
A0A5G2QPJ4	0.973822	#N/A	#N/A	0.984293	#N/A	#N/A	0.945899	#N/A	#N/A
A0A287AYN4	0.984171	#N/A	#N/A	1.0932	#N/A	#N/A	0.925052	#N/A	#N/A
A0A5G2RJ76	0.899792	0.924503	0.868538	1.0578	1.00959	1.07016	1.02703	1.04714	1.07016
A0A287AY12	0.956022	1.04631	1.01213	1.22122	1.26858	1.25193	0.872486	0.86876	0.893054
A0A5G2R787	1.53847	1.52387	1.29218	1.0959	1.32375	1.13125	0.67463	0.648103	0.761784
A0A287AE88	1.1515	1.17512	1.11137	1.08116	1.08641	1.08134	0.992199	1.0016	0.98813
A0A287A9B2	1.02058	1.04142	1.03317	1.21613	1.16825	1.18531	0.940445	0.930975	0.974818
A0A5G2QP86	1.06969	1.03251	1.05827	1.44975	1.35078	1.49131	0.82224	0.876585	0.79457
D3K5M2	0.914798	0.743762	1.02041	0.964126	1.30693	1.08163	0.923767	1.06455	1.19388
F1RKG8	1.03989	1.10747	1.1067	1.00399	1.00937	1.02652	0.929345	0.879735	0.870732
I3LUP6	0.941491	0.913115	0.974672	1.18438	1.24809	1.16961	1.02062	1.02896	0.953985
A0A287AQG0	0.844619	0.845273	0.905385	0.948967	0.978666	0.962454	0.927584	0.953964	0.908389
I3LNY0	1.11048	1.11299	1.09282	1.37209	1.39947	1.28314	0.963433	0.932363	0.996661
A0A286ZMW4	0.916713	0.95299	0.899188	1.00211	0.981363	1.0636	1.01879	0.991377	1.12246
A0A5G2QTX8	1.0726	#N/A	#N/A	1.06463	#N/A	#N/A	0.861273	#N/A	#N/A
F1S227	1.02722	1.00759	#N/A	1.05792	0.998058	#N/A	0.909979	0.904821	#N/A
A0A480JSC9	0.87798	0.961763	1.05074	1.20898	1.2534	1.03727	0.998597	0.86455	0.924113
F1SCC7	0.966537	0.789898	0.829245	1.0179	0.95755	0.928302	1.03191	0.822139	0.713208
F1SGC8	0.884304	0.922146	0.76606	1.13043	1.17973	1.23019	0.948563	0.945218	1.3394
A0A5G2QKW7	0.969844	0.952976	1.00246	1.02188	0.988491	1.03994	0.87375	0.943111	0.89583
A0A287AGQ8	1.03754	#N/A	#N/A	1.04858	#N/A	#N/A	0.705594	#N/A	#N/A
A0A287A365	0.861595	0.905858	0.919433	1.08365	1.05509	1.05893	0.997295	1.06491	1.07911
A0A287ARZ1	1.16396	1.07896	0.935854	1.20532	1.13405	1.06685	0.986706	0.966422	0.9237
P16164	1.25128	1.21495	1.18968	1.07771	1.14218	1.11876	0.856495	0.843235	0.874108
A0A5G2QBZ4	1.09336	1.11069	1.0877	0.913378	0.884681	0.917705	0.895573	0.942693	0.900776
F1SBI1	0.91482	0.890288	0.940772	1.07713	1.10507	1.087	1.13734	1.11413	1.11125
F1SRB9	0.919477	0.832117	0.951784	1.28183	1.12774	1.13404	0.904378	1.02555	0.937319
I3LTR8	1.95668	1.84615	1.93744	1.17735	1.14995	1.1433	0.660158	0.718153	0.678191
A0A5G2RAT8	1.13835	1.03998	#N/A	1.07759	1.09244	#N/A	0.86895	0.903186	#N/A
P50441	0.962684	0.959088	0.928016	0.939243	0.945019	0.945609	1.05483	1.05854	1.04765
A0A286ZYV7	1.04013	1.07439	1.14603	1.0976	1.09536	1.02773	0.977493	1.03744	1.02773
F1S3H9	1.10015	1.06028	1.10338	1.12129	1.09655	1.11031	1.00837	1.03517	1.04174
I3LLY3	0.909071	0.961697	0.936359	1.1459	1.14378	1.10961	1.04893	1.0492	1.03892
Q9BDJ5	0.697938	0.823307	0.792547	1.11066	1.0637	1.13347	1.25327	1.14596	1.12517
A0A287BFW1	0.947506	0.958955	0.983787	1.07975	1.10071	1.07832	0.980077	1.02233	0.945864
I3LS60	0.963214	0.91113	0.905714	1.00492	1.03365	0.984286	0.897101	0.871441	0.928571
F1SQX8	1.18691	1.09904	1.1885	0.977698	0.945026	0.965752	0.814317	0.79014	0.801569
A0A287A0K2	1.04263	1.08123	1.03424	1.04587	0.963035	1.04817	1.05559	0.986381	0.964597
F1S1V1	0.971246	0.941258	0.972337	1.15272	1.1373	1.05325	0.875399	0.791102	0.843707
I3LBF1	0.987346	1.01548	0.987695	1.08917	1.13956	1.04612	0.93342	0.924892	0.932177
A0A5G2QQW3	1.04883	1.07683	0.998263	1.10641	1.07557	1.1212	1.06405	1.08771	1.05182
A0A286ZSF1	1.21984	1.22013	1.22987	1.52879	1.56496	1.56284	0.788334	0.705918	0.783066
F1S9Q3	1.02562	1.00933	0.949457	1.10994	1.16045	1.13628	0.886758	0.906716	0.965182
A0A286ZRM3	1.02637	1.04928	1.0465	1.24818	1.19904	1.3077	0.8413	0.882775	0.886559
A0A287AN33	1.11901	#N/A	#N/A	1.0838	#N/A	#N/A	0.966417	#N/A	#N/A
I3LC07	1.14418	1.15449	1.20554	1.08111	1.06952	1.03548	0.791521	0.790721	0.744809
A0A5G2RK54	0.914603	0.847587	0.978924	1.10931	1.17471	1.02035	1.00171	0.989615	0.93532
A0A287B0P0	1.12129	1.16813	1.14406	1.22339	1.26239	1.27757	1.04889	1.06826	1.0452
A0A287B5Q7	1.01946	0.975537	0.941124	1.23157	1.31165	1.37258	0.907235	0.902147	0.96809
A0A286ZZ23	0.920738	#N/A	1.04623	1.34485	#N/A	1.14355	1.02677	#N/A	1.10949
F1SGG0	0.965763	0.925164	0.933375	1.44072	1.45041	1.48673	0.839614	0.850867	0.850701
F6PTM1	0.858302	0.803011	0.8847	1.17168	1.16855	1.11353	0.955266	0.964868	0.952732
A0A286ZYQ6	0.980134	0.987774	0.980431	1.13476	1.1732	1.13176	0.911864	0.92486	0.934955
A0A5G2R2Y1	0.982643	0.999202	1.00466	1.0327	1.0717	1.10424	0.937962	0.945515	0.895874
F1RIF3	0.924987	0.961791	1.04267	1.03673	0.967123	1.02659	0.875323	0.882886	0.918986
A0A5G2R265	1.29159	1.41821	1.41454	1.01509	0.995771	1.01454	0.952263	0.932117	0.918901
A0A287ARC8	0.97939	0.957248	0.971989	1.17055	1.18637	1.19691	0.953902	0.950568	0.89419
F1SJI1	0.735729	0.770106	0.742119	1.1805	1.16247	1.17933	1.17733	1.08692	1.13695
F1RUP0	0.956349	0.86088	0.979656	1.14669	1.07967	1.08294	0.999914	1.2176	1.01408
Q8MJ30	1.03674	1.02581	0.984883	0.975952	1.02035	1.07407	0.911156	0.814455	0.86319
A0A286ZL33	0.819706	0.829489	0.86027	0.865147	0.872654	0.899058	0.802941	0.805459	0.822035
A0A5G2R939	1.00152	0.975032	0.995835	1.0094	1.00086	1.08715	0.995453	0.965734	0.992951
A0A5G2R4N8	1.00475	#N/A	0.995993	0.97627	#N/A	1.02244	0.977241	#N/A	0.934358
A0A286ZRK0	0.887518	0.905316	0.924315	1.08046	1.16362	1.18296	0.951306	0.894518	0.900477
Q6QAP7	0.987792	1.08421	1.15495	1.10778	1.0075	1.10195	0.948727	0.864303	0.973868
F1SRE0	1.0058	1.05985	1.01701	1.17343	1.47948	1.43289	0.825514	0.888509	0.911153
A0A287BQ02	0.964166	1.03071	1.0678	1.09513	1.12002	1.14118	0.98479	0.992893	0.944526
A0A5G2QIE6	0.955667	0.99069	1.0064	1.06829	1.05969	1.00989	0.875223	0.967689	0.955207
A0A287AAG3	1.19716	1.23688	1.15933	1.235	1.22631	1.15933	0.955943	0.925607	0.950777
Q29261	0.606718	0.553403	0.596475	0.656406	0.584435	0.630507	0.843063	0.871357	0.827712
M3TYW5	0.919723	0.894616	0.930197	1.19696	1.22312	1.18527	0.930524	0.938581	0.900165
F1S2A1	1.56212	1.45687	1.50212	0.812627	0.86262	0.838983	0.955193	1.12751	1.01483
I3LNA4	0.918974	0.963092	0.95744	1.27038	1.26408	1.25936	1.0651	1.03367	1.03345
A0A5G2R805	1.04985	1.07848	1.0629	1.01127	1.05114	1.05078	1.04306	0.963038	0.963358
A0A287BG99	1.11511	1.07975	1.01772	0.960955	0.969019	0.939464	1.00708	1.02419	1.02602
A0A287ADK7	1.1701	1.07287	1.08876	1.18034	1.1872	1.18087	0.916145	0.921037	0.818343
A0A287APR1	1.10506	1.25509	1.09944	1.10201	0.999742	1.02439	0.976851	0.83415	0.709193
A0A5G2RCK4	0.92087	0.913349	0.944306	1.05229	1.05386	1.31778	1.04304	1.05259	0.977329
F1SE73	1.02971	1.05192	1.09572	1.1817	1.10335	1.13839	0.97412	1.01504	0.983918
I3LDH3	0.962281	0.987103	0.887763	1.32764	1.41176	1.31723	0.818578	0.892734	0.885425
A0A5G2QZZ2	1.17953	1.05508	1.12627	1.03709	0.974858	1.05853	1.17285	1.13268	1.07432
A0A287AJ46	0.958067	1.00917	1.01798	0.811455	0.836228	0.865385	0.900717	0.897136	0.87962
A0A287A1V5	0.981099	0.922647	0.909679	0.993638	0.99152	0.953935	0.833697	0.871768	0.884839
F1SAD9	1.20382	1.19968	1.24602	1.03906	1.04203	0.994083	0.823074	0.816769	0.790533
I3LIM8	1.04617	1.03356	0.993718	1.26488	1.10738	1.12393	0.769137	0.731544	0.784694
A0A287AJX7	0.803328	#N/A	0.895101	1.18457	#N/A	1.06117	0.803328	#N/A	0.929975
A0A286ZYS2	0.887651	0.919611	0.897033	1.31098	1.31645	1.33792	0.879022	0.87571	0.905511
A0A5G2R563	1.06728	1.06539	1.00405	0.991078	1.00145	1.13593	0.838196	0.801744	0.873901
A0A286ZKH8	0.957447	0.917842	0.884527	1.20044	1.22053	1.28815	0.954545	0.99063	0.920974
A0A5G2QTD3	0.892752	0.844601	0.92012	1.17872	1.18365	1.19091	0.941769	1.00013	0.958935
F1RU27	0.959033	0.923003	0.891851	1.18234	1.25794	1.20364	1.05402	0.985563	1.06698
I3LLK1	0.961988	0.957541	0.995653	1.80897	1.81101	1.76344	0.867934	0.844652	0.830474
A0A287A085	0.692989	#N/A	0.714531	1.43066	#N/A	1.42612	0.945904	#N/A	0.936535
A0A5G2QIE9	1.09565	1.11469	1.09204	1.04229	1.07489	1.04103	0.977769	0.938046	0.975779
A0A5G2QCX9	0.955394	0.886145	0.926138	1.09933	1.13032	1.1329	1.03786	1.01509	0.96827
I3LDL8	0.901607	0.961081	0.926622	1.20101	1.16324	1.14736	0.849168	0.803243	0.893875
A0A5G2Q8H3	0.905864	0.900689	0.899164	0.851471	0.86732	0.884349	0.775963	0.795021	0.758901
A0A5G2QII8	0.924789	0.930078	#N/A	1.20148	1.1429	#N/A	0.971789	0.966426	#N/A
F6Q4K6	0.957294	#N/A	#N/A	1.14155	#N/A	#N/A	1.01919	#N/A	#N/A
A0A286ZZQ0	0.903527	0.848698	0.811033	1.05617	1.07882	1.11385	0.961	0.984518	0.95892
Q6S4N2	1.13166	1.15513	1.20575	1.09827	1.14679	1.08318	0.990366	0.99166	0.990619
A0A5G2QE74	0.944784	0.919092	0.938315	1.16032	1.17857	1.22773	0.870144	0.925186	0.83244
A0A287AUI7	0.978131	#N/A	#N/A	1.00265	#N/A	#N/A	0.882041	#N/A	#N/A
A0A286ZN24	0.886828	1.09776	0.957918	1.01936	0.939899	1.07973	0.950641	0.909486	0.996678
K7GP19	1.05403	1.01406	1.00659	0.942223	0.994395	1.03107	0.824796	0.806588	0.84887
F2Z505	1.01282	0.947676	0.956261	1.05201	1.06415	1.11155	0.938193	0.935152	0.936073
A0A287A021	0.900313	0.869425	0.879819	1.04201	1.07046	1.02659	0.905956	0.879767	0.909333
A0A286ZRF3	0.925101	0.936318	0.94064	1.09533	1.09541	1.10933	0.965077	0.995001	0.925528
I3LN50	0.956132	1.0395	1.07626	1.17637	1.07336	1.28955	1.05819	0.904063	0.85156
A0A287AZ48	0.964321	0.939644	0.915862	1.05607	1.10928	1.14035	0.973853	1.01244	1.01282
A0A287AA47	1.11562	1.11191	1.16136	1.78924	1.76068	1.75661	0.782417	0.839595	0.778575
F1SQ44	0.902782	#N/A	0.943199	1.18429	#N/A	1.14952	0.925041	#N/A	1.00399
A0A287AWS4	1.17397	1.19749	1.12728	1.15083	1.12279	1.183	0.827547	0.808131	0.841121
I3LC25	0.862087	0.593842	0.701101	1.01311	1.02053	1.00593	1.02884	0.923754	1.04657
I3LDR9	1.01863	1.01817	0.90688	1.17047	1.15523	1.19754	0.956479	0.926792	1.01355
F1RWL7	1.00561	1.07243	1.1034	1.0405	1.0514	1.00812	1.0891	1.02181	1.03028
A0A287A524	0.852608	0.828194	0.82377	1.00862	1.01093	0.952869	0.890703	0.847644	0.849898
A0A5G2QCB5	1.06208	1.05002	1.19755	1.07476	1.01712	0.974694	0.862579	0.819678	0.869388
I3LDH7	0.902812	0.901586	0.794744	1.03604	1.07354	1.10579	0.849972	0.847152	0.68051
I3LG98	1.05024	1.05436	1.13057	1.05822	1.02927	1.03379	0.982999	0.976645	0.973886
A0A0D5BWD2	1.01981	1.02174	1.01663	1.03627	1.04706	1.12599	0.98209	0.979153	0.944093
A0A5S6GBZ7	0.956802	0.941567	0.953959	1.10303	1.13249	1.15819	1.05178	1.12803	1.09772
A0A286ZT52	1.01992	1.04375	1.06165	1.29271	1.20269	1.24528	0.873972	0.869748	0.918126
A0A5S6GJG2	0.91179	0.911326	0.975913	0.979644	1.09165	1.12432	0.914334	0.892697	0.944833
A0A287AR93	0.870921	0.93653	0.948126	1.16315	1.12976	1.0003	1.03791	0.984485	0.982309
F1RLL1	1.07447	1.03445	1.05921	1.31891	1.27662	1.30355	0.968363	0.9248	0.902865
A0A5K1TX87	0.826772	#N/A	#N/A	1.1811	#N/A	#N/A	0.944882	#N/A	#N/A
A0A286ZZX4	0.859561	0.844728	0.899025	0.969279	1.03798	0.987952	1.16426	1.18748	1.10327
I3LLU0	1.08826	1.11408	1.08259	0.858261	0.89222	0.90536	0.89188	0.883495	0.852476
A0A287A3J4	1.08869	1.25323	1.07192	1.01552	1.02082	1.07252	0.900776	0.907122	0.897869
A0A287AHK1	1.35297	1.27744	1.19078	1.08945	1.10645	1.07099	0.728441	0.922799	0.91843
A0A5G2QDQ1	0.899821	0.825645	0.834567	1.05772	1.02737	1.04641	0.862141	0.900704	0.926822
A0A5G2R8B0	1.07368	1.08956	1.05011	0.912117	0.974962	0.927593	0.996714	1.02605	1.04093
A0A287B900	0.963656	1.00219	1.03012	1.10155	1.13504	1.05554	0.885088	0.886131	0.888209
A0A287ASQ2	1.11717	0.999097	1.01906	1.11075	1.36644	0.904679	0.924559	0.827885	1.23744
F1SSR4	0.991747	0.990605	0.951416	1.08032	1.08455	1.06048	0.942229	0.926931	0.917239
I3L9V2	0.941587	0.961492	#N/A	1.17175	1.06121	#N/A	0.795118	0.905553	#N/A
A0A287BMK7	0.862213	0.932976	0.878809	1.02799	0.992528	1.00159	1.03407	1.00553	1.01439
F1S0D4	1.10332	1.08846	1.07198	1.18521	1.11613	1.20395	0.846256	0.889073	0.850388
A0A480SLU2	0.851802	#N/A	#N/A	0.933244	#N/A	#N/A	0.993324	#N/A	#N/A
A0A287AJ85	0.970513	0.983698	0.919336	1.07297	1.10504	1.07109	1.0087	0.950887	1.01895
F1S197	0.923284	0.980601	#N/A	1.24153	1.29251	#N/A	0.949356	0.907569	#N/A
I3LIM4	0.803373	1.01171	1.12789	1.10287	1.11858	1.29984	0.827656	0.750363	0.721121
A0A5G2R2V2	1.07354	0.973721	1.09808	1.0302	1.00692	0.967308	1.00657	1.01798	1.00962
F1S2Q4	1.03636	1.06202	1.05902	1.35183	1.38804	1.51265	0.944707	0.844676	0.801012
F1SUG1	0.990488	1.07565	1.00873	1.09385	1.10141	1.05587	0.982245	0.933531	0.843226
A0A5G2QQW4	1.02323	1.02887	1.07596	1.03299	1.0632	1.02909	0.912607	0.93011	0.951923
A0A287A6K7	1.0213	0.860641	1.05523	1.04408	1.02857	1.00454	0.94106	1.07405	0.948208
F1S431	0.930274	0.915649	0.919693	1.79147	1.80743	1.79765	0.79839	0.801101	0.768494
A0A287BB04	0.950985	0.849916	0.988448	1.02519	0.93086	0.996993	0.893266	0.885329	0.929577
F1RMQ6	0.992188	0.930734	1.02217	1.13689	0.97534	1.14907	1.02683	1.11568	0.961475
F1RW40	0.957359	0.969542	0.876751	1.06592	1.11323	1.08964	0.956724	0.989072	0.991597
F1RHD4	1.12206	1.09784	1.10299	1.41771	1.51143	1.51057	0.857005	0.792173	0.85905
I3LHU9	1.11324	1.03273	1.05388	1.00593	1.03067	1.04087	0.810689	0.821927	0.825601
F1SS01	0.956078	0.878834	0.922446	1.03882	1.07042	1.05372	0.98427	0.952368	0.970111
A0A5G2QES7	1.03637	0.994385	0.957502	1.04552	1.12051	1.14389	0.807846	0.873667	0.833793
F1S0J2	0.725207	0.714963	0.735795	0.830579	0.889641	0.901445	1.10537	1.14557	1.20578
A0A286ZJD8	0.882651	0.81768	0.920604	1.12918	1.21179	0.9849	0.814677	0.953959	0.786167
A0A5G2QXD1	1.03603	1.00603	1.03474	1.09934	1.07014	1.0568	0.908728	0.952489	0.875358
A0A480QG80	0.964323	0.989527	0.967523	1.01359	1.03041	1.01304	1.00449	0.992555	0.970717
A0A5K1VS82	0.99291	1.00212	0.869906	1.04891	1.07589	1.16614	0.916988	0.918461	0.893417
I3LCS3	1.0415	0.989988	1.00823	1.01871	1.10081	1.07947	1.01058	1.03702	1.03768
A0A287BPX8	1.04421	0.909288	1.00078	1.14772	1.24737	1.15374	0.892819	0.889783	0.958806
A0A5G2RNB3	0.95619	1.05832	0.984828	1.23619	1.21248	1.22128	1.14095	1.27977	1.28158
F1RQR4	0.900405	0.905587	0.924264	1.24473	1.22033	1.20362	0.978619	0.987022	0.943952
F1S192	1.00983	0.957227	1.01934	1.19042	1.14039	1.08546	0.920455	0.974819	0.965689
I3L9H6	0.951484	1.02907	1.04749	1.11224	1.02907	0.943144	0.955829	0.863372	1.01538
A0A287AG25	0.746906	0.801102	0.796077	1.05702	1.05489	1.08749	0.905605	0.989967	0.991448
P80015	0.891094	0.847032	#N/A	0.998852	1.01233	#N/A	0.793669	0.898174	#N/A
A0A5G2QPD2	1.113	1.0966	1.17653	1.05693	1.02143	0.95583	0.898792	0.93617	0.89371
A0A5G2QWH1	0.980963	0.961111	#N/A	1.02464	1.03333	#N/A	0.991041	0.930556	#N/A
F1RKX9	0.926505	1.03591	1.03677	1.11901	1.08887	1.11487	0.905642	0.872531	1.00358
A0A287BT35	1.03706	1.12302	1.22145	1.13281	1.22633	1.0807	0.989992	1.06137	1.08405
A0A287AXU6	0.930659	0.906837	0.972691	1.2814	1.18417	1.24957	0.90807	0.919792	0.872381
A0A5G2QI85	1.09992	1.03701	#N/A	1.12876	1.11952	#N/A	0.943144	0.956027	#N/A
F1SMS8	0.994748	0.999635	0.998557	0.957429	0.949697	1.0139	0.836766	0.827042	0.856131
I3L6W6	1.09172	1.08199	1.04293	1.02671	1.04822	1.01951	0.789513	0.770307	0.785366
Q9MZU4	0.565566	0.465295	0.563292	0.524195	0.440506	0.529829	0.556895	0.447942	0.547575
A0A5G2RAG0	0.920282	0.925885	0.929282	0.919565	0.916372	0.968584	0.947054	0.94469	0.938332
A0A287B962	1.52512	1.55303	1.58206	1.4175	1.46376	1.46221	0.841641	0.807881	0.80554
A0A287AGA4	0.905357	0.962846	#N/A	1.18929	1.15731	#N/A	0.942857	1.09565	#N/A
F1RT00	0.668353	0.666302	0.652031	0.872589	0.853939	0.803906	0.818843	0.857768	0.852656
A0A286ZY64	1.07025	1.14054	1.00846	1.13116	1.12291	1.25639	0.861424	0.832303	0.873408
F1S6Z8	1.11772	0.932392	1.14493	1.24922	1.2669	1.15095	0.770194	0.853683	0.810933
F6Q3L0	0.789828	#N/A	0.904202	1.18025	#N/A	0.914286	1.04114	#N/A	1.0521
F1RIS7	1.32362	#N/A	1.31032	0.98931	#N/A	1.0853	1.06122	#N/A	0.977763
F1RF61	0.934625	0.978053	0.945358	1.07603	1.10442	1.11724	0.565617	0.595752	0.578249
F1RXR3	1.22659	1.18228	1.21152	0.825251	0.967089	0.96124	0.549331	0.475949	0.491694
F1RSM2	0.899891	0.992451	1.0293	1.3223	1.27099	1.21973	0.897718	0.895099	0.87793
A0A5G2RG89	0.919824	0.957055	1.02943	0.906986	1.02907	1.05429	0.910006	0.809816	0.803143
A0A5S6HM99	0.95884	0.897774	0.99799	1.06694	1.29101	1.11644	0.955324	0.952185	0.84549
A0A287ABA9	1.04729	1.05347	0.903188	1.07489	1.07499	1.11216	0.925581	0.986958	1.10508
A0A5G2QXK3	1.08812	1.0357	1.03893	1.32468	1.31023	1.36737	0.831346	0.871404	0.860243
A0A287AMM6	0.915895	0.970916	0.951931	1.15499	1.06316	1.12091	1.07484	1.04736	1.07797
A0A286ZS31	1.00342	1.01695	1.00369	1.02454	1.11435	1.01225	0.879566	0.911673	0.945152
F1RMF6	1.35029	1.12263	1.20342	0.834449	0.859117	0.849822	0.935297	0.857636	0.957438
A0A287AVF2	1.00426	0.979862	1.04964	0.841753	0.865655	0.935092	1.25076	1.22317	1.21833
F1S4R5	0.916401	0.898405	0.907098	1.13976	1.19957	1.21385	1.02021	1.02942	1.08782
A0A5G2QCH5	1.00534	1.01926	1.01615	1.51032	1.67053	1.42717	0.872243	0.844241	0.908546
A0A287AAP2	1.05257	1.08794	0.99187	1.16256	1.10946	1.3523	0.955688	0.963265	0.701897
I3LLX9	1.24251	1.23784	#N/A	1.08664	1.00811	#N/A	0.867897	0.851351	#N/A
A1XQU9	0.999431	1.01609	1.04545	1.06186	1.07034	1.03202	0.899927	0.84447	0.962383
A0A5G2QFY1	1.0932	1.19419	1.09469	1.05326	1.05726	0.988939	0.982923	0.836515	0.867874
F1SGX4	0.940592	1.0957	0.983644	1.5767	1.4038	1.52568	0.82063	0.947053	0.967668
A0A287A8F7	0.880791	0.966852	0.925642	1.16658	1.17379	1.13238	1.06351	1.03238	1.1137
A0A287A389	1.77888	1.80637	1.69391	1.33118	1.39555	1.36666	0.401091	0.340512	0.442527
A0A287ADA9	1.00472	0.939279	1.01147	1.01276	0.98268	1.00924	0.938143	0.901453	0.944055
A0A5G2QGS5	0.703597	0.712757	0.68638	1.60069	1.58499	1.62168	1.45259	1.41634	1.41195
F1SP81	0.942782	0.923688	0.931816	1.16173	1.21056	1.16559	0.912568	0.91369	0.923251
A0A5G2QPU0	1.27237	1.28496	1.20606	1.44138	1.54105	1.51394	0.854592	0.828521	0.865455
F1RWL5	1.11631	1.09185	1.13583	1.10028	1.20048	1.06931	0.999523	0.890575	0.934097
A0A5G2QKU1	1.05168	1.07926	#N/A	1.1648	1.09536	#N/A	1.26117	1.24695	#N/A
A0A286ZY90	0.807882	0.774739	0.787113	1.03302	0.986634	1.01495	0.60208	0.649295	0.693299
A0A5G2QD61	1.02272	#N/A	1.17396	1.24421	#N/A	1.23907	0.95297	#N/A	0.939165
A0A287APV2	1.07492	1.07555	1.015	1.00756	1.06058	0.944909	1.02742	0.876693	1.06346
A0A287B7R3	1.2563	1.11455	1.16502	1.22633	1.28004	1.26967	0.760953	0.767204	0.727406
A0A287B600	0.942857	0.939098	0.969897	1.1756	1.15999	1.19015	0.959341	0.965604	0.896372
F2Z5W1	0.6656	0.632316	0.592855	0.796527	0.739426	0.741829	1.90495	1.97302	2.13428
A0A287B5W1	1.13302	1.13693	1.16349	1.1382	1.12431	1.1397	1.08508	1.10786	1.02739
A0A287BCW4	1.07154	0.932976	1.00715	1.11111	1.34891	1.27066	0.776256	0.914592	0.843234
I3L945	1.08434	1.0619	0.96849	1.20111	1.18542	1.14827	0.71177	0.879495	0.898898
F1SAX5	0.828932	0.86831	0.842793	1.01722	1.02887	1.09024	0.989667	1.03732	0.930992
A0A5G2QLT5	0.792168	0.749781	0.834014	1.51919	1.47498	1.35168	0.828228	0.834065	0.845731
F1RS38	1.38142	0.981083	1.28058	1.01059	1.02223	0.906475	0.97392	0.964767	1.03597
A0A481APG3	0.839881	0.894421	0.951542	0.986077	1.04549	1.09361	1.08752	1.07468	0.994493
A0A287AU92	0.818322	#N/A	1.26403	1.09624	#N/A	0.887632	1.0036	#N/A	0.805924
F1RK10	1.1101	1.22611	1.21138	1.44484	1.36747	1.41061	0.922236	0.906577	0.98992
A0A5G2RJT6	1.24551	1.31527	1.25261	1.22566	1.14186	1.18553	0.763312	0.728864	0.754394
A0A287A5I0	0.914109	0.987856	0.97465	1.12267	1.12868	1.11749	0.953037	0.856142	0.901616
F1S1N1	1.19807	1.32099	1.17321	0.857488	0.861691	0.937754	0.84058	0.936886	0.813938
F1SMX1	0.665321	0.684855	0.801338	0.95139	1.01585	1.06657	0.78273	0.724574	0.747414
A0A0N4SWI8	1.11143	1.06066	1.13205	1.16383	1.21802	1.02926	0.813306	0.872072	0.922198
F1SM74	1.05913	#N/A	0.998361	0.989745	#N/A	1.01434	1.05651	#N/A	0.967623
A0A5G2QXI3	1.07216	1.07684	1.08503	1.15801	1.23392	1.18132	0.782893	0.713467	0.744431
A0A5K1U735	1.08248	1.11562	1.11402	1.01672	1.02482	1.10892	0.939567	0.962259	0.911845
A0A5G2R378	1.11111	0.961722	1.10584	1.08359	1.1555	1.13556	1.08767	0.87799	1.14651
A0A481C216	1.03593	1.01889	1.02098	1.14689	1.2021	1.10414	0.894473	0.859749	0.877819
F1SM23	1.01202	1.03144	1.04691	1.20326	1.10099	1.25156	0.975772	0.950884	0.903279
F1RG45	1.19268	1.02439	#N/A	1.11214	1.15666	#N/A	0.826602	0.970919	#N/A
A0A5G2QEZ2	0.890853	0.857397	0.856943	1.2456	1.22403	1.18875	0.924985	0.946787	0.987702
A0A480T358	0.839286	0.92093	0.898551	1.23661	1.17209	1.13406	1.06696	0.966777	1.05797
A0A5S6I5L2	1.19255	1.08806	#N/A	1.06418	1.03592	#N/A	0.84058	0.709154	#N/A
A0A287A7Q3	0.929605	0.889605	0.914431	1.04725	1.04754	1.05805	0.937319	0.967365	0.89778
A0A287A2D7	0.914632	0.976744	0.956607	1.28432	1.20091	1.20479	1.00406	1.01696	0.979776
A0A287BH90	0.976622	1.04487	0.917703	1.14115	1.02252	1.17799	0.865882	0.896968	0.87177
A0A5G2QEP7	1.03383	#N/A	#N/A	1.11336	#N/A	#N/A	0.929194	#N/A	#N/A
A0A287AAL6	0.756598	0.781134	0.726586	1.2503	1.19605	1.07768	1.05365	0.961159	1.03064
A0A5G2QHK1	1.01866	0.91465	0.917377	1.16379	1.16991	1.14867	0.807187	0.904691	0.89036
A0A287BJE7	1.15409	1.10174	1.1368	1.60991	1.30509	1.64569	0.804957	0.831695	0.767442
F1SB55	0.849807	0.943323	0.929655	0.867779	1.03183	0.984828	1.02696	1.125	1.12828
F1RTV1	1.02781	1.26516	#N/A	1.03927	1.23476	#N/A	0.999788	1.08934	#N/A
F1RH21	0.981847	1.03442	0.950073	1.02799	1.11626	1.14687	0.977555	0.878909	0.91808
F1SB42	0.882172	0.913276	0.876368	1.06851	1.01811	1.10217	1.00746	1.05522	1.03294
A2TLM1	0.829347	0.924292	0.834879	1.09931	1.00724	1.20779	1.07499	0.947992	0.862709
A0A5G2R4V1	1.07156	0.987879	0.960679	0.992183	1.00848	1.10978	0.844257	0.866667	0.841774
A0A287A808	1.02619	1.01629	0.952261	1.08237	1.07341	1.01676	1.00249	0.942689	1.00158
F1RL81	0.973382	#N/A	0.95781	1.09779	#N/A	0.95161	1.10367	#N/A	1.04667
A0A287B3Z0	1.02439	1.04003	#N/A	1.19282	1.13564	#N/A	1.04096	0.981733	#N/A
F1RKK5	0.954239	0.98383	0.950198	1.16564	1.17499	1.11919	0.994666	1.0751	1.04545
B5APU6	0.874827	0.898543	0.820205	1.07714	1.01513	1.00205	0.917321	0.951006	1.03141
Q28833	0.873434	0.848649	0.817221	1.05466	1.07027	1.06042	1.10405	1.24189	1.21526
A0A287BN92	0.852433	0.741726	0.829828	0.788854	0.774822	0.868069	1.11617	1.22842	1.19885
A0A5G2QTG3	0.949112	0.880236	#N/A	1.21812	1.01219	#N/A	0.894831	0.902513	#N/A
A0A286ZNU0	0.998251	0.958871	#N/A	1.15094	1.13907	#N/A	0.916843	0.936437	#N/A
Q0Z8U2	1.08968	#N/A	#N/A	1.04217	#N/A	#N/A	0.949103	#N/A	#N/A
A0A5G2QXD8	0.91665	0.95798	0.881011	1.25005	1.25334	1.31357	0.874053	0.932296	0.88998
A0A5G2QN18	0.981741	0.961146	0.915833	1.13363	1.08857	1.19011	0.916645	1.02931	0.944085
A0A287ANK5	0.95122	0.951815	0.99305	0.960847	1.06446	1.05039	1.06098	0.987484	1.00999
A0A287A0U5	0.899023	0.70336	0.848306	0.895114	1.01215	1.02504	1.16482	1.11079	1.10898
A0A286ZS77	0.927759	0.992214	1.00906	1.00178	0.962034	1.01807	0.894448	0.872735	0.865598
F1S458	0.762625	0.833519	0.71711	1.49536	1.48163	1.47614	0.93473	0.914532	0.938308
Q8SPK0	1.27258	1.28858	#N/A	0.926263	0.899646	#N/A	0.864954	0.771125	#N/A
Q5U9S1	0.787779	0.85863	0.860676	1.23865	1.13964	1.09316	1.41701	1.18127	1.07832
F1RZX9	0.867661	0.988327	0.970381	1.02737	1.01362	1.05501	0.91297	1.03307	0.970381
A0A5G2RKT3	1.25901	1.00923	1.23172	1.02578	1.139	1.01619	1.00264	0.953024	1.07267
A0A287ARN2	1.07842	#N/A	1.03225	1.15054	#N/A	1.19155	0.917001	#N/A	0.879383
A0A5G2QRL7	1.0316	1.00792	1.00758	1.07851	1.02338	0.989707	0.770917	0.81775	0.914951
A0A287BEZ5	1.29827	1.34367	1.24784	0.97401	0.91128	0.978187	0.492574	0.616425	0.618842
A0A286ZQX2	1.02	1.00445	0.970311	1.20361	1.24248	1.24258	1.0106	1.01265	0.976104
A0A5G2QG83	0.909364	1.0008	0.90933	1.09394	1.09694	1.16604	0.9994	0.928697	0.935988
A0A287A9J1	1.09278	1.06241	1.01526	1.02971	0.913577	1.03297	0.912068	0.91041	0.931624
A0A5G2R745	0.909289	0.969551	0.966089	1.03039	1.01418	1.02799	0.982569	0.913163	0.900154
F1RN41	0.999262	1.00589	1.00444	1.27541	1.30637	1.28882	0.812509	0.758436	0.780294
I3LR72	1.16524	#N/A	#N/A	1.29009	#N/A	#N/A	0.905753	#N/A	#N/A
A0A287A6X0	1.01504	1.0095	1.00679	1.14904	1.14878	1.18429	0.84286	0.835108	0.779098
A0A287AYJ8	1.03375	1.01016	#N/A	0.9877	1.03506	#N/A	0.878481	0.860772	#N/A
A0A287AIE6	1.15763	1.07832	1.05801	1.35012	1.3372	1.34459	0.733875	0.781001	0.804329
F1SIV3	0.840916	0.889764	0.819154	1.11516	1.08286	1.12379	0.948855	0.911397	0.969435
K7GRK7	0.791659	0.929666	0.85527	1.06238	1.01247	1.07613	1.16376	1.02732	1.00011
A0A287A6X5	1.03905	1.14279	1.06878	1.01065	0.898879	0.984166	1.00355	1.00623	0.969322
A0A287BSA8	1.06986	0.996157	0.971568	1.08241	1.16372	1.15282	0.873881	0.945427	0.983563
A0A5G2QHZ3	0.67328	0.660546	0.734694	1.23443	1.27289	1.22025	0.993712	1.06047	0.978437
A0A287BPE4	1.04987	1.14357	#N/A	1.52663	1.56113	#N/A	1.11581	1.07962	#N/A
A5GFX7	0.979043	1.03455	0.986272	1.21781	1.18131	1.14349	0.793118	0.792504	0.79002
A0A287AXC7	0.951957	0.881002	1.00669	1.07763	1.20668	1.21451	0.943317	1.01044	0.979923
A0A287BIB4	1.29325	1.25483	1.19403	0.976744	1.28571	1.21535	1.08905	0.980695	1.01493
F1RWA8	0.978523	1	1.03954	1.07114	1.10129	1.14802	1.15268	1.07944	0.988277
A0A286ZUI1	0.958366	0.949459	0.965889	0.873981	0.840229	0.902334	0.780221	0.834118	0.767684
A0A5G2R6P7	1.06198	0.993506	1.08806	1.17184	1.30303	1.35636	0.922473	0.834416	0.799119
I3LP37	1.05176	0.9845	0.975659	1.00963	0.988571	1.02924	0.920967	0.871145	0.886648
F1SLN4	0.986777	0.985591	#N/A	1.11818	1.12145	#N/A	1.10083	1.21779	#N/A
A0A5G2QTQ1	1.08612	1.10738	1.03107	1.30085	1.20988	1.19395	0.813207	0.907871	0.905122
F1SSM7	1.00958	1.11111	1.04803	1.67442	1.5814	1.36203	0.837209	0.806202	0.902583
I3L902	1.00642	1.0527	1.05314	0.968394	1.01162	1.03073	0.832184	0.904564	0.802177
F1S2J4	0.939614	0.954733	1	1.15397	1.16872	1.01935	0.916851	0.922325	0.970323
F1RXG7	1.05189	0.978288	0.99199	1.27026	1.25984	1.21115	0.901722	0.921978	0.932393
A0A287A0I8	0.803861	#N/A	0.813597	1.29961	#N/A	1.00635	1.1722	#N/A	1.23496
A0A5G2R4L6	0.978515	0.98425	#N/A	0.997067	1.01329	#N/A	0.95059	0.981229	#N/A
A0A287ARQ2	0.978619	0.966337	1.21902	1.22121	1.14703	1.04465	0.90731	0.9	0.711757
F1RSC3	1.17973	#N/A	#N/A	0.944595	#N/A	#N/A	0.918243	#N/A	#N/A
A0A287A9I8	1.00239	1.06853	1.00348	1.08309	1.0132	1.04041	0.98899	0.915844	0.929623
A0A287BG47	1.04595	1.00093	1.00328	1.10587	1.13913	1.15649	0.974671	1.06248	0.949773
A0A5G2RC96	0.816659	0.797424	0.871439	1.1456	1.12588	1.16546	0.782492	0.832553	0.805018
F1SCT9	1.0966	1.05142	1.0509	0.965672	0.994587	0.985743	0.832155	0.836265	0.864527
F1SL54	1.06775	#N/A	#N/A	1.30748	#N/A	#N/A	0.992411	#N/A	#N/A
A0A287BQU4	1.03531	1.00902	1.02241	1.20859	1.20948	1.23816	0.849798	0.864124	0.875138
A0A287ATT2	0.893216	0.826262	0.908276	1.09922	1.15971	1.14639	1.24541	1.49947	1.22153
F1SCV1	1.0314	1.01825	0.932102	1.16445	1.19734	1.20804	0.994146	0.975269	1.04291
A0A5G2R3I8	0.963868	0.99894	0.92775	0.966987	1.05832	1.04234	1.05121	0.954401	0.994017
A0A287B272	0.868972	0.77957	0.869388	1.0723	1.0931	1.14122	1.04309	1.08554	0.99551
A0A287AIQ7	1.05217	0.964953	0.987796	1.06302	1.07091	1.0189	0.765496	0.770922	0.774348
F1S2X3	0.939454	0.938082	0.895819	0.804809	0.756374	0.726374	0.644372	0.625658	0.572706
A0A287BP10	1.04294	1.0419	1.00312	1.1101	1.08962	1.09139	1.09365	1.06438	1.11682
A0A287AK89	0.944262	1.01913	0.992108	1.29098	1.10941	1.20115	0.838525	0.921194	0.889317
A0A5G2QAD6	0.628929	0.585387	0.660018	0.92158	0.913063	0.92513	0.659134	0.66155	0.742866
K7GKC0	1.06611	0.996711	1.02807	1.13103	1.14419	1.15475	0.876367	0.876645	0.894686
I3L804	0.930373	0.934379	0.922702	1.09501	1.0721	1.12165	0.868931	0.842679	0.835722
F1SSL4	0.925377	0.937952	0.900338	1.21157	1.24346	1.17528	0.937027	0.911787	0.939402
I3LF35	0.683875	0.645403	0.813864	0.946636	0.857411	0.95984	0.981439	0.879925	0.848859
A0A287ACY5	0.943993	1.1297	1.00756	1.03121	0.983083	1.07327	0.881787	0.898496	0.851108
A0A287BA12	1.17989	1.14466	1.15251	1.23104	1.30793	1.33398	0.885362	0.857634	0.835907
F1S2W6	1.1703	1.13622	#N/A	1.06233	1.09361	#N/A	0.886967	0.891549	#N/A
A0A287A4H5	0.973751	#N/A	0.903435	1.11262	#N/A	1.20415	1.00762	#N/A	1.02657
A0A287A6N7	0.842225	0.912565	0.786167	1.32496	1.30759	1.32795	0.904708	0.856806	0.869164
A0A5G2QJB7	1.02365	1.10563	0.950646	1.06774	0.876638	1.09317	0.858324	0.781804	0.913284
F1SCH5	0.960119	0.817433	0.810857	1.29453	1.24159	1.26686	0.940798	0.961565	0.982286
F1SBU8	0.877583	0.926671	#N/A	1.22417	1.15639	#N/A	0.915739	0.996755	#N/A
A0A5G2R6S0	0.902341	0.950069	0.889536	1.06233	1.02741	1.0458	0.996999	1.00627	1.00444
Q29380	1.05479	1.07462	1.04909	0.9739	0.986523	0.964691	0.760354	0.760108	0.724027
A0A287AV98	0.964803	0.962696	0.903201	1.33333	1.36402	1.28049	0.902692	0.875451	0.966082
P62901	1.07392	1.05099	1.1023	1.15435	1.1709	1.12066	0.925767	0.872888	0.896368
A0A5G2QMT1	0.930312	0.920044	#N/A	1.04458	0.997833	#N/A	0.95493	0.910027	#N/A
A0A5G2RH94	0.951695	1.00774	0.972755	1.39645	1.29489	1.41767	0.778324	0.878748	0.820185
F1SD63	1.07817	0.972003	1.06704	1.07098	1.16042	1.02172	0.909254	0.895738	0.893296
A0A5G2QIY8	0.814103	0.71625	0.861199	0.355769	0.5025	0.586751	0.477564	0.5475	0.473186
K7N7E5	1.39529	1.1648	#N/A	1.05914	0.917598	#N/A	0.738995	0.800279	#N/A
A0A5G2QSH7	1.04228	1.09518	0.980617	1.28422	1.25029	1.17357	0.86966	0.883666	0.970044
A0A287AGZ8	1.12235	1.06107	1.05723	1.18706	1.20504	1.15839	0.904274	0.919256	0.887396
A0A5G2QVC3	1.10929	1.22812	1.18252	1.02183	0.992886	0.973308	0.870508	0.850448	0.83515
A0A5G2RAE1	1.01342	1.04245	0.975078	1.57808	2.34847	2.28037	0.864658	0.657453	0.694704
P48819	1.07785	1.04258	1.03722	1.17199	1.17282	1.16699	0.865537	0.908568	0.887864
A0A286ZND5	1.15254	1.12724	1.22458	0.912156	0.991602	0.97791	0.855754	0.883854	0.864993
A0A287AYJ2	1.0373	1.01888	1.03062	0.987483	1.03767	1.03849	0.906432	0.885937	0.901983
A0A287AAD7	1.15187	0.847059	0.961656	1.03512	0.957983	1.05828	0.726907	0.892437	0.759202
Q27HK4	0.983459	0.970706	0.937853	1.08271	0.958722	1.05461	0.845865	1.01465	0.824859
A0A287B9F9	0.947082	0.92736	1.10085	1.03003	1.09656	0.983735	1.06062	0.995181	0.849057
Q8SQC1	1.07847	#N/A	1.06868	1.07177	#N/A	0.979019	0.962679	#N/A	0.947321
I3LJB6	0.957711	0.965629	0.941428	0.96393	1.01301	0.913211	0.93408	0.879238	0.813168
A0A481BCM9	0.944965	0.972958	0.974825	1.20046	1.14664	1.19438	1.06349	1.04592	0.978755
A0A287A4H2	1.00009	0.975223	0.951009	1.2947	1.40073	1.51976	0.960023	0.925669	0.897283
A0A287AUZ1	1.0484	1.0063	1.02265	1.14039	1.27564	1.18543	1.05985	0.994922	0.977482
I3LGX5	0.998096	0.936858	1.05012	1.31746	1.25637	1.31091	0.959817	0.909471	0.80433
A7TX82	0.909939	0.89548	#N/A	1.02037	1.07768	#N/A	0.945276	0.899718	#N/A
F1S4I3	0.870951	0.815398	0.907573	0.929563	0.936133	1.01014	1.10437	0.887139	1.09958
A0A286ZS69	1.01317	0.929436	0.967928	1.07359	1.03716	1.11906	0.927188	1.0547	0.950585
A0A5G2QC86	1.03553	1.04828	1.04877	1.00846	1.02106	0.933699	0.974136	0.912144	0.91726
A0A5G2R909	0.91689	0.937305	0.99286	1.13646	1.15973	1.09782	1.27399	1.24324	1.25098
A0A5G2R6G7	0.989675	0.97986	0.968496	1.05873	0.99113	1.003	0.965809	0.941041	0.942424
A0A2C9F3A3	0.97583	1.04626	1.02701	1.12585	0.978597	1.08336	0.948922	0.926263	0.952067
F1S4Z2	1.11406	1.05581	1.11771	1.03522	1.06298	1.04221	0.947333	0.913763	0.928277
F1RFY6	0.972064	#N/A	#N/A	1.34317	#N/A	#N/A	0.945716	#N/A	#N/A
A0A288CG04	1.07493	1.07117	1.07656	1.12392	1.08825	1.25088	0.976945	0.883286	0.810365
A0A286ZS76	1.09082	1.05443	1.29315	0.68599	0.654083	0.690462	0.968116	0.9482	0.587478
A0A287ARQ7	1.04077	1.18797	#N/A	1.06296	1.06165	#N/A	0.89376	0.887218	#N/A
A0A286ZKB2	1.13296	1.07507	1.03322	1.05922	1.13941	1.04238	0.864804	0.981233	0.925544
A0A287A4F2	0.960644	0.939395	0.92957	1.10984	1.10104	1.10438	0.964937	1.02233	1.02519
A0A5G2QFU2	0.93875	1.08589	1.05793	0.98921	0.945552	1.03928	0.968264	0.796012	0.857869
A0A286ZI26	1.15592	1.12393	1.17879	0.983813	0.988794	0.996397	0.88518	0.8853	0.862644
A0A287AC69	0.917211	#N/A	#N/A	1.26761	#N/A	#N/A	0.966678	#N/A	#N/A
F1RQ90	0.960137	0.87393	0.840304	1.18501	1.26693	1.2713	0.87717	0.886381	0.892371
F1SP04	1.05843	1.04728	0.9312	1.1171	1.17235	1.44074	0.910587	0.914423	0.8256
A0A287B386	1.14917	1.0634	1.13419	1.11658	1.10679	1.00645	0.792904	0.898776	0.927097
F1SS93	1.03206	#N/A	0.983081	1.02487	#N/A	1.18077	0.949356	#N/A	0.983081
Q767L0	1.07116	1.21095	1.18976	1.38266	1.46408	1.60834	0.921773	0.834664	0.86218
F1S291	0.915423	#N/A	0.912821	1.33997	#N/A	1.28205	0.878939	#N/A	0.957265
A0A5G2R0R7	0.973354	1.13305	1.1041	1.21787	1.08233	1.04861	0.794671	0.867287	0.959687
A0A287ANM5	0.862109	0.848814	0.926853	1.13413	1.14118	1.17624	0.94467	0.909688	0.993618
Q9N0F1	1.08072	1.05298	1.09911	0.942869	1.00374	0.934722	0.913417	0.963144	0.941431
K7GN83	0.715751	0.758186	0.84507	1.16484	1.06297	1.08985	0.714286	0.788413	0.795532
K7GT68	0.880432	0.860739	0.86205	1.05552	1.05261	1.0338	0.866896	0.875637	0.877839
A0A5G2REA5	0.994917	1.16817	1.14085	0.954892	1.02781	1.12676	1.07687	0.883036	0.910798
A0A286ZU53	1.05078	1.02692	1.04617	1.18752	1.26731	1.23186	1.00031	0.936021	0.979198
B6EAV3	0.859097	#N/A	#N/A	1.02873	#N/A	#N/A	0.954856	#N/A	#N/A
A0A286ZZM8	1.26215	1.19068	1.0735	0.989895	1.02066	1.06693	0.805091	0.807733	0.952034
A0A287BHM4	0.922883	0.917031	0.874867	1.06502	0.965401	1.11347	0.948085	1.09842	1.07211
I3LS94	1.32688	1.34528	1.32091	1.37271	1.36403	1.32705	0.869235	0.884787	0.892714
K7GM88	1.07356	#N/A	0.95481	1.07926	#N/A	1.22595	0.939725	#N/A	0.931569
A0A5G2QRS3	0.900381	0.878247	0.910873	1.16117	1.1737	1.19786	0.959391	0.922078	0.928699
A0A286ZQE6	0.784133	1.02481	#N/A	1.20569	1.22519	#N/A	0.789908	0.854198	#N/A
K7GLU6	1.02171	1.03202	0.986569	1.05874	0.931178	0.939371	0.910629	0.839272	0.819071
A0A287AWK3	1.09064	#N/A	1.1013	1.1052	#N/A	1.07475	1.06677	#N/A	1.03202
A0A5G2QCC6	0.942547	0.985656	0.949358	0.930494	0.952869	0.917153	0.920852	0.971311	0.820537
F1SPG0	1.00586	0.975142	1.0386	1.04963	1.1704	1.0424	0.915201	0.836243	0.962035
A0A5G2QK91	0.987494	0.982714	1.09844	1.12684	1.00086	0.914062	0.959357	0.955488	0.957812
A0A5S6I9M5	0.753463	0.607958	0.927752	0.969529	1.21592	1.05334	0.99723	0.932626	1.00878
A0A5G2QSE4	0.929843	0.86457	0.920104	1.08242	1.09082	1.0388	0.93074	0.945443	0.922865
A0A5G2RDZ7	0.950617	0.994699	1.06094	1.1284	1.22892	1.1385	0.945679	0.957108	0.864266
F1RZ24	0.848695	1.04177	#N/A	1.11968	1.13549	#N/A	0.997509	0.978569	#N/A
A0A5G2RBJ2	0.948637	0.950569	0.955899	0.956515	0.958453	0.994109	0.951881	0.969341	0.960675
F1SU28	0.894064	0.955422	0.842312	1.18838	1.12259	1.20514	1.19703	1.22417	1.36782
I3LK74	1.04192	1.03014	1.04212	1.24734	1.22916	1.21543	0.966237	0.958747	0.96981
A0A287AXK3	0.944107	0.911243	0.905448	1.12576	1.08136	1.1654	0.947752	0.997781	0.998778
A0A5G2QST4	1.07182	1.07244	1.14706	0.967288	0.996496	0.963422	0.746267	0.71137	0.716132
A0A5G2Q8W1	1.07841	1.06806	1.0073	1.25419	1.24098	1.16211	0.812775	0.870429	0.907486
A0A5G2RD86	0.955522	0.991374	0.997881	1.46687	1.12674	1.37712	0.787292	0.907764	0.835452
A0A287BTF2	1.07499	1.04695	1.02882	1.07499	1.04695	1.17538	0.996477	0.79047	0.876404
F1RKS7	1.09457	1.06314	1.12171	0.962782	0.943299	0.929737	0.9518	0.804124	0.956085
Q8HZV3	0.894954	0.897164	0.918015	1.11966	0.999348	1.06928	0.896665	0.897653	0.906889
F1SM56	0.924776	0.928703	0.882001	1.0997	1.05428	1.09272	0.791642	0.805198	0.842091
F1S6B5	0.903984	0.903503	0.910049	1.01001	1.0098	1.07635	0.673544	0.687693	0.761095
A0A287ASQ9	1.04688	1.04239	1.12258	1.08714	1.04657	1.04774	0.888822	0.99631	0.936774
F1RF77	1.00806	#N/A	1.00485	1.01908	#N/A	1.03519	0.912284	#N/A	0.839806
A0A287B4P8	0.918105	0.957573	1.03013	1.21391	1.2886	1.16468	0.896193	0.863838	0.875964
I3LU51	0.944735	#N/A	0.947533	1.27348	#N/A	1.24273	0.935784	#N/A	0.899706
A0A5G2QBE4	0.840119	0.980494	0.899448	1.23734	1.07672	1.11823	0.995035	0.96749	0.996685
F1SBH1	0.953058	1.03521	0.972822	1.03438	1.05137	1.0688	1.00364	0.989229	0.984004
A0A286ZXF1	1.07153	1.16125	1.06705	1.00599	1.00557	1.0278	0.882937	0.877571	0.879395
A0A287AN10	0.629445	0.876439	0.710772	0.645448	0.780343	0.697201	0.858819	0.894578	0.860616
A0A286ZQJ3	1.03353	#N/A	#N/A	1.09852	#N/A	#N/A	0.830777	#N/A	#N/A
A0A5K1UZA2	0.761665	0.7633	0.729839	0.806221	0.695507	0.696745	0.76377	0.706492	0.730137
I3LVF1	1.27018	#N/A	#N/A	0.754575	#N/A	#N/A	1.01615	#N/A	#N/A
A0A5G2QNL9	0.979381	1.00425	0.87685	1.11996	1.11615	1.09408	0.923149	1.01133	1.0259
A0A287BST6	1.0899	1.10114	1.0983	1.33709	1.40265	1.3171	0.992744	1.02018	0.881939
Q764M6	1.05952	#N/A	0.959252	0.990127	#N/A	1.03273	0.905501	#N/A	0.9165
Q1W0Y2	1.10192	1.0741	1.07331	0.985892	1.0652	1.08371	0.940647	0.897155	0.852573
F1RI32	1.08488	0.930035	#N/A	0.901055	1.08311	#N/A	0.943245	0.87901	#N/A
F1SKE6	0.876034	0.760948	0.83613	1.22032	1.13281	1.26363	0.886706	0.907394	0.89709
A0A287B0I4	0.893745	0.880656	0.89817	1.02696	0.997773	1.06215	0.918346	0.890605	0.934764
F1SG83	1.0335	1.10275	1.22715	1.13749	1.27376	0.976843	0.857475	0.918957	0.810323
F1SA98	0.830181	0.940899	0.789704	1.13667	1.11916	1.0946	0.894521	0.832362	0.926629
I3LBE6	0.91953	0.888165	0.897838	1.09109	1.1503	1.1686	1.0104	0.979935	0.962457
F1RKU4	1.06137	1.02055	1.12463	1.22022	1.1786	1.18727	0.873646	0.897236	0.874047
A0A5G2RGR9	0.916177	0.98301	0.966399	1.27268	1.14881	1.30716	0.887043	0.931479	0.88477
I3LC31	0.955752	0.958393	1.02473	1.10894	1.09804	1.02686	0.988644	0.988044	0.987369
F1SHA2	1.06149	1.03248	1.0204	1.07805	1.06456	1.03823	0.913915	0.929775	0.955706
A0A5G2QF74	0.986842	0.954545	1.03023	1.13431	1.11983	1.07648	0.916832	0.9	0.868803
A0A287BTI4	1.23198	#N/A	#N/A	1.131	#N/A	#N/A	0.759046	#N/A	#N/A
F1SUP2	0.952183	#N/A	0.998976	1.02952	#N/A	1.05077	0.787526	#N/A	0.757571
A0A287B4E6	0.889856	0.958809	0.957676	1.17054	1.16725	1.26473	0.884298	0.853598	0.809959
I3LG77	0.887415	0.985182	0.946553	1.31174	1.28339	1.33846	0.853303	0.850437	0.820715
P62272	1.11602	1.59048	1.17134	1.1004	0.981124	1.10864	0.89469	1.07591	1.00253
A0A5G2QTP4	0.877895	0.947947	0.976468	1.05789	0.965211	0.995452	0.805263	0.808266	0.942061
A0A287AGE8	1.08161	1.05898	1.05007	1.24428	1.21622	1.29337	0.863453	0.877648	0.841441
A0A5G2RJZ6	0.974564	#N/A	#N/A	1.29421	#N/A	#N/A	0.986581	#N/A	#N/A
A0A5G2R744	0.975037	0.937159	0.946401	1.04258	1.03088	1.0501	1.03524	1.02216	1.01991
F1RQN4	1.00213	1.03311	1.04469	1.03864	1.01273	1.07924	0.94463	0.911715	0.890047
A0A287A769	1.10729	1.00125	1.13145	1.17307	1.12373	1.04736	0.948048	0.949902	1.03334
A0A5G2RJ53	0.774854	#N/A	0.957373	1.2924	#N/A	1.11982	0.923977	#N/A	0.895161
K7N7E7	1.10711	0.999575	1.07639	1.06922	1.14536	1.06837	0.98363	0.978676	0.959465
K7GL05	0.998262	#N/A	#N/A	1.15841	#N/A	#N/A	0.855941	#N/A	#N/A
A0A286ZS83	0.910821	0.843132	1.0169	1.43109	1.42352	1.4445	0.649277	0.600878	0.694564
F1SFF4	0.849871	0.858835	0.884524	1.29832	1.2616	1.16665	0.989981	1.01323	1.00481
I3L9N5	0.929483	#N/A	#N/A	1.36064	#N/A	#N/A	0.925453	#N/A	#N/A
A0A5G2QMG4	0.96949	1.00449	0.944704	1.09836	1.08595	1.0553	0.892848	0.931768	0.877726
P00258	0.954962	0.911392	0.952988	1.05608	1.09456	1.07574	0.882231	0.828742	0.807959
A0A5G2RHB7	1.04893	1.04908	1.03861	1.09643	1.10131	1.10629	0.877612	0.980639	0.90846
F1SMZ6	1.02832	1.04609	1.03822	0.963947	0.980732	0.962285	1.0146	1.05769	1.01792
A0A5G2QRJ2	1.06433	1.07989	1.14394	1.13034	1.09873	1.08058	0.814445	0.852929	0.870517
B8XTR1	1.17651	1.23909	1.22434	1.01074	1.01807	1.06857	1.06727	1.07876	1.10804
A0A5G2R9Y8	1.08144	#N/A	0.99985	1.10376	#N/A	1.00525	0.822241	#N/A	0.890154
A0A5G2R920	0.892054	0.961377	0.952454	1.1501	1.0991	1.05675	1.02877	0.982565	1.00153
A0A287AVR0	0.876218	0.845715	0.866574	1.22122	1.28461	1.22815	1.02274	0.898759	0.969015
A0A5G2QDU2	0.892405	0.910047	#N/A	1.10032	1.05061	#N/A	0.907595	0.946088	#N/A
F1SLH4	1.33447	1.11034	1.1769	0.998302	1.02439	1.0516	0.758913	0.706156	0.643735
F1RMB6	1.06117	1.0613	#N/A	1.07314	1.13485	#N/A	0.989362	1.00175	#N/A
F1SKD5	0.933274	0.88519	0.890409	1.10266	1.08562	1.06804	1.01763	1.00217	1.04789
Q9GMB0	1.02653	1.03131	1.04144	1.07005	1.03948	0.963702	0.921451	0.929485	0.931003
I3LDC1	1.07818	1.12879	1.10292	1.09709	1.03486	1.06951	0.868431	0.877583	0.837166
A0A287AVV0	1.11678	1.11382	1.25563	1.04385	1.03204	0.834437	0.757865	0.767165	0.969536
Q06AA9	1.0507	1.07969	0.9319	1.24782	1.28381	1.28913	0.888866	0.943807	0.950418
A0A287B1V4	1.01801	1.03373	#N/A	1.35338	1.35473	#N/A	0.964768	0.952458	#N/A
F1SQD9	1.03388	1.10606	1.10744	0.958183	0.993674	1.01584	1.10979	1.00672	0.936639
A0A287BK36	1.01085	#N/A	#N/A	1.09202	#N/A	#N/A	0.857952	#N/A	#N/A
F1SKK1	1.19652	1.2329	1.25007	1.00097	0.956392	0.988456	0.832527	0.853816	0.805285
A0A287A9K4	1.1875	1.06261	1.17224	1.15	1.18506	1.18996	0.846875	0.931857	0.817913
F1SI55	0.876975	0.972032	0.843333	1.24831	1.19964	1.29556	1.0158	0.960428	0.956667
A0A286ZJ74	0.912433	0.952064	0.859525	1.1735	1.18999	1.27943	0.941151	0.935743	0.915614
A0A5G2RMY7	0.954955	1.03352	1.10377	0.996997	0.963367	1.03019	0.816817	1.03819	0.792453
A0A287A8P8	0.877958	0.905123	#N/A	1.24782	1.28226	#N/A	0.834994	0.852467	#N/A
F1SGL4	0.911118	0.855823	0.851815	1.07261	1.15577	1.11882	0.726725	0.693896	0.704261
A0A287AIU6	1.01675	1.04678	1.07161	1.39637	1.55499	1.58805	0.568039	0.500186	0.524563
A0A287B458	0.986667	1.20704	1.05784	1.00364	1.0406	1.11683	0.945455	0.818674	0.850401
A5GFT9	1.00223	1.00713	1.02816	1.05981	1.05783	1.01455	0.902921	0.930572	0.958495
A0A5G2Q9T3	1.02698	1.01955	1.10269	1.06186	0.955109	0.957055	0.862326	0.938584	0.928248
A0A2C9F3E9	0.970207	1.02084	0.956591	1.11811	1.01755	1.06909	0.863929	0.851344	0.969545
A0A480JM90	0.901465	0.92526	0.893816	1.09624	1.09158	1.12804	0.973858	1.03198	0.94441
A0A287API3	0.982361	1.00021	#N/A	1.17428	1.20595	#N/A	0.957043	0.905712	#N/A
F1SFH0	0.937265	#N/A	#N/A	0.948557	#N/A	#N/A	0.903388	#N/A	#N/A
A0A5G2QA99	0.865232	0.877481	0.814561	1.04417	1.08456	1.07152	0.976217	0.991372	0.88394
F1RN68	1.11081	#N/A	#N/A	0.99232	#N/A	#N/A	0.847504	#N/A	#N/A
F1S533	1.07777	#N/A	1.05768	0.963392	#N/A	0.936731	0.83308	#N/A	0.862379
F1RUE0	1.40403	1.4158	1.47485	1.13115	1.05297	1.06546	0.919062	0.908029	0.921943
A0A5G2QWH5	0.856386	0.859318	0.903819	0.948205	0.89904	1.00808	0.969394	0.963257	0.915943
A0A5G2QYE9	1.04045	0.978344	1.15575	1.10787	1.04459	1.09359	0.997753	1.20255	1.1252
A0A5G2QYD4	0.998723	#N/A	1.0223	0.993614	#N/A	1.03766	0.827586	#N/A	0.778793
A0A5G2QHK8	1.13569	1.03426	1.04928	0.903739	0.925054	0.906686	1.00225	1.03839	1.03852
A0A287BAB5	1.14331	#N/A	1.07335	1.11465	#N/A	1.0975	0.93949	#N/A	0.966011
A0A287A9D0	0.926976	0.92415	0.976638	1.08599	0.995146	0.990697	0.993635	0.958738	1.00145
I3LFP6	0.986286	1.0029	0.956617	1.15085	1.05105	1.0972	0.896325	0.845143	0.937946
A0A5G2RJ70	1.07509	0.975252	1.10384	1.42701	1.36755	1.386	0.887528	0.894592	0.896163
F1S710	1.05944	1.05002	1.06086	1.07075	1.08567	1.08086	1.00422	0.969048	0.987647
F1RTV6	0.806364	#N/A	0.94399	1.32384	#N/A	1.19792	0.894285	#N/A	0.908118
F1SQI2	0.978869	1.00029	1.02646	1.03294	1.03693	1.04072	0.866377	0.886917	0.907873
A0A286ZSH3	1.04889	0.985199	1.11264	1.18347	1.32516	1.21753	0.907821	0.840888	0.837796
A0A287A7Q7	0.972001	0.980412	1.0469	1.24562	1.25722	1.24471	0.97481	0.9	0.915036
F1S3D1	0.980583	1.01888	1.09116	0.707042	0.646959	0.654511	0.586524	0.517255	0.55353
A0A287BBR1	0.994257	0.96111	1.01828	1.20353	1.13175	1.05831	0.873232	0.933367	0.886191
A0A287B747	0.998299	#N/A	1.0352	1.0822	#N/A	1.13458	0.930839	#N/A	0.973085
A0A5G2RFF5	1.04532	1.00719	1.11222	1.01752	1.04303	1.04751	0.812689	0.824947	0.796186
A0A286ZKK0	1.10796	#N/A	#N/A	0.987912	#N/A	#N/A	1.01042	#N/A	#N/A
D9U8D1	0.905543	0.861956	1.04537	1.17554	1.11909	1.18735	0.921848	0.923139	0.832696
A0A287AIJ3	0.781163	0.867763	0.79723	1.02715	1.01215	1.01666	1.0205	0.937813	1.04133
A0A287AZL3	0.770201	0.829787	0.88206	1.13295	1.11122	0.86711	1.19312	1.00677	1.23588
A0A287BNY3	1.0486	#N/A	#N/A	1.29124	#N/A	#N/A	0.848833	#N/A	#N/A
A0A287BJI6	0.947847	#N/A	0.837158	1.03484	#N/A	1.03035	0.976412	#N/A	0.919319
F1RG17	1.10873	0.931161	0.992481	1.08729	1.14134	1.08271	0.943338	0.894501	0.859517
F1S747	1.0552	#N/A	#N/A	1.11969	#N/A	#N/A	0.896922	#N/A	#N/A
F1SEQ3	1.20486	1.17492	1.11736	1.15222	1.10227	1.14726	0.572735	0.620541	0.635106
F1RN46	1.08674	1.04424	1.06447	1.05464	1.05137	1.03757	0.891861	0.858841	0.887058
A0A5G2QKI4	1.06071	1.00463	1.15251	1.07958	1.12492	1.07743	0.988047	1.0152	0.988268
A0A286ZQF6	0.850324	0.879296	0.9093	0.903359	0.920193	0.883467	1.06246	1.11786	1.09013
F1S3E0	0.985149	#N/A	1.00445	1.0322	#N/A	1.08059	0.95521	#N/A	0.919635
A0A5G2QFS9	0.98631	0.988218	0.97161	1.1645	1.15495	1.19305	0.942592	0.955554	0.969566
F1S596	1.10721	1.16569	1.16458	0.85557	0.977258	1.10554	0.844561	0.788824	0.739483
Q9N1U3	0.83425	0.910916	0.990542	1.32443	1.52823	1.2485	1.0652	0.892095	0.918315
A0A5G2RCM7	0.749365	0.83277	#N/A	0.866215	0.85934	#N/A	0.815411	0.762848	#N/A
A0A287ARW4	1.26319	1.16604	1.11175	1.19544	1.19799	1.18529	1.1316	1.06038	1.04562
A0A5G2QBF3	1.00024	#N/A	0.910382	1.16671	#N/A	1.17071	0.816835	#N/A	0.777118
F1RMZ8	1.08973	#N/A	1.03541	0.984207	#N/A	1.07251	0.889447	#N/A	0.849916
F1RQM4	1.09186	0.941176	0.873022	1.06966	0.721925	1.13701	0.983457	0.930481	1.0166
F1RFA8	0.953768	0.995909	0.868943	1.28816	1.29047	1.23238	1.10196	0.862653	0.968062
F2Z5N9	1.04583	1.09531	1.10948	1.11262	1.19783	1.14	0.914983	0.909208	0.911379
A0A5G2QLD8	0.818889	0.797328	0.903928	1.28444	1.27193	1.25897	0.915556	0.844788	0.851896
A0A5G2QRM5	1.22344	1.29019	1.36531	1.26977	1.21527	1.20134	0.965138	0.966743	0.890128
A0A287BB42	0.459684	0.554086	0.560016	1.16126	1.11738	1.13523	1.04715	1.03094	1.00896
A0A481C754	0.998279	#N/A	#N/A	1.08434	#N/A	#N/A	0.905336	#N/A	#N/A
A0A287BNE4	0.884786	0.954119	0.914646	1.13161	1.09579	1.13783	0.993718	0.983633	0.893391
I3LHA1	0.866132	0.841619	0.931724	1.16317	1.19744	1.23849	0.878162	0.940696	0.845983
A0A286ZK04	0.858713	0.898508	#N/A	1.02306	0.938294	#N/A	0.907668	0.890772	#N/A
A0A5G2RL67	0.917031	0.900967	0.975863	1.25273	1.28765	1.36973	1.07096	0.934479	0.975863
A0A287AEI6	1.10227	1.2105	1.09417	1.11553	1.11072	1.14879	0.833333	0.903282	0.961024
F1SFQ3	1.04535	0.990614	0.989817	1.12124	1.03249	0.998982	0.940811	0.955957	0.960794
A0A5G2QTQ6	0.99217	0.959144	0.960989	1.03403	1.07909	1.07019	1.09297	1.00882	1.04505
A0A287AFH8	0.890756	#N/A	#N/A	1.11485	#N/A	#N/A	1.03081	#N/A	#N/A
F1SQH7	1.17312	1.11424	1.11706	0.954661	0.943709	0.998677	0.944962	1.01049	0.930556
Q8WNV7	1.11225	1.04689	1.14402	1.08488	1.08607	1.04333	0.915676	0.894476	0.86631
A0A287AL10	1.23329	1.33079	1.06549	0.862547	0.992378	1.11839	0.794451	0.681402	0.963476
A0A287BBB5	1.07086	1.05426	#N/A	1.0403	1.00211	#N/A	0.93667	0.971106	#N/A
A0A287A7U8	1.19756	1.17722	1.18172	0.937556	0.984008	0.977959	0.64926	0.657637	0.703812
A0A5G2R715	0.81038	0.859349	0.799798	1.25309	1.26995	1.22649	0.991402	0.897502	0.982811
A0A287A4Z2	1.28175	1.35801	1.29204	1.07283	1.12958	1.07852	0.975442	0.943679	0.986266
Q7PCJ9	0.753363	#N/A	#N/A	1.36024	#N/A	#N/A	1.15296	#N/A	#N/A
A0A5G2R4N7	0.913327	0.934747	0.921522	0.977924	1.01624	1.00417	0.940022	0.97109	0.94621
Q9XSD9	0.891577	0.819197	0.906172	1.09104	1.04209	1.07219	0.923666	0.930835	0.978538
A0A5G2QNZ1	1.00061	#N/A	#N/A	1.02971	#N/A	#N/A	0.807762	#N/A	#N/A
A0A480W4M0	1.05503	1.00101	1.06977	1.04471	0.955645	0.984496	0.884781	0.997984	1.00388
K7GPL0	1.16153	1.08351	#N/A	1.29593	1.26294	#N/A	0.796547	0.858523	#N/A
A0A286ZSB7	0.931074	0.835796	#N/A	1.05468	1.07387	#N/A	0.884867	0.881385	#N/A
A0A5K1V6L8	0.889064	0.893017	0.941499	1.06876	1.04791	1.06651	0.915521	0.906221	0.889119
A0A287ANJ9	1.15197	0.966841	#N/A	1.02814	1.02618	#N/A	0.866792	0.938918	#N/A
A0A5G2R4C4	0.95657	1.0638	1.04942	1.06377	1.04837	1.03609	0.971413	0.933368	0.98945
I3LHM7	0.981818	#N/A	0.983656	1.04689	#N/A	1.10474	1.05455	#N/A	0.992662
A0A287A4Q2	0.628083	#N/A	#N/A	1.28636	#N/A	#N/A	0.89079	#N/A	#N/A
F1S895	0.883813	0.852171	0.877037	1.14465	1.12772	1.12429	0.975836	0.971672	1.01004
A0A5G2QR28	1.12465	1.05057	1.10476	1.07925	1.05287	1.0178	1.07017	1.16552	0.97302
F1S1I0	1.11635	1.08976	1.04253	1.10858	1.1604	1.12663	0.867582	0.869035	0.972934
A0A5G2R8P7	0.858316	0.823724	0.82225	1.32717	1.30954	1.41542	0.890486	0.936359	0.837421
F1SS81	1.1352	#N/A	1.01843	1.45663	#N/A	1.34762	0.82398	#N/A	0.884698
F1RVB1	0.92182	0.900236	#N/A	1.14586	1.15306	#N/A	0.947491	0.87582	#N/A
A0A5K1VST3	0.998839	0.976342	0.981004	0.853292	0.866211	0.839195	0.977484	0.947985	0.969031
A0A5G2QT56	0.611006	0.719742	0.804786	1.29412	1.20065	1.25441	1.20304	1.08123	1.22796
I3L7J1	0.982921	0.998783	1.06667	1.08822	1.08406	1.06667	0.78361	0.79523	0.825758
I3LGC6	1.05964	#N/A	0.916954	1.11464	#N/A	1.1637	0.932046	#N/A	1.01884
A0A5G2QA48	0.935701	0.920701	0.907062	1.55845	1.51561	1.52592	0.807869	0.823885	0.738876
I3LSU1	0.98294	0.793539	0.909317	1.18062	1.11762	1.22202	1.02201	1.14791	1.02789
A0A287AMP7	0.951673	#N/A	#N/A	1.29963	#N/A	#N/A	0.926394	#N/A	#N/A
A9XLQ9	1.06184	#N/A	1.06083	1.32581	#N/A	1.31593	1.30946	#N/A	1.39297
A0A5G2QZ54	0.904583	0.906716	0.935374	1.00225	0.976679	1.05272	0.912096	0.901119	0.969388
A0A287A096	1.02758	1.05339	1.02143	1.08495	1.12877	1.09082	0.9533	0.894558	0.996453
A0A287BK26	1.09192	1.0152	1	1.16833	1.24175	1.37861	0.829457	0.881976	0.836584
P36968	0.736719	0.699449	0.764691	1.13079	1.11586	1.13072	1.03696	1.01532	0.979898
A0A5G2QVD9	0.981655	1.03984	#N/A	1.05803	0.944969	#N/A	0.925496	0.919097	#N/A
I3LLE0	0.802961	0.788482	0.857524	0.992597	1.0288	1.06055	0.753417	0.835602	0.756011
A0A5G2R0B1	0.893904	0.919918	#N/A	1.01274	1.07556	#N/A	0.922839	0.866935	#N/A
I3LNG8	1.05835	0.95582	0.94783	1.00987	1.04248	1.08825	0.947935	0.996602	0.997562
F1RG35	1.02591	0.988577	1.02162	1.43109	1.34372	1.42681	1.01036	1.01973	0.941322
A9XFX6	1.04427	1.00036	1.03315	1.16443	1.17336	1.19945	0.933202	0.93386	0.886798
A0A5G2QC70	1.09457	1.12801	1.10025	1.38086	1.43535	1.43066	0.808714	0.788349	0.78486
A0A5G2R6B5	0.956912	0.927862	#N/A	1.01346	1.03382	#N/A	0.881508	0.857082	#N/A
A0A286ZQD3	0.954596	0.94978	0.970336	1.38637	1.4446	1.48603	0.87578	0.848382	0.818714
A0A287B401	1.01647	#N/A	0.918941	1.78175	#N/A	1.42851	0.750209	#N/A	0.942159
F1SRY9	1.28105	#N/A	#N/A	1.56558	#N/A	#N/A	0.911867	#N/A	#N/A
I3LCE6	0.917197	0.877916	#N/A	1.09766	1.0306	#N/A	0.893843	0.925174	#N/A
A0A287A8D4	0.85246	0.796606	0.78563	1.21977	1.20548	1.27917	0.926078	0.923499	0.96693
A0A286ZNJ7	0.886502	0.961254	0.956845	1.10073	1.0135	1.04464	0.977068	0.989987	1.01488
A0A5G2R9I4	0.934394	0.92903	0.954248	1.04563	1.0598	1.10165	1.04922	1.08173	1.05702
F1S3J6	0.99484	0.945944	0.912764	1.12782	1.06857	1.09674	0.888757	0.844024	0.938436
A0A480STU2	1.02783	1.07782	#N/A	0.997192	0.941704	#N/A	0.99566	0.954366	#N/A
F1RSB4	0.747549	0.752489	0.744392	0.946398	0.857103	0.85758	1.22957	1.27696	1.30676
A0A5G2RD35	1.28681	#N/A	#N/A	1.12851	#N/A	#N/A	0.852766	#N/A	#N/A
P15983	1.16971	#N/A	#N/A	1.16573	#N/A	#N/A	0.892727	#N/A	#N/A
F1RVT6	0.621667	0.582924	0.585076	0.79	0.734544	0.858112	1.03667	1.09666	1.1303
H6UWK6	0.946401	0.843956	0.739636	1.13476	1.25086	1.21309	0.771822	0.69325	0.752727
F1SVA6	0.945656	0.988001	#N/A	1.14002	1.10209	#N/A	0.966283	0.929297	#N/A
F1RG41	1.04811	1.17661	#N/A	1.0858	0.811814	#N/A	0.967909	0.698463	#N/A
F1SN14	1.02618	1.02606	1.08346	1.14318	1.1956	1.08031	0.91922	0.96	0.929134
A0A286ZW93	0.954901	0.86125	0.889575	1.24754	1.29247	1.19382	0.980156	1.02416	0.869498
A0A5G2RNP2	0.965517	1.02678	0.954358	1.10445	1.14155	1.06995	0.929535	0.951798	0.949541
A0A287AY47	0.946002	1.05544	#N/A	1.04493	1.17606	#N/A	1.03875	0.901919	#N/A
A0A5G2R3V4	1.09475	1.12098	1.12869	1.00078	0.96993	0.964637	0.873923	0.882517	0.938389
F1SU06	0.848552	0.943213	0.949779	1.40228	1.28324	1.28808	0.699889	0.806787	0.73234
A0A286ZU47	0.902996	#N/A	0.943638	1.0271	#N/A	1.11374	0.945792	#N/A	0.854539
A0A287AZ66	0.824067	0.82652	#N/A	1.15435	1.09138	#N/A	0.954645	0.920302	#N/A
A0A287AMM9	0.96921	0.948454	1.07479	1.15663	1.10162	1.23546	1.11914	1.02209	0.976916
A0A287BM94	0.892235	#N/A	#N/A	1.08558	#N/A	#N/A	0.800317	#N/A	#N/A
A0A5G2QNB2	0.944111	0.989858	0.988614	1.16431	1.19675	1.15338	0.833293	0.904665	0.857334
F1SDA4	1.06164	1.04574	0.982633	1.16781	1.12898	1.208	0.946347	1.01843	1.02625
A0A287AZZ2	0.909763	#N/A	#N/A	1.05399	#N/A	#N/A	1.10947	#N/A	#N/A
Q5V9L5	0.936532	#N/A	#N/A	1.01306	#N/A	#N/A	0.896447	#N/A	#N/A
A0A286ZJL5	0.77931	#N/A	#N/A	1.15862	#N/A	#N/A	0.903448	#N/A	#N/A
F1RHE6	1.03895	#N/A	0.980877	1.25153	#N/A	1.32958	0.851713	#N/A	0.887514
I3LNN4	0.82524	0.803716	0.834119	1.22477	1.29368	1.21427	0.921198	0.969134	0.944843
A0A286ZU85	0.863167	0.819637	0.94186	0.977263	1.01814	1.05628	1.07896	1.07962	1.02279
Q5BLZ2	0.915851	0.820482	0.844781	1.07436	1.08916	1.00171	0.892368	0.956627	0.947446
A0A5G2QKL9	1.15421	1.13095	1.13957	0.915814	0.900529	0.940006	0.79229	0.790985	0.803855
F1RJL2	1.1364	1.01925	1.03057	1.4654	1.35252	1.40254	0.845844	0.868462	0.865587
I3LNH4	0.841196	0.869608	0.884099	1.36047	1.30885	1.29201	1.05349	1.08997	1.03548
A0A287AK19	0.869695	0.871393	#N/A	1.04184	1.13676	#N/A	1.27316	1.12923	#N/A
A0A287B8N1	0.80911	0.853178	0.874107	1.47083	1.24032	1.39527	0.844422	0.882396	0.824629
A0A287ASS9	1.10513	1.25003	1.12575	1.21367	1.14328	1.14756	0.867262	0.669021	0.801568
A0A5K1UHC4	1.01166	0.963075	1.03382	1.09409	1.0569	1.08575	0.834305	0.819518	0.853865
F1RQP1	1.12288	1.08228	0.998966	1.35616	1.36899	1.33402	0.839983	0.961709	0.862461
A0A5G2R2E2	0.993463	1.03569	#N/A	1.13683	1.17141	#N/A	0.825068	0.848698	#N/A
F1RY11	0.891496	0.9374	0.908793	1.14956	1.04134	1.10621	0.943863	0.906791	0.940481
A0A5G2QFP8	1.08115	1.06553	1.03621	1.15804	1.12379	1.09483	0.823278	0.864078	0.894397
A0A5G2QN68	0.963295	0.97648	0.9676	1.05819	1.00334	1.03533	0.900627	0.963278	0.910535
A0A5G2R941	1.13824	1.11523	1.07624	1.14132	1.22638	1.2136	0.860223	0.870928	0.889531
A0A5G2QJ53	0.844629	0.816092	0.852646	1.01823	1.09345	1.03644	0.976287	1.01699	0.972365
Q9TSX9	1.06048	1.0477	1.14422	0.830942	0.795165	0.860438	0.781435	0.848262	0.741612
A0A287AW71	1.07526	0.998978	1.04563	1.17194	1.20654	1.11635	0.921885	0.932515	0.976209
F1RZD0	1.14658	1.09557	1.02176	0.859151	0.973204	0.970672	0.93257	0.933365	0.929044
A0A286ZVF0	0.919936	0.868039	0.866832	0.97518	1.07324	1.11056	1.13131	0.909806	0.983398
Q8WNW5	0.859279	0.837738	0.868039	1.13805	1.16505	1.12934	1.03284	0.983146	1.04175
Q29081	1.19605	1.23635	1.26379	1.20028	1.32674	1.42686	0.869852	0.800377	0.806954
A0A5G2REN6	1.02013	#N/A	#N/A	1.18068	#N/A	#N/A	0.977504	#N/A	#N/A
A0A5G2QS75	0.853499	0.830012	#N/A	0.98692	0.97245	#N/A	0.869196	0.807151	#N/A
A0A5G2QRV6	0.73724	0.611321	#N/A	1.26125	1.44906	#N/A	0.961815	1.23499	#N/A
A0A5G2QA32	0.929022	#N/A	0.910468	1.24144	#N/A	1.09917	0.958619	#N/A	1.02617
F1S0W9	0.879331	#N/A	0.868639	1.01553	#N/A	1.02485	1.08483	#N/A	0.951479
A0A287A935	1.00736	0.956463	1.01924	1.10904	1.01273	1.07443	0.878294	1.04889	0.874937
P24853	1.35361	1.21336	1.36206	0.972759	1.06565	1.08907	0.80931	0.805393	0.761194
F1RQ21	0.995851	0.980366	1.05009	0.985758	0.917907	1.07037	0.717282	0.702069	0.721881
Q9GJT2	0.866667	0.854894	0.984367	1.03908	1.09578	1.04045	0.848276	0.71005	0.711684
F1RXA7	0.953177	0.966578	0.890274	1.25713	1.29208	1.22357	0.938422	0.904353	0.966311
A0A5G2RE29	0.967352	#N/A	0.994231	1.0333	#N/A	0.982296	0.849506	#N/A	0.795703
A0A480JRW3	1.06739	1.05026	1.04464	1.05016	1.04918	1.04982	1.0843	1.02588	1.05205
A0A287B9K1	1.06112	1.02675	1.11639	0.916775	0.962963	1.0459	1.03121	0.970165	0.968852
A0A287ASV9	0.933791	0.949069	1.03718	1.06319	1.03201	0.995171	0.895055	0.942084	0.901014
A0A287A697	0.686441	0.690134	0.756398	0.757627	0.651463	0.614218	0.615254	0.594943	0.523223
F1SV90	0.980526	1.00875	0.954897	1.12173	1.10786	1.13918	0.93972	0.936035	0.945876
F1SE37	0.956324	#N/A	0.922186	1.10536	#N/A	1.05723	0.952598	#N/A	1.07395
A0A286ZVL5	1.04455	1.14095	1.05586	0.995278	1.03643	1.03478	0.864299	0.823051	0.901143
A0A287AXZ5	0.898766	0.920311	0.899147	1.1617	1.35615	1.28821	0.840045	0.804575	0.829295
F1SMI8	0.94452	0.943095	0.959269	0.939641	0.966977	0.965675	0.805692	0.813308	0.803819
A0A287A337	0.9963	0.960265	0.877859	0.994524	1.12362	1.05463	0.934142	0.900662	0.925197
F2Z5F2	1.07022	1.04244	1.02455	1.0645	1.05514	1.05982	0.853672	0.877805	0.891776
A0A5G2QI18	0.855313	0.951486	0.956448	1.38151	1.25407	1.30148	1.01199	1.00901	1.00211
B4F450	0.991981	#N/A	#N/A	1.48302	#N/A	#N/A	0.907075	#N/A	#N/A
A0A287A8T0	0.820179	0.826014	0.888917	0.969569	0.994972	1.02161	1.17071	1.14516	1.08118
A0A5G2QM53	1.02626	#N/A	1.07521	0.748472	#N/A	0.834606	0.549468	#N/A	0.645123
A0A287BGV0	1.27284	1.2401	1.1715	1.03004	1.0728	1.09091	0.896996	0.936048	0.925402
F1RJM8	1.01111	1.10558	#N/A	0.947915	0.960854	#N/A	1.01803	0.948992	#N/A
A0A287BAG8	0.958544	#N/A	#N/A	1.13448	#N/A	#N/A	0.888777	#N/A	#N/A
F1S4Y8	0.79839	0.840268	#N/A	1.19356	1.30355	#N/A	0.922334	0.88802	#N/A
F1RXY7	0.840801	0.803254	0.712015	1.12679	1.30695	1.30425	1.0734	0.911982	1.04251
A0A5S6HMA0	1.18499	1.05969	1.05753	1.01369	1.07556	1.01918	0.842378	0.920287	0.913699
A0A5G2R740	0.961977	#N/A	#N/A	1.1616	#N/A	#N/A	1.19202	#N/A	#N/A
A0A286ZPF5	0.794587	0.842845	0.843854	1.05848	1.03987	1.04651	1.20638	0.994988	1.31229
F1SRC8	0.678937	0.697512	0.687207	1.02495	1.02291	0.995044	1.08384	1.12869	1.12364
A0A5G2QSK9	0.972771	0.93661	0.828886	1.08207	1.16097	1.09313	0.947459	0.940883	0.993264
A0A287A803	0.96117	#N/A	#N/A	1.18148	#N/A	#N/A	0.924127	#N/A	#N/A
I3LT85	1.05086	1.07512	#N/A	1.04079	1.04443	#N/A	0.919866	0.840872	#N/A
Q764N1	0.932887	0.883288	#N/A	1.03909	1.02551	#N/A	0.971432	1.01121	#N/A
A0A286ZUN7	0.986472	#N/A	#N/A	1.13275	#N/A	#N/A	0.979337	#N/A	#N/A
B8Y4S5	1.11272	1.10704	#N/A	1.1723	1.33206	#N/A	0.911433	0.967424	#N/A
F1SVB2	0.836202	0.934517	0.783673	0.99374	1.04218	0.985714	1.40323	1.35849	1.51837
A0A287AMC3	0.959528	#N/A	0.881393	1.13322	#N/A	1.00218	0.924115	#N/A	1.04788
F1SCR9	0.961551	0.968675	0.95433	0.973308	0.97259	0.955767	0.951382	0.884036	0.948579
F1SD71	1.00254	#N/A	#N/A	1.22137	#N/A	#N/A	1.05344	#N/A	#N/A
A0A287A2U9	0.874507	0.614811	0.676777	1.3386	1.37215	1.33365	1.01026	1.1402	1.00664
A0A5G2QRU9	0.948109	#N/A	#N/A	1.146	#N/A	#N/A	0.941073	#N/A	#N/A
I3LAJ6	0.953168	1.00468	0.848347	0.988981	0.973479	1.24857	1.02479	1.08892	1.07412
A0A5K1U188	0.99462	#N/A	#N/A	1.1503	#N/A	#N/A	0.900134	#N/A	#N/A
K7GRW5	1.0328	1.01017	1.09808	1.01376	1.02541	1.02132	1.03704	1.12071	0.98081
F1S5J1	0.922854	0.959025	0.91807	1.12343	1.17497	1.08538	0.937319	0.890365	0.918836
F1RJ89	1.08241	1.06115	1.04078	1.40757	1.55755	1.3731	0.922049	0.758993	0.850883
A0A286ZYY0	0.78783	#N/A	#N/A	1.04964	#N/A	#N/A	0.960769	#N/A	#N/A
A0A287B587	1.14885	#N/A	#N/A	1.2231	#N/A	#N/A	1.45205	#N/A	#N/A
F2Z5B7	1.0332	#N/A	#N/A	0.965341	#N/A	#N/A	0.88216	#N/A	#N/A
A0A5G2QWN7	0.996505	0.941917	0.988748	1.12783	1.11267	1.17713	0.912636	0.880336	0.876588
Q06AS6	0.998369	0.976288	0.947622	0.995922	0.99008	0.961007	0.920065	0.976288	1.02258
F1SRJ8	1.02095	1.05452	1.14529	1.19407	1.05806	1.11717	0.730435	0.723873	0.727311
A0A287ARL7	0.886172	#N/A	0.875789	1.19646	#N/A	1.18437	0.87774	#N/A	0.928159
F1RJJ3	1.11308	1.04477	1.05369	1.09917	1.07146	1.07149	0.948006	0.921835	0.928735
I3LCI2	1.18146	1.25726	1.33919	1.26277	1.19649	1.11183	0.787912	0.695476	0.763863
F1SGF1	0.942788	0.995112	1.02059	1.24174	1.1828	1.30529	0.888841	0.914956	0.862464
A0A480QBL1	0.843249	#N/A	0.958838	1.20685	#N/A	1.24294	1.00682	#N/A	0.968523
F1RKY2	1.0372	#N/A	1.04894	1.18689	#N/A	1.15844	0.926167	#N/A	0.934467
F1RX88	1.06195	1.07722	#N/A	1.21776	1.23843	#N/A	1.07152	1.04058	#N/A
A0A5G2QCT4	1.03649	#N/A	#N/A	1.10034	#N/A	#N/A	0.945268	#N/A	#N/A
A0A287AEW1	1.05165	1.16209	1.01458	1.23819	1.1147	1.14077	0.895961	0.857465	0.985979
A0A287B773	1.11277	1.07856	1.04775	1.45469	1.41628	1.31893	0.791381	0.824742	0.807947
A0A287AEI0	0.980806	1.01995	#N/A	1.39211	1.4119	#N/A	0.927652	0.935241	#N/A
A0A287ABS5	0.881517	1.03031	0.998525	1.18167	1.41773	1.34366	0.963665	0.861741	0.820059
A0A5G2QCF9	0.976257	0.937886	0.949103	1.01685	1.03649	1.05423	0.820015	0.824697	0.888194
A0A5G2QT08	1.03915	1.11953	1.07037	1.2058	1.16213	1.17726	0.817897	0.851282	0.816541
F1S850	1.00857	1.09628	0.994628	1.18201	1.07002	1.04528	0.896146	0.899344	0.911742
A0A5G2R726	1.29526	1.40451	0.788321	1.24329	1.29739	1.13638	0.66305	0.775194	0.679985
A0A287ALG9	1.05792	0.957359	0.984977	1.00579	0.993673	1.03087	0.882239	0.785695	0.852226
I3L9T2	0.935565	0.900846	0.916336	1.15649	1.32164	1.21427	0.995816	0.916566	0.991446
I3LCX7	1.0418	1.03746	0.975796	1.08424	1.06988	1.2	1.02637	0.998559	1.02166
I3LL27	1.07523	1.08205	1.07985	1.15079	1.16924	1.12923	0.890003	0.887583	0.850808
A0A287A3Z4	1.94245	2.1845	2.04486	0.829866	0.758165	0.799405	0.761513	0.781389	0.701274
F1RNA5	1.09417	#N/A	0.915038	1.27354	#N/A	0.99915	0.875934	#N/A	1.00425
A0A5G2QJT6	0.92389	1.0189	#N/A	1.03594	1.0333	#N/A	1.04863	0.932493	#N/A
F1S451	0.923401	1.06628	0.991386	1.04568	0.855884	1.01958	0.88967	0.89664	0.737666
I3LRY8	0.920567	0.878999	0.952866	1.07451	1.01612	0.996178	0.725852	0.731778	0.849682
F1RHL9	0.976858	#N/A	#N/A	1.04383	#N/A	#N/A	0.887013	#N/A	#N/A
A0A287AYF2	0.914163	0.823412	0.851871	1.12017	1.01651	1.16556	0.905886	0.914457	0.854946
A0A287ARD7	0.954341	0.980365	#N/A	1.16991	1.11711	#N/A	0.869012	0.976157	#N/A
A0A5G2QNH8	1.13883	1.05381	1.03859	1.07878	1.12538	1.15646	0.939759	0.899492	0.909637
F1SRU2	0.835714	1.02898	0.898624	1.08956	1.11789	1.20138	1.08626	0.912617	0.930275
A0A5S8K7Q3	0.907488	1.06046	#N/A	1.26815	1.29648	#N/A	0.901992	0.887165	#N/A
Q06AT0	0.978043	0.979491	1.03651	1.03819	1.03607	1.07866	0.945823	0.903681	0.900871
A0A287AY88	0.8	1.03902	1.09307	0.981818	1.03522	0.959051	1.10649	1.0289	1.01349
A0A5G2QNZ0	0.982484	0.983718	1.02321	1.05474	1.04335	1.04641	0.80513	0.870693	0.828586
I3LRU6	0.830467	0.954846	#N/A	1.30221	1.24383	#N/A	0.974611	0.968092	#N/A
A0A5G2QUT6	1.06369	1.08326	#N/A	1.04251	0.997	#N/A	0.915135	0.888705	#N/A
A0A287A7E8	1.41779	1.13052	1.1126	0.905895	1.01865	0.741732	0.96484	1.02748	1.00394
A0A287BBE4	0.797431	0.788754	0.879536	1.45257	1.43465	1.37155	0.735178	0.828267	0.70537
A0A287BMB6	0.841141	0.91939	#N/A	1.13068	1.06972	#N/A	0.993308	1.04357	#N/A
A0A5G2QTB5	1.247	1.07482	1.22052	1.02715	1.18817	1.02531	0.767245	0.990232	0.770022
A0A287B975	0.676056	0.743023	0.77551	1.23239	1.34302	1.26531	1.15493	1.17209	0.960544
I3LH24	0.790497	#N/A	0.963696	1.20518	#N/A	1.08911	1.05616	#N/A	1.0165
Q9XT00	1.03546	1.04899	1.00977	1.18419	1.07503	1.14658	0.845309	0.881124	0.93241
A0A481C468	0.89662	0.906812	0.895243	1.18688	1.15531	1.15515	0.982107	0.895913	0.856172
A0A287B8S1	0.885921	#N/A	#N/A	1.13773	#N/A	#N/A	0.952308	#N/A	#N/A
A0A286ZN58	0.974271	#N/A	#N/A	1.07204	#N/A	#N/A	0.674957	#N/A	#N/A
A0A287AD92	1.01982	0.970971	0.993476	1.03769	1.10744	0.97782	0.925714	0.878947	0.93512
A0A287BPF2	0.854565	0.848949	0.903835	1.06993	1.05991	1.04808	1.10717	1.07916	0.998054
F1SU89	0.850046	1.07452	#N/A	1.16073	1.16265	#N/A	0.741227	1.00256	#N/A
I3LR51	0.936011	0.898487	0.996805	1.04811	1.04729	1.03313	0.908921	0.921185	0.924163
F1SFH7	0.969252	0.971968	1.04202	1.18617	1.24555	1.24528	0.912345	0.975217	0.899925
I3LUQ9	1.05088	#N/A	#N/A	1.18039	#N/A	#N/A	0.888067	#N/A	#N/A
I3LBF0	0.86115	0.882376	0.919724	1.19099	1.12396	1.10457	0.955511	0.994059	0.978334
A0A286ZM06	0.979845	0.963626	0.911348	1.19419	1.08824	1.05891	0.779457	0.805385	0.842487
F1SN05	0.916807	0.868758	0.899561	1.1094	1.13832	1.1031	1.0553	1.02698	1.02568
A0A5G2RLU5	0.891449	0.972699	#N/A	0.887811	0.956753	#N/A	1.09612	1.01909	#N/A
A0A287ASR7	1.01363	1.00651	0.88166	1.21207	1.0332	1.129	0.855419	0.962669	0.916994
A0A287AIC7	0.699308	#N/A	0.641686	0.948377	#N/A	1.03981	0.843002	#N/A	0.894614
F1S3W0	1.11898	#N/A	1.11517	0.983121	#N/A	1.08146	0.97818	#N/A	0.91573
A0A287BHM9	1.35178	1.43155	1.41621	1.14783	1.19135	1.13717	0.894071	0.874299	0.824532
A0A5G2QG08	0.912364	0.942902	0.94865	1.1102	1.08277	1.16722	0.937093	0.960189	0.895984
A0A287BE73	1.03437	1.04326	1.03031	1.01676	1.01396	0.989385	0.858268	0.86921	0.907021
A0A5G2Q7N6	1.07206	1.00607	#N/A	1.08095	1.05117	#N/A	0.863277	0.891587	#N/A
Q4GWZ2	1.20706	1.04638	1.02491	1.03765	1.00186	0.939502	0.945882	0.915584	1.06151
F2Z5H2	0.982694	0.917065	0.903659	0.995589	1.04863	0.990418	1.17408	1.13265	1.16603
A0A286ZNF5	0.993048	1.04516	1.03104	1.37864	1.29807	1.60324	0.883005	0.911186	0.925776
A0A5G2R6H0	1.04443	1.06178	0.935035	1.32233	1.23825	1.26643	0.965983	0.982912	0.964611
F1SDD4	1.09541	1.04879	#N/A	1.00939	1.04458	#N/A	0.8678	0.922429	#N/A
A0A5G2QZV9	0.935031	#N/A	#N/A	1.15398	#N/A	#N/A	0.771036	#N/A	#N/A
B0LUW3	1.00199	#N/A	#N/A	1.07356	#N/A	#N/A	0.870775	#N/A	#N/A
A0A5G2QRP4	0.99123	#N/A	#N/A	1.14373	#N/A	#N/A	0.984786	#N/A	#N/A
A0A5G2QJ40	0.913416	#N/A	#N/A	0.822074	#N/A	#N/A	0.856327	#N/A	#N/A
A0A287AS01	0.904807	0.909699	0.889831	1.26484	1.11371	1.30508	0.987747	1.05351	0.926554
A0A287ATM3	1.09187	1.10539	1.1786	1.19083	1.14711	1.19166	0.892844	1.03281	0.918281
A5D9N3	0.766578	0.79436	0.703872	0.938992	0.854195	0.892938	1.13793	1.00894	0.986333
A0A5G2RHS1	0.702247	0.558273	0.537766	0.980455	0.936942	0.900957	0.78766	0.579328	0.634149
A0A287BN19	0.944788	0.940009	1.00871	1.09428	1.19792	1.1688	0.980666	1.01653	0.973171
F1SH07	1.06061	1.02327	1.03606	1.03475	1.10482	1.06324	0.944205	0.859058	0.970828
A0A287B6D2	0.833276	#N/A	#N/A	1.28804	#N/A	#N/A	0.948354	#N/A	#N/A
A0A5K1UE53	0.856555	0.890584	0.892357	1.0072	1.0678	1.04941	0.952956	0.942426	0.972144
A0A480T9G5	1.22475	1.22199	1.09337	1.37587	1.50885	1.40663	0.954186	0.850463	0.974398
A0A286ZJY1	0.915186	0.904977	0.899831	1.11096	1.06731	1.15138	0.979551	0.925339	0.988464
A0A287BCR8	1.04732	1.04817	1.05653	1.14682	1.06835	1.02228	0.927012	0.953827	1.01419
A0A287B8L8	0.933103	0.948273	1.00383	1.2471	1.15876	1.23404	0.882745	0.897798	0.909344
A0A286ZVL0	0.800785	0.707154	0.800909	1.43942	1.29079	1.26762	0.895448	0.938755	0.953881
A0A287BAF6	1.06762	#N/A	#N/A	1.10908	#N/A	#N/A	0.9077	#N/A	#N/A
A0A287AM59	1.01975	0.947934	0.963283	1.0322	1.07729	1.09758	0.999336	1.02799	0.990772
I3LDC3	1.07345	1.04279	1.08911	1.08457	1.06698	1.0198	0.963275	0.917874	1.15347
A0A287B283	0.95814	0.923581	0.867617	1.02209	1.0655	1.06585	0.94186	0.967249	1.00611
A0A286ZL01	0.959007	0.92063	1.00146	1.3043	1.33223	1.28634	1.00276	0.969345	0.939412
I3LLV8	0.887263	0.893666	0.870385	1.05136	1.01008	0.94894	0.964541	0.881111	0.94187
F1SAB2	1.02497	1.00826	#N/A	1.45335	1.3982	#N/A	0.896189	0.971634	#N/A
I3L5T3	0.950044	#N/A	0.970499	1.19362	#N/A	1.16762	0.881466	#N/A	0.90714
I3LNX4	1.02204	#N/A	#N/A	0.951837	#N/A	#N/A	0.979592	#N/A	#N/A
A0A5G2R2Q4	1.02884	1.06517	1.02756	1.11473	1.10392	1.11752	0.983072	0.965931	0.989547
A0A287A7W3	1.09606	1.11347	1.08621	0.929764	0.913108	0.854406	0.967559	1.00282	0.927203
Q7YQ94	0.991058	0.860031	0.946414	0.812711	0.81165	0.785658	1.18246	1.36117	1.24113
O02773	0.93589	0.953867	0.948438	1.1716	1.17003	1.22693	0.784162	0.834477	0.833032
F1S5L0	0.853027	0.835249	0.832688	1.15637	1.13066	1.16748	0.980949	0.997658	1.0069
A0A5G2QV25	0.943788	#N/A	0.892977	1.12518	#N/A	1.05602	0.753897	#N/A	0.90301
A0A286ZKG9	1.07312	#N/A	1.06908	1.02641	#N/A	0.985749	0.802335	#N/A	0.842516
I3LFU3	0.905242	0.915867	0.940961	1.10756	1.02425	1.11863	0.943638	0.906103	0.940961
P41367	1.02129	1.03279	0.961213	1.05343	0.815715	0.985288	0.880286	0.919163	0.910388
A0A287A1S1	0.900098	0.947261	#N/A	1.12073	1.10854	#N/A	0.798568	0.843144	#N/A
A0A287AT21	0.8548	0.910537	0.937426	0.904969	1.03904	1.06693	0.725519	0.842247	0.792475
F1STL6	0.901149	0.861987	0.868029	1.19803	1.20181	1.19912	0.876847	0.898154	0.875912
A0A5G2R4W7	1.05371	1.01249	0.961071	1.07053	1.13961	1.15572	1.02989	1.22361	1.12652
A0A287AK86	0.982264	0.994099	1.00186	1.136	1.10542	1.09956	0.828027	0.851793	0.878944
A0A5G2R2K0	1.01538	0.957282	1.03945	1.12713	1.12427	1.1178	0.923077	0.866019	0.997868
A0A287AHR6	0.98315	#N/A	#N/A	1.35695	#N/A	#N/A	0.878769	#N/A	#N/A
P46405	0.99272	1.04299	1.03426	1.09199	1.16709	1.11928	0.845797	0.775273	1.02242
F1SER1	1.0765	1.00132	1.05711	1.22972	1.27682	1.21601	0.960264	1.12318	0.980693
F1SEV7	0.966156	1.01107	#N/A	1.11231	1.23408	#N/A	0.688079	0.762999	#N/A
F1SCH1	1.10899	1.13603	1.07426	1.03548	1.05266	1.02317	1.06397	1.01848	1.01969
A0A5G2QU87	0.959028	1.01626	#N/A	1.23916	1.20553	#N/A	0.913292	0.984227	#N/A
A0A287BER0	1.31492	1.31172	1.16805	0.877196	0.877622	0.978369	0.884192	0.906562	0.9855
A0A286ZS66	0.878696	0.885906	0.925756	1.18044	1.38005	1.43507	0.999724	0.95484	0.967836
A0A5S6IBF3	1.0681	1.04955	0.997882	1.73626	1.56157	1.66455	0.789297	0.870661	0.772554
F1SJE2	0.993423	0.947425	0.98913	1.24648	1.36351	1.33489	0.908863	0.852737	0.886646
A0A481A3E7	1.05121	#N/A	#N/A	1.0053	#N/A	#N/A	0.919364	#N/A	#N/A
A0A286ZYT5	1.00253	1.1069	0.957564	1.26196	1.20643	1.26294	1.15078	1.24564	1.24348
F1REX8	1.04201	1.02051	1.14098	1.22206	1.23088	1.23716	0.834959	0.812383	0.77377
A0A5S6GQX9	0.946068	0.958549	#N/A	1.06661	1.12259	#N/A	0.866529	0.858763	#N/A
F1SKA6	0.931553	1.02826	1.00144	1.13189	0.990826	0.992806	0.801336	0.957798	0.846043
A0A5G2QU51	1.07766	1.00181	1.03752	1.22677	1.14257	1.13573	0.852302	0.939875	0.989422
F1S3I3	0.94366	0.883327	0.91322	1.10663	1.09126	1.12949	0.945084	0.90104	0.935722
A0A5G2QEB7	1.08311	0.979008	0.96724	1.27224	1.28735	1.46252	0.874267	0.93566	0.851749
A0A286ZWK7	0.957655	1.05723	1.08366	1.33021	1.36105	1.39665	0.888029	0.849732	0.838583
A0A286ZL00	0.815307	0.974688	0.940229	1.02616	1.14579	1.11019	0.983991	0.972765	0.938669
A0A288CFW7	0.895028	0.904096	0.923762	0.87578	0.835663	0.884808	0.957049	1.00723	1.00612
A5GFS8	0.87931	#N/A	#N/A	1.15148	#N/A	#N/A	0.976601	#N/A	#N/A
A0A5G2QVN7	0.997023	#N/A	0.947702	1.1611	#N/A	1.10076	0.944095	#N/A	0.966709
F1RR89	0.940044	#N/A	1.01186	1.27017	#N/A	1.04545	0.92376	#N/A	0.883399
A0A287BA07	0.920935	0.918349	#N/A	1.20144	1.03682	#N/A	0.932279	1.01366	#N/A
P31006	1.08901	1.11744	1.09337	1.0306	1.31817	1.31332	0.942976	0.870941	0.871733
I3LS53	1.07231	1.06669	1.0751	1.00273	0.988209	1.00272	0.81719	0.803611	0.794942
A0A287AE47	0.946982	0.951686	0.930517	1.11549	1.10502	1.06754	0.932808	0.906944	0.949325
A0A287BF12	0.813845	0.808603	0.846639	1.10384	1.02913	1.01151	0.540692	0.5211	0.528036
A0A287AHH2	1.02903	1.13623	1.05234	1.07563	1.19433	1.13086	1.17621	0.990317	1.02575
A0A287AFL6	0.843925	#N/A	0.902293	1.20433	#N/A	1.26321	0.871533	#N/A	0.865404
A0A480LI92	0.963303	1.05212	#N/A	1.43635	1.26059	#N/A	0.978784	1.13355	#N/A
I3LDS3	0.83691	#N/A	#N/A	1.14183	#N/A	#N/A	1.03004	#N/A	#N/A
A0A287B2L6	1.21397	0.975369	#N/A	0.971585	1.27422	#N/A	0.836015	0.962233	#N/A
A0A287AUZ3	0.888743	0.987884	0.960464	1.09612	1.02089	1.02509	1.03489	1.02	1.05411
F1RGE3	0.994173	#N/A	1.16207	1.11122	#N/A	1.03339	0.906005	#N/A	1.02824
A0A5G2QM19	1.06565	#N/A	1.13111	1.13483	#N/A	1.12865	0.864794	#N/A	0.880395
F1RGM8	0.93578	#N/A	1.07487	1.12421	#N/A	1.20677	0.86168	#N/A	0.850267
A0A287A3Z3	0.733803	0.725984	0.80869	1.16338	1.18984	1.14919	1.06338	1.02379	1.15052
A0A287AKZ8	0.8788	0.969231	0.866394	1.29807	1.32587	1.2326	0.921437	0.88951	0.986974
F1S2A8	1.08577	1.03995	1.04954	0.969407	1.05905	0.997641	0.894837	0.869967	0.852713
F1SFL7	0.680016	#N/A	#N/A	0.885463	#N/A	#N/A	0.813376	#N/A	#N/A
A0A287AJA7	1.01946	0.906113	1.05956	0.988186	1.26568	1.21812	0.742182	0.800639	0.717282
A0A287AX83	1.01908	#N/A	#N/A	1.27345	#N/A	#N/A	0.75	#N/A	#N/A
A0A287A9D6	0.947109	0.88797	0.859253	1.02792	1.10592	0.997128	0.971748	1.00342	1.07468
F2Z5E8	0.838807	0.948609	#N/A	1.28354	1.32962	#N/A	0.89848	0.911293	#N/A
A0A5G2R3Q3	0.835194	0.809061	0.861538	1.14773	1.11543	1.04615	1.03874	1.01402	1.1011
A0A287AJM8	0.939962	0.962907	0.966087	1.03645	1.03785	1.01054	0.847494	0.87888	0.919065
A0A287APX1	1.00431	0.965517	0.929242	0.824383	0.84806	0.860363	0.980792	0.998922	0.939261
A0A287ATC4	0.876813	0.735494	0.731661	1.1938	1.04286	1.11464	1.00164	0.888395	0.882185
A0A5G2QPG2	0.94519	0.910566	0.922211	1.13952	1.16542	1.04609	0.930241	0.952828	0.927216
Q864R5	1.00276	1.15676	1.07026	1.16129	1.16757	1.29087	1.11521	1.10579	1.19632
A0A286ZXA4	0.963448	0.93634	0.893844	0.876297	0.870911	0.865116	0.857143	0.824934	0.88974
A0A287ARU8	0.979159	0.989066	1.03907	1.44119	1.40791	1.44428	0.998234	1.13036	0.913169
F1SIU0	0.94654	0.977187	#N/A	1.03943	1.05897	#N/A	0.975466	0.891451	#N/A
A0A5G2Q8V3	1.06985	1.10941	1.06398	1.10787	1.13631	1.12017	0.818996	0.801793	0.767303
A0A286ZZP4	1.07866	1.14634	1.05994	1.69395	1.61231	1.63317	0.835032	0.85536	0.861649
A0A287A077	0.95381	0.902593	#N/A	1.00539	0.948471	#N/A	0.868133	0.917055	#N/A
A0A287BAG3	0.981048	1.08996	#N/A	1.26421	1.21675	#N/A	0.938685	0.860799	#N/A
A0A287B0S6	0.970283	#N/A	#N/A	1.25225	#N/A	#N/A	1.04285	#N/A	#N/A
A0A5K1VTY3	1.68251	1.50299	#N/A	0.877914	0.918715	#N/A	0.852038	0.802215	#N/A
F1S3N9	1.14503	1.09346	1.07251	1.14657	1.18405	1.10645	0.818904	0.862558	0.812867
F1RNY1	1.01269	0.969344	#N/A	1.27294	1.13636	#N/A	0.948952	0.92082	#N/A
A0A287ALC1	0.726411	#N/A	0.787202	0.920293	#N/A	0.99167	1.05472	#N/A	0.995646
A0A287BS07	1.07356	1.07091	#N/A	1.08151	1.03975	#N/A	0.978131	0.995944	#N/A
I3LPH5	0.949823	0.943768	0.956629	1.28485	1.43374	1.23777	0.954428	0.933246	0.968933
I3LHM3	0.91312	0.865271	0.958343	1.15569	1.15942	1.18205	0.932945	1.0102	1.04258
F1REW9	0.945231	0.997038	#N/A	1.18338	1.09301	#N/A	1.00062	0.94372	#N/A
F1SEN5	0.975808	0.934441	#N/A	1.03329	0.996737	#N/A	0.998802	0.955799	#N/A
P46410	0.895147	0.770833	0.816442	0.762133	0.880208	1.04181	0.736968	0.927083	0.637845
A0A286ZPD7	1.06498	0.891999	0.922227	1.04053	1.00889	1.04372	0.85986	0.935124	0.959503
A0A5G2QZR0	1.00615	0.914088	0.881082	1.12377	1.08305	1.04732	0.872228	0.953039	1.02139
A0A286ZRL1	1.00948	1.08558	1.08416	1.0239	1.01045	1.02154	0.936068	0.931189	0.949741
M3VH35	1.0587	0.986806	1.0477	0.876905	0.856545	0.922561	0.847237	0.856963	0.869662
F1SAB0	1.09713	1.00144	#N/A	1.22721	1.25431	#N/A	0.897732	1.01724	#N/A
Q95307	1.08084	1.00143	#N/A	1.05012	1.04418	#N/A	0.917542	0.906499	#N/A
Q29308	1.06915	#N/A	1.14639	1.17944	#N/A	1.08872	0.912342	#N/A	0.91363
O02799	1.21552	#N/A	1.18719	1.44212	#N/A	1.45843	1.03941	#N/A	1.00318
A0A287AQJ2	1.00401	1.07792	1.02907	1.07865	1.15065	1.23837	0.876404	1.03377	0.949336
F1SF93	1.02727	0.990284	1.01131	1.08939	1.16595	1.07919	0.972727	0.981733	0.975679
A0A5G2QSP5	0.903119	0.943048	0.950765	1.07579	1.08201	1.02607	1.08031	0.979642	1.01117
A0A287BGQ2	1.17565	1.0622	0.968646	1.17565	1.23445	1.2048	0.92454	0.955571	0.992662
A0A5G2QRP8	1.01924	#N/A	#N/A	0.999531	#N/A	#N/A	1.00516	#N/A	#N/A
A0A286ZXK8	1.11319	1.17244	1.14502	1.19427	1.18619	1.18175	1.02948	0.970868	1.01439
F1SA25	0.946014	0.923243	#N/A	1.06559	1.08776	#N/A	1.06635	1.07748	#N/A
A0A287BRL8	0.752554	0.875745	0.88364	1.02497	1.0766	1.03057	1.04881	1.01957	0.959708
A0A5G2RAN0	0.862595	#N/A	#N/A	0.912214	#N/A	#N/A	0.889313	#N/A	#N/A
F1RYR4	1.01386	#N/A	#N/A	1.35181	#N/A	#N/A	1.03532	#N/A	#N/A
A0A287B794	1.00867	#N/A	0.947754	0.963805	#N/A	1.09412	0.902782	#N/A	0.937996
F1RGU8	0.925059	0.998462	0.877115	1.55504	1.44509	1.51101	0.747073	0.789911	0.965209
I3L770	0.966951	0.956616	1.0138	1.16631	1.07131	0.987546	0.86887	0.833785	0.944127
P12309	1.1157	1.04184	1.07793	1.09689	1.13328	1.13295	1.1697	1.09129	1.10767
P82460	0.98716	1.09333	1.03574	1.11301	1.12941	1.16672	0.936438	0.885752	0.936615
A0A287A191	0.839875	0.816801	#N/A	1.03578	0.965147	#N/A	0.850295	0.854334	#N/A
A0A287AK42	0.894762	0.992745	#N/A	1.15955	1.14631	#N/A	0.976237	0.912938	#N/A
F1SMJ1	0.856932	0.884558	0.818115	1.23009	1.1979	1.19706	0.828909	0.838081	0.913586
A0A287BA80	0.869006	0.969534	0.903098	0.943154	0.947315	0.935266	0.957983	0.916007	0.965052
F1RFS8	0.904906	#N/A	#N/A	1.07208	#N/A	#N/A	0.926711	#N/A	#N/A
A0A286ZZT7	0.965044	1.03285	0.866847	1.03639	1.08577	1.08915	0.915223	0.956204	0.852953
F1S386	0.884974	1.01685	#N/A	1.12435	1.12138	#N/A	0.950259	0.948684	#N/A
A0A286ZJ05	0.883289	0.858108	0.961053	1.14987	1.14527	1.18486	1.11406	1.05743	1.05321
P02543	0.88848	0.95571	0.984034	1.1233	1.01831	1.07657	0.970924	0.995987	0.898664
A0A287A2T3	0.918192	0.956628	0.951644	1.49239	1.45266	1.37669	0.932745	0.968845	0.934236
A0A5G2QEU1	0.977858	0.980519	0.996538	1.20436	1.23377	1.39658	0.938657	0.887755	0.835097
F1SQC6	1.06225	1.00029	1.07946	0.925512	0.98805	1.00079	0.898924	0.872632	0.822974
A0A287A5G9	1.09928	1.14956	1.08533	1.26387	1.37146	1.32933	0.97523	1.01209	1.008
I3L6Z7	0.852713	#N/A	#N/A	0.965116	#N/A	#N/A	0.75969	#N/A	#N/A
A0A287AV01	0.99068	1.14878	1.04553	1.23346	1.29251	1.28981	0.989748	1.01369	1.00788
Q5S3G4	1.00224	#N/A	1.06001	1.0707	#N/A	1.05276	1.01282	#N/A	0.958518
A0A5G2QCI4	1.41742	1.25639	1.17758	1.04705	1.04852	0.964688	0.821311	0.83415	0.883016
Q684M6	0.968244	1.01023	0.90424	1.14712	1.03433	1.06269	0.931303	0.942294	1.02046
A0A287B9Y9	0.999735	#N/A	#N/A	1.06978	#N/A	#N/A	1.03317	#N/A	#N/A
Q2EN77	1.03506	0.988038	1.03313	1.03506	0.988038	1.01506	0.898164	0.897129	0.996988
I3LPF1	0.92206	0.897974	0.926592	1.19903	1.17846	1.18619	0.874043	0.883043	0.89159
MBP	1.45966	1.48952	1.4178	1.5389	1.59392	1.54804	1.54322	1.46429	1.48332
I3LH70	0.88979	0.964903	0.991563	1.1818	1.1582	1.1732	0.897196	0.936616	0.926055
A0A287A8D8	1.23668	1.30357	1.25768	0.999439	0.979244	1.04482	0.777342	0.765119	0.701151
A0A287BSA9	0.943345	0.947968	0.906595	1.22835	1.25227	1.21861	1.05542	1.05846	1.06461
K7GNY4	0.973124	1.03324	1.11755	1.06943	1.20051	1.13268	0.879059	0.87626	0.87173
A0A5G2QVF8	0.924731	#N/A	0.944047	1.28793	#N/A	1.40093	0.800478	#N/A	0.853176
I3LBL7	1.60059	#N/A	#N/A	1.23514	#N/A	#N/A	0.588831	#N/A	#N/A
F1RLQ9	1.0242	#N/A	#N/A	1.09105	#N/A	#N/A	1.08337	#N/A	#N/A
A0A287BMG2	1.01208	0.939669	#N/A	1.11648	1.09909	#N/A	0.732238	0.774617	#N/A
Q0Z8R0	0.748031	0.781832	#N/A	1.01181	0.920328	#N/A	1.04331	1.05882	#N/A
A0A287A7Z8	0.996255	#N/A	0.916047	1.1236	#N/A	0.976621	0.906367	#N/A	0.855473
A0A5G2QPL4	0.81763	0.994123	1.04172	1.35382	1.25175	1.34513	1.14517	0.954597	1.2086
A0A5G2QNB6	0.96784	0.988821	0.852291	1.13858	0.957447	0.825756	0.991076	0.785431	0.734477
A0A287APH7	0.921543	0.93269	0.939432	1.26223	1.13843	1.26073	0.876064	0.950216	0.946224
I3LS70	0.969444	#N/A	#N/A	1.30833	#N/A	#N/A	0.902778	#N/A	#N/A
F1RUP2	1.07982	#N/A	#N/A	1.0707	#N/A	#N/A	0.845623	#N/A	#N/A
A0A5G2R293	1.00249	1.0331	0.932965	1.23925	1.17975	1.12923	0.872378	0.869565	0.861783
F1S6V4	0.878887	0.946387	0.982206	1.3257	1.45299	1.25674	1.06547	0.881119	1.04626
A0A5G2QF16	1.03782	1.00929	1.03224	1.27015	1.34938	1.31779	0.855921	0.84885	0.827365
A0A287AA16	1.1308	1.00011	1.10145	1.16498	1.17255	1.15753	0.852459	0.842166	0.864524
A0A5K1U6X6	0.910557	1.03435	1.01689	1.17889	1.09984	1.06844	0.93915	1.00546	0.899556
F1SK31	0.937398	#N/A	#N/A	1.37507	#N/A	#N/A	0.983125	#N/A	#N/A
A0A5G2QQ67	1.12811	1.09361	1.01574	1.02857	1.10105	1.1468	1.01751	0.887167	1.08705
A0A5G2QVE8	1.04909	1.11233	1.24033	1.18628	1.13151	0.977597	1.07734	1.14247	1.05092
I3LKF3	1.04558	1.02363	1.0463	1.05362	1.02363	1.02778	1.04558	1.19645	0.925926
I3LEQ7	1.05882	1.0234	0.925771	1.38581	1.31321	1.196	0.903114	1.01434	1.04087
A0A287BM48	1.05244	1.07786	0.829886	1.02578	1.04885	1.09849	1.12889	0.99542	1.02254
E5Q8C6	1.0049	0.986167	1.10756	0.971963	1.08878	0.98848	0.883845	0.843561	0.799445
F2Z554	1.05732	1.10051	1.03864	1.13588	1.15604	1.09085	0.96603	1.00039	0.95322
A0A287A034	0.920993	#N/A	1.0004	0.81772	#N/A	0.988542	1.02596	#N/A	1.11655
A0A286ZSZ2	0.946832	#N/A	#N/A	1.20408	#N/A	#N/A	0.918649	#N/A	#N/A
A0A5G2QPV3	0.931781	#N/A	0.955127	1.19383	#N/A	1.10393	0.940444	#N/A	0.971046
F1RV14	1.10601	1.1001	1.0739	1.01098	1.0375	1.00745	0.952685	0.956078	0.935964
A0A286ZQW2	0.947818	0.895028	#N/A	1.16698	1.12104	#N/A	0.865275	1.0231	#N/A
F1SCJ2	1.05162	0.999786	#N/A	1.08224	1.15419	#N/A	0.893817	0.95475	#N/A
A0A5G2QG04	0.955903	0.99759	0.865645	1.16501	1.01687	1.17403	0.998578	0.939759	1.03877
A0A287BAM9	1.08598	1.0807	1.0644	1.15435	1.19302	1.14934	0.902445	0.893636	0.865504
F1SBY8	1.50974	1.49454	1.47099	1.1702	1.20512	1.21472	0.737982	0.801835	0.808884
I3LT66	1.10192	1.02994	1.06502	1.16538	1.22933	1.16672	0.901923	0.848668	0.893066
A0A287BCM2	1.05636	0.992751	0.908475	1.05759	1.13835	1.1209	0.972439	0.973842	1.02825
I3LMQ0	0.794291	#N/A	0.801148	1.00886	#N/A	1.03818	0.980315	#N/A	0.979254
F1RJC9	1.13129	#N/A	1.14114	1.38733	#N/A	1.2117	0.877858	#N/A	0.833046
A0A287A5V9	0.929216	#N/A	0.930601	1.28836	#N/A	1.0885	1.00618	#N/A	0.97252
F1RX49	0.890967	#N/A	#N/A	1.04758	#N/A	#N/A	1.06053	#N/A	#N/A
I3LHS5	0.847763	0.953069	#N/A	1.17169	1.16426	#N/A	0.996595	0.938628	#N/A
A0A5G2RCR6	0.858469	0.880582	0.893524	0.91006	0.927709	0.939365	1.13293	1.0752	1.03759
A0A5G2R4N9	0.952131	#N/A	#N/A	1.21859	#N/A	#N/A	1.04676	#N/A	#N/A
F1SA17	0.914498	1.12204	0.996064	1.04195	1.16576	0.972451	0.736059	0.692168	0.783542
I3LRN0	0.907789	0.875783	1.05591	1.19785	1.19204	1.24016	0.871979	0.875783	0.829134
F1SFY7	0.926625	0.919619	#N/A	1.19916	1.23842	#N/A	0.851153	0.940054	#N/A
F1RPE5	0.96605	0.924389	1.02827	1.32908	1.24332	1.26435	0.955966	0.944855	0.823667
A0A287AQ20	1.01662	0.991218	#N/A	0.932494	0.931223	#N/A	0.769773	0.76376	#N/A
F1RVS1	0.903119	#N/A	#N/A	1.17391	#N/A	#N/A	0.976843	#N/A	#N/A
A0A5G2QQ71	1.13466	1.02252	1.10136	1.21019	1.13344	1.19749	0.9274	0.833373	0.871473
A0A287AG70	0.702569	0.770464	0.539922	1.0336	1.05375	1.07938	0.994565	1.00401	0.97564
A0A287BDR1	1.03462	#N/A	#N/A	0.894377	#N/A	#N/A	1.08886	#N/A	#N/A
A0A287BS88	1.17805	1.15435	1.11111	0.964594	0.97078	0.987469	0.900559	0.936404	0.940685
A0A5G2R046	1.07336	1.08035	#N/A	1.44015	1.49855	#N/A	0.797297	0.818974	#N/A
F1SMR1	0.959859	0.979277	0.999565	1.09962	1.08909	1.07357	0.871081	0.966571	0.902046
A0A287A9X1	1.05018	#N/A	#N/A	1.16744	#N/A	#N/A	0.924154	#N/A	#N/A
Q71LE2	0.851552	0.812656	0.850262	1.18515	1.24138	1.16967	0.810679	0.791326	0.791505
F1S2G3	0.990111	1.00826	1.0109	1.1026	1.07113	1.2158	0.960445	0.951441	0.956593
A0A481A893	1.15929	1.09056	#N/A	1.02166	1.10196	#N/A	0.859191	0.839772	#N/A
I3L5B2	1.12396	1.14293	1.16794	1.15405	1.14833	1.082	0.908195	0.823674	0.895436
A0A286ZQQ7	0.820553	0.900761	0.870078	0.725692	0.741382	0.810459	1.01976	0.924041	0.935077
A0A287B7G5	0.781606	0.834043	0.875803	1.08705	1.07943	1.03461	0.96801	0.921277	0.905873
D0G7F3	1.00713	0.961188	1.05694	1.0575	1.05809	1.07986	0.919149	0.974473	0.826519
A0A287ASE2	0.942375	0.986003	#N/A	1.29656	1.30119	#N/A	0.823261	0.852255	#N/A
A0A287ASA7	1.03034	0.957674	0.921265	1.08331	0.997564	0.985589	0.828277	0.857186	0.839719
F1SNK3	1.02731	0.974535	0.962744	0.935341	0.954577	0.921891	0.86747	0.934618	0.897996
I3LBK9	1.15674	1.11988	1.15591	1.05403	1.15262	1.10138	0.842911	0.767453	0.743472
F1ST72	1.05045	#N/A	#N/A	1.17211	#N/A	#N/A	0.924827	#N/A	#N/A
A0A287AU22	0.939457	1.00143	0.882786	1.05219	0.994749	1.07258	0.935699	0.877327	0.872487
A0A5S6HDI4	1.09754	1.12206	1.14216	1.23902	1.22276	1.14216	0.853313	0.843505	0.798247
A0A287AL59	1.05227	1.10539	1.04289	1.19929	1.18095	1.30616	0.814375	0.813852	0.841614
I3L650	1.10201	0.949493	1.03768	1.11605	1.18881	1.13444	0.805803	0.859992	0.810597
A0A286ZSQ8	1.05649	1.08391	1.06646	1.10145	1.07953	1.12951	0.802192	0.821607	0.810594
A0A287BCE5	0.858696	1.01801	#N/A	1.14565	1.12605	#N/A	0.793478	0.763885	#N/A
A0A287ANW3	1.19669	#N/A	1.10683	1.23306	#N/A	1.17142	0.760331	#N/A	0.803458
F2Z540	0.893104	0.958882	1.00719	1.12265	1.05757	0.987779	0.941328	0.949013	0.984543
A1XQT2	1.09561	1.13811	1.09028	1.11596	1.06473	1.06864	0.873861	0.861006	0.824024
F1RK12	0.916316	0.908921	0.821933	0.980973	1.04021	1.09591	0.897121	0.93473	0.999083
F1RRY6	1.09519	1.12001	1.11389	0.981864	0.994698	1.02618	0.722106	0.74862	0.727973
A0A287ASC2	1.04872	#N/A	0.995074	0.939099	#N/A	0.880131	1.06699	#N/A	1.15599
A0A286ZPD0	0.854446	#N/A	0.879903	0.981619	#N/A	0.984033	0.944858	#N/A	1.00486
I3LLT2	0.73947	#N/A	#N/A	1.5663	#N/A	#N/A	1.4415	#N/A	#N/A
F1STL4	0.97461	1.01422	1.01544	0.971423	0.855789	0.951822	1.00521	0.995261	1.02409
A0A287BQ89	1.25316	1.24953	1.31657	1.33194	1.28083	1.34281	0.778255	0.861717	0.759019
F1SB76	0.880546	1.10809	0.911284	1.11525	0.962062	1.05214	0.667892	1.068	0.779767
A0A287B1M4	1.11534	1.14616	1.06806	1.12063	1.1355	1.1694	0.924868	0.893825	0.918088
I3L7R7	0.971611	0.941489	1.11197	1.05014	1.14229	1.0858	0.865347	0.921543	0.870577
A0A5G2R550	1.02111	1.0188	#N/A	1.20493	1.29978	#N/A	0.893331	0.935648	#N/A
F1S123	1.25429	#N/A	#N/A	1.14353	#N/A	#N/A	0.906396	#N/A	#N/A
F1SNN7	1.26776	0.896729	1.26011	0.918033	0.986209	0.91866	1.06635	1.11321	1.0709
F1SUE4	0.873037	0.87024	0.882474	0.850652	0.882912	0.872852	0.749415	0.696192	0.696449
A0A287BQC2	0.850318	#N/A	1.10469	1.23726	#N/A	1.16968	0.964968	#N/A	0.884992
A0A5G2R8D7	0.861253	0.858287	0.858314	1.18939	1.16486	1.16154	0.934073	0.978458	1.02987
A0A140TAK8	1.01059	1.04726	0.948412	0.978613	0.9822	1.00187	0.986911	0.997457	1.06265
A0A5G2RJ31	1.00687	0.87434	#N/A	1.32302	1.44139	#N/A	0.969072	0.909187	#N/A
F1ST49	1.02869	#N/A	0.906696	1.25485	#N/A	1.27772	0.955085	#N/A	1.09276
F1S4B8	1.15735	1.13972	1.17065	1.10202	1.10393	1.1631	0.823055	0.827945	0.830786
A0A5G2R7H8	0.988773	#N/A	#N/A	1.16199	#N/A	#N/A	0.961107	#N/A	#N/A
I3L9V8	0.986371	#N/A	#N/A	1.05281	#N/A	#N/A	1.16525	#N/A	#N/A
A0A287AUH4	0.988496	1.16587	1.08038	1.30403	1.43934	1.33283	0.953985	0.694997	0.786307
F1SRD2	1.21674	#N/A	1.24179	1.05331	#N/A	1.06735	0.679621	#N/A	0.738173
Q7YRB2	0.837265	#N/A	0.773175	0.79866	#N/A	0.779355	0.982842	#N/A	1.02792
A0A5G2QT73	1.01877	0.954306	1.10345	1.34048	1.2812	1.16092	0.900804	0.759227	0.844828
A0A287AFZ5	0.915531	0.878272	0.888556	1.20981	1.25367	1.18923	0.987466	0.916305	0.933433
A0A287BJ64	1.34307	1.23979	1.27455	1.0073	0.953388	1.03263	0.847628	0.790005	0.898023
Q9N119	0.95874	0.976409	1.01497	0.910353	1.01067	0.927273	0.922731	0.854696	0.84492
F1SSI1	0.882027	0.87477	0.880357	0.978622	0.973297	0.980874	0.728424	0.735727	0.809158
A0A5G2QCB1	1.30104	#N/A	1.29621	0.841061	#N/A	0.846876	0.762168	#N/A	0.801554
A0A5G2RGW0	1.07301	0.98994	1.02682	1.10196	1.25252	1.1186	0.897395	0.715292	0.883174
A0A286ZIG9	1.05687	1.01033	1.08706	1.36777	1.23974	1.28942	0.975355	0.990232	0.908094
A0A5G2R6R6	1.00685	1.06197	0.862348	1.23875	1.08489	1.32996	0.933464	0.886248	0.904858
A0A5G2R9U8	1.03442	1.04287	0.920674	1.11532	1.12123	1.0291	0.915663	0.884126	1.04012
A0A287BA72	1.055	0.995816	#N/A	1.19208	1.21525	#N/A	0.957522	0.981869	#N/A
F1S091	0.979173	#N/A	#N/A	1.10786	#N/A	#N/A	0.865403	#N/A	#N/A
A0A5G2QKD8	0.936832	0.97622	0.951961	1.05539	0.848561	1.01807	0.96793	1.00125	0.909652
I3LLX8	0.991606	1.00468	0.984796	1.68986	1.67416	1.89744	0.668434	0.671639	0.597097
F1SUI7	1.08731	0.995735	1.15804	1.29645	1.19426	1.16228	0.861929	0.943001	0.811584
A0A287B5W2	1.04919	0.988687	0.947591	1.04616	1.07034	1.08319	0.804582	0.914904	0.912241
K7GKN2	0.654188	0.646542	0.779064	1.14032	1.12801	0.963261	0.984561	0.836836	0.902869
A0A287A1R4	0.984017	0.984391	#N/A	1.40514	1.21332	#N/A	1.07992	1.18835	#N/A
F1SSK4	0.994601	0.908726	0.985286	0.939346	0.89584	0.914012	1.00603	0.93926	0.912392
A0A2C9F3G7	0.716645	#N/A	#N/A	0.75	#N/A	#N/A	0.954892	#N/A	#N/A
A0A5G2QR85	0.817243	0.936314	0.889428	1.12079	1.08849	1.05178	0.979793	0.890692	0.948759
A0A287ALN4	0.971264	#N/A	#N/A	1.06322	#N/A	#N/A	0.837644	#N/A	#N/A
A0A5G2RCN0	0.932253	#N/A	1.05277	1.28498	#N/A	1.27265	0.91458	#N/A	0.933157
A0A287B2A5	1.11033	1.08474	0.968955	0.99956	1.10011	1.1606	0.933626	0.868303	0.811343
A0A5G2QI43	0.933878	0.955336	0.903349	1.12835	1.07194	1.1413	0.9331	0.947153	0.938742
Q8MIR0	0.93566	#N/A	0.953271	0.934569	#N/A	0.885674	0.974373	#N/A	1.04852
A0A286ZJ10	0.916037	1.04147	0.998804	1.45115	1.1351	1.31055	0.836059	0.960667	0.758845
A0A287A8D7	0.279682	0.36849	0.135019	0.658762	0.730259	0.590139	1.73851	1.6666	1.88723
F1SUG7	0.970815	0.992023	0.99109	1.05631	1.23263	1.05294	0.913648	0.86715	0.839623
A0A2C9F349	0.938096	0.937651	0.837051	1.16271	1.18009	1.12741	0.88965	0.841317	0.909641
A0A287BRJ5	0.911828	#N/A	0.860041	1.17419	#N/A	1.03448	1.04086	#N/A	0.96146
F1SNI1	0.782785	0.774857	0.839572	1.05823	1.0499	0.917112	0.901266	0.865524	0.923797
A0A5G2QJQ1	0.829155	#N/A	#N/A	0.931536	#N/A	#N/A	0.717927	#N/A	#N/A
A0A5G2R1X7	0.945471	#N/A	#N/A	1.24771	#N/A	#N/A	0.979224	#N/A	#N/A
F1RRD4	1.06173	0.901064	#N/A	1.09259	1.05715	#N/A	0.953704	0.912889	#N/A
A0A5G2R6I6	0.85868	#N/A	0.905225	1.14419	#N/A	1.17465	1.00933	#N/A	0.999352
A0A5G2RJ17	0.909196	0.931761	0.943592	0.998129	1.07038	1.02703	0.929055	0.860987	0.945932
A0A287AJ76	1.01098	0.996775	0.99351	0.925308	0.951041	1.0215	0.876538	0.815597	0.778138
A0A286ZLR7	1.01126	1.06641	1.09885	1.54955	1.77455	1.71013	0.806306	0.80692	0.829594
A0A287BJ70	0.950481	0.957648	0.887594	1.01764	1.08438	1.03427	1.02859	1.00468	1.04455
F1S6Q1	0.936639	#N/A	0.929374	0.955923	#N/A	1.04494	1.14601	#N/A	1.08347
A0A287B406	0.8625	0.848729	0.830276	1.06004	1.0411	1.03022	0.867857	0.94322	0.922759
A0A287AJK1	0.933985	0.941284	0.970921	1.0599	1.10845	1.06785	0.93643	0.900664	0.853796
I3LHI3	0.931423	0.939959	#N/A	0.990286	1.07246	#N/A	0.990863	0.925052	#N/A
A0A286ZKW2	0.788126	0.855035	0.881424	1.14203	1.12252	1.10478	0.883586	0.826441	0.860215
I3LQL8	1.06134	1.05156	1.04989	1.09548	1.11471	1.14488	1.08245	1.02744	1.02183
F1SAB4	0.909075	0.876301	0.88544	1.27208	1.29468	1.26256	0.934631	0.947942	0.936889
F1RJ58	1.00547	#N/A	#N/A	1.08071	#N/A	#N/A	0.868673	#N/A	#N/A
A0A5G2R6F5	1.09295	1.08336	1.1155	1.08505	1.12191	1.06292	0.884569	0.860461	0.902818
K9IVM5	0.846842	0.848218	0.824696	1.02595	1.04598	1.01226	0.921631	0.903724	0.957456
A0A287B9K9	1.06931	1.06509	1.03856	1.15376	1.17957	1.23753	0.789162	0.766574	0.816229
A0A5G2RMJ1	0.802073	#N/A	0.885786	0.929534	#N/A	1.2389	1.01347	#N/A	0.972569
P49171	1.15377	1.09273	1.15868	1.18189	1.14919	1.12993	0.774437	0.829764	0.768219
P80310	0.888659	0.905435	0.928824	1.04899	1.04992	1.02752	0.894873	0.864613	0.88824
A5GFQ5	1.1563	1.06516	1.0739	1.14833	1.23572	1.16098	0.91547	0.835076	0.872346
K7GQ31	1.25801	#N/A	#N/A	1.55853	#N/A	#N/A	0.737333	#N/A	#N/A
A0A287AP40	0.955071	#N/A	0.970619	0.992298	#N/A	0.978584	0.955071	#N/A	0.886195
A0A286ZIV5	0.938446	#N/A	0.936138	0.982846	#N/A	1.04398	0.995964	#N/A	0.956788
A0A287B8S2	0.92034	#N/A	#N/A	1.16087	#N/A	#N/A	0.889018	#N/A	#N/A
A0A287B0T7	0.849599	0.941956	#N/A	1.13241	1.12045	#N/A	1.0397	1.02344	#N/A
A0A480TY64	0.955998	1.10085	0.804781	1.03659	1.23761	1.03984	0.947661	0.97094	0.98008
F1RQW4	0.938734	#N/A	#N/A	1.06127	#N/A	#N/A	0.899932	#N/A	#N/A
F1S981	1.07161	0.970213	#N/A	0.900777	0.921986	#N/A	0.843831	0.929078	#N/A
F1SFA4	0.950152	0.875628	0.957675	1.22827	1.30469	1.2192	0.946505	0.865899	0.946304
O46560	0.967852	0.847066	#N/A	0.988336	1.05435	#N/A	0.947368	0.869341	#N/A
A0A286ZVR9	1.09541	#N/A	#N/A	1.15978	#N/A	#N/A	0.889562	#N/A	#N/A
A0A286ZT11	1.00898	1.04554	1.01583	1.29368	1.18427	1.29939	0.863738	0.935682	0.828745
A0A287A8J8	0.817552	#N/A	0.909783	1.33857	#N/A	1.31902	0.871594	#N/A	0.965217
A0A287ABX7	0.990714	0.928693	#N/A	0.967857	0.933786	#N/A	1.11429	1.17827	#N/A
A0A287BK40	1.14996	#N/A	#N/A	1.35219	#N/A	#N/A	1.26221	#N/A	#N/A
A0A287A8S0	0.870234	0.816506	0.919835	1.42637	1.44264	1.35909	0.793984	0.784044	0.814074
A0A287AG65	0.828358	0.729701	0.902812	1.27892	0.993322	1.16626	1.02705	0.995431	0.855451
F1RRA0	1.05269	1.07143	1.08714	1.23176	1.23185	1.29433	0.87363	0.922257	0.906764
A0A287ALV4	0.9326	0.866844	0.92739	1.13728	1.21438	1.18835	0.949106	0.904794	0.802301
A0A5G2R6F6	0.983948	1.01009	0.98092	1.00477	1.00793	0.900112	1.07245	0.925739	0.942761
A0A286ZY48	0.864093	0.885442	0.831676	1.12913	1.03341	1.12991	1.01658	1.06921	1.07094
A0A5K1U2A8	0.912481	#N/A	#N/A	1.10616	#N/A	#N/A	0.936954	#N/A	#N/A
A0A287BBY5	0.896335	0.847819	#N/A	1.15108	1.2363	#N/A	1.01464	1.00135	#N/A
A0A286ZMY1	0.866886	#N/A	#N/A	1.47613	#N/A	#N/A	0.812326	#N/A	#N/A
A0A286ZX90	1.0195	#N/A	1.05512	1.07233	#N/A	1.08759	0.935849	#N/A	0.888062
F1RQU7	1.22492	1.304	1.36059	0.86341	0.776	0.831149	0.893244	0.771429	0.821757
F1RX83	1.2272	1.18436	1.27291	0.975891	0.96912	1.08471	0.724577	0.741679	0.803161
A0A288CG44	0.8297	#N/A	0.687238	0.989101	#N/A	1.04122	0.990463	#N/A	0.913848
A0A287AE63	0.935532	1.04078	#N/A	1.09745	1.1095	#N/A	1.03148	0.935196	#N/A
A0A287APE0	0.817003	#N/A	#N/A	1.19741	#N/A	#N/A	0.354467	#N/A	#N/A
F1RSY4	0.956332	#N/A	#N/A	1.0559	#N/A	#N/A	0.940611	#N/A	#N/A
F1S1J9	1.12812	0.943585	1.10437	1.27485	1.17961	1.28837	1.12441	0.987935	1.06252
I3LF91	1.0122	0.952453	1.0203	1.33534	1.20622	1.32208	0.906948	0.974845	0.904653
A0A287A8G5	1.13421	1.17561	1.04992	1.03746	1.08867	1.16264	1.07169	1.01341	1.02985
K7GRA7	1.32368	1.20702	1.23124	1.38719	1.15122	1.20521	0.966017	0.882088	0.888208
F1SK63	0.942501	1.07527	#N/A	1.33017	1.21237	#N/A	0.761114	0.900538	#N/A
A0A5G2QTM2	1.17897	1.21229	1.19685	1.34133	1.24953	1.309	0.983395	0.932961	0.918224
A0A286ZQW5	0.999587	1.05607	1.09685	0.995866	1.02548	0.930581	0.875568	0.820591	0.839813
A0A287AF82	1.02345	1.05039	1.10744	1.09229	1.07766	1.00826	0.966762	0.925714	0.97337
A0A5G2R249	1.05185	1.14004	#N/A	1.28998	1.30525	#N/A	0.953555	0.880744	#N/A
F1SQL9	0.958551	#N/A	#N/A	0.985726	#N/A	#N/A	1.03596	#N/A	#N/A
F1S540	0.990021	0.971569	1.02705	1.15726	1.13416	1.12116	0.952856	0.937612	0.955672
A0A287BIY5	1.12621	1.58745	1.56524	1.16227	1.37613	1.40393	0.845743	0.737829	0.743256
A0A5G2QNH5	0.874779	0.943108	0.901883	1.11108	1.11476	1.07271	1.03681	1.00455	1.02771
A0A287AN24	0.939052	#N/A	#N/A	1.10983	#N/A	#N/A	0.873768	#N/A	#N/A
A0A5G2QZD1	1.02043	1.10269	#N/A	1.28545	1.4217	#N/A	0.899071	0.87841	#N/A
A0A5K1VB96	0.708359	0.726841	0.728942	1.00929	1.04751	1.10259	1.59381	1.61961	1.50756
F1SLD2	1.05314	1.03752	1.04699	0.958099	0.926407	0.99701	0.907511	0.900433	0.92909
F1RJJ0	0.883751	0.931136	0.931657	1.20231	1.14658	1.08475	1.00578	1.01525	0.964461
A0A287A0N9	1.08419	1.02964	1.25914	1.17864	1.14665	1.05882	0.907598	0.931357	0.705882
A0A287ASP8	0.881319	0.887636	0.89345	1.34569	1.36597	1.31965	0.913203	0.928496	0.933624
A0A287BA79	1.13312	1.06362	1.05892	1.09068	1.11467	0.914056	0.856997	0.950277	1.02443
A0A287APX2	0.935913	#N/A	#N/A	1.23337	#N/A	#N/A	1.00605	#N/A	#N/A
A0A287BD57	1.04497	0.967391	0.947183	1.12957	1.19565	1.26408	0.827744	0.952899	0.852113
F1S4P0	1.01015	0.953859	0.963232	1.26185	1.29366	1.22469	0.903845	0.942079	1.01498
A0A287B381	0.933618	#N/A	#N/A	1.37417	#N/A	#N/A	0.882391	#N/A	#N/A
A0A287AE36	1.09187	1.12205	#N/A	1.15396	1.229	#N/A	0.893488	0.980665	#N/A
A0A5G2Q8U4	1.09675	1.0651	1.16595	1.27495	1.49413	1.37116	0.892835	0.736393	0.790517
F1ST63	0.892607	0.934261	0.946058	1.09705	1.12297	1.03433	1.15364	1.0348	1.00038
A0A5K1UKC5	0.896552	1.00189	0.996333	1.07946	0.927199	1.04976	0.953523	0.91908	0.933473
F1S9C0	0.61286	0.754153	0.705402	0.914076	0.882666	0.911776	0.63603	0.739108	0.711815
F1SGG3	0.586146	0.644384	0.672846	1.2188	1.22056	1.18982	1.1597	1.22769	1.1859
A0A287AD37	0.880592	0.813716	#N/A	1.16833	1.13287	#N/A	0.869005	0.959446	#N/A
A0A287AWY6	1.06367	0.973121	#N/A	1.10861	1.12984	#N/A	0.86985	0.887472	#N/A
A0A286ZQB1	1.09248	1.00663	#N/A	1.12275	1.09682	#N/A	1.00312	1.10212	#N/A
F1SHF6	0.932236	1.11796	0.901288	1.38238	1.47989	1.42819	1.10068	0.924933	0.931
F1SEL1	0.987124	#N/A	#N/A	1.05436	#N/A	#N/A	0.848355	#N/A	#N/A
I3LBP0	0.841596	0.827991	0.9448	1.0133	0.995568	1.04165	0.854293	0.906524	0.823558
A0A287APC9	1.37903	1.38104	1.35783	0.721464	0.737784	0.762843	0.830694	0.924433	0.884707
A0A5G2R8E7	0.995726	#N/A	1.01404	1.2735	#N/A	1.38222	0.915954	#N/A	0.928237
A0A287AWQ9	1.08609	#N/A	0.992481	1.1517	#N/A	1.1863	0.925547	#N/A	0.927318
A0A5G2QCQ3	1.0587	#N/A	1.00593	1.05658	#N/A	1.04259	0.813649	#N/A	0.848518
K7GLS0	0.937241	1.0166	1.01459	1.37483	1.25262	1.27519	0.892759	0.872481	0.867296
F1SEQ7	1.14844	1.12258	1.08081	0.994537	1.06477	0.960611	0.762293	0.785032	0.824109
A0A286ZXJ3	1.13167	1.01941	#N/A	1.06297	1.0481	#N/A	0.809882	0.752743	#N/A
P80230	0.788471	0.762006	0.893973	1.38349	1.17823	1.19866	0.946751	0.842049	0.883929
Q35914	0.942392	0.955296	0.965469	1.07724	1.07909	1.03876	0.971842	0.909904	0.989429
D0VWV4	0.976208	1.13105	0.890444	1.02675	1.09136	1.01528	0.925669	0.74907	0.921377
F1SMN6	0.962035	1.03328	1.01228	1.10136	0.955075	1.00819	0.944342	0.846922	0.935517
F1RM05	0.938026	0.948163	#N/A	1.11859	1.0916	#N/A	1.07881	1.09009	#N/A
A0A287AJ02	1.16842	1.15687	1.18497	1.02434	1.01978	1.01583	0.884211	0.859433	0.817013
A0A287AJT7	1.09596	1.1304	1.04481	1.13	1.11377	1.05203	0.825562	0.787809	0.916692
A0A5G2QZY6	0.918699	0.959267	0.847636	1.01355	1.13951	0.942207	1.13279	1.11813	1.23643
A0A5G2QXX3	1.10652	#N/A	1.112	1.03935	#N/A	0.983513	1.04836	#N/A	0.949403
A0A287BAD4	1.11788	0.978595	#N/A	1.15477	1.10842	#N/A	0.93344	1.0107	#N/A
K7GSE5	0.996593	0.934903	1.05929	1.25724	1.13019	1.07129	0.940375	0.897507	0.859427
F1SLP9	1.03642	1.03525	#N/A	1.16971	1.19554	#N/A	0.893154	0.844395	#N/A
Q2EN82	0.6005	0.682151	0.715272	1.06839	1.13486	1.13352	1.00334	0.98319	0.986025
A0A287AZD5	0.943062	#N/A	0.966055	1.01493	#N/A	1.0675	0.975124	#N/A	0.927819
F1SUG6	1.16822	1.05833	1.09628	1.22865	1.21232	1.11862	1.05856	1.01353	1.10266
A0A5G2QZY0	1.04135	1.04382	0.95758	1.0903	1.16127	1.24652	0.955274	0.933983	0.995132
I3LJ21	1.03136	1.14305	1.11184	1.01223	0.973387	1.00515	0.785854	0.793081	0.74497
A0A287AA25	0.83884	0.982115	1.1078	1.19903	1.18157	1.07397	0.7639	0.82465	0.826835
A0A5G2RAD4	1.04812	1.03032	#N/A	1.36327	1.29329	#N/A	0.893344	0.968243	#N/A
A0A287AI71	0.971197	0.883483	0.885	1.0459	1.0781	1.197	0.921692	0.914213	0.969
A0A5G2Q7M0	0.879109	0.831651	0.861545	1.15766	1.17556	1.14996	0.962674	0.968998	0.87387
I3LVN4	1.14033	#N/A	#N/A	0.945638	#N/A	#N/A	0.788875	#N/A	#N/A
F1SJY7	0.949779	#N/A	0.847318	1.06468	#N/A	1.02379	0.737646	#N/A	0.838235
F1SA39	1.16564	#N/A	1.11036	1.17374	#N/A	1.24017	0.823864	#N/A	0.848999
A0A286ZWB0	0.974451	0.976754	0.982546	0.941575	0.927262	0.964606	0.845164	0.828686	0.824838
I3LQH7	0.959358	0.993548	0.965112	1.19679	1.12366	1.17931	0.736898	0.733333	0.781339
A0A480K332	0.955359	#N/A	#N/A	1.07997	#N/A	#N/A	0.971115	#N/A	#N/A
F1RTZ5	1.02211	1.04445	#N/A	1.24007	1.12722	#N/A	0.885379	1.04314	#N/A
A0A287BEM9	0.999039	#N/A	1.10891	1.12392	#N/A	0.970297	0.93692	#N/A	0.89901
I3LQS7	0.920761	1.00537	0.929002	1.18542	1.1204	1.06419	1.02219	1.01457	1.02332
A0A287AT83	0.743412	#N/A	#N/A	1.21828	#N/A	#N/A	0.893104	#N/A	#N/A
F1SCM9	0.851501	0.907819	#N/A	1.05265	0.994927	#N/A	1.09338	1.11772	#N/A
A0A5G2R7S2	1.08396	1.10994	1.10711	1.01996	1.073	1.0072	0.891948	0.96394	0.953195
A0A5G2QSB7	1.00983	0.970203	#N/A	1.04758	1.00596	#N/A	0.915454	0.972586	#N/A
A0A5G2R7L5	0.958722	0.949057	0.972849	1.06258	1.10755	1.11281	0.924767	0.839623	0.844359
A0A286ZQ79	0.863838	#N/A	#N/A	0.992539	#N/A	#N/A	0.964561	#N/A	#N/A
A0A5G2QBJ9	0.701141	0.689221	0.634396	1.11551	1.16883	1.13304	1.47519	1.48325	1.50571
F1S1D8	1.19269	1.09165	1.13499	1.20139	1.14508	1.20744	0.71155	0.769573	0.680735
A0A5G2RD44	0.962629	1.02725	0.890891	1.06121	1.07616	1.00607	0.942332	0.886934	1.01783
F1S0X8	1.04086	0.987952	1.08914	1.15359	1.16823	1.12768	0.954439	0.941544	0.968279
A0A480ZQ94	0.787547	0.755836	0.737856	1.22989	1.21136	1.23151	0.847323	0.823975	0.833698
F1S0P6	0.820669	0.869831	0.96639	1.16998	1.13487	1.24662	0.917466	0.974154	0.929725
F1SAH7	0.958763	#N/A	#N/A	1.36082	#N/A	#N/A	1.03093	#N/A	#N/A
A0A5G2QXN1	0.926039	0.880681	#N/A	1.02533	1.11675	#N/A	1.0537	0.996306	#N/A
P80928	1.15953	1.15627	1.09921	0.958391	0.899828	0.850821	1.014	0.990269	1.08066
Q0KKC2	0.876727	0.912765	#N/A	1.04538	1.01852	#N/A	0.976131	0.980128	#N/A
A0A5G2QKV4	0.96204	#N/A	#N/A	1.1395	#N/A	#N/A	0.915929	#N/A	#N/A
A0A286ZXG4	1.2866	#N/A	1.36462	1.07806	#N/A	1.14302	0.846539	#N/A	0.789781
A0A5G2QCT3	0.809628	#N/A	0.948034	1.26039	#N/A	1.31461	0.774617	#N/A	0.716292
A0A287AGI3	0.853496	0.932242	0.895268	1.27705	1.13414	1.2403	0.950013	0.998437	0.987241
A0A286ZLI2	1.0186	0.976407	0.968996	1.06744	1.18693	1.08558	0.958605	0.97931	0.960714
F1RJR8	0.847021	#N/A	#N/A	1.19807	#N/A	#N/A	0.859903	#N/A	#N/A
A0A5S6GAV2	0.764761	0.804878	#N/A	1.20337	1.29878	#N/A	1.37207	1.1936	#N/A
F1RZK8	0.900985	0.889501	#N/A	1.11215	1.10143	#N/A	0.8916	0.936163	#N/A
A0A5S6GSJ7	1.02243	#N/A	0.950424	1.20612	#N/A	1.24848	0.761837	#N/A	0.769676
A0A5G2QTS1	0.923007	#N/A	#N/A	1.21309	#N/A	#N/A	0.872082	#N/A	#N/A
A0A287B8A7	0.906285	0.925182	0.922985	1.11293	1.0591	1.11308	0.978641	0.994469	0.989937
Q2TJZ7	0.968756	1.06473	0.991464	1.07495	1.13059	1.16294	0.806213	0.790318	0.776254
F1RLI6	1.04102	#N/A	#N/A	1.07793	#N/A	#N/A	1.02133	#N/A	#N/A
A0A287B654	1.21632	#N/A	#N/A	1.10189	#N/A	#N/A	0.838072	#N/A	#N/A
F1RU38	0.906634	#N/A	0.910858	1.31757	#N/A	1.27681	0.902948	#N/A	0.848525
F1S4U9	0.922796	#N/A	0.916776	1.14164	#N/A	1.03334	0.966565	#N/A	0.954581
A0A5G2RB75	0.957409	0.912477	0.920462	0.922615	0.998192	0.936758	0.806839	0.878843	0.832932
F1SPS7	1.03909	0.95187	1.01507	1.02745	1.0301	1.02804	0.93044	0.920434	0.923533
A0A286ZWG1	1.0511	0.986748	1.00891	1.09085	1.04853	1.13012	0.928076	0.94785	0.936289
I3LP11	1.00304	0.978275	0.976121	1.23222	1.22364	1.28111	0.84362	0.877955	0.882279
A0A5G2RCY2	0.918552	#N/A	#N/A	1.00226	#N/A	#N/A	1.15385	#N/A	#N/A
[truncated: 3,064 more rows]

## Sheet: RSD(CV)计算结果
	Normalizationed signal of each sample									RSD of each sample			RSD of each sample			RSD of each group
	SNT_1	SNT_2	SNT_3	LZT_1	LZT_2	LZT_3	JZT_1	JZT_2	JZT_3	SNT	LZT	JZT	SNT	LZT	JZT	SNT	LZT	JZT
A0A287B4L9	1.00645	0.990222	1.00004	0.961227	0.958457	0.950756	1.0216	0.993238	1.01004	0.00818072	0.00567067	0.0141424	0.00818072	0.00567067	0.0141424	0.0415106	0.0380314	0.0424718
A0A287B217	1.08471	1.08743		1.05358	1.04749		0.970736	0.967516		0.0017706	0.00409995	0.00234965	0.0017706	0.00409995	0.00234965
A0A286ZXS0	1.00368	1.01639	0.995355	1.11736	1.11217	1.10912	0.945803	0.950473	0.945757	0.0105406	0.00373966	0.00286026	0.0105406	0.00373966	0.00286026
A0A287BDN2	0.976276	1.03569	0.986838	1.08881	1.09164	1.10444	0.914833	0.917776	0.929926	0.0317096	0.00760755	0.00868882	0.0317096	0.00760755	0.00868882
F1SGS9	1.1548	1.14983	1.17985	0.955097	0.964527	0.96265	0.833139	0.842251	0.805318	0.0138547	0.00519547	0.0232675	0.0138547	0.00519547	0.0232675
F1S2H8	1.11701	1.11685	1.04028	1.43391	1.38365	1.48219	0.90321	0.934034	0.898267	0.0405505	0.0343777	0.0212558	0.0405505	0.0343777	0.0212558
A0A287AC34	0.88883	0.920102		1.15998	1.13186		0.987121	0.984528		0.0244487	0.017353	0.00186007	0.0244487	0.017353	0.00186007
A0A288CFV5	1.24259	1.20221	1.22742	1.07577	1.10872	1.10559	0.698542	0.703217	0.717606	0.0166635	0.0165844	0.0140641	0.0166635	0.0165844	0.0140641
A0A287AES5	0.996835	0.995364	1.00422	0.987419	1.02102	1.02554	0.850693	0.855124	0.841686	0.00475084	0.0205947	0.00806423	0.00475084	0.0205947	0.00806423
F1RW75	0.96022	0.93256	0.960289	1.12776	1.10223	1.0753	0.849085	0.86296	0.873759	0.0168127	0.0238084	0.01435	0.0168127	0.0238084	0.01435
A0A287A5G1	1.01341	0.995147	0.947982	1.03795	1.06498	1.07616	0.947888	0.946044	0.928656	0.0342592	0.0185374	0.0112783	0.0342592	0.0185374	0.0112783
F1S2H7	1.06201	1.05091	1.08365	1.29366	1.3215	1.359	0.991323	0.976196	0.978856	0.0156285	0.0247507	0.00822331	0.0156285	0.0247507	0.00822331
Q29554	0.93884	0.958667	0.931794	1.02706	1.02242	1.02238	0.760866	0.784926	0.796813	0.0147744	0.00262777	0.0234536	0.0147744	0.00262777	0.0234536
A0A287BB68	0.872787	0.907537	0.89487	1.15791	1.16395	1.13832	0.936723	0.903883	0.905587	0.0197214	0.0116188	0.0201966	0.0197214	0.0116188	0.0201966
I3LTB8	1.22212	1.21937	1.1863	0.984119	1.00148	1.02532	0.892943	0.912502	0.933986	0.0164855	0.0206101	0.0224817	0.0164855	0.0206101	0.0224817
A0A287A8E9	0.958073	0.87027		1.08118	1.11351		0.963426	0.924324		0.067915	0.0208366	0.0292928	0.067915	0.0208366	0.0292928
A0A287AG13	0.81088	0.820173	0.837535	0.929275	0.945487	0.93601	1.13509	1.1406	1.13739	0.0164416	0.00869304	0.00243571	0.0164416	0.00869304	0.00243571
A0A480UJ69	1.05198	1.00934	1.036	0.821477	0.89474	0.839004	0.942526	0.938461	0.941534	0.0208685	0.0449154	0.00225286	0.0208685	0.0449154	0.00225286
A0A5G2QN66	1.19198	1.18424	1.1683	0.975241	0.934603	0.993533	0.856009	0.860501	0.876656	0.010218	0.0311669	0.0125622	0.010218	0.0311669	0.0125622
I3LV99	1.06924	1.06131	1.06042	0.995973	1.00496	0.993588	0.844176	0.834612	0.828783	0.00456359	0.00600913	0.00929781	0.00456359	0.00600913	0.00929781
F6Q6B4	0.953837		0.900883	1.05105		0.995093	0.929991		0.946026	0.0403768	0.0386783	0.0120876	0.0403768	0.0386783	0.0120876
F1SMG3	1.02494	1.04224	1.03579	0.982841	1.00698	0.990017	0.885954	0.898617	0.89307	0.00844922	0.0124771	0.00711172	0.00844922	0.0124771	0.00711172
F1SM17	1.15045	1.13424	1.13616	1.00122	0.979465	1.01725	0.734275	0.71074	0.713885	0.00776784	0.0189756	0.0177549	0.00776784	0.0189756	0.0177549
A0A287BAY9	0.912461	0.916453	0.911441	1.00371	0.988787	0.981226	1.04851	1.06736	1.05835	0.00289993	0.0115408	0.00891296	0.00289993	0.0115408	0.00891296
A0A5G2RBD3	1.0439	1.02732	1.03965	1.15339	1.11321	1.12805	1.08467	1.02423	1.03933	0.00830459	0.0179554	0.0299736	0.00830459	0.0179554	0.0299736
A0A5G2RGL7	0.936058	0.934511	0.901738	0.959516	0.987891	0.958961	1.03004	0.973897	1.00697	0.0209751	0.0170778	0.0281179	0.0209751	0.0170778	0.0281179
A0A287ARG4	1.08957	1.07685		1.13424	1.15133		1.01712	0.984812		0.00830743	0.0105697	0.0228267	0.00830743	0.0105697	0.0228267
F1SED0	1.0807	1.11888	1.09806	1.01859	0.995889	1.00196	0.885145	0.878597	0.898003	0.0173924	0.0116915	0.0111272	0.0173924	0.0116915	0.0111272
I3LDH5	1.29576	1.28518	1.29788	0.964748	0.953488	0.955613	0.73061	0.752441	0.7495	0.00526254	0.00624522	0.0159191	0.00526254	0.00624522	0.0159191
A0A5G2RHA4	0.775789	0.816191	0.788937	0.842882	0.878243	0.878218	1.30599	1.17846	1.21791	0.0259658	0.0235538	0.0529057	0.0259658	0.0235538	0.0529057
I3LNB4	1.04253	1.03207	1.0153	1.0309	1.04199	1.04406	0.952685	0.968189	0.961849	0.0133376	0.00680994	0.0081123	0.0133376	0.00680994	0.0081123
A0A5G2QHX2	1.48512	1.20843	1.55593	0.972437	0.963864	0.959322	0.413451	0.618599	0.389831	0.129641	0.00689981	0.265458	0.129641	0.00689981	0.265458
F1RII7	0.773366	0.79805	0.809311	1.02905	1.05401	1.05895	0.848478	0.859751	0.838466	0.023168	0.0153078	0.0125437	0.023168	0.0153078	0.0125437
P42174	1.00446	1.01206	0.995915	1.11161	1.12701	1.11015	0.940303	0.937067	0.946421	0.00804377	0.00836705	0.00504709	0.00804377	0.00836705	0.00504709
A0A287B885	1.42905	1.42885	1.41157	0.950651	0.942409	0.943299	0.583842	0.58983	0.595843	0.00704932	0.00478434	0.0101732	0.00704932	0.00478434	0.0101732
Q29092	1.17271	1.16037	1.16474	1.02537	1.00609	1.00544	0.76319	0.801382	0.781737	0.00536849	0.0111861	0.0244195	0.00536849	0.0111861	0.0244195
A0A287A399	1.04332	0.997114	0.970699	1.01155	1.02487	1.00204	1.05261	1.03801	1.04186	0.036621	0.0113243	0.00724593	0.036621	0.0113243	0.00724593
A0A287AGU2	0.996675	1.01176	0.981072	1.0902	1.08164	1.08692	0.936687	0.933527	0.948165	0.0153968	0.00397586	0.00819928	0.0153968	0.00397586	0.00819928
F1SK95	1.26438	1.2422	1.29447	0.879264	0.888296	0.849933	0.905787	0.87542	0.892287	0.0207046	0.0229874	0.0170723	0.0207046	0.0229874	0.0170723
A0A5G2RA17	0.973157	0.958518	0.974447	1.01522	1.01895	0.992015	1.00028	1.0029	1.00725	0.00913351	0.0144679	0.00350547	0.00913351	0.0144679	0.00350547
A0A287B9W3	0.958321	0.951973	0.951857	1.28061	1.33756	1.27128	0.86916	0.811649	0.855458	0.00387694	0.0276745	0.0355327	0.00387694	0.0276745	0.0355327
A0A287AZ62	1.02752	1.00499	1.01417	1.14441	1.12678	1.11231	1.17684	1.22579	1.17676	0.011159	0.0142547	0.0237043	0.011159	0.0142547	0.0237043
P01965	0.791585	0.740236	0.753448	1.03735	1.01878	1.02086	0.857759	0.809079	0.825521	0.0350029	0.0099182	0.0298073	0.0350029	0.0099182	0.0298073
A0A287A6R7	0.945511			1.21837			0.918296			#DIV/0!	#DIV/0!	#DIV/0!
A0A287ATN8	1.04011	1.05704	1.03408	1.02419	0.999343	1.03832	0.980874	0.960485	0.960409	0.0114048	0.0193355	0.0121926	0.0114048	0.0193355	0.0121926
P79303	1.15698	1.15094	1.12852	1.08483	1.04138	1.08919	0.877448	0.897405	0.917158	0.0130886	0.0246643	0.0221269	0.0130886	0.0246643	0.0221269
I3LEF8	1.14156	1.1312	1.10018	0.964853	0.992795	0.985289	0.773376	0.78272	0.784588	0.0191547	0.0147414	0.0076989	0.0191547	0.0147414	0.0076989
Q8SQ68	1.21062	1.25397	1.24543	1.15185	1.15709	1.15126	0.563309	0.593558	0.621728	0.0185708	0.00278249	0.0492788	0.0185708	0.00278249	0.0492788
A0A287BDD8	1.19062	1.22531	1.21333	1.03969	0.979201	1.02222	0.786543	0.828867	0.838098	0.0145628	0.0307088	0.0336142	0.0145628	0.0307088	0.0336142
A0A287BG93	1.04097	1.04161	1.00901	1.07474	1.04735	1.05417	0.898989	0.898802	0.908187	0.01809	0.0134672	0.00594806	0.01809	0.0134672	0.00594806
A0A287A113	0.791795	0.744495	0.699206	1.02853	0.970315	0.934578	0.790592	0.77679	0.716724	0.0621309	0.0484991	0.0515844	0.0621309	0.0484991	0.0515844
A0A287BMY7	1.04526	1.06083	1.06321	1.02517	1.02539	1.02365	0.979618	0.973356	0.980428	0.00922717	0.000922508	0.00395812	0.00922717	0.000922508	0.00395812
A0A5G2R2S8	1.1933	1.16052	1.15133	1.01024	0.962483	0.990915	0.8955	0.895099	0.910317	0.0188833	0.0243192	0.00963312	0.0188833	0.0243192	0.00963312
A0A286ZK24	1.14484	1.13206	1.12238	1.02374	1.03205	1.05957	0.827982	0.845342	0.818708	0.00994233	0.01806	0.0162759	0.00994233	0.01806	0.0162759
A0A287AMT0	1.14006	1.12219	1.11676	1.24476	1.23801	1.17783	0.816889	0.842542	0.87907	0.0108231	0.0301955	0.0369293	0.0108231	0.0301955	0.0369293
I3LC73	1.5099	1.41926	1.54907	1.02143	1.00282	1.01231	0.721611	0.769044	0.721254	0.0446075	0.00919063	0.0372829	0.0446075	0.00919063	0.0372829
F1S1E7	1.0804	1.1025	1.06221	1.00179	1.02638	0.989573	0.654111	0.634376	0.662258	0.0186522	0.0186357	0.0220487	0.0186522	0.0186357	0.0220487
A0A5G2QCL1	1.05473	1.05706	1.06845	1.01733	1.02074	1.00255	0.934208	0.903474	0.899676	0.00692612	0.00953646	0.0207534	0.00692612	0.00953646	0.0207534
A0A287BAZ8	1.11395	1.09793	1.11246	0.932772	0.9403	0.90252	0.991711	0.989205	0.98972	0.00798357	0.0216129	0.00133657	0.00798357	0.0216129	0.00133657
A0A5G2R361	1.10677	1.16615	1.13135	1.19982	1.13279	1.14818	0.736498	0.685019	0.746302	0.0262962	0.0302611	0.0455557	0.0262962	0.0302611	0.0455557
F1SLX5	1.04273	1.13062	1.04559	0.962383	0.951978	0.91307	1.04634	1.03265	1.07477	0.0465393	0.0275799	0.0204367	0.0465393	0.0275799	0.0204367
A0A287B5G9	0.913538		0.905713	1.09845		1.11244	1.02594		1.01828	0.00608328	0.00895002	0.00529901	0.00608328	0.00895002	0.00529901
A0A287AL94	1.02691	1.0288	1.03076	1.14379	1.09814	1.13281	0.739181	0.729681	0.759004	0.00186978	0.021186	0.0201461	0.00186978	0.021186	0.0201461
A0A286ZYU8	0.999757	1.00102	1.02403	1.00611	0.999073	1.00405	0.809762	0.844011	0.792459	0.0135507	0.00360752	0.0321753	0.0135507	0.00360752	0.0321753
F1SN67	0.784136	0.78902	0.803349	1.0221	1.00518	1.0053	1.01323	1.00637	1.08354	0.0126061	0.00962962	0.0412946	0.0126061	0.00962962	0.0412946
F1SN58	1.00287	1.06348	1.03968	1.00621	0.999247	0.998787	0.939291	0.94221	0.957256	0.0294921	0.004154	0.0101881	0.0294921	0.004154	0.0101881
A0A287B213	1.08071	1.12292	1.10115	0.935791	0.940265	0.92683	0.963565	0.942035	0.963605	0.0191607	0.00732243	0.0130091	0.0191607	0.00732243	0.0130091
A0A5G2R2C9	1.01113	1.08173	1.05334	1.06249	1.03619	1.00803	0.993518	0.972382	0.973286	0.0338735	0.0263018	0.012198	0.0338735	0.0263018	0.012198
P26234	0.926553	0.98516	0.955002	1.03481	1.04887	1.03825	0.943612	0.934386	0.938674	0.0306705	0.00704023	0.00491716	0.0306705	0.00704023	0.00491716
P0DTA4	1.10433	1.0782	1.09077	0.912389	0.914806	0.946871	0.942708	0.968005	0.952726	0.0119766	0.0208164	0.0133473	0.0119766	0.0208164	0.0133473
F1RK90	1.00919	1.00116	1.00815	1.28715	1.3282	1.30086	0.981851	0.948409	0.975449	0.00433958	0.0160103	0.0183268	0.00433958	0.0160103	0.0183268
A0A287A4T2	1.04406	1.0449	1.00389	0.865606	0.905982	0.970369	0.887741	0.886188	0.933496	0.0227341	0.0578109	0.0297807	0.0227341	0.0578109	0.0297807
A0A286ZU34	1.17588	1.21212	1.21783	0.969736	0.96358	0.955693	0.759908	0.772042	0.808629	0.01893	0.00730935	0.0325083	0.01893	0.00730935	0.0325083
I3LK59	1.0771	1.07998	1.0497	1.08289	1.09786	1.07195	0.94953	0.929463	0.953925	0.0156388	0.0119948	0.0138097	0.0156388	0.0119948	0.0138097
Q19PY3	0.899388	0.950712	0.936889	1.20019	1.13433	1.21961	0.973833	0.968038	0.999449	0.0285867	0.0377282	0.0170487	0.0285867	0.0377282	0.0170487
A0A287BGS6	0.972199	1.00648	0.97655	0.940492	0.977642	0.992869	0.741212	0.778712	0.809517	0.018948	0.0277662	0.0440545	0.018948	0.0277662	0.0440545
A0A287BS12	1.08738	1.08639	1.03023	1.1018	1.08365	1.06832	0.837523	0.843945	0.895025	0.0306319	0.0154562	0.0366883	0.0306319	0.0154562	0.0366883
A0A5G2QLY5	1.02173	0.997059	0.948362	1.07285	1.05526	1.09584	0.957477	0.910991	0.91745	0.0377475	0.0189361	0.0271172	0.0377475	0.0189361	0.0271172
A0A287B4Z6	0.8069	0.854118	0.932159	0.677247	0.654063	0.768516	0.889704	0.900729	0.964388	0.0731823	0.0864463	0.0439032	0.0731823	0.0864463	0.0439032
P79381	1.29778	1.31924	1.26039	1.03333	1.00886	1.06729	0.779771	0.764804	0.777575	0.0230427	0.0283122	0.0104412	0.0230427	0.0283122	0.0104412
A0A5S6HET4	1.17006	1.20366	1.17707	0.962892	0.952543	0.956933	0.858264	0.84217	0.8576	0.0149796	0.00542508	0.0106793	0.0149796	0.00542508	0.0106793
A0A5G2RIC0	0.93791	0.890282		1.02358	1.02112		0.879866	0.870951		0.0368426	0.00170512	0.00720106	0.0368426	0.00170512	0.00720106
F1RUV5	0.73891	0.808702	0.763129	1.15208	1.15939	1.20186	1.23472	1.20051	1.24787	0.0460064	0.0229515	0.0199153	0.0460064	0.0229515	0.0199153
A0A287AIN1	0.951611	0.955789	0.91534	1.00697	1.09799	0.997826	0.655218	0.70727	0.66178	0.0236424	0.053547	0.0420129	0.0236424	0.053547	0.0420129
A0A287A7S9	1.18781	1.2447	1.18435	0.912681	0.965508	0.939715	0.844501	0.781912	0.817538	0.0281095	0.0281231	0.0385371	0.0281095	0.0281231	0.0385371
F1SHD7	1.08278	1.11929	1.11791	1.03861	1.05413	1.03651	1.04766	1.07227	0.998855	0.0186978	0.00922381	0.0359445	0.0186978	0.00922381	0.0359445
F1SUX4	1.04104		1.03315	1.1899		1.16377	0.979682		0.915991	0.00538023	0.0157032	0.0475151	0.00538023	0.0157032	0.0475151
I3LIM2	1.01599	0.972643	1.02858	1.08288	1.07332	1.07906	0.823938	0.819105	0.833773	0.0291774	0.00445968	0.00905332	0.0291774	0.00445968	0.00905332
A0A287ATP0	0.945453	0.899023	0.880924	1.16261	1.13508	1.16132	0.936507	0.923911	0.928204	0.0366385	0.0134767	0.00688904	0.0366385	0.0134767	0.00688904
F1ST54	0.827221	0.851784	0.814168	1.3535	1.36661	1.32834	1.05344	1.0684	1.08858	0.0229821	0.0144124	0.0164792	0.0229821	0.0144124	0.0164792
A0A286ZZC9	0.969842	1.02247	1.00926	1.00162	1.00209	0.948955	0.928834	0.953462	0.935889	0.027368	0.0310325	0.0135009	0.027368	0.0310325	0.0135009
A0A286ZSK9	0.907033	0.895339	0.859249	1.05363	1.05444	1.05881	0.83522	0.855701	0.823913	0.0280748	0.00263941	0.0192216	0.0280748	0.00263941	0.0192216
I3LQ17	0.979147	0.989363	0.946497	1.09593	1.04258	1.11273	0.934659	0.936354	0.975407	0.0230429	0.0337939	0.0242956	0.0230429	0.0337939	0.0242956
P53590	1.04885	1.05381	1.07006	1.00295	1.02511	1.00519	0.898282	0.886569	0.879599	0.0104907	0.012063	0.0106307	0.0104907	0.012063	0.0106307
A0A5G2R5M3	0.737472	0.772144	0.795972	1.20548	1.1527	1.12036	1.09392	0.928422	1.00196	0.0382769	0.037057	0.082252	0.0382769	0.037057	0.082252
A0A287BGV6	0.843067	0.829777	0.847145	0.958856	0.989729	1.02724	0.903749	0.878313	0.906645	0.0108116	0.034525	0.0173937	0.0108116	0.034525	0.0173937
A0A287BP39	0.637557			0.71542			0.805191			#DIV/0!	#DIV/0!	#DIV/0!
A0A5K1U8P1	0.975856	0.922002	0.987396	1.11849	1.10566	1.06264	0.919736	0.993971	0.93816	0.0362923	0.0267032	0.0406622	0.0362923	0.0267032	0.0406622
F1SCT4	1.21631	1.19599	1.09646	1.02879	1.0218	1.12862	0.877162	0.853306	0.726688	0.0548383	0.0563873	0.098741	0.0548383	0.0563873	0.098741
A0A287A4W0	0.887615	0.859013	0.846663	1.20605	1.25056	1.21951	0.981602	0.965244	1.10184	0.0243014	0.0186322	0.0734008	0.0243014	0.0186322	0.0734008
A0A287B0I7	1.14741	1.18253	1.1621	1.14617	1.12155	1.12572	1.06778	1.04712	1.04025	0.0151484	0.0116477	0.0136262	0.0151484	0.0116477	0.0136262
P00355	1.13305	1.1013	1.08834	0.950477	0.985065	0.950627	0.863484	0.885714	0.910997	0.0207714	0.0207118	0.0268094	0.0207714	0.0207118	0.0268094
A0A5G2RA85	1.07699	1.0814	1.07809	1.14035	1.18289	1.15853	0.859839	0.81856	0.844161	0.00212613	0.018391	0.024781	0.00212613	0.018391	0.024781
I3LII3	0.929646	0.934691	0.949246	1.08112	1.07969	1.09265	0.905455	0.899255	0.893943	0.0108514	0.00655199	0.00640515	0.0108514	0.00655199	0.00640515
F1RGJ3	1.06172	1.04548	1.03593	0.930048	0.947501	0.965277	1.02133	1.01235	0.999088	0.0124455	0.0185888	0.0110703	0.0124455	0.0185888	0.0110703
A0A5G2QJS2	0.876893	0.965194	0.928651	1.05132	1.0217	1.00827	1.00955	0.958462	0.920126	0.0480392	0.0214485	0.0465992	0.0480392	0.0214485	0.0465992
A0A287ALB0	0.907411	0.937038	0.930716	1.0966	1.01973	1.03047	1.02013	1.05085	1.03025	0.0168674	0.039685	0.0151422	0.0168674	0.039685	0.0151422
A0A286ZNH3	1.04291	1.05632	1.09774	0.993375	1.01406	0.971427	0.874921	0.89537	0.863373	0.0268211	0.0214703	0.018457	0.0268211	0.0214703	0.018457
F1SPF9	1.00541	0.971035	0.973048	1.26265	1.25611	1.29093	0.956925	0.90888	0.94045	0.0196218	0.0145751	0.0260996	0.0196218	0.0145751	0.0260996
F6QA08	1.09602	1.12359	1.16445	0.981377	0.99384	1.02637	0.889691	0.89301	0.853006	0.0305185	0.0232199	0.025269	0.0305185	0.0232199	0.025269
A0A287AZF9	1.11147	1.03229	1.09266	0.99683	1.01429	0.956475	0.907377	0.898888	0.849132	0.0383454	0.0299784	0.0355482	0.0383454	0.0299784	0.0355482
A0A5G2Q7D7	1.00736	1.03355	1.11634	1.04567	1.03942	1.07195	0.82937	0.824193	0.840286	0.0540541	0.0164055	0.00988232	0.0540541	0.0164055	0.00988232
F1SRK1	0.894371	0.885328	0.901354	1.00417	0.908407	0.977475	0.986333	0.825983	0.953285	0.00899075	0.0512989	0.0918422	0.00899075	0.0512989	0.0918422
A0A287AQC2	1.00411	1.02661	0.990243	1.05209	1.00842	1.07721	0.888554	0.909765	0.919321	0.0182248	0.0332806	0.0173832	0.0182248	0.0332806	0.0173832
A0A287AVQ1	0.973532	0.978976	0.948989	1.38781	1.29194	1.43061	0.895167	0.923191	0.886622	0.0165171	0.0518229	0.0212159	0.0165171	0.0518229	0.0212159
A0A287BPJ7	0.897014			1.03494			0.870078			#DIV/0!	#DIV/0!	#DIV/0!
A0A287AYB5	1.19941	1.19685	1.24454	1.11983	1.11166	1.08307	0.7906	0.71453	0.700655	0.0221048	0.0174706	0.0658594	0.0221048	0.0174706	0.0658594
Q6PLK3	1.01501	0.996011	0.977799	1.00621	1.00512	0.98165	0.825842	0.838835	0.849491	0.018677	0.013909	0.0141325	0.018677	0.013909	0.0141325
K7GK75	0.948976	0.894107	0.969403	1.06069	1.06267	1.02363	1.03928	1.10247	1.06089	0.0415352	0.0209614	0.0300854	0.0415352	0.0209614	0.0300854
A0A5G2QUR1	1.04111	1.06004	1.02764	1.07607	1.07887	1.11763	0.92269	0.947986	0.941247	0.0156062	0.0212906	0.0139763	0.0156062	0.0212906	0.0139763
A0A287BB12	1.06359	1.04739	1.00689	1.21959	1.28711	1.26222	0.873529	0.854993	0.907602	0.028102	0.0271816	0.0303674	0.028102	0.0271816	0.0303674
F1SA24	1.15206	1.20083	1.24724	0.799925	0.780286	0.802706	1.02368	1.00401	0.973104	0.0396622	0.0153857	0.0254888	0.0396622	0.0153857	0.0254888
A0A480V1M7	0.908691	0.875458	0.85991	1.07151	1.02179	1.03424	0.923359	1.02101	0.92389	0.0282736	0.0248172	0.0588112	0.0282736	0.0248172	0.0588112
A0A286ZN85	1.19363	1.15544	1.10202	1.38431	1.37722	1.315	0.852683	0.851256	0.859345	0.0400037	0.0280646	0.00505324	0.0400037	0.0280646	0.00505324
F2Z5S8	0.970619	0.9666	0.942716	1.0289	1.01012	1.05988	1.01314	1.04061	1.03188	0.0157125	0.0243229	0.0136503	0.0157125	0.0243229	0.0136503
A0A5G2RBI3	1.04549	1.0349		0.926077	0.896951		0.834488	0.823648		0.00719728	0.0225945	0.00924571	0.00719728	0.0225945	0.00924571
F1RRB3	1.12561	1.14063	1.01604	0.952398	1.01987	0.987046	1.0181	0.959875	0.873079	0.0621627	0.0342027	0.0767906	0.0621627	0.0342027	0.0767906
A0A287BN36	0.943456	0.947337	0.969763	1.17813	1.14773	1.11575	0.822936	0.927418	0.948439	0.0148936	0.0271878	0.0747198	0.0148936	0.0271878	0.0747198
F1S557	1.09403	1.0993		1.41803	1.43645		0.701549	0.722569		0.00340273	0.00912364	0.0208739	0.00340273	0.00912364	0.0208739
A0A5K1UD05	1.01243	1.0222	0.974779	1.11854	1.16686	1.22318	0.971195	0.907488	0.998763	0.0249613	0.0447806	0.0488084	0.0249613	0.0447806	0.0488084
A0A5G2RGN4	0.979914	1.00974	0.96553	1.01475	0.999927	0.98851	0.909631	0.970788	0.954769	0.0228905	0.0131439	0.0335566	0.0228905	0.0131439	0.0335566
I3LSY0	0.872428	0.873156	0.826228	1.15381	1.13013	1.13284	0.916191	0.950956	0.86	0.0313628	0.011378	0.0504887	0.0313628	0.011378	0.0504887
K7GLT8	1.03195	1.0473	1.00219	1.06937	1.08958	1.06169	0.929761	0.928663	0.954545	0.0223249	0.0134175	0.0156097	0.0223249	0.0134175	0.0156097
A0A480UKD4	1.05015	0.962992	1.07052	1.1337	1.09673	1.12457	0.882771	0.909635	0.903359	0.0555665	0.0172187	0.0156391	0.0555665	0.0172187	0.0156391
A0A5G2QW05	1.02763	1.02334	0.988524	1.0978	1.10447	1.0783	1.0121	1.03037	1.05811	0.0211669	0.0124345	0.0224138	0.0211669	0.0124345	0.0224138
F1SGQ0	1.03215	0.974047	1.02923	0.968125	0.904197	0.969083	1.14874	1.20314	1.12384	0.0323524	0.0392637	0.0350041	0.0323524	0.0392637	0.0350041
A0A5G2R0M9	1.02893	1.05236	1.03686	1.05573	1.01394	1.0099	0.952138	0.98486	0.980947	0.0114661	0.0247191	0.0183726	0.0114661	0.0247191	0.0183726
F1SHL3	0.93662	0.937558	0.89975	1.17478	1.12021	1.15058	0.96863	1.01183	1.03078	0.0233199	0.0238047	0.0317362	0.0233199	0.0238047	0.0317362
F1RW28	1.29655	1.25389	1.01331	0.946988	0.953588	0.977402	0.900723	0.89137	0.939388	0.128555	0.0166769	0.0279588	0.128555	0.0166769	0.0279588
A0A5G2QY12	0.995961	0.980397	0.974834	1.08475	1.06129	1.06192	0.932085	0.959388	0.95596	0.0111318	0.0125029	0.0156698	0.0111318	0.0125029	0.0156698
A0A5G2R557	1.04612	1.09509	1.07751	1.1546	1.18395	1.17318	1.00309	1.03379	0.960319	0.0231215	0.0126866	0.0369327	0.0231215	0.0126866	0.0369327
F1SD58	0.994934	0.996484	0.966713	1.20499	1.22989	1.145	0.978601	0.932747	0.97717	0.0169957	0.0365695	0.0270766	0.0169957	0.0365695	0.0270766
F1S814	1.0132	0.969152	0.945226	0.997846	0.964688	0.979178	0.862125	0.908882	0.902014	0.035331	0.0169526	0.0283354	0.035331	0.0169526	0.0283354
P28839	1.02593	1.03887	1.0341	1.01356	1.04019	1.03837	0.974391	0.961447	0.955041	0.00633662	0.0144303	0.0102299	0.00633662	0.0144303	0.0102299
F1SB67	0.932321	0.887145	0.909609	1.14361	1.14864	1.13467	0.98793	1.01491	0.971751	0.0248306	0.00619532	0.0219905	0.0248306	0.00619532	0.0219905
F1SS24	0.988416			1.1775			0.994382			#DIV/0!	#DIV/0!	#DIV/0!
F1RQI0	0.948328	0.964211	1.00568	1.01869	1.02192	1.00219	0.86216	0.878696	0.862299	0.0304439	0.0104298	0.0109562	0.0304439	0.0104298	0.0109562
A0A5G2QGP7	1.08053	1.05105	1.07757	1.04404	1.06936	1.07672	0.888253	0.901831	0.856352	0.0151747	0.0161197	0.0264655	0.0151747	0.0161197	0.0264655
A0A5G2QTK7	1.02793	1.02568	1.04264	1.02169	1.0252	1.07569	0.937732	0.945316	0.918169	0.00892641	0.0290297	0.0150012	0.00892641	0.0290297	0.0150012
A0A287BLM4	0.384342	0.367918		0.915099	0.929127		0.388917	0.435903		0.0308752	0.0107569	0.0805609	0.0308752	0.0107569	0.0805609
F1RX36	0.798079	0.829854	0.784655	0.879639	0.939608	0.898976	1.32306	1.30615	1.34128	0.0288635	0.0337807	0.0132747	0.0288635	0.0337807	0.0132747
A0A287A481	1.10166	1.0896	1.08496	1.27538	1.2576	1.21894	0.807908	0.820797	0.78645	0.00789012	0.0230731	0.0215521	0.00789012	0.0230731	0.0215521
I3LLF2	1.06184		1.06934	1.0408		0.990435	0.909359		0.870397	0.00497849	0.0350639	0.03096	0.00497849	0.0350639	0.03096
A0A287AEG5	1.27075	1.25327	1.21966	1.15933	1.22762	1.17333	1.03271	1.02859	1.04994	0.0208087	0.0303962	0.0109189	0.0208087	0.0303962	0.0109189
A0A5G2RDC3	0.982349	1.02853	0.987293	1.15374	1.15576	1.12001	1.03958	1.05288	1.03212	0.025374	0.017566	0.010096	0.025374	0.017566	0.010096
A0A5G2QG29	0.990356	0.978526	0.995286	1.02192	1.05855	1.04422	0.890234	0.851806	0.906194	0.00871748	0.017722	0.0316703	0.00871748	0.017722	0.0316703
F1RI39	0.890144	0.875399	0.898117	1.13961	1.11513	1.14512	0.998613	0.99328	0.992464	0.0129812	0.0140877	0.00335731	0.0129812	0.0140877	0.00335731
A0A287A8M1	1.07385	1.14514	1.15464	0.939956	0.88592	0.918747	0.911243	0.926614	0.973376	0.0392706	0.0297586	0.0345338	0.0392706	0.0297586	0.0345338
A0A287BQZ1	1.16808	1.23425	1.19959	1.08192	1.04423	1.01204	0.995213	1.00862	0.983827	0.0275645	0.0334331	0.012461	0.0275645	0.0334331	0.012461
A0A5G2QML3	0.95259	0.90566	0.942742	1.1795	1.18056	1.16605	0.875421	0.907791	0.894727	0.0265052	0.00688121	0.0182431	0.0265052	0.00688121	0.0182431
A0A288CG57	1.02149	1.03593	1.05344	1.39687	1.36173	1.4322	0.917075	0.892426	0.878273	0.0154316	0.0252204	0.0219174	0.0154316	0.0252204	0.0219174
I3LEI5	0.937531	0.952692	0.982893	0.806638	0.830375	0.863745	0.816914	0.812551	0.82413	0.0241129	0.0344159	0.0071498	0.0241129	0.0344159	0.0071498
Q007T5	1.07192	1.08955	1.09752	1.37937	1.35897	1.3359	0.972199	0.940278	0.932495	0.0120585	0.0160154	0.0221859	0.0120585	0.0160154	0.0221859
A0A5G2Q7R0	0.914274	0.905509	0.878913	1.00705	1.02565	1.04489	0.828242	0.823682	0.851726	0.0204708	0.0184455	0.018032	0.0204708	0.0184455	0.018032
A0A5G2R0H0	1.02076	0.997788	0.941226	0.938797	0.974565	1.02771	0.984566	1.00069	0.945424	0.0414868	0.0456338	0.0290934	0.0414868	0.0456338	0.0290934
A0A287BQ81	0.800631	0.771672	0.802303	1.22578	1.18418	1.20592	1.28373	1.37411	1.34803	0.0217583	0.0172634	0.0348366	0.0217583	0.0172634	0.0348366
A0A5G2RDR7	1.03249	1.01264	1.008	1.14512	1.14683	1.09834	0.957765	0.95521	0.9772	0.0127817	0.0243459	0.0124836	0.0127817	0.0243459	0.0124836
I3LCA2	1.02338	1.02675	0.997579	1.03061	1.05053	1.05932	0.987657	0.97942	1.00346	0.0157085	0.0140496	0.0123406	0.0157085	0.0140496	0.0123406
A0A480N1D9	0.871588			0.963937			1.01942			#DIV/0!	#DIV/0!	#DIV/0!
I3LUL6	1.06409	0.994994	1.03977	1.21007	1.16349	1.16441	0.813634	0.871793	0.832308	0.0339303	0.0225839	0.035381	0.0339303	0.0225839	0.035381
A0A287BLJ2	1.00402	0.972441	0.935881	0.951759	0.864622	0.873606	0.976884	0.996803	0.997575	0.0351261	0.0534494	0.0118428	0.0351261	0.0534494	0.0118428
A0A287BKR2	0.898961	0.9538	0.958299	0.861505	0.873468	0.883653	0.910293	0.873468	0.833194	0.0352569	0.0127007	0.0442064	0.0352569	0.0127007	0.0442064
A0A287A8V1	1.04006	1.03809	0.989291	1.31556	1.35523	1.3204	0.912283	0.938876	0.915533	0.0281276	0.0162669	0.01573	0.0281276	0.0162669	0.01573
A0A5S6HKB0	1.07695	1.10588		0.907042	0.948752		0.955542	0.945466		0.0187482	0.0317855	0.00749581	0.0187482	0.0317855	0.00749581
A0A5G2R9R6	1.1576	1.15108	1.14702	1.178	1.20949	1.16649	0.840979	0.864749	0.876759	0.00463253	0.018791	0.021153	0.00463253	0.018791	0.021153
A0A5G2QTT3	1.01999	1.00506	1.02839	1.11422	1.12207	1.12078	0.818577	0.857705	0.863827	0.0116136	0.00376284	0.0289941	0.0116136	0.00376284	0.0289941
A0A287B3T2	0.93775	0.948459	0.97028	1.075	0.983141	1.03927	0.909428	0.880539	0.920245	0.0174116	0.044849	0.0227218	0.0174116	0.044849	0.0227218
A0A287B1R3	0.754658	0.752999	0.799212	0.93754	0.97236	0.997933	0.886145	0.93914	0.905062	0.0340919	0.031275	0.0295089	0.0340919	0.031275	0.0295089
A0A287B5H5	0.943008	0.936001	0.900753	1.00547	1.0346	1.04829	0.859596	0.819731	0.86795	0.0244399	0.0212418	0.0303485	0.0244399	0.0212418	0.0303485
A0A5G2QKS3	1.102	1.08783	1.05908	1.11039	1.09088	1.10665	0.754075	0.766224	0.78975	0.0201924	0.00938985	0.0235543	0.0201924	0.00938985	0.0235543
F1SPP8	1.05285	1.05999	1.06599	1.15344	1.10669	1.11159	0.69256	0.704047	0.718343	0.006207	0.0228598	0.0183223	0.006207	0.0228598	0.0183223
A0A287B3S3	0.942788	0.984936	1.05159	1.0597	1.03013	1.03019	0.768714	0.856032	0.846771	0.0552379	0.0164017	0.0582193	0.0552379	0.0164017	0.0582193
Q5S1S4	0.86734	0.930127	0.870508	1.02515	1.03166	1.0392	1.46278	1.35124	1.52112	0.0397727	0.00681475	0.0597341	0.0397727	0.00681475	0.0597341
A0A5G2QPR2	1.02418	1.004	1.009	1.0752	1.12229	1.128	0.633162	0.639408	0.535365	0.0103796	0.0261437	0.0968234	0.0103796	0.0261437	0.0968234
K9IVI1	0.947368	0.944174	0.932743	0.995239	0.987884	1.00408	0.994467	0.959121	0.928564	0.00816794	0.00814389	0.0343286	0.00816794	0.00814389	0.0343286
A0A5G2QPK4	0.976759	0.984893	0.971	0.93631	0.940259	0.942972	0.980379	0.976476	0.951344	0.00714061	0.00356439	0.0162553	0.00714061	0.00356439	0.0162553
F1S089	1.18322	1.15194	1.13863	1.18173	1.1517	1.1554	1.108	1.12187	1.10962	0.019772	0.0140804	0.00681337	0.019772	0.0140804	0.00681337
F1SJ93	1.0703	1.0889	1.08695	1.05869	1.023	1.00416	0.888195	0.893962	0.91424	0.00944901	0.0269263	0.0152204	0.00944901	0.0269263	0.0152204
A0A287AAF5	0.968556	1.03132	1.02282	1.09637	1.09763	1.06808	0.880797	0.851769	0.842646	0.0337957	0.0153642	0.0232082	0.0337957	0.0153642	0.0232082
Q2XQV4	0.930328	0.954645	0.856062	0.95451	1.00268	0.933834	0.781879	0.82734	0.806673	0.0562095	0.0366559	0.028265	0.0562095	0.0366559	0.028265
K7GR72	0.77263	0.795669	0.786429	1.09197	1.05429	1.06334	0.783268	0.773712	0.761538	0.0147712	0.0183823	0.0140927	0.0147712	0.0183823	0.0140927
A0A287B6E3	1.10958	1.15705	1.15117	1.07573	1.06748	1.07184	0.860207	0.847725	0.859246	0.0227116	0.00385212	0.00811687	0.0227116	0.00385212	0.00811687
I3LJ48	1.03612	1.04294	1.04916	0.913752	0.959639	0.927683	0.868294	0.920309	0.913482	0.00625441	0.0251968	0.0313834	0.00625441	0.0251968	0.0313834
A0A5G2QZY1	1.03846	1.02721	1.03804	0.979857	0.962419	0.960736	0.945564	0.9054	0.944785	0.00615991	0.0109407	0.0246452	0.00615991	0.0109407	0.0246452
P32195	0.85592	0.773283	0.819013	1.10363	1.11716	1.11106	0.810103	0.765468	0.743601	0.050727	0.00609834	0.0438445	0.050727	0.00609834	0.0438445
A0A287AZ37	0.834878	0.871959	0.920653	0.991575	1.08602	1.15835	0.85285	0.973228	0.950108	0.0491173	0.077534	0.0690306	0.0491173	0.077534	0.0690306
A0A287BQT2	1.16438	1.13346	1.11918	0.928338	0.901344	0.96866	0.772679	0.777991	0.802887	0.0202854	0.0363186	0.0205567	0.0202854	0.0363186	0.0205567
A0A287BDC2	0.994866	1.01936	1.03122	1.20278	1.14839	1.15417	0.83522	0.81507	0.87477	0.0182608	0.0255665	0.0360837	0.0182608	0.0255665	0.0360837
A0A5G2R9D6	1.03497	1.02847	0.943689	1.18549	1.18498	1.22746	0.934372	0.945347	0.941158	0.0508076	0.0203285	0.00589019	0.0508076	0.0203285	0.00589019
A0A5G2QXV8	1.07928	1.04115		0.947668	1.03734		0.933044	0.874417		0.025426	0.0638838	0.0458722	0.025426	0.0638838	0.0458722
A0A5G2QQ66	1.17743	1.21347		0.947839	0.920723		0.830999	0.791101		0.0213186	0.0205226	0.034785	0.0213186	0.0205226	0.034785
A0A287BPL8	1.01477	1.00545	1.07137	1.00703	1.0588	1.04183	0.822121	0.806444	0.79446	0.034616	0.0254759	0.0171743	0.034616	0.0254759	0.0171743
F1SNA8	1.00487	0.963749	0.952154	0.986957	0.996088	0.98008	0.913849	0.891767	0.893622	0.0284509	0.0081305	0.0136133	0.0284509	0.0081305	0.0136133
F1SGJ3	0.923316	0.924962	0.880308	1.01027	1.05466	1.07477	0.965568	0.922778	0.976604	0.0278376	0.0315377	0.0297712	0.0278376	0.0315377	0.0297712
A0A5K1U589	0.968381	0.959124	0.97072	1.63134	1.45158	1.55072	0.865532	0.859367	0.840122	0.00634747	0.0582945	0.015502	0.00634747	0.0582945	0.015502
P03974	0.995029	1.00328	1.02729	0.959547	0.938041	0.957026	0.998115	1.00992	0.967258	0.0166149	0.0123553	0.0222134	0.0166149	0.0123553	0.0222134
D0G0C9	1.03	0.997964	0.983019	1.03197	1.07604	1.09514	0.925332	0.950479	0.924652	0.0239182	0.0303434	0.0157677	0.0239182	0.0303434	0.0157677
Q9MZ16	1.06791	1.07301	1.07852	1.0379	1.0588	1.03978	0.887623	0.87538	0.869688	0.00494443	0.0110615	0.0104437	0.00494443	0.0110615	0.0104437
F1S912	1.13725	1.15	1.13964	1.12827	1.11303	1.17702	0.850082	0.843351	0.820204	0.00593237	0.0293325	0.0187051	0.00593237	0.0293325	0.0187051
A0A287A6D5	1.05149	1.03808	1.08177	1.11607	1.14179	1.11591	0.875835	0.830167	0.841145	0.0211731	0.0132446	0.0280763	0.0211731	0.0132446	0.0280763
A0A287BSR0	0.976093	0.946207	0.974279	1.21676	1.21765	1.17716	0.798709	0.815238	0.824639	0.0173538	0.0192079	0.0161498	0.0173538	0.0192079	0.0161498
F1RK45	1.03087	1.04332	1.01224	1.09691	1.12141	1.11166	0.936223	0.92312	0.957259	0.0152048	0.0111103	0.0183436	0.0152048	0.0111103	0.0183436
A0A287BL93	0.94296	0.940209	0.905899	1.24919	1.29093	1.28531	0.901952	0.915881	0.929741	0.0222103	0.0177637	0.0151714	0.0222103	0.0177637	0.0151714
A0A287AI37	0.919515	0.916613	0.920919	1.07403	1.13574	1.08476	0.868011	0.854005	0.908392	0.00238914	0.0300255	0.0322077	0.00238914	0.0300255	0.0322077
I3L8Q5	0.982734	0.996309	0.994199	1.17038	1.16343	1.16031	0.90598	0.884549	0.941992	0.00737064	0.00442502	0.0318695	0.00737064	0.00442502	0.0318695
A0A287A1C8	1.0348	1.02407	0.942838	1.24291	1.2237	1.20218	0.9747	1.02619	0.912811	0.0502541	0.0166634	0.0584515	0.0502541	0.0166634	0.0584515
F1RUR0	0.901144	0.903369	0.892587	1.0011	1.06599	1.03278	0.791529	0.774268	0.811877	0.00633168	0.0314011	0.0237528	0.00633168	0.0314011	0.0237528
A0A2C9F3F0	1.16005	1.15481	1.16636	1.07166	1.06075	0.936308	0.789985	0.829791	0.825307	0.00498347	0.0735108	0.0267515	0.00498347	0.0735108	0.0267515
A0A286ZZ98	1.10467	1.06003	1.06831	0.956808	0.939969	0.966673	0.781193	0.853602	0.793592	0.0220323	0.0141467	0.0478409	0.0220323	0.0141467	0.0478409
A0A286ZRB6	1.21161	1.22285	1.15788	1.00623	0.962977	0.990122	0.688557	0.69716	0.862033	0.0289971	0.0221609	0.130487	0.0289971	0.0221609	0.130487
F2Z5B4	0.982686	0.878793	0.878114	1.22836	1.17874	1.2331	0.818437	0.89879	1.06228	0.0658999	0.0248127	0.134117	0.0658999	0.0248127	0.134117
A0A288CFT0	0.9339	0.914143	0.913606	1.05639	1.00792	1.05923	0.942507	0.933449	0.946243	0.0125629	0.0277012	0.00699334	0.0125629	0.0277012	0.00699334
F1SJ26	1.58903	1.58254	1.47475	1.35123	1.40732	1.30627	0.703607	0.695966	0.781528	0.0414433	0.037366	0.0651242	0.0414433	0.037366	0.0651242
P49924	1.13232	1.11262	1.06465	0.776536	0.731889	0.830691	0.778385	0.742168	0.775652	0.0315474	0.0634559	0.0263487	0.0315474	0.0634559	0.0263487
A0A287BHL0	0.973996	0.956317	0.95733	1.36173	1.32348	1.36502	0.927862	0.898701	0.908718	0.0103136	0.0171043	0.0162506	0.0103136	0.0171043	0.0162506
F1SPG4	0.911466	0.900622	0.965616	1.19555	1.16237	1.0419	0.89846	0.958846	0.890813	0.0376053	0.0713414	0.040684	0.0376053	0.0713414	0.040684
I3LJ79	0.927795	0.905843	0.930121	1.00303	1.04602	1.00438	1.00766	1.00419	0.999791	0.0145414	0.0240148	0.00392772	0.0145414	0.0240148	0.00392772
A0A286ZRU9	1.00479	0.999587	0.997367	1.01929	0.995617	1.0316	0.857373	0.857674	0.786717	0.00380719	0.0180077	0.0490218	0.00380719	0.0180077	0.0490218
A0A287AUH7	1.02425	1.02507	0.983935	1.06905	1.08274	1.07249	0.84628	0.809444	0.857213	0.023259	0.00662613	0.0298784	0.023259	0.00662613	0.0298784
A0A5G2Q8I9	1.07465	1.09022	1.08453	1.03492	1.00474	0.99895	0.974216	0.980698	0.998664	0.00726992	0.0190691	0.0128649	0.00726992	0.0190691	0.0128649
A0A5G2R693	1.00475	0.913306	0.912452	1.04751	1	1.11127	1.04466	0.991935	1.04848	0.0562199	0.0530243	0.0307293	0.0562199	0.0530243	0.0307293
F1SDC7	1.35626	1.29057	1.30664	1.02827	1.00246	1.01843	0.801797	0.831991	0.810345	0.0259853	0.0128182	0.0191032	0.0259853	0.0128182	0.0191032
A0A287BJI2	0.97161	0.974907	0.972833	1.0114	1.03747	1.02269	0.987155	0.984903	1.01198	0.00171309	0.0127732	0.0151071	0.00171309	0.0127732	0.0151071
Q8SPS7	1.12032	1.12109	1.09818	1.15219	1.21563	1.16164	0.78506	0.763653	0.821275	0.0116875	0.0290934	0.0368686	0.0116875	0.0290934	0.0368686
F1SRC5	0.869144	0.785435	0.876761	0.950329	0.888735	0.952363	0.841686	0.77742	0.827636	0.0600529	0.0388649	0.0414259	0.0600529	0.0388649	0.0414259
A0A287B462	1.08778	1.08308	1.08323	0.946711	0.951185	0.931546	0.743691	0.781962	0.778363	0.0024615	0.0109136	0.0275173	0.0024615	0.0109136	0.0275173
I3L9I3	0.896754	0.975286	0.908717	0.798633	0.965972	0.936559	1.19112	1.23358	1.1634	0.0456482	0.0992248	0.0295572	0.0456482	0.0992248	0.0295572
A0A287B9M9	0.871076	0.97018	0.96669	1.21464	1.17603	1.20317	0.922043	0.910265	0.933418	0.0600838	0.0165503	0.0125575	0.0600838	0.0165503	0.0125575
F1SBU7	1.00739	1.01089	1.02164	1.14142	1.13578	1.16933	0.901998	0.931748	0.8465	0.00732697	0.0156378	0.048429	0.00732697	0.0156378	0.048429
F1RX35	0.819509	0.85849	0.836187	0.932558	0.961724	0.9398	1.24765	1.21755	1.23029	0.0233371	0.0160757	0.0122669	0.0233371	0.0160757	0.0122669
F1S762	0.913066	0.912387	0.868082	0.948112	0.984162	0.927227	1.08898	1.04989	1.0782	0.0287102	0.0302171	0.0188235	0.0287102	0.0302171	0.0188235
A0A287BEA5	0.976334	0.935333	0.908491	1.09421	1.14261	1.14507	0.959009	0.950234	0.96394	0.0363454	0.0254447	0.00724898	0.0363454	0.0254447	0.00724898
F1RMF7	0.922766	0.886277	0.889502	1.1303	1.16175	1.20257	1.00641	1.06739	1.0315	0.0224566	0.031108	0.0296098	0.0224566	0.031108	0.0296098
A0A5G2QLB9	1.06904	1.06977	1.064	0.969765	0.962984	0.961214	0.788357	0.772433	0.81105	0.00294297	0.00467909	0.0245464	0.00294297	0.00467909	0.0245464
A0A287B6K7	0.982538	0.905719	0.982489	0.981964	1.05024	1.00443	0.92513	0.953598	0.929791	0.0463338	0.0343785	0.0163106	0.0463338	0.0343785	0.0163106
A0A287AW32	0.870629	0.875988	0.912859	1.40216	1.38835	1.37049	0.905172	0.883826	0.939326	0.0259349	0.0114484	0.0307827	0.0259349	0.0114484	0.0307827
F1SNJ5	1.25305	1.19282	1.32164	1.34769	1.4231	1.42948	0.692839	0.709086	0.62926	0.0513274	0.0324928	0.0623085	0.0513274	0.0324928	0.0623085
A0A5G2QFH7	1.11526	1.1161	1.05713	1.04028	1.04781	1.04287	0.892165	0.914775	0.850103	0.0308419	0.00366714	0.0370561	0.0308419	0.00366714	0.0370561
A0A5G2R8R0	0.975912	0.960843	0.935841	1.01077	0.985601	1.00792	0.816048	0.846005	0.81516	0.0211371	0.0137601	0.0212632	0.0211371	0.0137601	0.0212632
A0A480UJL5	0.879922	0.907228	0.919791	1.18128	1.18725	1.12209	0.851396	0.968697	0.953717	0.0225904	0.030955	0.0690462	0.0225904	0.030955	0.0690462
A0A286ZJT5	0.851378	0.869512	0.861138	1.15162	1.18234	1.21027	0.889243	0.924114	0.89639	0.0105445	0.0248327	0.0203928	0.0105445	0.0248327	0.0203928
A0A287BJS7	1.24095	1.14472	1.15194	0.85992	0.871576	0.873273	0.785259	0.798248	0.788449	0.0454519	0.00837234	0.00856121	0.0454519	0.00837234	0.00856121
A0A287AHA6	0.994909	0.973371	0.958364	1.27062	1.06237	1.18872	0.949705	0.957253	0.942874	0.0188303	0.0893704	0.00757138	0.0188303	0.0893704	0.00757138
A0A5G2QFC2	0.997487	1.01032	1.06088	1.03447	1.04348	1.04596	0.966625	0.988841	1.00995	0.0327666	0.00580416	0.0219161	0.0327666	0.00580416	0.0219161
A0A287AZE3	1.00341	1.01153	1.01643	1.05917	1.03577	1.00447	1.01991	1.02269	1.03169	0.00650693	0.0265674	0.00600883	0.00650693	0.0265674	0.00600883
F1SK65	1.01358	0.9375	0.920506	0.992784	1.12089	1.13705	0.910866	0.945712	0.993617	0.0517821	0.0729467	0.0437308	0.0517821	0.0729467	0.0437308
F1SGD2	0.943306	0.923499		1.15123	1.121		0.891515	0.864523		0.0150051	0.0188124	0.0217376	0.0150051	0.0188124	0.0217376
F1S9N9	1.09093			1.04982			0.983696			#DIV/0!	#DIV/0!	#DIV/0!
A0A5G2QSM2	0.757341	0.75046		1.22185	1.15832		0.608666	0.591001		0.00645379	0.0377474	0.0208243	0.00645379	0.0377474	0.0208243
A0A288CFY3	0.950469	1.02162	0.89024	1.07575	1.1086	1.06872	1.00712	1.06732	1.06056	0.0689298	0.0196319	0.0315591	0.0689298	0.0196319	0.0315591
F1S3Y7	0.977085	0.984004	0.969842	1.10919	1.07666	1.13252	0.863995	0.90063	0.874802	0.00724831	0.0253655	0.0213956	0.00724831	0.0253655	0.0213956
A0A286ZID9	1.17691	1.00573	1.09741	0.849448	0.858869	0.776861	0.582686	0.80031	0.655891	0.0783495	0.054172	0.162937	0.0783495	0.054172	0.162937
A0A5G2R8A9	0.89984		0.931297	0.951665		0.966917	0.770632		0.791084	0.0242944	0.011242	0.0185202	0.0242944	0.011242	0.0185202
A0A287AXU5	1.50171	1.51986	1.57175	0.850286	0.856912	0.815409	0.964114	0.954096	0.968218	0.0237392	0.0265159	0.00755024	0.0237392	0.0265159	0.00755024
A0A5G2REY8	1.03256	1.02597	1.06136	1.12653	1.02183	1.1194	0.889754	0.962537	0.880597	0.0180969	0.0537031	0.0492873	0.0180969	0.0537031	0.0492873
A0A480ZBJ4	1.09956	1.06564	1.13013	1.14264	1.1669	1.0871	0.800875	0.799581	0.795678	0.029366	0.0361309	0.00338715	0.029366	0.0361309	0.00338715
A0A480NRZ3	0.941582	0.950906	0.96014	0.98567	0.973461	0.995738	0.933167	0.909405	0.960391	0.00975871	0.0113263	0.0273059	0.00975871	0.0113263	0.0273059
K7GM40	0.855235	0.857237	0.861437	1.07529	1.05324	1.08678	1.04335	1.03699	1.0508	0.00368933	0.0159019	0.00662016	0.00368933	0.0159019	0.00662016
K7GL83	0.978539	0.925948	0.783264	1.03251	1.07448	1.05941	1.0415	0.851557	1.03933	0.112781	0.0201434	0.111557	0.112781	0.0201434	0.111557
A0A5S8LD81	1.10182	1.16578	1.14204	1.04181	1.04615	1.10617	1.14566	1.13003	1.03228	0.0284468	0.0337851	0.0557275	0.0284468	0.0337851	0.0557275
A0A5G2R3N5	1.04102	1.04533	1.09669	1.10481	1.08175	1.10271	0.905902	0.885523	0.927108	0.0291887	0.0116328	0.022947	0.0291887	0.0116328	0.022947
A0A287A4X5	1.11033	1.19312	1.15331	1.1107	1.09341	1.11141	0.809479	0.80394	0.833246	0.0359351	0.00922414	0.0190903	0.0359351	0.00922414	0.0190903
A0A287AV10	1.04001	1.02727	1.09581	1.21039	1.21234	1.12948	0.874649	0.838981	0.856443	0.0345733	0.0399359	0.0208189	0.0345733	0.0399359	0.0208189
A0A5G2QNB5	1.11053	1.07867	1.11601	0.779915	0.784739	0.834307	0.8786	0.876214	0.932576	0.0183039	0.0376506	0.035582	0.0183039	0.0376506	0.035582
P33198	1.00919	1.02967	1.0395	0.801775	0.830604	0.792307	0.799219	0.743511	0.802516	0.0150678	0.0246808	0.0424126	0.0150678	0.0246808	0.0424126
A0A287ACK8	0.922499	0.906959	0.917838	1.27505	1.25236	1.20463	0.879094	0.91573	0.899537	0.00870852	0.0288929	0.0204416	0.00870852	0.0288929	0.0204416
A0A287A1Y1	1.02504	1.06133	1.07523	1.18157	1.14225	1.17836	0.777614	0.774276	0.745562	0.0245919	0.0187036	0.0230092	0.0245919	0.0187036	0.0230092
A0A287BG49	1.01614	1.07536	1.04785	0.99076	0.992653	1.00642	0.866633	0.838161	0.879732	0.0283201	0.00857419	0.0246703	0.0283201	0.00857419	0.0246703
A0A5G2R7M9	0.990797	0.984212	1.07946	1.02907	0.980569	1.0186	0.88287	0.802568	0.831747	0.0522414	0.0252849	0.0484442	0.0522414	0.0252849	0.0484442
A0A5G2R8E9	0.920726	0.902914	0.924367	1.1428	1.12089	1.14447	0.930376	0.923199	0.963702	0.0125333	0.0115843	0.0230143	0.0125333	0.0115843	0.0230143
F1S288	0.966948	0.954007	0.951196	1.17966	1.20914	1.22263	0.950228	0.982991	0.954048	0.00877507	0.0182551	0.0186143	0.00877507	0.0182551	0.0186143
A0A5G2QG93	1.06951	1.03592	1.07794	1.07558	1.07423	1.08727	0.819175	0.841031	0.856893	0.0209457	0.0066491	0.0225711	0.0209457	0.0066491	0.0225711
A0A5G2QD86	1.02769	1.04756	1.06928	0.905922	0.997022	0.860274	0.682631	0.85459	0.654403	0.0198429	0.0755875	0.148318	0.0198429	0.0755875	0.148318
A0A287A2R9	0.993405	1.00091	1.02994	1.12291	1.07899	1.12938	0.901413	0.911126	0.941243	0.0191425	0.0246926	0.0226246	0.0191425	0.0246926	0.0226246
A0A287BJW1	1.18685	1.19004	1.23488	1.13357	1.13933	1.23537	0.945552	0.923144	0.970126	0.0223085	0.0488955	0.0248335	0.0223085	0.0488955	0.0248335
A0A287AR16	0.868957	0.852861	0.866763	1.1531	1.17875	1.20161	0.880407	0.917736	0.90939	0.0101159	0.0206048	0.0217087	0.0101159	0.0206048	0.0217087
A0A286ZVG7	1.00858	0.96633	1.00915	1.05471	1.07933	1.0731	0.754317	0.778862	0.64435	0.0246916	0.0119726	0.0986907	0.0246916	0.0119726	0.0986907
F1SIB1	0.878732	0.921803	0.883165	1.13194	1.18675	1.0333	0.901751	0.982521	0.944986	0.0264836	0.0695954	0.0428573	0.0264836	0.0695954	0.0428573
P79274	1.03026	1.04315	1.07131	1.15175	1.15775	1.12941	0.900219	0.880704	0.934196	0.0200263	0.0130295	0.0299101	0.0200263	0.0130295	0.0299101
Q863I2	0.876706	0.978642	0.970909	1.20417	1.10966	1.07455	1.06425	0.890719	0.996364	0.0602414	0.0593559	0.0888902	0.0602414	0.0593559	0.0888902
A0A286ZM82	0.951498	0.99574	0.983584	1.10046	1.06887	1.08529	0.842972	0.861555	0.893792	0.0233967	0.0145646	0.0296892	0.0233967	0.0145646	0.0296892
A0A5G2QX61	1.22599	1.13985	1.177	0.889287	0.895145	0.914324	0.755034	0.770425	0.781977	0.0365859	0.0145578	0.0175738	0.0365859	0.0145578	0.0175738
A0A5G2RFX9	0.939166	0.994908	0.936658	1.08058	1.09166	1.03927	0.943608	0.944621	1.0364	0.0344132	0.025794	0.0546566	0.0344132	0.025794	0.0546566
A0A287AHI7	0.682122	0.701351	0.656316	0.926664	0.898441	0.866673	0.815546	0.793659	0.869678	0.0332354	0.0334496	0.0473596	0.0332354	0.0334496	0.0473596
F1RV26	0.838806	0.77715	0.827525	1.16419	1.15276	1.16494	1.0075	0.99608	1.02134	0.040306	0.00588372	0.0125445	0.040306	0.00588372	0.0125445
A0A286ZVQ0	1.03508	1.01845	1.01791	1.03319	0.97465	0.97891	0.874406	0.922328	0.90512	0.00953088	0.0327841	0.0269553	0.00953088	0.0327841	0.0269553
A0A5G2R723	1.03906	1.10987	1.07784	1.04993	1.08927	1.0804	0.845492	0.975966	0.844638	0.0329684	0.0192257	0.085042	0.0329684	0.0192257	0.085042
Q29214	1.08684	1.04311	1.075	1.09778	1.03474	1.10557	0.907607	0.898824	0.844195	0.0211684	0.0359816	0.0388861	0.0211684	0.0359816	0.0388861
F1SF47	1.16042	1.12343	1.14226	1.06542	1.05495	1.06115	0.980675	0.966467	0.975458	0.0161969	0.00496742	0.00737764	0.0161969	0.00496742	0.00737764
I3LIL5	1.08943	1.03964	0.987803	0.920024	0.902316	0.916417	0.820892	0.868207	0.868228	0.0489093	0.0102505	0.0320533	0.0489093	0.0102505	0.0320533
A0A287AWQ7	0.970368	0.950066	0.986994	1.19879	1.16528	1.21368	1.03913	1.00858	0.998142	0.0190829	0.0207868	0.0209767	0.0190829	0.0207868	0.0209767
I3LPT1	0.835794	0.887205	0.937983	1.00456	1.026	0.969816	0.907295	0.854424	0.887916	0.0576046	0.0283483	0.0302847	0.0576046	0.0283483	0.0302847
Q29387	0.86935	0.827494	0.850602	1.23227	1.24749	1.22491	0.924844	0.985995	0.996447	0.02469	0.00932911	0.039911	0.02469	0.00932911	0.039911
I3LJC4	0.946459	0.91054	0.924819	1.12417	1.10574	1.0722	0.895649	0.9095	0.89012	0.0195034	0.0239378	0.0111123	0.0195034	0.0239378	0.0111123
F1RFI1	1.12707	1.13927	1.1216	1.10422	1.12184	1.09853	0.959897	0.939576	0.919868	0.00801339	0.0109687	0.0212979	0.00801339	0.0109687	0.0212979
A0A5G2R0I8	1.0461	1.06621	1.03518	1.32565	1.31314	1.29835	0.859334	0.862219	0.84834	0.0149997	0.0104127	0.00854921	0.0149997	0.0104127	0.00854921
A0A287BL83	0.822435	0.934471	0.858949	1.62721	1.42459	1.5068	0.79701	0.795986	0.832514	0.0655291	0.0670683	0.0257266	0.0655291	0.0670683	0.0257266
P63246	1.09362	1.03685	1.0742	1.12029	1.13341	1.11407	0.902767	0.919033	0.903265	0.027012	0.00879458	0.0101841	0.027012	0.00879458	0.0101841
A0A286ZP70	1.08256	1.08812	0.948205	1.03426	1.0123	1.08493	1.10562	1.1103	1.09675	0.0762021	0.0356838	0.00622867	0.0762021	0.0356838	0.00622867
P00503	1.37637	1.41415	1.38775	1.04394	1.04593	1.00382	1.15313	1.16532	1.15861	0.013913	0.0230392	0.00526937	0.013913	0.0230392	0.00526937
A0A287B5T6	1.06633	1.05277	1.0971	1.02435	1.01502	1.04319	0.810391	0.796225	0.704603	0.0211885	0.0139683	0.0745399	0.0211885	0.0139683	0.0745399
A0A5G2QDD7	1.43478	1.55736	1.49014	1.32896	1.30802	1.31713	0.625295	0.616041	0.658934	0.0410849	0.0079671	0.0356356	0.0410849	0.0079671	0.0356356
A0A5G2RLS3	1.1335	1.08908	1.24734	1.19892	1.19512	1.13943	0.883678	0.878649	0.921292	0.0705739	0.028277	0.0260516	0.0705739	0.028277	0.0260516
F1RU12	1.16917	1.1276	1.0768	0.87002	0.911573	0.845316	0.811234	0.84273	0.858022	0.0411411	0.0382388	0.0284916	0.0411411	0.0382388	0.0284916
P19133	1.30124	1.24627	1.42633	0.946113	0.926857	0.879335	0.691696	0.690706	0.734348	0.0696625	0.0374651	0.0353122	0.0696625	0.0374651	0.0353122
A0A5G2Q8C3	0.673361	0.653304	0.685708	0.957158	0.980019	0.980797	0.701455	0.693776	0.785798	0.024381	0.0138069	0.0702287	0.024381	0.0138069	0.0702287
A0A287B037	0.902793	0.966515	0.986454	1.16389	1.1463	1.10015	1.05607	0.998905	1.04209	0.0459054	0.02896	0.0288672	0.0459054	0.02896	0.0288672
P00889	0.959281	0.982974	0.990332	1.03226	1.0291	0.979129	0.955403	0.904795	0.927098	0.0165991	0.0294071	0.0272986	0.0165991	0.0294071	0.0272986
A0A287A6P1	1.02149	1.0327	1.05254	0.864569	0.871081	0.836072	0.817117	0.830146	0.824381	0.0151831	0.0217201	0.00792465	0.0151831	0.0217201	0.00792465
A0A5G2RGK0	0.962635	0.975867	1.09683	1.27239	1.29412	1.14894	0.990017	0.912519	1.02518	0.0730933	0.0632271	0.0590661	0.0730933	0.0632271	0.0590661
I3LQ79	0.890217	0.912361	0.894119	1.23288	1.16045	1.23015	1.06332	1.07436	1.09029	0.0131495	0.0339909	0.0126033	0.0131495	0.0339909	0.0126033
A0A287B0K6	1.13762	1.1552	1.06834	1.36925	1.38087	1.39448	0.810161	0.829279	0.85127	0.0409912	0.00914266	0.0247775	0.0409912	0.00914266	0.0247775
A0A287B636	1.07466	1.09198	1.04004	1.03185	1.01643	1.05329	0.935875	0.935611	0.904902	0.0247425	0.0179077	0.0192406	0.0247425	0.0179077	0.0192406
F1SM20	1.01698	1.07808	1.08884	1.15478	1.1536	1.13684	0.935468	0.96838	0.941474	0.0365176	0.0087373	0.01848	0.0365176	0.0087373	0.01848
I3L995	1.01032	0.987691	1.04709	1.12678	1.07751	1.14578	0.980482	0.980705	0.989905	0.0295335	0.0315541	0.00546592	0.0295335	0.0315541	0.00546592
F1RZQ3	1.10874	1.06693	1.07491	1.01772	1.07587	1.04086	0.86744	0.84245	0.825199	0.0204843	0.0280215	0.0251337	0.0204843	0.0280215	0.0251337
F1SP18	1.04022	0.977412	1.02887	1.15601	1.13154	1.16002	1.01496	0.983258	0.987913	0.0329592	0.0134128	0.017198	0.0329592	0.0134128	0.017198
A0A287AQK7	0.967992	0.994921	0.995596	1.30459	1.25853	1.31524	0.909912	0.902966	0.96214	0.015967	0.023318	0.034968	0.015967	0.023318	0.034968
F1SB09	0.965559	1.00142	0.913203	1.06797	1.01991	1.03911	0.707711	0.823613	0.970432	0.0462113	0.0232055	0.157885	0.0462113	0.0232055	0.157885
F1RG16	1.01948	0.968228	0.961444	1.38358	1.36823	1.41619	0.932093	0.90998	0.901559	0.0322756	0.017629	0.017244	0.0322756	0.017629	0.017244
A0A5G2QWT4	0.853493	0.879267	0.853677	1.06709	1.11621	1.10468	0.979903	0.959302	0.972483	0.017199	0.0234375	0.0107504	0.017199	0.0234375	0.0107504
F1SN71	1.14981	1.09232	1.13494	1.08835	1.13231	1.09803	0.764935	0.766415	0.792185	0.0265067	0.0208823	0.0197848	0.0265067	0.0208823	0.0197848
A0A5G2QTZ1	1.05397	0.873383	1.01593	1.22092	1.04662	1.02934	0.901106	1.12421	0.940486	0.0970346	0.0964314	0.120454	0.0970346	0.0964314	0.120454
A0A5G2R4T8	0.879865	0.781033	0.853541	0.933858	0.870734	0.944673	0.762205	0.738448	0.814935	0.0610668	0.0435767	0.0507182	0.0610668	0.0435767	0.0507182
A0A287BEP2	0.841754	0.84385	0.89614	1.06054	1.06357	1.07239	0.798747	0.75858	0.811967	0.0358047	0.00577789	0.0352054	0.0358047	0.00577789	0.0352054
A0A287AVT7	1.10563	1.07815	1.12518	1.19102	1.1375	1.12581	1.05509	1.14462	1.02898	0.0214199	0.0301983	0.0563563	0.0214199	0.0301983	0.0563563
A0A287ATI9	0.992448			1.13566			0.93986			#DIV/0!	#DIV/0!	#DIV/0!
A0A5G2QIK1	0.920359	0.958473	0.918369	0.972306	0.954545	1.05072	0.933127	0.939778	0.877631	0.02424	0.0515631	0.0372182	0.02424	0.0515631	0.0372182
A0A287A6F5	1.08094	1.03868	1.09838	1.01935	0.974465	1.00007	1.05044	1.11979	1.07071	0.0286198	0.0225649	0.033008	0.0286198	0.0225649	0.033008
A0A287A3L8	0.883049			1.37702			0.800777			#DIV/0!	#DIV/0!	#DIV/0!
A0A5G2QZP0	1.09211	0.991846	1.04704	1.49313	1.76575	1.63429	0.837209	0.876205	0.7739	0.0481152	0.0835888	0.062274	0.0481152	0.0835888	0.062274
GST	0.626198	0.563399	0.51159	0.593138	0.646965	0.564174	0.573413	0.547524	0.485543	0.101209	0.0698558	0.0843208	0.101209	0.0698558	0.0843208
A0A5G2QD67	0.944139	0.922796	0.924812	0.924376	0.922132	1.03759	0.849849	0.833472	0.807519	0.0126629	0.0686771	0.025708	0.0126629	0.0686771	0.025708
A0A5G2R7Z4	0.975327	0.9352	0.997828	1.10415	1.11543	1.05631	0.888754	0.850797	0.843897	0.0327248	0.0287428	0.0280489	0.0327248	0.0287428	0.0280489
A0A287BK35	0.715604	0.782754	0.746746	0.845992	0.799484	0.912846	0.809361	0.731937	0.834337	0.0449035	0.0668225	0.0674242	0.0449035	0.0668225	0.0674242
A0A5S6H1Z0	0.945546	0.920459	0.938343	0.915506	0.931857	0.848731	0.881461	0.868192	0.870313	0.0138182	0.0490022	0.00816187	0.0138182	0.0490022	0.00816187
P08059	0.942862	0.928728	0.926222	0.980187	1.05627	0.989293	0.951958	0.911535	0.875998	0.00961998	0.041193	0.0416204	0.00961998	0.041193	0.0416204
A0A5G2RAW3	1.29992	1.22395	1.27581	0.888983	0.84619	0.86426	0.755382	0.745453	0.735018	0.0306478	0.0247929	0.0136633	0.0306478	0.0247929	0.0136633
A0A287AK65	1.16205	1.26834	1.1664	1.14834	1.12805	1.1866	1.16227	1.13807	1.10689	0.0501715	0.0257581	0.0244481	0.0501715	0.0257581	0.0244481
A0A286ZRQ5	1.12276	1.14151	1.13551	1.10043	1.09963	1.13899	0.797482	0.773929	0.746815	0.00844807	0.0202097	0.0328111	0.00844807	0.0202097	0.0328111
A0A286ZNN4	1.01407	1.02486	1.05196	0.987666	1.0008	1.03743	1.13088	1.07378	1.04078	0.0189458	0.025569	0.0421338	0.0189458	0.025569	0.0421338
F1RWJ5	1.08977	1.04734	1.15552	1.24158	1.19263	1.18274	0.774537	0.800687	0.749611	0.0496622	0.0261336	0.0329574	0.0496622	0.0261336	0.0329574
A0A287A1M4	0.759756	0.761987	0.8076	0.707283	0.634127	0.613757	1.22231	1.31197	1.27369	0.0347759	0.0754665	0.035443	0.0347759	0.0754665	0.035443
Q56VQ1	1.0617	1.04697	1.0867	1.04603	1.02054	1.05596	0.706143	0.698573	0.688854	0.018859	0.0175528	0.0124194	0.018859	0.0175528	0.0124194
Q767L6	1.01273	0.938724		1.10622	1.06644		0.963779	0.97058		0.0536296	0.0258914	0.00497214	0.0536296	0.0258914	0.00497214
A0A480YV73	1.05894	1.0727	1.056	0.955484	0.980002	0.97763	0.908232	0.936744	0.913119	0.00839012	0.0139263	0.016585	0.00839012	0.0139263	0.016585
F1SA66	1.03653	0.970693		1.16859	1.19109		0.845868	0.943366		0.0463866	0.0134857	0.0770626	0.0463866	0.0134857	0.0770626
A0A286ZYJ8	1.05465	1.07141	1.04612	1.23709	1.29409	1.2608	0.892333	0.940206	0.94739	0.0121642	0.0226536	0.0322992	0.0121642	0.0226536	0.0322992
A0A5G2QNV7	0.970461	0.959983	0.931034	1.08745	1.00253	1.14292	0.998019	1.01685	1.00665	0.0214103	0.0656151	0.00935893	0.0214103	0.0656151	0.00935893
P29700	0.858887	0.839356	0.819822	1.1364	1.17746	1.09261	0.903854	0.90966	0.98292	0.0232706	0.0373668	0.0472765	0.0232706	0.0373668	0.0472765
I3LDY2	1.20438	1.28012	1.28178	1.0183	1.04079	0.985321	0.915058	0.923194	0.883093	0.0352204	0.027494	0.0233682	0.0352204	0.027494	0.0233682
A0A5G2QS67	0.987183	0.989752	0.983361	1.40371	1.33268	1.33632	1.04164	1.03631	1.09534	0.00325869	0.0294632	0.0308697	0.00325869	0.0294632	0.0308697
F1SGJ4	0.947766	0.959097	0.977394	1.04122	1.04528	1.03593	0.839207	0.776881	0.778624	0.0155497	0.00450283	0.0444622	0.0155497	0.00450283	0.0444622
F1S8A5	1.10783	1.07153	1.11476	1.21678	1.17332	1.19416	0.904905	0.910644	0.865763	0.0211428	0.0181953	0.0273275	0.0211428	0.0181953	0.0273275
A0A287BG09	0.920624	0.943457	0.941136	1.35375	1.31794	1.41998	1.01144	0.971447	0.927174	0.013439	0.0379553	0.0434542	0.013439	0.0379553	0.0434542
F1ST01	1.11706	1.0585	1.14579	1.0548	1.04011	1.0366	0.895549	0.902122	0.886371	0.0401795	0.00924948	0.00884289	0.0401795	0.00924948	0.00884289
I3LK24	0.898261	0.905013	0.887583	1.06888	0.971644	1.00743	0.971977	1.04636	1.01485	0.00979856	0.0484082	0.0369281	0.00979856	0.0484082	0.0369281
A0A287BPW4	0.849226	0.830113	0.869328	1.21941	1.17002	1.21132	1.0406	1.02822	1.01627	0.023082	0.0220678	0.0118285	0.023082	0.0220678	0.0118285
A0A5G2QHL7	0.93723	0.921957	0.896013	1.05413	1.12441	1.10096	1.08971	1.16122	1.15412	0.0226889	0.0327331	0.034711	0.0226889	0.0327331	0.034711
A0A5G2RFF7	0.991928	1.04103	0.987745	1.07204	1.04766	0.985951	0.90894	0.938184	0.976984	0.0294253	0.0428619	0.0362595	0.0294253	0.0428619	0.0362595
A0A287ADR1	0.977056	0.957934	0.838572	0.634721	0.903368	0.944767	0.746802	0.725749	0.730546	0.0811721	0.203393	0.0150255	0.0811721	0.203393	0.0150255
A0A287AEA5	0.840701	0.920224	0.940149	0.985649	1.04402	1.09851	0.884402	0.830507	0.847584	0.0584391	0.0541301	0.032246	0.0584391	0.0541301	0.032246
F1SQ09	0.90839	0.875032	0.905072	1.13804	1.13838	1.13329	0.787917	0.841639	0.807542	0.0205058	0.00250311	0.0334629	0.0205058	0.00250311	0.0334629
P67872	1.02007	1.06351	1.00779	1.10082	1.04833	1.04252	0.876752	0.9208	0.906946	0.0284106	0.0301847	0.024984	0.0284106	0.0301847	0.024984
A0A286ZT82	0.758579	0.762421	0.773189	1.56199	1.53726	1.52655	0.870111	0.89533	0.884924	0.00990368	0.0117892	0.0143454	0.00990368	0.0117892	0.0143454
A5GFY8	0.969072	0.983737	0.990632	0.988228	1.02368	0.998361	0.751627	0.750567	0.749087	0.0112225	0.0181956	0.00170022	0.0112225	0.0181956	0.00170022
A0A5G2QWA2	1.10298	1.07087	1.06838	0.910848	0.822138	0.897995	1.0613	1.08011	1.05598	0.0178595	0.0546629	0.0118948	0.0178595	0.0546629	0.0118948
F1RMJ4	0.919733	0.896382	0.870101	1.05981	1.1027	1.07876	0.851105	0.807996	0.855916	0.027731	0.0198951	0.0314766	0.027731	0.0198951	0.0314766
A0A286ZQ99	0.894585	0.900033		1.17247	1.12091		1.01868	1.04089		0.00429315	0.0317982	0.0152535	0.00429315	0.0317982	0.0152535
Q9N1F5	0.948563	0.967816	0.944067	1.20821	1.18555	1.20099	0.703858	0.726071	0.722918	0.0132309	0.00965802	0.0167476	0.0132309	0.00965802	0.0167476
A0A5G2R836	0.865945	0.900339	0.902524	1.12955	1.12785	1.12222	0.911181	0.916838	0.948628	0.0230629	0.00340665	0.0218096	0.0230629	0.00340665	0.0218096
A0A287A1T6	0.764614	0.863167	0.75	1.02182	1.08144	1.00885	0.806703	0.868127	0.86615	0.0776606	0.0373168	0.0412124	0.0776606	0.0373168	0.0412124
F1S1X3	0.974215	0.945723	0.997637	1.0611	1.01281	1.05257	0.988789	0.960052	0.944477	0.0267329	0.0247303	0.0233083	0.0267329	0.0247303	0.0233083
A6M931	0.944662	0.988043	0.97681	1.09271	1.04171	1.07052	0.949618	1.01968	1.02508	0.023215	0.0239368	0.0421752	0.023215	0.0239368	0.0421752
A0A287BIL8	0.99831	1.00548	1.01477	1.02099	1.05955	0.985906	0.799235	0.837873	0.815046	0.00820082	0.0360388	0.0237645	0.00820082	0.0360388	0.0237645
F1RU52	1.08744	1.11832	1.10631	1.0327	1.06573	0.991694	0.861274	0.981595	0.86113	0.014101	0.0360085	0.0771183	0.014101	0.0360085	0.0771183
A0A287BF25	0.946405	0.959249	0.932749	1.05181	1.04954	1.018	1.00491	1.00082	0.998816	0.0140064	0.0181779	0.00310287	0.0140064	0.0181779	0.00310287
F1RHH8	0.924395	0.895148	0.925293	1.10045	1.0914	1.07129	0.964661	0.933309	0.960016	0.018745	0.0137235	0.0177608	0.018745	0.0137235	0.0177608
A0A5S6G3Y8	1.11106	1.19174	1.17839	1.11788	1.13075	1.13712	0.912129	0.897144	0.902653	0.0372671	0.00868278	0.00838484	0.0372671	0.00868278	0.00838484
A0A287B6M0	1.02935	0.921238	0.946213	1.0124	1.08439	1.09884	1.07577	0.990155	0.978635	0.0586202	0.0434668	0.0522926	0.0586202	0.0434668	0.0522926
A0A5G2QR43	0.940104	0.945684	0.996265	1.24041	1.25606	1.29718	0.940725	0.930488	0.905424	0.0322061	0.0231841	0.0196235	0.0322061	0.0231841	0.0196235
K7GND3	0.911658	0.911201	0.905639	1.20758	1.12794	1.10925	0.887565	0.9139	0.92574	0.00368422	0.0454761	0.0214954	0.00368422	0.0454761	0.0214954
F1RLB5	1.04314	0.967004	1.01617	1.03526	1.1107	1.06503	0.85255	0.856307	0.921617	0.0382661	0.0354989	0.0442924	0.0382661	0.0354989	0.0442924
A0A287B356	1.04795	1.0262	1.06282	1.30359	1.30047	1.31244	0.961105	0.942704	0.946391	0.0176141	0.00475613	0.0102471	0.0176141	0.00475613	0.0102471
F1RN76	0.976439	0.985996	1.02691	1.00734	1.04279	1.01423	0.877187	0.906896	0.890813	0.0269055	0.0184009	0.0166789	0.0269055	0.0184009	0.0166789
O79876	0.979417	1.0104	1.10145	1.0566	0.960499	1.02415	0.823328	0.879418	0.835749	0.0615603	0.0482263	0.0348161	0.0615603	0.0482263	0.0348161
A0A2C9F3H7	1.02155	1.03922	1.03658	0.995244	0.995097	0.998023	1.1357	1.15478	1.2175	0.00923125	0.00165475	0.0365973	0.00923125	0.00165475	0.0365973
A0A287A9L8	0.933337	0.945177	0.838655	1.15358	1.15475	1.17086	0.906498	0.904927	0.943614	0.0644607	0.00832458	0.0238434	0.0644607	0.00832458	0.0238434
A0A287AJH5	1.02638			1.26128			0.827234			#DIV/0!	#DIV/0!	#DIV/0!
A0A287BM29	0.553362	0.703928	0.602826	0.888957	0.909594	0.898475	1.67489	1.44249	1.5794	0.123774	0.011489	0.0746143	0.123774	0.011489	0.0746143
Q9GLP0	0.932785	0.898739	0.877077	1.1326	1.14887	1.10884	0.895235	0.923771	0.916911	0.0311036	0.0178136	0.0163329	0.0311036	0.0178136	0.0163329
A0A287AZX9	1.00767	1.00466	1.0567	1.11145	1.11132	1.10794	0.919479	0.905836	0.953782	0.0285556	0.0017939	0.0266674	0.0285556	0.0017939	0.0266674
A0A5G2QUN4	1.18232	1.18902	1.13957	1.04462	1.05292	1.0524	0.738267	0.707322	0.757835	0.0229212	0.00442941	0.034677	0.0229212	0.00442941	0.034677
A0A5G2QLR8	1.06953	1.09435	1.02693	0.98865	0.975219	1.00584	0.867525	0.904571	0.88119	0.0320622	0.0155037	0.0211824	0.0320622	0.0155037	0.0211824
A0A287B4T1	0.926499	0.872162	1.01592	1.09589	1.07407	1.10599	0.93206	0.991637	0.87572	0.0773686	0.0149395	0.0621195	0.0773686	0.0149395	0.0621195
F1SGP8	1.46464	1.43448	1.52005	1.04639	1.07698	1.01017	0.90284	0.87873	0.902325	0.0294633	0.0320201	0.0153961	0.0294633	0.0320201	0.0153961
F1RP04	1.31296	1.21578	1.12026	1.0887	1.11481	1.15362	1.09317	1.10114	1.00988	0.0792127	0.0291924	0.0473227	0.0792127	0.0291924	0.0473227
I3LC60	0.945472	0.924077	0.951745	0.928885	1.02009	0.974846	0.579409	0.540007	0.660678	0.0154257	0.0467932	0.103703	0.0154257	0.0467932	0.103703
A0A287BRV0	1.14481	1.08163	1.08398	1.05252	1.08071	1.13296	0.960244	0.935065	1.01759	0.0324553	0.0374867	0.0435618	0.0324553	0.0374867	0.0435618
A0A286ZVS0	0.891164	0.936549	0.916496	1.1416	1.09547	1.13505	1.00426	0.959873	0.974605	0.0248634	0.0222015	0.0230809	0.0248634	0.0222015	0.0230809
A0A5G2QMG1	1.0969	1.32903	1.10898	1.00544	0.960182	0.959132	0.866645	0.833435	0.869306	0.110898	0.0271162	0.0233363	0.110898	0.0271162	0.0233363
F2Z5D4	0.972899	0.971802	1.01533	1.12864	1.17076	1.08004	1.0242	0.990601	0.980182	0.0251551	0.0403003	0.0230426	0.0251551	0.0403003	0.0230426
F1S126	1.2106	1.23413	1.19398	1.82269	1.62638	1.71803	0.601099	0.631162	0.671469	0.0166328	0.0570288	0.055642	0.0166328	0.0570288	0.055642
F1SLB4	1.05266	1.06029	1.11737	1.01042	0.995248	0.970746	1.09571	1.10484	1.02426	0.0328446	0.0201795	0.0410483	0.0328446	0.0201795	0.0410483
A0A286ZQP1	1.05315	1.06679	0.974938	1.02724	1.07512	1.05444	0.7982	0.773728	0.788517	0.0480456	0.0228186	0.0156637	0.0480456	0.0228186	0.0156637
A0A286ZSD7	1.04415	1.02316	0.991439	1.06449	1.0682	1.08968	0.816904	0.844935	0.824869	0.0260293	0.0126651	0.0174256	0.0260293	0.0126651	0.0174256
F1SP56	0.983915			0.844698			0.792598			#DIV/0!	#DIV/0!	#DIV/0!
A0A287AAY5	0.968277	0.981424	0.983293	1.35287	1.50241	1.36654	0.907043	0.872859	0.932934	0.00837024	0.0587467	0.0333226	0.00837024	0.0587467	0.0333226
A0A287A2J1	0.849603	0.911099	0.885788	1.19351	1.12086	1.0202	0.849171	0.886672	0.949688	0.0350359	0.0783005	0.0567433	0.0350359	0.0783005	0.0567433
A0A5G2QVP9	1.13623	1.12513	1.14958	1.15031	1.08205	1.20226	0.850956	0.814359	0.745061	0.0107665	0.0526585	0.0669387	0.0107665	0.0526585	0.0669387
I3LIL4	0.961417	0.967239	0.944545	1.14702	1.03825	1.1387	0.956018	1.05816	0.952651	0.0123074	0.0546423	0.0606387	0.0123074	0.0546423	0.0606387
A0A287AD45	1.15589	1.21019	1.24968	1.0357	1.00767	0.998069	0.810476	0.77041	0.720077	0.0390685	0.0192866	0.0590573	0.0390685	0.0192866	0.0590573
A0A287AJS8	2.03235	1.96149	2.15796	1.15844	1.21038	1.1697	0.53996	0.503445	0.477393	0.0485203	0.0231622	0.0619987	0.0485203	0.0231622	0.0619987
A0A287B0G6	0.967952	0.978708	0.98466	1.175	1.20007	1.12201	0.8768	0.89207	0.872951	0.00866693	0.0341878	0.0114836	0.00866693	0.0341878	0.0114836
A0A286ZWW2	0.965349		0.990518	1.21139		1.25534	0.953334		0.958592	0.0181985	0.0251974	0.00388886	0.0181985	0.0251974	0.00388886
A0A480VPY4	1.04912	1.04274	1.14566	0.97315	0.928775	1.05962	0.925999	0.949288	0.907925	0.0534395	0.0674069	0.0223515	0.0534395	0.0674069	0.0223515
P00795	1.10303	1.04391	1.09315	1.02098	1.02121	1.0215	0.923423	0.945395	0.924537	0.0293202	0.000256365	0.0132922	0.0293202	0.000256365	0.0132922
A0A286ZLU2	1.13648	1.10772	1.11762	1.07704	1.03873	1.04705	1.0427	0.982188	1.01176	0.013041	0.019111	0.0298953	0.013041	0.019111	0.0298953
A0A5S6HA01	0.949348	0.922289	0.840551	1.07833	1.02498	1.09145	0.895583	0.919863	0.8882	0.0626531	0.0330628	0.0183823	0.0626531	0.0330628	0.0183823
A0A286ZYI8	1.05703	1.10296	1.07307	1.12228	1.10764	1.17636	0.944088	0.944828	1.00098	0.0216306	0.0318797	0.0338796	0.0216306	0.0318797	0.0338796
A0A5G2Q9E2	0.946914	0.958437	0.97061	0.895167	0.869226	0.836473	1.12208	1.05922	1.10575	0.0123605	0.0339266	0.029771	0.0123605	0.0339266	0.029771
O46658	1.1811	0.97341	1.07272	0.867017	0.688151	0.697269	0.651794	0.663522	0.684396	0.0965648	0.134174	0.0247744	0.0965648	0.134174	0.0247744
A0A287ARN5	1.03071	0.978395	0.988726	1.06485	1.1727	1.10826	1.03793	0.965788	0.999295	0.0277289	0.04866	0.036064	0.0277289	0.04866	0.036064
A0A5K1U5Q1	1.10035	1.08058	1.04193	0.998391	0.988869	1.10361	0.746958	0.728692	0.807488	0.0276591	0.0618023	0.0541933	0.0276591	0.0618023	0.0541933
A0A5G2RAC9	0.790755	0.788277	0.79724	1.1581	1.13315	1.15332	1.14556	1.23396	1.21731	0.00584307	0.0115357	0.0391791	0.00584307	0.0115357	0.0391791
A5GFN6	0.944189	0.933303	0.937582	1.12232	1.13374	1.17978	0.98458	0.935016	0.897582	0.00584447	0.0265591	0.0464715	0.00584447	0.0265591	0.0464715
M3V815	1.01298	1.02724	1.04076	1.12222	1.12084	1.1757	0.973778	0.95553	0.918862	0.0135242	0.0274485	0.0294592	0.0135242	0.0274485	0.0294592
D0G0B3	1.10009	1.12648	1.11355	0.930489	0.928053	0.98118	1.12107	0.937383	0.885814	0.0118515	0.0316872	0.125996	0.0118515	0.0316872	0.125996
P00506	1.02751	1.01133	0.998282	0.885033	0.839945	0.929737	1.14762	0.983765	0.968906	0.0144651	0.0507357	0.0959618	0.0144651	0.0507357	0.0959618
A0A287BH66	0.92419	1.03499		1.07719	1.16303		0.961406	0.847782		0.0799796	0.0541885	0.0888176	0.0799796	0.0541885	0.0888176
I3LAB7	0.952061	0.909157		1.093	1.17297		0.966443	0.983285		0.0326001	0.0499065	0.0122161	0.0326001	0.0499065	0.0122161
A0A287A7C0	0.978965	0.978956	0.930998	0.989198	1.00283	0.976226	0.831316	0.837313	0.866288	0.0287557	0.0134469	0.0221328	0.0287557	0.0134469	0.0221328
A0A2C9F3C0	0.878068	0.905382	0.861569	1.20686	1.07006	1.18579	1.36735	1.41286	1.38531	0.0250975	0.0638155	0.0165063	0.0250975	0.0638155	0.0165063
A0A287BSQ5	1.02695	1.01747	1.02831	0.891429	0.895806	0.906508	0.964319	0.954288	0.962913	0.00576632	0.00863977	0.00565453	0.00576632	0.00863977	0.00565453
F2Z5F5	1.06158	1.10137	1.11347	1.17499	1.14065	1.17844	0.762615	0.806152	0.769266	0.0248539	0.0179394	0.0300929	0.0248539	0.0179394	0.0300929
A0A286ZJC7	0.882854	0.989268	0.942455	1.05999	1.07187	1.01918	0.987477	1.00683	1.18031	0.0568487	0.0263118	0.100345	0.0568487	0.0263118	0.100345
F1RM07	1.00539	0.915782	0.95537	1.37139	1.1564	1.28312	0.887409	0.91012	0.886332	0.0468333	0.0850702	0.0150166	0.0468333	0.0850702	0.0150166
A0A287BL14	1.12388	1.06462	1.08722	1.12015	1.12041	1.07621	0.761017	0.787704	0.835315	0.0273866	0.0230174	0.0473611	0.0273866	0.0230174	0.0473611
A0A287AFQ4	1.04936	0.999537	1.0949	0.955563	0.899444	0.910899	0.867957	0.848007	0.832988	0.0455172	0.0321613	0.0206468	0.0455172	0.0321613	0.0206468
A0A287BL58	1.0175	1.07171	1.05949	1.11212	1.19864	1.12512	0.741413	0.737403	0.81821	0.0270904	0.0407384	0.0594778	0.0270904	0.0407384	0.0594778
A0A5G2RFW9	1.23684	1.24194	1.25987	0.954376	0.961122	0.973934	0.801214	0.804969	0.797491	0.00970724	0.0103144	0.00466686	0.00970724	0.0103144	0.00466686
F1SLF0	1.30799	1.17057	1.22292	1.14743	1.17152	1.15863	0.805863	0.749051	0.835779	0.0562139	0.0103969	0.0552818	0.0562139	0.0103969	0.0552818
A0A287BHK1	0.970161		0.984953	1.15034		1.17741	0.910577		0.886866	0.0106997	0.0164481	0.0186554	0.0106997	0.0164481	0.0186554
A0A5G2R2G5	1.01851	1.04334	1.00896	1.06329	0.975908	1.03251	0.788835	0.79179	0.737785	0.0173358	0.0432858	0.0392889	0.0173358	0.0432858	0.0392889
F1SD67	0.961838	0.884371	0.90097	1.05452	1.01461	1.10509	0.893302	0.92249	0.898949	0.0445408	0.0428562	0.0171081	0.0445408	0.0428562	0.0171081
A0A5G2Q895	1.22332	1.20131	1.15776	0.981927	1.00653	1.04445	0.837526	0.882028	0.852518	0.0279411	0.0311556	0.0264094	0.0279411	0.0311556	0.0264094
A0A287AYK3	0.829172	0.885463	0.782942	1.19185	1.23172	1.17365	0.971091	0.84978	0.8381	0.0616709	0.0247702	0.0830875	0.0616709	0.0247702	0.0830875
A0A5G2R660	0.904548	0.918605		1.16732	1.16667		0.926446	0.945736		0.0109037	0.000396917	0.0145718	0.0109037	0.000396917	0.0145718
A0A5G2QQ57	1.04985	1.11381	1.08231	1.04272	1.04018	1.01192	0.904169	0.854454	0.905773	0.0295552	0.016575	0.0328521	0.0295552	0.016575	0.0328521
A0A287A8P0	1.12608	1.10822	1.15516	1.05783	1.03912	1.01056	0.869535	0.868856	0.881421	0.020968	0.0229809	0.00809179	0.020968	0.0229809	0.00809179
I3LIA4	1.06736	1.03481	0.968635	1.02935	1.13521	1.0572	0.885514	0.902276	0.860701	0.0491463	0.0510957	0.0236929	0.0491463	0.0510957	0.0236929
F1S4V0	1.07005	1.10737	1.0786	1.00013	0.931495	1.00738	0.925082	0.892411	0.887706	0.0180163	0.0427447	0.0225759	0.0180163	0.0427447	0.0225759
F1RUQ4	0.976927	0.974502	0.969652	0.929351	0.879777	0.904711	0.589519	0.601056	0.565365	0.00380441	0.0274005	0.0311175	0.00380441	0.0274005	0.0311175
F1S0L8	1.02367	0.968616	0.987589	0.972575	1.01311	1.01725	0.856524	0.849957	0.824148	0.0281566	0.024661	0.0202889	0.0281566	0.024661	0.0202889
A0A5G2QSQ5	1.00734	0.999643	0.991491	1.02775	0.992369	1.03744	0.819481	0.877683	0.860449	0.0079276	0.023279	0.035068	0.0079276	0.023279	0.035068
F1SDB7	1.12119	1.07424	1.0638	1.10018	1.09891	1.10533	0.940884	0.971722	0.958016	0.028142	0.00308802	0.0161468	0.028142	0.00308802	0.0161468
I3LUM9	0.953624	0.963993	0.971924	1.08536	1.07488	1.04244	0.99361	0.973813	0.980115	0.00952762	0.0209587	0.0102936	0.00952762	0.0209587	0.0102936
A0A5G2QFX9	0.67916	0.708313	0.507766	0.722339	0.756367	0.560793	0.750225	0.788083	0.682914	0.171516	0.153694	0.0719434	0.171516	0.153694	0.0719434
A0A5K1V5T2	0.891501	0.943999	0.918336	0.998158	1.00626	0.952632	0.715376	0.708528	0.869888	0.0285977	0.0293289	0.119342	0.0285977	0.0293289	0.119342
A0A287B6J6	0.941427	0.973688	0.938814	1.03342	1.04355	1.0797	1.04059	0.973381	0.978833	0.0204183	0.0231215	0.037419	0.0204183	0.0231215	0.037419
A0A287AHM8	0.955357	0.889216	0.948524	1.08929	1.05501	1.03735	0.879216	0.897734	0.91968	0.0390696	0.0248984	0.0225349	0.0390696	0.0248984	0.0225349
I3LHQ6	1.22403	1.17507	1.14225	1.0159	1.01896	0.999322	0.909484	0.892215	0.958071	0.0348653	0.010446	0.037119	0.0348653	0.010446	0.037119
Q52NJ6	1.11296	1.14049	1.10938	1.03119	1.05117	1.03204	0.792247	0.748662	0.736384	0.0151824	0.0108847	0.0386736	0.0151824	0.0108847	0.0386736
A0A287BA08	1.0392	1.02809	0.988671	1.36194	1.3923	1.43379	0.705858	0.660291	0.711098	0.0260682	0.0258365	0.0403567	0.0260682	0.0258365	0.0403567
A0A287BQU7	0.950787	1.00666	0.995153	1.11318	1.06364	1.06812	0.935383	0.926986	0.902617	0.0299765	0.025331	0.0184658	0.0299765	0.025331	0.0184658
A0A287B4R8	1.06848	1.09822	1.05982	0.944432	0.933243	0.955061	0.88963	0.864832	0.889112	0.0187244	0.0115545	0.0160804	0.0187244	0.0115545	0.0160804
A0A286ZMX6	0.205249		0.247918	1.61238		1.56432	2.87483		2.86261	0.13316	0.0213959	0.00301142	0.13316	0.0213959	0.00301142
F1RGY5	0.821489	0.842883	0.852343	1.05086	1.12074	1.13705	0.813405	0.978087	0.921898	0.0188426	0.0415141	0.0925562	0.0188426	0.0415141	0.0925562
A0A287BIL5	0.914651	0.914079	0.961579	1.16791	1.17625	1.05328	0.777907	0.846478	0.76799	0.0293094	0.0606773	0.0535964	0.0293094	0.0606773	0.0535964
A0A288CG47	0.923226	0.91155	1.03732	1.33722	1.1488	1.33369	0.810496	0.836629	0.932617	0.0725801	0.084649	0.0747804	0.0725801	0.084649	0.0747804
A0A5G2QHR5	1.05567	1.02601	1.0503	0.977926	1.02424	1.02151	0.855145	0.870951	0.87891	0.0151359	0.0257836	0.0139307	0.0151359	0.0257836	0.0139307
A0A287AA21	1.01783	0.978293	1.01405	0.927383	0.902159	0.914385	0.82641	0.842943	0.851665	0.0217441	0.0137913	0.0152648	0.0217441	0.0137913	0.0152648
A0A287BD18	0.977573	0.914476	0.924912	1.23645	1.20007	1.21965	1.00609	1.08042	1.04	0.0360192	0.0149384	0.0357071	0.0360192	0.0149384	0.0357071
Q2PKF4	0.952113	0.925393	0.940742	1.20423	1.09247	1.13089	1.01408	1.05145	1.0484	0.014274	0.0496953	0.0199898	0.014274	0.0496953	0.0199898
A0A286ZPA0	0.800829			0.971736			0.939989			#DIV/0!	#DIV/0!	#DIV/0!
A0A5G2R5X2	0.925199	0.85873	0.944581	0.934748	1.00648	0.95197	0.969761	0.968709	0.919951	0.0495066	0.0388288	0.029869	0.0495066	0.0388288	0.029869
F1SB63	0.930908	0.962205	0.985907	1.05771	1.09067	1.06483	0.985775	0.971047	0.957425	0.0287459	0.0161938	0.0145961	0.0287459	0.0161938	0.0145961
A0A287BM33	0.981687	0.720207	1.02907	1.26408	1.40415	1.06501	0.848194	1.2228	0.929221	0.182725	0.136949	0.197082	0.182725	0.136949	0.197082
K7GN82	0.817562	0.770212	0.797411	1.16701	1.11952	1.22265	1.11777	1.16396	1.07573	0.0298871	0.0441291	0.0394327	0.0298871	0.0441291	0.0394327
F1RUK8	0.963506	0.942374	0.944372	1.08401	1.05446	1.06821	0.93991	0.963487	0.946317	0.0122792	0.0138346	0.0128342	0.0122792	0.0138346	0.0128342
F1RNL4	0.996386	0.979287	0.969846	1.2339	1.24116	1.29046	0.923456	0.931675	0.872	0.0137018	0.0245183	0.0355788	0.0137018	0.0245183	0.0355788
A0A287AGM8	1.14111	1.12839	1.05861	1.10556	1.12808	1.10459	0.877743	0.882446	0.883552	0.0400394	0.0119421	0.00349999	0.0400394	0.0119421	0.00349999
F1SGL8	1.01512	1.00512	0.989331	1.18086	1.22	1.17808	0.971368	0.979865	0.990979	0.0129591	0.0196511	0.0100282	0.0129591	0.0196511	0.0100282
A0A287AEK2	0.891641	0.988636	0.924579	1.129	1.03598	1.11666	0.954592	0.815341	0.931091	0.0527542	0.0461818	0.0827958	0.0527542	0.0461818	0.0827958
F1RPB1	1.23679	1.25321	1.41775	1.02525	1.06903	1.04491	0.914337	0.917599	0.96188	0.0768306	0.0209572	0.0285173	0.0768306	0.0209572	0.0285173
F1SGH9	1.01472	1.1225	1.06791	0.997762	1.10328	1.03648	0.888235	0.869313	0.891347	0.0504412	0.0510397	0.0135056	0.0504412	0.0510397	0.0135056
A0A286ZYQ3	1.21554	1.13914	1.11575	1.0585	1.0391	1.03031	0.87802	0.877151	0.903479	0.045112	0.0138335	0.0168763	0.045112	0.0138335	0.0168763
F1SSG0	1.11763	1.09421	1.12088	1.81415	1.86667	1.86559	0.860749	0.83625	0.825217	0.0130987	0.0162341	0.0216311	0.0130987	0.0162341	0.0216311
C3S7K5	1.04875	0.944083	1.00212	0.974732	1.07087	1.06961	0.840071	0.852406	0.818687	0.0525259	0.0531067	0.0203816	0.0525259	0.0531067	0.0203816
F1RYY8	0.991527	1.04621	1.06169	0.998597	1.05398	1.01989	0.950452	0.927856	0.934888	0.0356794	0.0272775	0.0123312	0.0356794	0.0272775	0.0123312
F1S232	1.00717	1.03522	1.0502	1.08037	1.04813	1.04329	0.894036	0.901383	0.895161	0.0211899	0.019066	0.00441237	0.0211899	0.019066	0.00441237
A0A5G2QLU1	0.630228	0.665214	0.705093	0.829426	0.868678	0.857218	1.07837	1.11894	1.07962	0.0561732	0.0236969	0.021121	0.0561732	0.0236969	0.021121
A0A287BQ22	0.986266	0.994582	0.993413	1.20901	1.24313	1.22421	1.00365	0.989033	0.908502	0.00454104	0.0139474	0.0529823	0.00454104	0.0139474	0.0529823
A0A287BPT5	0.94951	0.940337	0.982653	0.990203	1.02905	1.01462	0.850038	0.875631	0.867095	0.0232484	0.0194158	0.0150774	0.0232484	0.0194158	0.0150774
F1RRJ4	1.04286	1.07412	1.02832	1.5119	1.53931	1.46489	0.877455	0.927768	0.945815	0.0223209	0.0250008	0.0386328	0.0223209	0.0250008	0.0386328
O46420	1.18383	1.31166	1.29498	1.18293	1.20193	1.16895	0.598428	0.511444	0.47032	0.054999	0.013972	0.124177	0.054999	0.013972	0.124177
A0A287ADL8	1.11859	1.11674	1.01014	1.26061	1.22734	1.42568	0.809663	0.855607	0.885135	0.0573952	0.0814183	0.0447368	0.0573952	0.0814183	0.0447368
A0A287B1F6	0.923916	0.95703	0.918219	1.12398	1.16693	1.11255	1.03607	1.01507	1.17449	0.0224614	0.0252731	0.0805595	0.0224614	0.0252731	0.0805595
F1RP25	1.10156	1.11093		0.878348	0.878467		0.839286	0.743883		0.00598756	9.52651e-05	0.0852218	0.00598756	9.52651e-05	0.0852218
F1SCS1	0.843015	0.86914	0.938614	1.16767	1.09743	1.0363	0.958963	0.971056	0.840924	0.0559202	0.0597347	0.0778386	0.0559202	0.0597347	0.0778386
D2D0E6	0.917331	0.822753	0.877884	1.02444	0.987408	1.0148	1.07542	1.03482	1.07852	0.0544375	0.0190432	0.0229389	0.0544375	0.0190432	0.0229389
F1SIS9	1.16131	1.11455	1.14223	1.02718	0.990771	1.0189	1.17387	1.21607	1.14064	0.0206356	0.018852	0.0321219	0.0206356	0.018852	0.0321219
A0A287AFC1	0.852161	0.814613	0.845233	1.00227	0.922104	0.933732	0.949962	0.915254	0.864472	0.0238623	0.0454722	0.0472539	0.0238623	0.0454722	0.0472539
A0A286ZKD4	0.974557	1.04074	1.00538	1.05871	1.03609	1.02813	0.851995	0.834846	0.832354	0.0328884	0.01524	0.0127339	0.0328884	0.01524	0.0127339
F1RJM2	1.09776	1.13276	1.10502	1.00843	0.966612	1.02977	0.87816	0.831196	0.833993	0.0166163	0.0320747	0.0310749	0.0166163	0.0320747	0.0310749
A0A5G2R367	0.909875	0.876317	0.91276	1.03772	0.993543	1.00584	0.915098	0.872818	0.850337	0.0225183	0.0225239	0.0373898	0.0225183	0.0225239	0.0373898
F1SC20	0.960328	0.790089	0.931143	1.05374	1.10078	1.12199	0.883721	0.861915	1.1094	0.101851	0.0319792	0.143984	0.101851	0.0319792	0.143984
F1S179	1.00407	1.03246	0.958744	0.984314	0.925839	0.929187	0.892278	0.873073	0.929187	0.0372384	0.0346949	0.0317515	0.0372384	0.0346949	0.0317515
A0A5G2QVE4	1.20416	1.20333	1.24288	1.0116	0.95767	1.00031	0.894531	0.959117	0.922511	0.0185724	0.0287345	0.0350006	0.0185724	0.0287345	0.0350006
A0A287BM41	1.00231	1.08505	1.0703	1.05166	0.99239	1.09017	0.927525	0.927932	0.890561	0.0419271	0.0471463	0.0234441	0.0419271	0.0471463	0.0234441
F1RVC9	0.799755	0.927031	0.910787	1.18065	1.07097	1.15496	0.927128	0.939026	0.985257	0.0787899	0.0505174	0.0323078	0.0787899	0.0505174	0.0323078
A0A286ZYN1	1.46168	1.30714	1.23276	0.940792	1.04446	1.02404	0.873229	0.897501	0.888771	0.0875467	0.0547459	0.0138682	0.0875467	0.0547459	0.0138682
F2Z4Y8	1.0914	1.10649	1.11548	1.13256	1.20271	1.16203	0.918848	0.901815	0.948609	0.0110186	0.0302161	0.0256573	0.0110186	0.0302161	0.0256573
A0A5G2QDJ1	1.08323	1.06854	1.13528	1.2176	1.22972	1.09581	0.874356	0.819212	0.805087	0.0320058	0.0627073	0.0439471	0.0320058	0.0627073	0.0439471
K7GLE1	0.821427	0.827154	0.813515	0.913314	0.892607	0.939586	0.983569	0.984852	0.987191	0.00834468	0.0257272	0.00186418	0.00834468	0.0257272	0.00186418
F1S663	0.767947		0.885299	1.13174		1.09612	0.927872		0.959612	0.100385	0.0226081	0.0237817	0.100385	0.0226081	0.0237817
A0A287A3Z5	0.807675	0.827943	0.88664	1.18527	1.24394	1.33198	1.00838	0.978765	0.854251	0.0487789	0.0589016	0.0863547	0.0487789	0.0589016	0.0863547
A7YX22	1.01095	1.01345	1.05015	1.10257	1.02652	1.07981	0.898186	0.99963	0.937383	0.0214129	0.036493	0.05413	0.0214129	0.036493	0.05413
A0A481BA38	1.28073	1.28933	1.2138	0.90711	0.905038	0.920721	0.864714	0.788237	0.839698	0.0327823	0.00935242	0.0469294	0.0327823	0.00935242	0.0469294
A0A5G2R4Z0	1.04449	1.03644	1.06797	1.12873	1.1403	1.16907	1.0095	0.975907	0.926267	0.0156067	0.0181256	0.0431451	0.0156067	0.0181256	0.0431451
A0A287AY24	0.974038	0.933704	0.985046	1.11773	1.15936	1.12822	0.883617	0.836419	0.883869	0.0280325	0.0190755	0.0314787	0.0280325	0.0190755	0.0314787
F1SPF6	0.981158	1.02799	1.04701	1.17795	1.09618	1.23907	1.01186	1.00156	0.995427	0.0332671	0.0612215	0.0082811	0.0332671	0.0612215	0.0082811
F1SJC6	1.06942	1.13551		1.17558	1.19358		0.821968	0.777891		0.0423899	0.0107443	0.0389625	0.0423899	0.0107443	0.0389625
A0A5G2QSF4	1.03844	0.933541	0.94567	1.08932	1.08163	1.11796	0.972687	0.947253	0.929262	0.0590011	0.0174614	0.0229736	0.0590011	0.0174614	0.0229736
A0A5G2QNX0	1.18569	1.1746	1.35125	0.924948	0.884819	0.914118	0.823726	0.806675	0.88338	0.0799736	0.0228652	0.0480663	0.0799736	0.0228652	0.0480663
F1SHW5	1.16461	1.19581	1.21041	0.860206	0.900085	0.919256	1.14711	1.23436	1.22546	0.0196566	0.0337265	0.0399343	0.0196566	0.0337265	0.0399343
A0A5G2QUZ8	1.09115	1.24038	1.02928	1.08269	1.08077	1.11365	1.08594	1.19038	1.00943	0.0968729	0.016892	0.0829362	0.0968729	0.016892	0.0829362
A0A287B0Z8	0.689718	0.817227	0.631175	1.31028	1.22479	1.36553	0.99545	0.932773	1.12843	0.133481	0.0545382	0.0980597	0.133481	0.0545382	0.0980597
F1SES5	1.00314	0.994191	0.955127	1.1254	1.08847	1.11106	0.82764	0.831993	0.845325	0.0259453	0.0167989	0.0110355	0.0259453	0.0167989	0.0110355
A0A287AZA7	0.98652	0.998365	0.922002	0.996324	1.05917	1.05006	1.01225	0.859104	0.745052	0.0424141	0.0328067	0.153734	0.0424141	0.0328067	0.153734
A0A286ZQW0	0.888259	0.938062	0.901624	1.33792	1.36922	1.31091	0.88648	0.935013	0.944607	0.0283472	0.0217872	0.0337961	0.0283472	0.0217872	0.0337961
A0A5G2QGH2	1.19029	1.24126	1.17003	0.968153	0.969374	0.946015	0.719745	0.651471	0.644877	0.0305687	0.0136787	0.061683	0.0305687	0.0136787	0.061683
A0A5G2QN21	0.974256	0.968983	0.88878	1.15214	1.1842	1.37953	0.971091	0.935713	0.940748	0.0507415	0.0993651	0.0201629	0.0507415	0.0993651	0.0201629
F1S1A8	1.09873	1.06921	1.06212	1.04026	1.02279	1.06777	0.99761	0.994444	0.983505	0.0180345	0.0217274	0.00746186	0.0180345	0.0217274	0.00746186
F1RIP3	1.29141	1.28607	1.35524	0.86947	0.906662	0.899141	0.729068	0.690417	0.696508	0.029358	0.0220517	0.0294628	0.029358	0.0220517	0.0294628
A0A286ZIW5	1.13378	1.11399	1.16058	0.974938	0.929266	0.91069	0.898694	0.943432	0.987528	0.0205824	0.0352367	0.0470913	0.0205824	0.0352367	0.0470913
P18650	0.928712	0.910073	0.930745	1.00429	0.984855	1.01925	1.0546	1.01001	0.997826	0.0123419	0.0172001	0.0292774	0.0123419	0.0172001	0.0292774
A0A286ZVC8	0.973097	1.03045	1.02914	1.15681	1.20618	1.13409	0.83823	0.873167	0.881683	0.0323888	0.0316172	0.0266396	0.0323888	0.0316172	0.0266396
I3LUR5	0.915531	0.953107	0.910241	1.09201	0.99606	1.03065	0.887389	0.871267	0.891264	0.0252317	0.0467432	0.0120062	0.0252317	0.0467432	0.0120062
A0A5G2QEL4	0.968663	0.98107	1.01511	1.0591	1.09204	1.09997	0.791749	0.860966	0.851173	0.0243322	0.0199957	0.0448783	0.0243322	0.0199957	0.0448783
A0A286ZLA4	0.965353	0.92147	0.871277	1.29774	1.29458	1.32128	0.851815	0.912766	0.9	0.0512022	0.0111802	0.0361916	0.0512022	0.0111802	0.0361916
A0A5S6GID0	1.01165	0.978378	1.00006	1.22874	1.30013	1.25292	0.941033	0.954024	0.912354	0.0169472	0.0288053	0.0227843	0.0169472	0.0288053	0.0227843
A0A287A2Y0	0.61708	0.603738	0.541872	1.64018	1.60935	1.71429	0.799962	0.860748	0.798787	0.0682964	0.0325977	0.0432267	0.0682964	0.0325977	0.0432267
F1SPZ5	0.91506	0.912669	0.974133	0.96	1.05188	0.975784	1.09195	0.924378	0.951844	0.037279	0.0493304	0.0908394	0.037279	0.0493304	0.0908394
I3LIW1	0.892889	0.860003	0.863847	1.10755	1.11072	1.11033	0.965031	0.97863	0.958615	0.0206132	0.00155743	0.0105644	0.0206132	0.00155743	0.0105644
I3LM95	0.968569	0.939089	1.00297	1.05765	0.960787	1.1012	0.740006	0.667872	0.822083	0.0329522	0.0691163	0.103803	0.0329522	0.0691163	0.103803
A0A287B530	1.09583			1.07898			0.920681			#DIV/0!	#DIV/0!	#DIV/0!
A0A287B1J6	1.2181	1.28203	1.28966	1.02122	1.01515	0.972396	0.747277	0.760635	0.72212	0.0311093	0.0265334	0.0263088	0.0311093	0.0265334	0.0263088
A0A5G2QGD9	0.914105	1.02117	0.94591	0.987342	0.99784	0.941953	0.946655	0.891577	0.930079	0.057248	0.030443	0.030622	0.057248	0.030443	0.030622
A0A286ZXY8	1.51889	1.47831	1.44025	0.999857	0.967377	1.02032	0.54522	0.527279	0.579418	0.026586	0.02681	0.0481049	0.026586	0.02681	0.0481049
A0A286ZPE3	0.87659	0.794978	0.913789	1.29517	1.38961	1.23397	0.885496	0.972085	0.916905	0.07052	0.0600279	0.0473978	0.07052	0.0600279	0.0473978
P32394	0.681081	0.707668	0.688076	0.999046	0.974067	0.942375	1.11606	1.07571	1.07735	0.0199079	0.029225	0.0209553	0.0199079	0.029225	0.0209553
A0A5G2R6W7	1.01535	0.930398	0.979667	1.35521	1.19454	1.21165	1.11911	1.22258	1.17006	0.043745	0.0703804	0.0441964	0.043745	0.0703804	0.0441964
Q2EN76	1.06823	1.05436	1.02961	1.12363	1.11987	1.14479	0.938223	0.932325	0.986575	0.0186209	0.0118961	0.0312531	0.0186209	0.0118961	0.0312531
F1S448	0.942501	0.859362	1.0811	1.50089	1.3201	1.05952	0.775341	0.709232	0.93983	0.116566	0.171539	0.146937	0.116566	0.171539	0.146937
A0A287AGE2	0.995492	1.05066	1.08038	1.01622	0.993734	0.998011	0.913295	0.893236	0.874078	0.0413305	0.0119074	0.0219471	0.0413305	0.0119074	0.0219471
A0A5G2QUQ4	0.88198	0.840704	0.907443	0.72335	0.734189	0.787274	0.878173	0.914408	0.954422	0.0384166	0.0457183	0.0416529	0.0384166	0.0457183	0.0416529
A0A5G2QXY5	0.933669	0.919662	0.974949	1.42422	1.36697	1.38384	0.933211	0.895191	0.957172	0.030488	0.0211373	0.0336609	0.030488	0.0211373	0.0336609
F1S9B6	1.06045	1.0611	1.04105	1.13501	1.21104	1.21228	0.812877	0.787313	0.809637	0.0108077	0.0373158	0.0173274	0.0108077	0.0373158	0.0173274
A0A5G2QQB8	1.06148	1.05987	1.04412	1.19359	1.20381	1.22129	0.99276	0.904564	0.888779	0.00908782	0.0116104	0.0603373	0.00908782	0.0116104	0.0603373
Q64L94	1.0029	1.02932	0.984864	1.00056	1.0316	1.02584	0.90939	0.901187	0.87152	0.022235	0.0161967	0.0222842	0.022235	0.0161967	0.0222842
F2Z5K4	1.03296	1.05749		1.12945	1.08926		0.889006	0.897277		0.016597	0.0256175	0.00654805	0.016597	0.0256175	0.00654805
F6PSJ3	0.401922	0.391746	0.337246	0.611292	0.675238	0.624595	1.82392	1.77714	1.82636	0.0922553	0.0529654	0.0153333	0.0922553	0.0529654	0.0153333
A0A5G2QLH8	0.95539	1	1.03431	1.11827	1.05712	1.12469	1.02873	0.923318	0.76318	0.0397082	0.0339044	0.147737	0.0397082	0.0339044	0.147737
F1SG41	0.85525	0.844047	0.861181	0.776497	0.844047	0.815027	0.798577	0.815842	0.745259	0.0101943	0.0417399	0.0467783	0.0101943	0.0417399	0.0467783
F1SCC9	0.915721	0.892291	0.857716	1.20796	1.15632	1.14474	0.692337	0.600642	0.644291	0.0328393	0.0287761	0.0710251	0.0328393	0.0287761	0.0710251
F1RNZ1	1.21767	1.08306	1.04794	0.922855	1.01618	1.03631	0.893086	0.860841	0.900952	0.0802644	0.0610351	0.024017	0.0802644	0.0610351	0.024017
F2Z5G2	0.899169	0.946661		1.16892	1.20851		0.94769	0.897804		0.0363867	0.0235498	0.0382277	0.0363867	0.0235498	0.0382277
A0A287BQ72	0.925936	0.995992	0.905232	1.06862	1.0656	1.06153	0.963607	0.928366	0.964347	0.0504712	0.00334026	0.0215978	0.0504712	0.00334026	0.0215978
F1RJX8	1.03242	1.01197	1.02966	1.25823	1.24504	1.30088	0.90442	0.975885	0.947295	0.0108249	0.0230145	0.0381629	0.0108249	0.0230145	0.0381629
A0A5G2QR34	1.02989		0.948034	0.936717		0.958567	0.85657		0.865871	0.0585259	0.016304	0.00763612	0.0585259	0.016304	0.00763612
A0A286ZRE1	1.01533	0.991245	0.930761	1.06794	1.16966	1.20926	0.924904	0.901955	0.91323	0.0444983	0.0634471	0.0125635	0.0444983	0.0634471	0.0125635
A0A287BR45	0.98813	0.907464	1.00101	1.22397	1.21257	1.24503	0.895116	0.896988	0.87598	0.0525094	0.0134164	0.0130727	0.0525094	0.0134164	0.0130727
I3LQ84	0.902171	0.997719	0.958134	1.01814	0.997719	1.00389	0.789272	0.780109	0.802931	0.0503921	0.0104028	0.0145227	0.0503921	0.0104028	0.0145227
A0A5G2QGL1	0.99243	0.951733	0.949142	1.18818	1.23187	1.24259	0.953497	0.96414	0.990796	0.0251741	0.0236086	0.0198187	0.0251741	0.0236086	0.0198187
A0A287ADU8	1.08748	1.1223	1.07776	1.31972	1.30526	1.29588	0.898476	0.949411	0.909215	0.0213694	0.00919109	0.029215	0.0213694	0.00919109	0.029215
I3LTZ3	1.1895	1.09358	1.18497	0.888604	0.930898	0.978274	1.09347	1.193	1.12038	0.0468152	0.048101	0.0453349	0.0468152	0.048101	0.0453349
F1SMC0	0.942823	0.958488	0.969043	1.06963	1.05597	1.11004	1.00965	0.991475	1.01785	0.0137887	0.0260718	0.0134141	0.0137887	0.0260718	0.0134141
F1SMW9	0.994007	1.00769	0.945365	1.26694	1.37536	1.35946	0.875354	0.868438	0.864152	0.0333434	0.0438908	0.00650181	0.0333434	0.0438908	0.00650181
F1S1K0	0.862375	0.81327	0.825585	1.18002	1.2215	1.17037	0.908674	0.912936	0.948311	0.0306441	0.0228156	0.0235659	0.0306441	0.0228156	0.0235659
A0A287AW93	0.972574	0.960528	0.914262	1.11603	1.15396	1.16782	0.936709	0.99827	0.931329	0.0324339	0.0233934	0.0389277	0.0324339	0.0233934	0.0389277
F1SJ34	0.917444	1.03953	1.05225	1.12204	1.01556	1.12772	0.863604	0.912111	0.882299	0.0742034	0.058047	0.0276128	0.0742034	0.058047	0.0276128
F1SNB7	0.990929	0.980238	0.90847	1.16365	1.0552	1.0046	0.883108	0.881615	0.981747	0.0467155	0.0756274	0.0626821	0.0467155	0.0756274	0.0626821
P10173	1.03375	1.06105	1.04984	0.960215	0.943805	0.918655	1.07052	1.0921	1.06465	0.0130888	0.0222474	0.0134385	0.0130888	0.0222474	0.0134385
I3L893	0.905155	0.85997		1.02165	1.07496		0.918557	0.912144		0.0362018	0.0359609	0.00495386	0.0362018	0.0359609	0.00495386
A0A287AXR4	1.0307	0.998846	0.938623	1.07134	0.951241	1.15419	0.896671	0.825736	0.952096	0.0472611	0.0963652	0.071047	0.0472611	0.0963652	0.071047
K7GQ50	0.574305	0.621762	0.626837	0.99949	1.09357	1.03419	0.665307	0.693691	0.707348	0.0476855	0.0456404	0.0311363	0.0476855	0.0456404	0.0311363
F1RJV2	0.987062	0.945748	0.933077	1.18087	1.25268	1.25084	1.00346	0.970152	0.978013	0.0295515	0.0333357	0.0176972	0.0295515	0.0333357	0.0176972
A0A5G2QXE2	1.02496	0.97729	0.989419	1.12943	1.06729	1.05493	0.877854	0.98236	0.955651	0.0248451	0.0368368	0.0578447	0.0248451	0.0368368	0.0578447
A0A287ARC7	1.04275		1.07254	1.1584		1.10258	0.802114		0.845195	0.01992	0.0349148	0.0369848	0.01992	0.0349148	0.0369848
A0A5G2Q8G2	1.1575	1.13299	1.13531	1.12	0.956883	1.074	0.7325	0.9	0.824524	0.0118508	0.0800748	0.102424	0.0118508	0.0800748	0.102424
A0A5G2QE03	0.960185	0.990284	0.907628	0.993841	0.912558	0.971412	1.01958	1.04066	1.12915	0.0439104	0.0437618	0.0546855	0.0439104	0.0437618	0.0546855
P28491	1.17625	1.15964	1.19984	1.05625	1.03978	1.04666	0.859024	0.85162	0.876929	0.0171415	0.00789516	0.015087	0.0171415	0.00789516	0.015087
P79378	0.253286			2.52927			2.19952			#DIV/0!	#DIV/0!	#DIV/0!
A0A287AEM2	1.04527	0.982226	0.963826	1.01561	1.0474	1.01533	0.825182	0.845338	0.897609	0.042834	0.0179651	0.0436674	0.042834	0.0179651	0.0436674
A0A5G2QKQ5	0.972829	1.00656	0.99805	1.05638	1.07496	1.0494	1.10413	1.06687	1.01166	0.0176743	0.0124621	0.0438533	0.0176743	0.0124621	0.0438533
A0A5S6G7K0	1.38937	1.29628	1.45668	1.16322	1.13177	1.18603	0.838338	0.831861	0.7806	0.0583338	0.0234763	0.0387204	0.0583338	0.0234763	0.0387204
A0A5G2R416	0.836988			0.946616			1.07436			#DIV/0!	#DIV/0!	#DIV/0!
I3LC37	1.10075	1.01648	1.04878	1.04792	1.05255	1.05216	0.837297	0.802192	0.836313	0.0402881	0.00244345	0.0242221	0.0402881	0.00244345	0.0242221
A0A5G2R9Y3	1.23229	1.16534	1.13028	1.2791	1.29696	1.20818	0.716069	0.777737	0.845641	0.0440758	0.0372264	0.0831106	0.0440758	0.0372264	0.0831106
F1SSB1	1.07763	1.05017		0.960287	1.27943		0.79836	1.05133		0.0182501	0.201514	0.193414	0.0182501	0.201514	0.193414
A0A287BMP7	1.05819	1.05226	1.06591	1.15234	1.24396	1.16182	0.910326	0.861082	0.880699	0.00646566	0.0424803	0.0280428	0.00646566	0.0424803	0.0280428
Q3S3F7	1.1558	1.18246	1.12692	1.36058	1.43817	1.32064	0.780551	0.732565	0.795715	0.0240493	0.043524	0.0428345	0.0240493	0.043524	0.0428345
A0A5G2QQE9	0.984791	0.989401	0.968234	1.05289	1.05004	1.02705	0.957656	0.946512	0.913141	0.0113489	0.0135774	0.0246664	0.0113489	0.0135774	0.0246664
A0A287B4U2	0.886249	0.874636	0.884653	1.12928	1.23217	1.18134	1.01534	0.94546	1.00225	0.00713856	0.0435641	0.0376111	0.00713856	0.0435641	0.0376111
I3LRG2	1.03483	1.04319	1.03906	1.20787	1.18877	1.17519	0.890566	0.833712	0.887852	0.00402017	0.01379	0.036832	0.00402017	0.01379	0.036832
A0A287A452	1.18788	1.18445	1.20383	1.11548	1.10204	1.1105	0.880174	0.879776	0.882809	0.00867739	0.00612333	0.00187119	0.00867739	0.00612333	0.00187119
A0A5G2QKI7	0.860752	0.970809	0.914188	1.10962	1.14095	1.11785	0.998285	0.997498	0.948513	0.0601327	0.0144661	0.029051	0.0601327	0.0144661	0.029051
A0A287B2X0	0.901388	0.916053	0.940396	0.982128	0.978381	0.991246	0.857443	0.851196	0.848732	0.0214332	0.00672504	0.00526789	0.0214332	0.00672504	0.00526789
A0A5G2RBV3	1.08258	1.03472	1.0659	1.12262	1.12363	1.11433	0.856356	0.847688	0.834808	0.0228958	0.00455687	0.0128122	0.0228958	0.00455687	0.0128122
A0A286ZRY7	0.903458	0.937146	0.890586	1.15795	1.12684	1.20189	1.08216	1.13138	1.01959	0.0264092	0.0324442	0.0519855	0.0264092	0.0324442	0.0519855
Q5D144	1.05099	1.05103	1.07027	1.04387	1.07266	1.02614	0.918972	0.948481	0.900418	0.0105157	0.0224145	0.0262716	0.0105157	0.0224145	0.0262716
F1RY81	1.02282	1.03485	1.01529	1.12818	1.13469	1.066	0.914586	0.89634	0.824312	0.00963163	0.034175	0.0543395	0.00963163	0.034175	0.0543395
A0A287AM95	1.02311	0.951773	0.954012	1.07657	1.10291	1.08248	0.899864	0.899729	0.881959	0.0415391	0.0127081	0.0115221	0.0415391	0.0127081	0.0115221
A0A287BRK7	1.03082	1.02856	1.09002	1.11918	1.13606	1.13715	0.94589	0.933371	0.844517	0.0331956	0.00891091	0.0608743	0.0331956	0.00891091	0.0608743
P00377	0.86831		0.88117	1.71021		1.53058	0.877817		0.905311	0.0103953	0.0783876	0.0218059	0.0103953	0.0783876	0.0218059
A0A5G2R4Q7	0.96111	0.841846	0.780597	1.06532	1.09533	1.62964	0.941854	0.927615	0.8258	0.106594	0.251301	0.0704516	0.106594	0.251301	0.0704516
A0A5G2QEV5	0.957069	0.991143	1.03356	1.10941	1.11298	1.10067	0.910553	0.937135	0.98434	0.0385538	0.00571832	0.0395871	0.0385538	0.00571832	0.0395871
A0A480PLY3	0.891181	0.901914	0.858939	1.01109	0.9951	0.990987	0.994069	1.07165	0.99979	0.0253009	0.010629	0.0423086	0.0253009	0.010629	0.0423086
F1RVN1	0.998399	1.11235	1.15541	0.953749	1.06964	1.06372	1.11822	1.00628	0.997803	0.0745194	0.0634282	0.0645756	0.0745194	0.0634282	0.0645756
A0A287ADF7	1.00931	1.02765	1.02765	1.10378	1.12451	1.14636	0.969931	0.946727	0.955297	0.0103627	0.0189273	0.0122564	0.0103627	0.0189273	0.0122564
A0A287AAA4	1.06678	0.956795	1.0341	1.24227	1.28083	1.41202	0.909492	0.957384	0.863947	0.0554152	0.0678406	0.0513288	0.0554152	0.0678406	0.0513288
B6EAV5	1.05106	1.09918	1.10467	1.06836	1.11396	1.19121	1.0811	0.887592	0.831545	0.027186	0.0552284	0.140277	0.027186	0.0552284	0.140277
F1SM98	1.09949	1.16571	1.11361	0.968268	0.865342	0.936613	1.11835	1.1128	1.05582	0.0309706	0.0570912	0.03159	0.0309706	0.0570912	0.03159
I3LLY4	0.990921	0.995476	0.99745	1.08124	1.07283	1.06329	0.961851	0.960529	0.968658	0.00336617	0.0083732	0.00452605	0.00336617	0.0083732	0.00452605
A0A286ZYH0	0.657182	0.664021	0.660626	0.56909	0.524075	0.533525	0.857143	0.834853	0.846216	0.00517679	0.0437755	0.0131737	0.00517679	0.0437755	0.0131737
A0A287BG35	1.15818	1.15228	1.09431	0.904251	0.930724	1.04944	0.944466	0.922203	0.999585	0.0310997	0.0804221	0.0416953	0.0310997	0.0804221	0.0416953
F1SHD6	0.799736	0.918612	0.820395	1.21837	1.25602	1.18835	1.01546	1.06083	0.986889	0.0750547	0.0277719	0.0365181	0.0750547	0.0277719	0.0365181
A0A286ZLP7	0.903987	0.879215	0.96216	1.30066	1.28382	1.25179	1.01561	0.975672	0.898343	0.046528	0.0194156	0.0618979	0.046528	0.0194156	0.0618979
F1ST93	0.961902		0.954593	1.36239		1.26375	0.956416		0.955845	0.00539343	0.0531183	0.000422439	0.00539343	0.0531183	0.000422439
A0A287A4R9	0.85724	0.898231	0.973864	1.12989	1.22774	1.07784	0.943682	0.887993	0.855114	0.0650299	0.0664588	0.0499903	0.0650299	0.0664588	0.0499903
A0A5G2QL53	0.871376	0.800477	0.895991	1.08922	1.16216	1.17679	0.88573	0.968203	0.957228	0.057937	0.0410518	0.0477935	0.057937	0.0410518	0.0477935
A0A5G2QQK5	1.08977	1.03879	1.05232	0.823591	0.910742	0.920602	0.733168	0.758952	0.795662	0.0249064	0.0603306	0.041183	0.0249064	0.0603306	0.041183
F1SII4	1.03825	0.993162	0.972801	1.05854	1.10835	1.10067	0.994548	1.02093	1.00124	0.0334448	0.0246206	0.0136415	0.0334448	0.0246206	0.0136415
A0A5G2QS97	1.1044	1.02852	0.921854	1.14725	1.10138	1.29934	0.932967	0.913301	1.00927	0.0900583	0.0876141	0.0532588	0.0900583	0.0876141	0.0532588
A0A5G2Q8T9	1.24439	1.1795	1.19463	1.20173	1.15317	1.18026	0.771828	0.742262	0.711653	0.0281487	0.0206526	0.0405565	0.0281487	0.0206526	0.0405565
A0A2C9F3H8	0.954181	1.05672	1.03603	1.29324	1.23463	1.24099	0.888889	0.884776	0.986898	0.053388	0.0256006	0.0628232	0.053388	0.0256006	0.0628232
A0A287ALS5	1.10163	0.963242	0.956893	1.02819	1.10993	1.12794	1.0115	0.99299	1.06266	0.0812049	0.0488312	0.0352995	0.0812049	0.0488312	0.0352995
F1RF76	1.02891	1.04525	1.04842	1.1221	1.20229	1.17589	0.923775	0.949878	0.966036	0.0100557	0.0350247	0.0225281	0.0100557	0.0350247	0.0225281
I3LAL5	0.877498	0.902018	0.902103	1.26536	1.22422	1.22675	0.824204	0.776718	0.767959	0.015865	0.0186126	0.0383261	0.015865	0.0186126	0.0383261
F1RLH1	0.909077	0.925747	0.933762	1.17483	1.18278	1.12071	1.09334	1.15202	1.0926	0.0136452	0.0291298	0.0306431	0.0136452	0.0291298	0.0306431
A0A287ASI0	0.943818	0.985829	0.969306	1.06769	1.08405	1.01996	0.740567	0.745973	0.768652	0.0219021	0.0314986	0.0198228	0.0219021	0.0314986	0.0198228
A0A287A4Y3	0.875389	0.905972	0.889294	1.10305	1.0514	1.1081	1.07609	0.994714	1.04975	0.0172012	0.0288556	0.0399195	0.0172012	0.0288556	0.0399195
A0A5G2R318	0.929624	0.932834	0.895676	1.06284	1.04629	1.09378	0.901254	0.902501	0.927678	0.0223948	0.0225817	0.0163747	0.0223948	0.0225817	0.0163747
A0A286ZIW3	1.00407	0.988235	0.919283	0.971545	1.18676	0.941704	0.845528	1.08529	0.973094	0.0464488	0.129393	0.123934	0.0464488	0.129393	0.123934
A0A5G2R6S5	0.950734	1.00223	1.04196	1.05409	1.06815	1.08983	0.920169	0.859873	0.870567	0.0458178	0.0168172	0.0364131	0.0458178	0.0168172	0.0364131
A0A5S6FSE5	0.95653	1.05097	1.06386	0.999102	1.02365	0.940261	0.938746	0.909103	0.899977	0.0572408	0.0433866	0.0221293	0.0572408	0.0433866	0.0221293
A0A286ZU97	0.93924	0.959239	0.933302	1.12483	1.12482	1.10936	0.908749	0.946868	0.88098	0.014396	0.00797769	0.0362626	0.014396	0.00797769	0.0362626
I3LSD1	0.997922	0.981283	0.989905	1.06144	1.08816	0.995584	0.869694	0.878275	0.882019	0.00840799	0.0454491	0.00720755	0.00840799	0.0454491	0.00720755
A0A287AFP7	0.974018	0.990109	0.935286	1.384	1.40059	1.26668	0.767185	0.852291	0.793388	0.0291573	0.0540573	0.0541941	0.0291573	0.0540573	0.0541941
A0A287AJ64	0.878631	1.01616	0.859528	1.05565	1.02309	1.03131	0.898073	0.858179	0.888104	0.0930752	0.0163366	0.0235542	0.0930752	0.0163366	0.0235542
A0A5G2QT24	1.01059	0.917767	0.967202	1.09051	1.12123	1.14964	0.948925	0.955553	0.929962	0.0481209	0.0263944	0.0140572	0.0481209	0.0263944	0.0140572
A0A5K1UKC0	1.11108	1.18724	1.18577	1.09945	1.14964	1.08595	0.763083	0.749715	0.751386	0.0375016	0.0301879	0.00965088	0.0375016	0.0301879	0.00965088
I3LUM8	1.09114	1.05512	1.10557	1.14984	1.12361	1.14856	0.860599	0.933171	0.848377	0.0239718	0.0129662	0.0520451	0.0239718	0.0129662	0.0520451
A0A286ZWR6	1.11132	1.32556	1.15675	1.28464	1.62364	1.31104	0.961221	0.781332	0.79524	0.0942368	0.13407	0.118315	0.0942368	0.13407	0.118315
P62936	1.05754	1.08151	1.05738	1.21556	1.15761	1.17545	0.992504	0.94452	0.972248	0.0130292	0.0250919	0.02484	0.0130292	0.0250919	0.02484
A0A5G2R9Q6	0.982794	0.947971	1.03414	1.29076	1.38436	1.24372	0.920231	0.903841	1.02041	0.0438634	0.0548078	0.0665532	0.0438634	0.0548078	0.0665532
F1S982	0.970588	0.977659	0.971183	1.21034	1.25498	1.32163	1.01744	1.03304	0.966545	0.00403019	0.0443659	0.0345793	0.00403019	0.0443659	0.0345793
F1S5J8	1.11483	1.11286	1.10558	0.881936	0.903507	0.966311	0.814008	0.838219	0.864057	0.00438743	0.0477889	0.02984	0.00438743	0.0477889	0.02984
F1RP05	1.00546	1.06183	0.972999	1.15188	1.18589	1.22813	0.994545	0.974228	1.04188	0.0443546	0.0321378	0.0345882	0.0443546	0.0321378	0.0345882
A0A5G2QA69	0.435616	0.854134		0.652055	1.22673		0.726027	0.869119		0.458905	0.432574	0.126861	0.458905	0.432574	0.126861
A0A5G2Q7E5	0.965275	0.968819	0.95113	1.06681	1.00966	1.05428	0.987253	0.97848	1.16231	0.00973086	0.0287854	0.099451	0.00973086	0.0287854	0.099451
A0A5G2QSX1	0.958481	0.912467	0.917665	1.08844	1.10543	1.08596	0.930699	0.919152	0.954361	0.0271105	0.00969465	0.019202	0.0271105	0.00969465	0.019202
A0A5G2R4T0	1.02061			1.14008			0.864552			#DIV/0!	#DIV/0!	#DIV/0!
F1SPM7	0.965859	0.982794	0.961723	1.06386	1.06172	1.04178	0.831112	0.8382	0.848468	0.0115083	0.0115337	0.0103976	0.0115083	0.0115337	0.0103976
A0A286ZND0	1.00547	0.982041	1.11819	1.34004	1.2702	1.33299	0.977962	0.962449	0.943474	0.0703138	0.0292498	0.0179684	0.0703138	0.0292498	0.0179684
A0A5G2QFB5	1.20214	1.21149	1.14507	0.99677	0.967251	1.04229	1.16627	1.16859	1.15096	0.0303062	0.0377241	0.00824133	0.0303062	0.0377241	0.00824133
A0A5G2QSH2	1.13587	1.09466	1.09661	1.40371	1.3616	1.35339	0.83089	0.841147	0.854237	0.0209679	0.0196655	0.0138969	0.0209679	0.0196655	0.0138969
A0A287A042	0.905214	0.949533	0.963303	0.945513	0.959326	0.914051	0.926371	0.86923	0.901014	0.0323138	0.0246945	0.0318514	0.0323138	0.0246945	0.0318514
A0A287B5Q3	0.920151	0.925864	0.908309	1.05351	1.00886	1.01834	0.992756	1.02031	1.02966	0.00975312	0.0229082	0.0189156	0.00975312	0.0229082	0.0189156
P00348	0.952567	0.9605	0.964561	0.980889	1.05963	0.985544	0.938752	1.02506	0.958265	0.00635925	0.0437993	0.0464684	0.00635925	0.0437993	0.0464684
A0A287BH45	1.06486	1.05501	1.14746	1.27358	1.22744	1.27096	0.785377	0.904821	0.826347	0.046617	0.020612	0.0723552	0.046617	0.020612	0.0723552
I3LCZ8	1.13982	1.04605	1.06278	1.30656	1.32065	1.3349	0.627877	0.773115	0.567478	0.0461863	0.0107306	0.161083	0.0461863	0.0107306	0.161083
A0A287AY86	1.12698	1.16496	1.10882	1.40261	1.55472	1.50931	0.795999	0.785445	0.792611	0.0252726	0.052445	0.00680946	0.0252726	0.052445	0.00680946
I3LNP1	1.01018	1.15788	1.1451	1.16993	1.13823	1.20298	0.920908	0.816472	0.801223	0.0741004	0.0276636	0.0769868	0.0741004	0.0276636	0.0769868
A0A286ZQZ4	0.932007	0.995571	0.974133	1.03814	0.9876	1.01376	1.04892	1.00266	1.06577	0.033434	0.0249482	0.031448	0.033434	0.0249482	0.031448
F1SCC6	0.657812	0.857454	0.798161	0.462207	0.670294	0.739759	0.841826	0.822633	0.923077	0.132954	0.231427	0.0618211	0.132954	0.231427	0.0618211
A0A287B150	0.948286	0.905371	1.04082	1.25596	1.1867	1.23942	0.874201	0.982097	0.898208	0.0717444	0.029469	0.0616988	0.0717444	0.029469	0.0616988
I3LAE8	0.985023	1.01932	0.964545	1.15265	1.21256	1.18124	0.94182	0.898551	0.943405	0.0279684	0.0253485	0.0274282	0.0279684	0.0253485	0.0274282
A0A5S6GR81	0.952301	0.920849	0.950418	0.988702	1.01136	0.958179	1.02031	0.99115	1.02595	0.0187429	0.0270663	0.0184492	0.0187429	0.0270663	0.0184492
I3LLG4	1.05789	1.07612	1.06685	1.14487	1.15925	1.16988	0.912724	0.930591	0.957588	0.00854364	0.0108393	0.024192	0.00854364	0.0108393	0.024192
F1RRV7	1.01929	0.908773	0.989483	1.16619	1.61589	1.30681	0.827001	0.822348	0.783722	0.0587932	0.168786	0.029294	0.0587932	0.168786	0.029294
F1S798	0.84099	0.968697	0.874704	0.952407	0.987636	1.21513	0.888858	1.00973	1.14421	0.0739627	0.135592	0.125939	0.0739627	0.135592	0.125939
F1SV14	0.838459	0.887309	0.869844	0.963702	1.02058	1.06879	1.07552	1.00321	1.00844	0.0286103	0.0516894	0.0391824	0.0286103	0.0516894	0.0391824
A0A5G2R5V7	0.934459	0.856506	0.900391	1.07867	1.05163	1.06305	0.916216	0.940874	0.913856	0.0435614	0.012751	0.0162013	0.0435614	0.012751	0.0162013
A0A287BEA9	0.958333	0.981696	0.959469	1.05903	1.09441	1.04223	0.925926	0.861272	0.88079	0.0136293	0.0250044	0.037289	0.0136293	0.0250044	0.037289
F1S409	0.952143	0.836858	0.880416	1.02701	1.11178	1.11496	1.02877	1.01813	0.984402	0.0654226	0.0459955	0.0229249	0.0654226	0.0459955	0.0229249
A0A287B8R8	1.63374	1.51158	1.59112	1.05157	1.08273	1.10693	0.58479	0.565189	0.547411	0.0392717	0.0256841	0.0330456	0.0392717	0.0256841	0.0330456
A0A287BBW0	0.995078	0.982878	1.0614	1.06838	1.11754	1.0944	0.944454	0.940537	0.977744	0.0417064	0.0224927	0.0214249	0.0417064	0.0224927	0.0214249
A0A5G2REA1	1.12992	1.04914	1.09715	1.0593	1.06979	1.00597	0.910382	0.925533	1.02137	0.0372029	0.0327478	0.0631923	0.0372029	0.0327478	0.0631923
A0A286ZQI4	1.04738	1.03412		1.14566	1.1209		0.851725	0.816076		0.00900874	0.0154481	0.0302286	0.00900874	0.0154481	0.0302286
F2Z5J1	1.02857	1.10734	1.08973	1.2369	1.2291	1.15806	0.863293	0.817869	0.955429	0.0384498	0.0359612	0.0797503	0.0384498	0.0359612	0.0797503
A0A5G2R117	0.899921	0.83404	0.921709	1.10954	1.12303	1.14547	0.958235	0.977789	0.915782	0.0515632	0.0161194	0.0333478	0.0515632	0.0161194	0.0333478
A0A286ZTK1	0.874592	0.880717	0.841612	1.11608	1.04514	1.07591	0.955711	0.903438	0.987816	0.0242982	0.0329685	0.0448783	0.0242982	0.0329685	0.0448783
A0A287A5P3	0.878106	0.99333	0.902886	1.13265	1.09831	1.0921	0.972133	0.929032	0.995232	0.0655836	0.0197184	0.0348016	0.0655836	0.0197184	0.0348016
A0A5G2RI19	0.926902	0.979778	0.967414	0.933533	0.946739	0.919171	1.06805	1.03389	0.982649	0.0288699	0.014776	0.0418036	0.0288699	0.014776	0.0418036
F1RKC0	0.911024	1.00599	0.94177	1.13754	0.974915	1.04382	0.962155	0.938016	0.886423	0.050849	0.0775872	0.0416495	0.050849	0.0775872	0.0416495
A0A287A5B4	0.947155	0.913721	0.937484	1.04899	1.09169	1.08813	0.93298	0.980004	0.939506	0.0184449	0.022015	0.0267929	0.0184449	0.022015	0.0267929
F1RP17	1.04085	1.0303	1.10189	1.09027	1.03706	1.0438	0.952219	0.985612	0.954357	0.0365396	0.0274067	0.0193894	0.0365396	0.0274067	0.0193894
A0A5G2QXA8	0.975759	1.03146	1.00153	1.13855	1.12934	1.11902	0.944401	0.931321	0.869066	0.0277935	0.00865453	0.0439965	0.0277935	0.00865453	0.0439965
K7GP28	1.03504	1.07066	1.03367	1.11156	1.14425	1.2498	0.898885	0.93616	0.981989	0.0200406	0.0618318	0.0443287	0.0200406	0.0618318	0.0443287
F1SUQ5	1.02961	1.07292	1.06065	1.27402	1.21664	1.2136	0.809484	0.805413	0.826619	0.0211682	0.0275697	0.0138279	0.0211682	0.0275697	0.0138279
A0A5G2QFH4	0.945942	0.891029	0.919406	1.1389	1.16322	1.10976	0.99464	1.00414	0.978791	0.0298889	0.0235366	0.0129011	0.0298889	0.0235366	0.0129011
A0A286ZU22	0.926865	0.850241	0.85292	0.983237	1.01312	1.0352	0.986501	1.02927	0.906497	0.0496038	0.0258095	0.0639795	0.0496038	0.0258095	0.0639795
A0A5G2QHR6	1.02773	0.967037	1.03382	1.08295	0.980261	1.06765	0.910072	0.978536	0.919893	0.036578	0.0530844	0.0395439	0.036578	0.0530844	0.0395439
A0A287AA48	1.06722	1.02977	1.05735	1.01211	0.980998	0.997849	0.973904	1.01697	0.954839	0.0184598	0.0156204	0.0324154	0.0184598	0.0156204	0.0324154
F1SHW1	0.887064	0.857631	0.785483	1.01643	1.16856	1.10045	0.680082	0.770501	0.847699	0.0619709	0.0695865	0.109511	0.0619709	0.0695865	0.109511
A0A287B562	1.13029	1.1031	1.15366	1.01726	1.0526	0.977333	0.880049	0.901105	0.864069	0.0224128	0.0370755	0.0210673	0.0224128	0.0370755	0.0210673
A0A287AMD3	0.847214	0.854512		1.08792	1.12093		1.00012	0.957643		0.00606516	0.0211391	0.0306853	0.00606516	0.0211391	0.0306853
A0A287BTE5	1.08285	1.02943	1.03717	1.33677	1.35736	1.26959	0.980743	0.936937	0.925661	0.0274977	0.0347376	0.0307016	0.0274977	0.0347376	0.0307016
A0A5G2QN94	0.935714	0.975945	0.921607	1.1	1.0323	1.0608	1.04286	1.03368	0.966066	0.0298556	0.0319338	0.0413498	0.0298556	0.0319338	0.0413498
F1RGV4	1.04462	0.992884	0.978964	0.956318	0.951634	1.02104	0.757163	0.79532	0.804515	0.0344079	0.0397286	0.0319588	0.0344079	0.0397286	0.0319588
F1SFJ8	1.06684	1.06126	1.08808	1.12465	1.06451	1.05501	0.868129	0.878222	1.0054	0.0132025	0.0349189	0.0834096	0.0132025	0.0349189	0.0834096
F1SS26	0.757526	0.928465	0.706191	0.908311	1.01646	0.965373	1.45536	1.18527	1.59496	0.145946	0.0561594	0.14752	0.145946	0.0561594	0.14752
F1RIE2	1.10335	1.05508	1.00624	1.03079	1.10099	1.21315	0.86751	0.918706	0.931349	0.0460299	0.0824992	0.0373176	0.0460299	0.0824992	0.0373176
A0A5G2R812	0.87288	0.745433	0.946178	0.879321	0.867856	0.878311	0.818767	0.746074	0.800829	0.118833	0.0072535	0.0480228	0.118833	0.0072535	0.0480228
A0A5G2QKZ6	0.935878	1.07289	0.95914	1.0517	1.01125	1.02939	1.00244	0.778334	1.02652	0.0741111	0.0196549	0.146266	0.0741111	0.0196549	0.146266
A0A5G2QJL2	0.956113	0.818866	0.841941	1.28551	1.21024	1.26993	1.18931	1.29754	1.18223	0.0842478	0.0316527	0.0528437	0.0842478	0.0316527	0.0528437
A0A287BQG7	0.976608	0.818607	0.750851	1.15595	1.10706	1.03554	0.859649	0.858669	0.910775	0.1365	0.0550759	0.0340093	0.1365	0.0550759	0.0340093
P62802	0.928834	0.964543	0.873979	1.11718	1.11923	1.16464	0.852147	0.865745	0.87794	0.0494534	0.023668	0.0149117	0.0494534	0.023668	0.0149117
A0A5S6I6E9	1.15234	1.16909	1.17012	1.03001	0.975366	0.98988	0.895264	0.900543	0.884177	0.00857408	0.028347	0.00935076	0.00857408	0.028347	0.00935076
K7GR70	1.20286	1.1151	1.09948	1.50412	1.37099	1.21324	0.648708	0.888318	0.888071	0.0489198	0.106849	0.171046	0.0489198	0.106849	0.171046
F1SL34	0.91776	0.901476	0.911646	0.960744	1.00269	0.980373	1.01825	1.09829	1.01362	0.00903625	0.0213905	0.0456242	0.00903625	0.0213905	0.0456242
F1SGI7	0.751882	0.718663	0.75114	1.20428	1.1176	1.06619	1.12188	1.16556	1.06536	0.0256135	0.0617982	0.04495	0.0256135	0.0617982	0.04495
A0A480XGR1	1.03687	1.06252		0.990108	1.00645		0.939748	0.873993		0.0172784	0.0115723	0.0512708	0.0172784	0.0115723	0.0512708
A0A286ZK35	0.928214	1.04123	1.06168	0.957645	0.98322	0.958915	0.868717	0.778117	0.832483	0.0711455	0.0149112	0.0551778	0.0711455	0.0149112	0.0551778
A0A286ZJW8	1.01379	0.910305	0.89218	1.09123	1.17293	1.15674	0.966706	0.980726	1.03527	0.0698868	0.0379376	0.0364357	0.0698868	0.0379376	0.0364357
A0A287B1T2	0.956116	0.967153	0.955072	1.04264	1.06167	1.05082	1.00467	1.04932	1.02033	0.00697688	0.00907526	0.0221048	0.00697688	0.00907526	0.0221048
A0A287BKR0	0.866137	0.886381	0.879695	1.44224	1.39686	1.37507	0.86973	0.840051	0.855743	0.0117556	0.0243952	0.017362	0.0117556	0.0243952	0.017362
F2Z5D8	0.902412	0.929106	0.910562	1.19324	1.16423	1.19775	0.911566	0.912006	0.899326	0.0149669	0.0153499	0.00792965	0.0149669	0.0153499	0.00792965
A0A287BBS8	0.946084	0.95261	0.993631	1.05486	1.02867	1.05387	0.924991	0.920616	0.91547	0.0267343	0.0141921	0.00517806	0.0267343	0.0141921	0.00517806
A0A5G2QCR7	0.801498	0.787387	0.844578	1.2809	1.35636	1.29398	1.02497	0.98632	0.896386	0.0367296	0.0307755	0.0680691	0.0367296	0.0307755	0.0680691
F1RMJ0	1.01537	1.03859	1.10206	1.11784	1.09929	1.01796	1.01071	0.932934	0.942619	0.0426559	0.049266	0.0440575	0.0426559	0.049266	0.0440575
A0A287A933	1.01647	1.01935	1.03464	1.21976	1.23342	1.21974	0.882706	0.903231	0.847672	0.00953898	0.00644692	0.0320018	0.00953898	0.00644692	0.0320018
A0A287BCW7	1.31554	1.22408	1.0852	1.15438	1.18166	1.1233	1.124	1.15483	1.07708	0.095988	0.0253214	0.0349978	0.095988	0.0253214	0.0349978
A0A5G2QXZ4	0.903365	0.979552	0.968872	0.868925	1.06913	0.975255	0.742268	0.909445	0.798881	0.0433946	0.103149	0.104089	0.0433946	0.103149	0.104089
A0A287BBZ8	1.05212	1.01895	0.928926	1.24827	1.29189	1.13431	0.564929	0.608225	0.440554	0.0637473	0.0664294	0.161816	0.0637473	0.0664294	0.161816
A0A287AXS7	0.997983		1.03028	1.10059		1.00975	0.882016		0.90651	0.0225177	0.0608763	0.0193682	0.0225177	0.0608763	0.0193682
Q29048	1.08431		1.11123	1.10773		1.05655	0.84192		0.916644	0.0173407	0.0334395	0.060092	0.0173407	0.0334395	0.060092
A0A5G2QCF0	1.04861	1.02385	1.11267	1.12128	1.19742	1.11851	0.95677	1.00508	0.967893	0.0431719	0.039086	0.0259075	0.0431719	0.039086	0.0259075
A0A5S8KLN1	0.965946	0.894778	0.953383	1.22341	1.10678	1.18533	0.909014	0.985191	1.01649	0.0404945	0.0507505	0.056972	0.0404945	0.0507505	0.056972
A0A5G2RMZ8	0.836436	0.921942	0.789106	1.07644	0.986478	1.1243	0.932673	0.855562	0.930168	0.0792855	0.0658645	0.0483533	0.0792855	0.0658645	0.0483533
O19072	0.982492	0.979175	0.908746	0.891382	0.907303	0.910168	0.974333	0.937634	1.00261	0.043533	0.0112088	0.0335324	0.043533	0.0112088	0.0335324
F1RKC9	0.920503		0.945889	0.898651		0.956011	0.879531		0.878405	0.0192352	0.0437378	0.000905596	0.0192352	0.0437378	0.000905596
Q29290	0.689	0.862102	0.723412	1.05041	1.08998	1.07381	0.610726	0.849195	0.59702	0.120865	0.0185682	0.206815	0.120865	0.0185682	0.206815
A0A287AB01	0.826979	0.761501	0.806791	1.06012	1.0523	1.02541	1.18915	1.23384	1.12876	0.0419976	0.0174087	0.0445426	0.0419976	0.0174087	0.0445426
F2Z5C0	1.08688	1.09169	1.10828	0.938791	0.975271	0.981293	0.861767	0.836599	0.807823	0.0102449	0.0238293	0.0323107	0.0102449	0.0238293	0.0323107
F1S8M9	1.10312		1.03055	0.997148		1.02153	0.921457		0.898348	0.0480999	0.0170828	0.0179588	0.0480999	0.0170828	0.0179588
A0A287BNY6	1.38635	1.49956	1.43119	1.04161	1.04934	1.01646	0.836407	0.690219	0.831222	0.0396198	0.0166015	0.105535	0.0396198	0.0166015	0.105535
A0A5G2RB76	0.937598	0.934608	0.901755	1.28474	1.36922	1.25377	1.01416	0.947686	1.06621	0.0215073	0.0458724	0.0588598	0.0215073	0.0458724	0.0588598
K7GQ00	1.0882	1.13451	1.04461	1.29862	1.25704	1.13449	0.93305	0.783803	0.942743	0.0412785	0.0693713	0.100502	0.0412785	0.0693713	0.100502
A0A5G2QPJ4	0.973822			0.984293			0.945899			#DIV/0!	#DIV/0!	#DIV/0!
A0A287AYN4	0.984171			1.0932			0.925052			#DIV/0!	#DIV/0!	#DIV/0!
A0A5G2RJ76	0.899792	0.924503	0.868538	1.0578	1.00959	1.07016	1.02703	1.04714	1.07016	0.0312455	0.030604	0.0205934	0.0312455	0.030604	0.0205934
A0A287AY12	0.956022	1.04631	1.01213	1.22122	1.26858	1.25193	0.872486	0.86876	0.893054	0.0453653	0.0192644	0.0149002	0.0453653	0.0192644	0.0149002
A0A5G2R787	1.53847	1.52387	1.29218	1.0959	1.32375	1.13125	0.67463	0.648103	0.761784	0.0951944	0.103599	0.0855937	0.0951944	0.103599	0.0855937
A0A287AE88	1.1515	1.17512	1.11137	1.08116	1.08641	1.08134	0.992199	1.0016	0.98813	0.0281229	0.00275601	0.00694975	0.0281229	0.00275601	0.00694975
A0A287A9B2	1.02058	1.04142	1.03317	1.21613	1.16825	1.18531	0.940445	0.930975	0.974818	0.0101704	0.0203942	0.0243162	0.0101704	0.0203942	0.0243162
A0A5G2QP86	1.06969	1.03251	1.05827	1.44975	1.35078	1.49131	0.82224	0.876585	0.79457	0.0180822	0.0504642	0.0502016	0.0180822	0.0504642	0.0502016
D3K5M2	0.914798	0.743762	1.02041	0.964126	1.30693	1.08163	0.923767	1.06455	1.19388	0.156336	0.155879	0.127361	0.156336	0.155879	0.127361
F1RKG8	1.03989	1.10747	1.1067	1.00399	1.00937	1.02652	0.929345	0.879735	0.870732	0.0357711	0.0116134	0.035335	0.0357711	0.0116134	0.035335
I3LUP6	0.941491	0.913115	0.974672	1.18438	1.24809	1.16961	1.02062	1.02896	0.953985	0.0326689	0.0347356	0.0410424	0.0326689	0.0347356	0.0410424
A0A287AQG0	0.844619	0.845273	0.905385	0.948967	0.978666	0.962454	0.927584	0.953964	0.908389	0.0403381	0.0154361	0.0246045	0.0403381	0.0154361	0.0246045
I3LNY0	1.11048	1.11299	1.09282	1.37209	1.39947	1.28314	0.963433	0.932363	0.996661	0.00994106	0.0450014	0.0333504	0.00994106	0.0450014	0.0333504
A0A286ZMW4	0.916713	0.95299	0.899188	1.00211	0.981363	1.0636	1.01879	0.991377	1.12246	0.0297307	0.0421061	0.0662134	0.0297307	0.0421061	0.0662134
A0A5G2QTX8	1.0726			1.06463			0.861273			#DIV/0!	#DIV/0!	#DIV/0!
F1S227	1.02722	1.00759		1.05792	0.998058		0.909979	0.904821		0.0136378	0.0411769	0.00401969	0.0136378	0.0411769	0.00401969
A0A480JSC9	0.87798	0.961763	1.05074	1.20898	1.2534	1.03727	0.998597	0.86455	0.924113	0.0896666	0.0978456	0.0722884	0.0896666	0.0978456	0.0722884
F1SCC7	0.966537	0.789898	0.829245	1.0179	0.95755	0.928302	1.03191	0.822139	0.713208	0.107594	0.0472037	0.189292	0.107594	0.0472037	0.189292
F1SGC8	0.884304	0.922146	0.76606	1.13043	1.17973	1.23019	0.948563	0.945218	1.3394	0.0949514	0.0422671	0.210277	0.0949514	0.0422671	0.210277
A0A5G2QKW7	0.969844	0.952976	1.00246	1.02188	0.988491	1.03994	0.87375	0.943111	0.89583	0.0258007	0.0256731	0.0391883	0.0258007	0.0256731	0.0391883
A0A287AGQ8	1.03754			1.04858			0.705594			#DIV/0!	#DIV/0!	#DIV/0!
A0A287A365	0.861595	0.905858	0.919433	1.08365	1.05509	1.05893	0.997295	1.06491	1.07911	0.0337699	0.0145423	0.0417484	0.0337699	0.0145423	0.0417484
A0A287ARZ1	1.16396	1.07896	0.935854	1.20532	1.13405	1.06685	0.986706	0.966422	0.9237	0.108796	0.0609874	0.0335389	0.108796	0.0609874	0.0335389
P16164	1.25128	1.21495	1.18968	1.07771	1.14218	1.11876	0.856495	0.843235	0.874108	0.0254094	0.029324	0.0180519	0.0254094	0.029324	0.0180519
A0A5G2QBZ4	1.09336	1.11069	1.0877	0.913378	0.884681	0.917705	0.895573	0.942693	0.900776	0.0109139	0.0198266	0.0282956	0.0109139	0.0198266	0.0282956
F1SBI1	0.91482	0.890288	0.940772	1.07713	1.10507	1.087	1.13734	1.11413	1.11125	0.0275812	0.0130021	0.0127623	0.0275812	0.0130021	0.0127623
F1SRB9	0.919477	0.832117	0.951784	1.28183	1.12774	1.13404	0.904378	1.02555	0.937319	0.0687009	0.0738264	0.0655523	0.0687009	0.0738264	0.0655523
I3LTR8	1.95668	1.84615	1.93744	1.17735	1.14995	1.1433	0.660158	0.718153	0.678191	0.0308614	0.0155998	0.0432976	0.0308614	0.0155998	0.0432976
A0A5G2RAT8	1.13835	1.03998		1.07759	1.09244		0.86895	0.903186		0.0638652	0.00968087	0.0273208	0.0638652	0.00968087	0.0273208
P50441	0.962684	0.959088	0.928016	0.939243	0.945019	0.945609	1.05483	1.05854	1.04765	0.0200668	0.00372917	0.00525512	0.0200668	0.00372917	0.00525512
A0A286ZYV7	1.04013	1.07439	1.14603	1.0976	1.09536	1.02773	0.977493	1.03744	1.02773	0.0497182	0.0369878	0.0317255	0.0497182	0.0369878	0.0317255
F1S3H9	1.10015	1.06028	1.10338	1.12129	1.09655	1.11031	1.00837	1.03517	1.04174	0.0220641	0.0111729	0.0171877	0.0220641	0.0111729	0.0171877
I3LLY3	0.909071	0.961697	0.936359	1.1459	1.14378	1.10961	1.04893	1.0492	1.03892	0.0281275	0.0179777	0.00560445	0.0281275	0.0179777	0.00560445
Q9BDJ5	0.697938	0.823307	0.792547	1.11066	1.0637	1.13347	1.25327	1.14596	1.12517	0.0847159	0.0322643	0.0585165	0.0847159	0.0322643	0.0585165
A0A287BFW1	0.947506	0.958955	0.983787	1.07975	1.10071	1.07832	0.980077	1.02233	0.945864	0.0192517	0.0115424	0.0389749	0.0192517	0.0115424	0.0389749
I3LS60	0.963214	0.91113	0.905714	1.00492	1.03365	0.984286	0.897101	0.871441	0.928571	0.0342616	0.0246052	0.0318279	0.0342616	0.0246052	0.0318279
F1SQX8	1.18691	1.09904	1.1885	0.977698	0.945026	0.965752	0.814317	0.79014	0.801569	0.044206	0.0171698	0.0150808	0.044206	0.0171698	0.0150808
A0A287A0K2	1.04263	1.08123	1.03424	1.04587	0.963035	1.04817	1.05559	0.986381	0.964597	0.0238027	0.0475978	0.0474055	0.0238027	0.0475978	0.0474055
F1S1V1	0.971246	0.941258	0.972337	1.15272	1.1373	1.05325	0.875399	0.791102	0.843707	0.018341	0.0480367	0.0508869	0.018341	0.0480367	0.0508869
I3LBF1	0.987346	1.01548	0.987695	1.08917	1.13956	1.04612	0.93342	0.924892	0.932177	0.0161935	0.0428425	0.00495277	0.0161935	0.0428425	0.00495277
A0A5G2QQW3	1.04883	1.07683	0.998263	1.10641	1.07557	1.1212	1.06405	1.08771	1.05182	0.0382392	0.0211451	0.0170852	0.0382392	0.0211451	0.0170852
A0A286ZSF1	1.21984	1.22013	1.22987	1.52879	1.56496	1.56284	0.788334	0.705918	0.783066	0.00466905	0.0130783	0.0607788	0.00466905	0.0130783	0.0607788
F1S9Q3	1.02562	1.00933	0.949457	1.10994	1.16045	1.13628	0.886758	0.906716	0.965182	0.0403167	0.0222481	0.0443225	0.0403167	0.0222481	0.0443225
A0A286ZRM3	1.02637	1.04928	1.0465	1.24818	1.19904	1.3077	0.8413	0.882775	0.886559	0.0120118	0.0434703	0.0288546	0.0120118	0.0434703	0.0288546
A0A287AN33	1.11901			1.0838			0.966417			#DIV/0!	#DIV/0!	#DIV/0!
I3LC07	1.14418	1.15449	1.20554	1.08111	1.06952	1.03548	0.791521	0.790721	0.744809	0.0281271	0.0223326	0.0344739	0.0281271	0.0223326	0.0344739
A0A5G2RK54	0.914603	0.847587	0.978924	1.10931	1.17471	1.02035	1.00171	0.989615	0.93532	0.0718758	0.0703428	0.0362454	0.0718758	0.0703428	0.0362454
A0A287B0P0	1.12129	1.16813	1.14406	1.22339	1.26239	1.27757	1.04889	1.06826	1.0452	0.0204678	0.0222783	0.0117512	0.0204678	0.0222783	0.0117512
A0A287B5Q7	1.01946	0.975537	0.941124	1.23157	1.31165	1.37258	0.907235	0.902147	0.96809	0.0401172	0.0541829	0.0396314	0.0401172	0.0541829	0.0396314
A0A286ZZ23	0.920738		1.04623	1.34485		1.14355	1.02677		1.10949	0.0902255	0.114404	0.0547624	0.0902255	0.114404	0.0547624
F1SGG0	0.965763	0.925164	0.933375	1.44072	1.45041	1.48673	0.839614	0.850867	0.850701	0.022801	0.0166216	0.00761387	0.022801	0.0166216	0.00761387
F6PTM1	0.858302	0.803011	0.8847	1.17168	1.16855	1.11353	0.955266	0.964868	0.952732	0.0491207	0.0284094	0.00668547	0.0491207	0.0284094	0.00668547
A0A286ZYQ6	0.980134	0.987774	0.980431	1.13476	1.1732	1.13176	0.911864	0.92486	0.934955	0.00440353	0.020157	0.0125292	0.00440353	0.020157	0.0125292
A0A5G2R2Y1	0.982643	0.999202	1.00466	1.0327	1.0717	1.10424	0.937962	0.945515	0.895874	0.0115177	0.0334901	0.0288714	0.0115177	0.0334901	0.0288714
F1RIF3	0.924987	0.961791	1.04267	1.03673	0.967123	1.02659	0.875323	0.882886	0.918986	0.061652	0.0372268	0.0261473	0.061652	0.0372268	0.0261473
A0A5G2R265	1.29159	1.41821	1.41454	1.01509	0.995771	1.01454	0.952263	0.932117	0.918901	0.052421	0.0109047	0.0179792	0.052421	0.0109047	0.0179792
A0A287ARC8	0.97939	0.957248	0.971989	1.17055	1.18637	1.19691	0.953902	0.950568	0.89419	0.0116259	0.0112007	0.0359675	0.0116259	0.0112007	0.0359675
F1SJI1	0.735729	0.770106	0.742119	1.1805	1.16247	1.17933	1.17733	1.08692	1.13695	0.0244007	0.00859182	0.039946	0.0244007	0.00859182	0.039946
F1RUP0	0.956349	0.86088	0.979656	1.14669	1.07967	1.08294	0.999914	1.2176	1.01408	0.0675059	0.0342517	0.113067	0.0675059	0.0342517	0.113067
Q8MJ30	1.03674	1.02581	0.984883	0.975952	1.02035	1.07407	0.911156	0.814455	0.86319	0.0269113	0.0480089	0.0560308	0.0269113	0.0480089	0.0560308
A0A286ZL33	0.819706	0.829489	0.86027	0.865147	0.872654	0.899058	0.802941	0.805459	0.822035	0.0253062	0.0202642	0.0128051	0.0253062	0.0202642	0.0128051
A0A5G2R939	1.00152	0.975032	0.995835	1.0094	1.00086	1.08715	0.995453	0.965734	0.992951	0.0140722	0.0460524	0.0167395	0.0140722	0.0460524	0.0167395
A0A5G2R4N8	1.00475		0.995993	0.97627		1.02244	0.977241		0.934358	0.006187	0.0326676	0.0317249	0.006187	0.0326676	0.0317249
A0A286ZRK0	0.887518	0.905316	0.924315	1.08046	1.16362	1.18296	0.951306	0.894518	0.900477	0.0203172	0.0476751	0.0340919	0.0203172	0.0476751	0.0340919
Q6QAP7	0.987792	1.08421	1.15495	1.10778	1.0075	1.10195	0.948727	0.864303	0.973868	0.078006	0.0524877	0.0617822	0.078006	0.0524877	0.0617822
F1SRE0	1.0058	1.05985	1.01701	1.17343	1.47948	1.43289	0.825514	0.888509	0.911153	0.0277606	0.121079	0.0507116	0.0277606	0.121079	0.0507116
A0A287BQ02	0.964166	1.03071	1.0678	1.09513	1.12002	1.14118	0.98479	0.992893	0.944526	0.051436	0.0206041	0.0265938	0.051436	0.0206041	0.0265938
A0A5G2QIE6	0.955667	0.99069	1.0064	1.06829	1.05969	1.00989	0.875223	0.967689	0.955207	0.0263872	0.030144	0.0537911	0.0263872	0.030144	0.0537911
A0A287AAG3	1.19716	1.23688	1.15933	1.235	1.22631	1.15933	0.955943	0.925607	0.950777	0.0323782	0.0343122	0.0171909	0.0323782	0.0343122	0.0171909
Q29261	0.606718	0.553403	0.596475	0.656406	0.584435	0.630507	0.843063	0.871357	0.827712	0.0483184	0.0584398	0.0261278	0.0483184	0.0584398	0.0261278
M3TYW5	0.919723	0.894616	0.930197	1.19696	1.22312	1.18527	0.930524	0.938581	0.900165	0.0199876	0.0161254	0.0219462	0.0199876	0.0161254	0.0219462
F1S2A1	1.56212	1.45687	1.50212	0.812627	0.86262	0.838983	0.955193	1.12751	1.01483	0.0350334	0.0298404	0.0847504	0.0350334	0.0298404	0.0847504
I3LNA4	0.918974	0.963092	0.95744	1.27038	1.26408	1.25936	1.0651	1.03367	1.03345	0.0253641	0.00437199	0.0174413	0.0253641	0.00437199	0.0174413
A0A5G2R805	1.04985	1.07848	1.0629	1.01127	1.05114	1.05078	1.04306	0.963038	0.963358	0.0134737	0.0220837	0.0465841	0.0134737	0.0220837	0.0465841
A0A287BG99	1.11511	1.07975	1.01772	0.960955	0.969019	0.939464	1.00708	1.02419	1.02602	0.046039	0.0159724	0.0102494	0.046039	0.0159724	0.0102494
A0A287ADK7	1.1701	1.07287	1.08876	1.18034	1.1872	1.18087	0.916145	0.921037	0.818343	0.0469647	0.00322485	0.0654446	0.0469647	0.00322485	0.0654446
A0A287APR1	1.10506	1.25509	1.09944	1.10201	0.999742	1.02439	0.976851	0.83415	0.709193	0.0765606	0.0512177	0.159424	0.0765606	0.0512177	0.159424
A0A5G2RCK4	0.92087	0.913349	0.944306	1.05229	1.05386	1.31778	1.04304	1.05259	0.977329	0.017433	0.133907	0.0399993	0.017433	0.133907	0.0399993
F1SE73	1.02971	1.05192	1.09572	1.1817	1.10335	1.13839	0.97412	1.01504	0.983918	0.0317119	0.0343959	0.0215599	0.0317119	0.0343959	0.0215599
I3LDH3	0.962281	0.987103	0.887763	1.32764	1.41176	1.31723	0.818578	0.892734	0.885425	0.0546677	0.038335	0.0472138	0.0546677	0.038335	0.0472138
A0A5G2QZZ2	1.17953	1.05508	1.12627	1.03709	0.974858	1.05853	1.17285	1.13268	1.07432	0.0557339	0.0424655	0.0439767	0.0557339	0.0424655	0.0439767
A0A287AJ46	0.958067	1.00917	1.01798	0.811455	0.836228	0.865385	0.900717	0.897136	0.87962	0.0325106	0.0322252	0.0126492	0.0325106	0.0322252	0.0126492
A0A287A1V5	0.981099	0.922647	0.909679	0.993638	0.99152	0.953935	0.833697	0.871768	0.884839	0.0405702	0.0227988	0.0307722	0.0405702	0.0227988	0.0307722
F1SAD9	1.20382	1.19968	1.24602	1.03906	1.04203	0.994083	0.823074	0.816769	0.790533	0.0210804	0.0262096	0.0213032	0.0210804	0.0262096	0.0213032
I3LIM8	1.04617	1.03356	0.993718	1.26488	1.10738	1.12393	0.769137	0.731544	0.784694	0.0267251	0.0742695	0.0358709	0.0267251	0.0742695	0.0358709
A0A287AJX7	0.803328		0.895101	1.18457		1.06117	0.803328		0.929975	0.0764155	0.0777095	0.103332	0.0764155	0.0777095	0.103332
A0A286ZYS2	0.887651	0.919611	0.897033	1.31098	1.31645	1.33792	0.879022	0.87571	0.905511	0.0182244	0.010771	0.0184198	0.0182244	0.010771	0.0184198
A0A5G2R563	1.06728	1.06539	1.00405	0.991078	1.00145	1.13593	0.838196	0.801744	0.873901	0.0344054	0.0774854	0.0430567	0.0344054	0.0774854	0.0430567
A0A286ZKH8	0.957447	0.917842	0.884527	1.20044	1.22053	1.28815	0.954545	0.99063	0.920974	0.0396823	0.0371666	0.0364624	0.0396823	0.0371666	0.0364624
A0A5G2QTD3	0.892752	0.844601	0.92012	1.17872	1.18365	1.19091	0.941769	1.00013	0.958935	0.0431606	0.00517495	0.0310169	0.0431606	0.00517495	0.0310169
F1RU27	0.959033	0.923003	0.891851	1.18234	1.25794	1.20364	1.05402	0.985563	1.06698	0.0363614	0.0320945	0.0422474	0.0363614	0.0320945	0.0422474
I3LLK1	0.961988	0.957541	0.995653	1.80897	1.81101	1.76344	0.867934	0.844652	0.830474	0.0214457	0.0149872	0.022312	0.0214457	0.0149872	0.022312
A0A287A085	0.692989		0.714531	1.43066		1.42612	0.945904		0.936535	0.0216446	0.00224645	0.00703862	0.0216446	0.00224645	0.00703862
A0A5G2QIE9	1.09565	1.11469	1.09204	1.04229	1.07489	1.04103	0.977769	0.938046	0.975779	0.0110542	0.0182369	0.0232206	0.0110542	0.0182369	0.0232206
A0A5G2QCX9	0.955394	0.886145	0.926138	1.09933	1.13032	1.1329	1.03786	1.01509	0.96827	0.0376809	0.0166684	0.0352326	0.0376809	0.0166684	0.0352326
I3LDL8	0.901607	0.961081	0.926622	1.20101	1.16324	1.14736	0.849168	0.803243	0.893875	0.0321173	0.0235453	0.0533922	0.0321173	0.0235453	0.0533922
A0A5G2Q8H3	0.905864	0.900689	0.899164	0.851471	0.86732	0.884349	0.775963	0.795021	0.758901	0.00389391	0.0189493	0.0232664	0.00389391	0.0189493	0.0232664
A0A5G2QII8	0.924789	0.930078		1.20148	1.1429		0.971789	0.966426		0.00403194	0.035342	0.00391273	0.00403194	0.035342	0.00391273
F6Q4K6	0.957294			1.14155			1.01919			#DIV/0!	#DIV/0!	#DIV/0!
A0A286ZZQ0	0.903527	0.848698	0.811033	1.05617	1.07882	1.11385	0.961	0.984518	0.95892	0.0544365	0.026836	0.0146843	0.0544365	0.026836	0.0146843
Q6S4N2	1.13166	1.15513	1.20575	1.09827	1.14679	1.08318	0.990366	0.99166	0.990619	0.0325255	0.0299602	0.000691912	0.0325255	0.0299602	0.000691912
A0A5G2QE74	0.944784	0.919092	0.938315	1.16032	1.17857	1.22773	0.870144	0.925186	0.83244	0.0143066	0.0293238	0.0532495	0.0143066	0.0293238	0.0532495
A0A287AUI7	0.978131			1.00265			0.882041			#DIV/0!	#DIV/0!	#DIV/0!
A0A286ZN24	0.886828	1.09776	0.957918	1.01936	0.939899	1.07973	0.950641	0.909486	0.996678	0.109411	0.0692347	0.0458051	0.109411	0.0692347	0.0458051
K7GP19	1.05403	1.01406	1.00659	0.942223	0.994395	1.03107	0.824796	0.806588	0.84887	0.0248897	0.0451359	0.0256531	0.0248897	0.0451359	0.0256531
F2Z505	1.01282	0.947676	0.956261	1.05201	1.06415	1.11155	0.938193	0.935152	0.936073	0.0364054	0.0292411	0.00166549	0.0364054	0.0292411	0.00166549
A0A287A021	0.900313	0.869425	0.879819	1.04201	1.07046	1.02659	0.905956	0.879767	0.909333	0.017796	0.0212697	0.0180143	0.017796	0.0212697	0.0180143
A0A286ZRF3	0.925101	0.936318	0.94064	1.09533	1.09541	1.10933	0.965077	0.995001	0.925528	0.00858676	0.00732375	0.0362292	0.00858676	0.00732375	0.0362292
I3LN50	0.956132	1.0395	1.07626	1.17637	1.07336	1.28955	1.05819	0.904063	0.85156	0.0601101	0.0916579	0.114506	0.0601101	0.0916579	0.114506
A0A287AZ48	0.964321	0.939644	0.915862	1.05607	1.10928	1.14035	0.973853	1.01244	1.01282	0.0257794	0.0386811	0.0223973	0.0257794	0.0386811	0.0223973
A0A287AA47	1.11562	1.11191	1.16136	1.78924	1.76068	1.75661	0.782417	0.839595	0.778575	0.0243843	0.0100519	0.042708	0.0243843	0.0100519	0.042708
F1SQ44	0.902782		0.943199	1.18429		1.14952	0.925041		1.00399	0.0309636	0.0210658	0.0578802	0.0309636	0.0210658	0.0578802
A0A287AWS4	1.17397	1.19749	1.12728	1.15083	1.12279	1.183	0.827547	0.808131	0.841121	0.0306399	0.0261475	0.0200839	0.0306399	0.0261475	0.0200839
I3LC25	0.862087	0.593842	0.701101	1.01311	1.02053	1.00593	1.02884	0.923754	1.04657	0.187781	0.00720563	0.0664034	0.187781	0.00720563	0.0664034
I3LDR9	1.01863	1.01817	0.90688	1.17047	1.15523	1.19754	0.956479	0.926792	1.01355	0.0656179	0.0182486	0.0456629	0.0656179	0.0182486	0.0456629
F1RWL7	1.00561	1.07243	1.1034	1.0405	1.0514	1.00812	1.0891	1.02181	1.03028	0.0471282	0.0217828	0.035002	0.0471282	0.0217828	0.035002
A0A287A524	0.852608	0.828194	0.82377	1.00862	1.01093	0.952869	0.890703	0.847644	0.849898	0.0186025	0.0331796	0.0280913	0.0186025	0.0331796	0.0280913
A0A5G2QCB5	1.06208	1.05002	1.19755	1.07476	1.01712	0.974694	0.862579	0.819678	0.869388	0.0742522	0.0491375	0.0316862	0.0742522	0.0491375	0.0316862
I3LDH7	0.902812	0.901586	0.794744	1.03604	1.07354	1.10579	0.849972	0.847152	0.68051	0.0716109	0.0325689	0.122435	0.0716109	0.0325689	0.122435
I3LG98	1.05024	1.05436	1.13057	1.05822	1.02927	1.03379	0.982999	0.976645	0.973886	0.0419463	0.0149681	0.00477918	0.0419463	0.0149681	0.00477918
A0A0D5BWD2	1.01981	1.02174	1.01663	1.03627	1.04706	1.12599	0.98209	0.979153	0.944093	0.0025313	0.0457875	0.0218296	0.0025313	0.0457875	0.0218296
A0A5S6GBZ7	0.956802	0.941567	0.953959	1.10303	1.13249	1.15819	1.05178	1.12803	1.09772	0.00852025	0.0243971	0.0351368	0.00852025	0.0243971	0.0351368
A0A286ZT52	1.01992	1.04375	1.06165	1.29271	1.20269	1.24528	0.873972	0.869748	0.918126	0.0200957	0.0361186	0.0301991	0.0200957	0.0361186	0.0301991
A0A5S6GJG2	0.91179	0.911326	0.975913	0.979644	1.09165	1.12432	0.914334	0.892697	0.944833	0.0398239	0.071233	0.0285548	0.0398239	0.071233	0.0285548
A0A287AR93	0.870921	0.93653	0.948126	1.16315	1.12976	1.0003	1.03791	0.984485	0.982309	0.0453253	0.0783591	0.0314414	0.0453253	0.0783591	0.0314414
F1RLL1	1.07447	1.03445	1.05921	1.31891	1.27662	1.30355	0.968363	0.9248	0.902865	0.0191233	0.0164718	0.0357709	0.0191233	0.0164718	0.0357709
A0A5K1TX87	0.826772			1.1811			0.944882			#DIV/0!	#DIV/0!	#DIV/0!
A0A286ZZX4	0.859561	0.844728	0.899025	0.969279	1.03798	0.987952	1.16426	1.18748	1.10327	0.0323403	0.0355811	0.0377665	0.0323403	0.0355811	0.0377665
I3LLU0	1.08826	1.11408	1.08259	0.858261	0.89222	0.90536	0.89188	0.883495	0.852476	0.0153292	0.0274538	0.023697	0.0153292	0.0274538	0.023697
A0A287A3J4	1.08869	1.25323	1.07192	1.01552	1.02082	1.07252	0.900776	0.907122	0.897869	0.0880424	0.0303875	0.00524621	0.0880424	0.0303875	0.00524621
A0A287AHK1	1.35297	1.27744	1.19078	1.08945	1.10645	1.07099	0.728441	0.922799	0.91843	0.0637162	0.0162878	0.129557	0.0637162	0.0162878	0.129557
A0A5G2QDQ1	0.899821	0.825645	0.834567	1.05772	1.02737	1.04641	0.862141	0.900704	0.926822	0.0474558	0.0146948	0.0362939	0.0474558	0.0146948	0.0362939
A0A5G2R8B0	1.07368	1.08956	1.05011	0.912117	0.974962	0.927593	0.996714	1.02605	1.04093	0.0185311	0.0348996	0.0220287	0.0185311	0.0348996	0.0220287
A0A287B900	0.963656	1.00219	1.03012	1.10155	1.13504	1.05554	0.885088	0.886131	0.888209	0.0334199	0.0363695	0.00179217	0.0334199	0.0363695	0.00179217
A0A287ASQ2	1.11717	0.999097	1.01906	1.11075	1.36644	0.904679	0.924559	0.827885	1.23744	0.0604737	0.205205	0.2148	0.0604737	0.205205	0.2148
F1SSR4	0.991747	0.990605	0.951416	1.08032	1.08455	1.06048	0.942229	0.926931	0.917239	0.0234813	0.0119541	0.0135654	0.0234813	0.0119541	0.0135654
I3L9V2	0.941587	0.961492		1.17175	1.06121		0.795118	0.905553		0.0147917	0.0700118	0.0918341	0.0147917	0.0700118	0.0918341
A0A287BMK7	0.862213	0.932976	0.878809	1.02799	0.992528	1.00159	1.03407	1.00553	1.01439	0.0415181	0.0182926	0.0143494	0.0415181	0.0182926	0.0143494
F1S0D4	1.10332	1.08846	1.07198	1.18521	1.11613	1.20395	0.846256	0.889073	0.850388	0.0144075	0.0395857	0.0274021	0.0144075	0.0395857	0.0274021
A0A480SLU2	0.851802			0.933244			0.993324			#DIV/0!	#DIV/0!	#DIV/0!
A0A287AJ85	0.970513	0.983698	0.919336	1.07297	1.10504	1.07109	1.0087	0.950887	1.01895	0.0354947	0.0176138	0.036959	0.0354947	0.0176138	0.036959
F1S197	0.923284	0.980601		1.24153	1.29251		0.949356	0.907569		0.042575	0.028447	0.031824	0.042575	0.028447	0.031824
I3LIM4	0.803373	1.01171	1.12789	1.10287	1.11858	1.29984	0.827656	0.750363	0.721121	0.167611	0.0932625	0.0718232	0.167611	0.0932625	0.0718232
A0A5G2R2V2	1.07354	0.973721	1.09808	1.0302	1.00692	0.967308	1.00657	1.01798	1.00962	0.0628229	0.031752	0.00584348	0.0628229	0.031752	0.00584348
F1S2Q4	1.03636	1.06202	1.05902	1.35183	1.38804	1.51265	0.944707	0.844676	0.801012	0.013332	0.059515	0.0853159	0.013332	0.059515	0.0853159
F1SUG1	0.990488	1.07565	1.00873	1.09385	1.10141	1.05587	0.982245	0.933531	0.843226	0.0437468	0.0225204	0.0767001	0.0437468	0.0225204	0.0767001
A0A5G2QQW4	1.02323	1.02887	1.07596	1.03299	1.0632	1.02909	0.912607	0.93011	0.951923	0.0277702	0.0179249	0.0211446	0.0277702	0.0179249	0.0211446
A0A287A6K7	1.0213	0.860641	1.05523	1.04408	1.02857	1.00454	0.94106	1.07405	0.948208	0.106169	0.0194245	0.075731	0.106169	0.0194245	0.075731
F1S431	0.930274	0.915649	0.919693	1.79147	1.80743	1.79765	0.79839	0.801101	0.768494	0.00819171	0.00447614	0.0229234	0.00819171	0.00447614	0.0229234
A0A287BB04	0.950985	0.849916	0.988448	1.02519	0.93086	0.996993	0.893266	0.885329	0.929577	0.07707	0.0491915	0.0261341	0.07707	0.0491915	0.0261341
F1RMQ6	0.992188	0.930734	1.02217	1.13689	0.97534	1.14907	1.02683	1.11568	0.961475	0.0474792	0.089207	0.0748091	0.0474792	0.089207	0.0748091
F1RW40	0.957359	0.969542	0.876751	1.06592	1.11323	1.08964	0.956724	0.989072	0.991597	0.0539569	0.0217102	0.0198604	0.0539569	0.0217102	0.0198604
F1RHD4	1.12206	1.09784	1.10299	1.41771	1.51143	1.51057	0.857005	0.792173	0.85905	0.011521	0.0363948	0.045492	0.011521	0.0363948	0.045492
I3LHU9	1.11324	1.03273	1.05388	1.00593	1.03067	1.04087	0.810689	0.821927	0.825601	0.0391323	0.0175181	0.00948196	0.0391323	0.0175181	0.00948196
F1SS01	0.956078	0.878834	0.922446	1.03882	1.07042	1.05372	0.98427	0.952368	0.970111	0.0421372	0.0149966	0.016497	0.0421372	0.0149966	0.016497
A0A5G2QES7	1.03637	0.994385	0.957502	1.04552	1.12051	1.14389	0.807846	0.873667	0.833793	0.0396185	0.0465832	0.0395443	0.0396185	0.0465832	0.0395443
F1S0J2	0.725207	0.714963	0.735795	0.830579	0.889641	0.901445	1.10537	1.14557	1.20578	0.014361	0.043448	0.043858	0.014361	0.043448	0.043858
A0A286ZJD8	0.882651	0.81768	0.920604	1.12918	1.21179	0.9849	0.814677	0.953959	0.786167	0.0595779	0.103581	0.10543	0.0595779	0.103581	0.10543
A0A5G2QXD1	1.03603	1.00603	1.03474	1.09934	1.07014	1.0568	0.908728	0.952489	0.875358	0.0165333	0.0202283	0.0424056	0.0165333	0.0202283	0.0424056
A0A480QG80	0.964323	0.989527	0.967523	1.01359	1.03041	1.01304	1.00449	0.992555	0.970717	0.0140907	0.00968697	0.0173106	0.0140907	0.00968697	0.0173106
A0A5K1VS82	0.99291	1.00212	0.869906	1.04891	1.07589	1.16614	0.916988	0.918461	0.893417	0.0772984	0.055969	0.0154497	0.0772984	0.055969	0.0154497
I3LCS3	1.0415	0.989988	1.00823	1.01871	1.10081	1.07947	1.01058	1.03702	1.03768	0.0257757	0.0399475	0.015032	0.0257757	0.0399475	0.015032
A0A287BPX8	1.04421	0.909288	1.00078	1.14772	1.24737	1.15374	0.892819	0.889783	0.958806	0.0699385	0.0472332	0.0426828	0.0699385	0.0472332	0.0426828
A0A5G2RNB3	0.95619	1.05832	0.984828	1.23619	1.21248	1.22128	1.14095	1.27977	1.28158	0.0526924	0.00979784	0.0653702	0.0526924	0.00979784	0.0653702
F1RQR4	0.900405	0.905587	0.924264	1.24473	1.22033	1.20362	0.978619	0.987022	0.943952	0.013789	0.0169087	0.0235401	0.013789	0.0169087	0.0235401
F1S192	1.00983	0.957227	1.01934	1.19042	1.14039	1.08546	0.920455	0.974819	0.965689	0.0336071	0.0460989	0.0305267	0.0336071	0.0460989	0.0305267
I3L9H6	0.951484	1.02907	1.04749	1.11224	1.02907	0.943144	0.955829	0.863372	1.01538	0.0504794	0.0822356	0.0810673	0.0504794	0.0822356	0.0810673
A0A287AG25	0.746906	0.801102	0.796077	1.05702	1.05489	1.08749	0.905605	0.989967	0.991448	0.038324	0.0170978	0.051062	0.038324	0.0170978	0.051062
P80015	0.891094	0.847032		0.998852	1.01233		0.793669	0.898174		0.0358507	0.00947661	0.0873555	0.0358507	0.00947661	0.0873555
A0A5G2QPD2	1.113	1.0966	1.17653	1.05693	1.02143	0.95583	0.898792	0.93617	0.89371	0.0374022	0.0507135	0.0254925	0.0374022	0.0507135	0.0254925
A0A5G2QWH1	0.980963	0.961111		1.02464	1.03333		0.991041	0.930556		0.0144561	0.00597667	0.044515	0.0144561	0.00597667	0.044515
F1RKX9	0.926505	1.03591	1.03677	1.11901	1.08887	1.11487	0.905642	0.872531	1.00358	0.0634313	0.0147529	0.0734903	0.0634313	0.0147529	0.0734903
A0A287BT35	1.03706	1.12302	1.22145	1.13281	1.22633	1.0807	0.989992	1.06137	1.08405	0.081855	0.0643511	0.0469673	0.081855	0.0643511	0.0469673
A0A287AXU6	0.930659	0.906837	0.972691	1.2814	1.18417	1.24957	0.90807	0.919792	0.872381	0.0355959	0.0400312	0.0274362	0.0355959	0.0400312	0.0274362
A0A5G2QI85	1.09992	1.03701		1.12876	1.11952		0.943144	0.956027		0.04163	0.00581082	0.00959356	0.04163	0.00581082	0.00959356
F1SMS8	0.994748	0.999635	0.998557	0.957429	0.949697	1.0139	0.836766	0.827042	0.856131	0.00257378	0.035998	0.0176294	0.00257378	0.035998	0.0176294
I3L6W6	1.09172	1.08199	1.04293	1.02671	1.04822	1.01951	0.789513	0.770307	0.785366	0.0240854	0.0144803	0.012928	0.0240854	0.0144803	0.012928
Q9MZU4	0.565566	0.465295	0.563292	0.524195	0.440506	0.529829	0.556895	0.447942	0.547575	0.10773	0.100414	0.116709	0.10773	0.100414	0.116709
A0A5G2RAG0	0.920282	0.925885	0.929282	0.919565	0.916372	0.968584	0.947054	0.94469	0.938332	0.00491274	0.0313067	0.00478153	0.00491274	0.0313067	0.00478153
A0A287B962	1.52512	1.55303	1.58206	1.4175	1.46376	1.46221	0.841641	0.807881	0.80554	0.0183274	0.0181459	0.0246849	0.0183274	0.0181459	0.0246849
A0A287AGA4	0.905357	0.962846		1.18929	1.15731		0.942857	1.09565		0.0435185	0.0192693	0.106001	0.0435185	0.0192693	0.106001
F1RT00	0.668353	0.666302	0.652031	0.872589	0.853939	0.803906	0.818843	0.857768	0.852656	0.0134252	0.042107	0.0250896	0.0134252	0.042107	0.0250896
A0A286ZY64	1.07025	1.14054	1.00846	1.13116	1.12291	1.25639	0.861424	0.832303	0.873408	0.0615844	0.0639184	0.0247041	0.0615844	0.0639184	0.0247041
F1S6Z8	1.11772	0.932392	1.14493	1.24922	1.2669	1.15095	0.770194	0.853683	0.810933	0.108598	0.0511038	0.0514396	0.108598	0.0511038	0.0514396
F6Q3L0	0.789828		0.904202	1.18025		0.914286	1.04114		1.0521	0.0954817	0.179579	0.00740737	0.0954817	0.179579	0.00740737
F1RIS7	1.32362		1.31032	0.98931		1.0853	1.06122		0.977763	0.0071374	0.0654322	0.0578877	0.0071374	0.0654322	0.0578877
F1RF61	0.934625	0.978053	0.945358	1.07603	1.10442	1.11724	0.565617	0.595752	0.578249	0.0237444	0.0191872	0.0260969	0.0237444	0.0191872	0.0260969
F1RXR3	1.22659	1.18228	1.21152	0.825251	0.967089	0.96124	0.549331	0.475949	0.491694	0.0186688	0.0874372	0.0764002	0.0186688	0.0874372	0.0764002
F1RSM2	0.899891	0.992451	1.0293	1.3223	1.27099	1.21973	0.897718	0.895099	0.87793	0.0684599	0.0403529	0.0120737	0.0684599	0.0403529	0.0120737
A0A5G2RG89	0.919824	0.957055	1.02943	0.906986	1.02907	1.05429	0.910006	0.809816	0.803143	0.0575301	0.0790353	0.0711833	0.0575301	0.0790353	0.0711833
A0A5S6HM99	0.95884	0.897774	0.99799	1.06694	1.29101	1.11644	0.955324	0.952185	0.84549	0.0530783	0.101638	0.0681362	0.0530783	0.101638	0.0681362
A0A287ABA9	1.04729	1.05347	0.903188	1.07489	1.07499	1.11216	0.925581	0.986958	1.10508	0.0849274	0.0197624	0.0906979	0.0849274	0.0197624	0.0906979
A0A5G2QXK3	1.08812	1.0357	1.03893	1.32468	1.31023	1.36737	0.831346	0.871404	0.860243	0.0278626	0.0222708	0.024198	0.0278626	0.0222708	0.024198
A0A287AMM6	0.915895	0.970916	0.951931	1.15499	1.06316	1.12091	1.07484	1.04736	1.07797	0.0295351	0.0417062	0.0157874	0.0295351	0.0417062	0.0157874
A0A286ZS31	1.00342	1.01695	1.00369	1.02454	1.11435	1.01225	0.879566	0.911673	0.945152	0.00767186	0.053062	0.0359544	0.00767186	0.053062	0.0359544
F1RMF6	1.35029	1.12263	1.20342	0.834449	0.859117	0.849822	0.935297	0.857636	0.957438	0.0941861	0.0146947	0.0571683	0.0941861	0.0146947	0.0571683
A0A287AVF2	1.00426	0.979862	1.04964	0.841753	0.865655	0.935092	1.25076	1.22317	1.21833	0.0350144	0.0550449	0.0142153	0.0350144	0.0550449	0.0142153
F1S4R5	0.916401	0.898405	0.907098	1.13976	1.19957	1.21385	1.02021	1.02942	1.08782	0.0099192	0.0331895	0.0350624	0.0099192	0.0331895	0.0350624
A0A5G2QCH5	1.00534	1.01926	1.01615	1.51032	1.67053	1.42717	0.872243	0.844241	0.908546	0.00720942	0.0805314	0.0368471	0.00720942	0.0805314	0.0368471
A0A287AAP2	1.05257	1.08794	0.99187	1.16256	1.10946	1.3523	0.955688	0.963265	0.701897	0.0465351	0.105676	0.170283	0.0465351	0.105676	0.170283
I3LLX9	1.24251	1.23784		1.08664	1.00811		0.867897	0.851351		0.00266347	0.0530201	0.0136098	0.00266347	0.0530201	0.0136098
A1XQU9	0.999431	1.01609	1.04545	1.06186	1.07034	1.03202	0.899927	0.84447	0.962383	0.0228344	0.0190835	0.0653816	0.0228344	0.0190835	0.0653816
A0A5G2QFY1	1.0932	1.19419	1.09469	1.05326	1.05726	0.988939	0.982923	0.836515	0.867874	0.0513437	0.0371118	0.0860576	0.0513437	0.0371118	0.0860576
F1SGX4	0.940592	1.0957	0.983644	1.5767	1.4038	1.52568	0.82063	0.947053	0.967668	0.0795449	0.0591433	0.0873139	0.0795449	0.0591433	0.0873139
A0A287A8F7	0.880791	0.966852	0.925642	1.16658	1.17379	1.13238	1.06351	1.03238	1.1137	0.0465619	0.0191115	0.0383529	0.0465619	0.0191115	0.0383529
A0A287A389	1.77888	1.80637	1.69391	1.33118	1.39555	1.36666	0.401091	0.340512	0.442527	0.0333156	0.0236257	0.129984	0.0333156	0.0236257	0.129984
A0A287ADA9	1.00472	0.939279	1.01147	1.01276	0.98268	1.00924	0.938143	0.901453	0.944055	0.0404731	0.0164185	0.0248733	0.0404731	0.0164185	0.0248733
A0A5G2QGS5	0.703597	0.712757	0.68638	1.60069	1.58499	1.62168	1.45259	1.41634	1.41195	0.0191065	0.0114874	0.0156289	0.0191065	0.0114874	0.0156289
F1SP81	0.942782	0.923688	0.931816	1.16173	1.21056	1.16559	0.912568	0.91369	0.923251	0.0102727	0.023021	0.00640605	0.0102727	0.023021	0.00640605
A0A5G2QPU0	1.27237	1.28496	1.20606	1.44138	1.54105	1.51394	0.854592	0.828521	0.865455	0.0337897	0.0343827	0.0223436	0.0337897	0.0343827	0.0223436
F1RWL5	1.11631	1.09185	1.13583	1.10028	1.20048	1.06931	0.999523	0.890575	0.934097	0.0197663	0.0610321	0.0582535	0.0197663	0.0610321	0.0582535
A0A5G2QKU1	1.05168	1.07926		1.1648	1.09536		1.26117	1.24695		0.0183078	0.0434519	0.00801775	0.0183078	0.0434519	0.00801775
A0A286ZY90	0.807882	0.774739	0.787113	1.03302	0.986634	1.01495	0.60208	0.649295	0.693299	0.0212016	0.0231156	0.0703752	0.0212016	0.0231156	0.0703752
A0A5G2QD61	1.02272		1.17396	1.24421		1.23907	0.95297		0.939165	0.0973638	0.00292729	0.0103186	0.0973638	0.00292729	0.0103186
A0A287APV2	1.07492	1.07555	1.015	1.00756	1.06058	0.944909	1.02742	0.876693	1.06346	0.0329624	0.0576535	0.100159	0.0329624	0.0576535	0.100159
A0A287B7R3	1.2563	1.11455	1.16502	1.22633	1.28004	1.26967	0.760953	0.767204	0.727406	0.0609567	0.0226335	0.0284662	0.0609567	0.0226335	0.0284662
A0A287B600	0.942857	0.939098	0.969897	1.1756	1.15999	1.19015	0.959341	0.965604	0.896372	0.0176752	0.0128368	0.0407167	0.0176752	0.0128368	0.0407167
F2Z5W1	0.6656	0.632316	0.592855	0.796527	0.739426	0.741829	1.90495	1.97302	2.13428	0.0577799	0.0425359	0.0587697	0.0577799	0.0425359	0.0587697
A0A287B5W1	1.13302	1.13693	1.16349	1.1382	1.12431	1.1397	1.08508	1.10786	1.02739	0.0144849	0.00747875	0.0386425	0.0144849	0.00747875	0.0386425
A0A287BCW4	1.07154	0.932976	1.00715	1.11111	1.34891	1.27066	0.776256	0.914592	0.843234	0.0690698	0.0974562	0.0818992	0.0690698	0.0974562	0.0818992
I3L945	1.08434	1.0619	0.96849	1.20111	1.18542	1.14827	0.71177	0.879495	0.898898	0.059177	0.0230322	0.123962	0.059177	0.0230322	0.123962
F1SAX5	0.828932	0.86831	0.842793	1.01722	1.02887	1.09024	0.989667	1.03732	0.930992	0.0235913	0.0375239	0.0540175	0.0235913	0.0375239	0.0540175
A0A5G2QLT5	0.792168	0.749781	0.834014	1.51919	1.47498	1.35168	0.828228	0.834065	0.845731	0.0531788	0.0599286	0.0106596	0.0531788	0.0599286	0.0106596
F1RS38	1.38142	0.981083	1.28058	1.01059	1.02223	0.906475	0.97392	0.964767	1.03597	0.171465	0.0650541	0.0390688	0.171465	0.0650541	0.0390688
A0A481APG3	0.839881	0.894421	0.951542	0.986077	1.04549	1.09361	1.08752	1.07468	0.994493	0.0623665	0.051709	0.0479096	0.0623665	0.051709	0.0479096
A0A287AU92	0.818322		1.26403	1.09624		0.887632	1.0036		0.805924	0.302698	0.148709	0.154494	0.302698	0.148709	0.154494
F1RK10	1.1101	1.22611	1.21138	1.44484	1.36747	1.41061	0.922236	0.906577	0.98992	0.0534105	0.0275404	0.0471436	0.0534105	0.0275404	0.0471436
A0A5G2RJT6	1.24551	1.31527	1.25261	1.22566	1.14186	1.18553	0.763312	0.728864	0.754394	0.0302009	0.0353887	0.0238748	0.0302009	0.0353887	0.0238748
A0A287A5I0	0.914109	0.987856	0.97465	1.12267	1.12868	1.11749	0.953037	0.856142	0.901616	0.0410107	0.00498773	0.05365	0.0410107	0.00498773	0.05365
F1S1N1	1.19807	1.32099	1.17321	0.857488	0.861691	0.937754	0.84058	0.936886	0.813938	0.0642921	0.0510103	0.0748783	0.0642921	0.0510103	0.0748783
F1SMX1	0.665321	0.684855	0.801338	0.95139	1.01585	1.06657	0.78273	0.724574	0.747414	0.102544	0.0570827	0.0389856	0.102544	0.0570827	0.0389856
A0A0N4SWI8	1.11143	1.06066	1.13205	1.16383	1.21802	1.02926	0.813306	0.872072	0.922198	0.0333585	0.0854734	0.0627059	0.0333585	0.0854734	0.0627059
F1SM74	1.05913		0.998361	0.989745		1.01434	1.05651		0.967623	0.0417708	0.017359	0.0621054	0.0417708	0.017359	0.0621054
A0A5G2QXI3	1.07216	1.07684	1.08503	1.15801	1.23392	1.18132	0.782893	0.713467	0.744431	0.00604187	0.0326454	0.0465642	0.00604187	0.0326454	0.0465642
A0A5K1U735	1.08248	1.11562	1.11402	1.01672	1.02482	1.10892	0.939567	0.962259	0.911845	0.0169299	0.048613	0.0269209	0.0169299	0.048613	0.0269209
A0A5G2R378	1.11111	0.961722	1.10584	1.08359	1.1555	1.13556	1.08767	0.87799	1.14651	0.0800039	0.0330048	0.136056	0.0800039	0.0330048	0.136056
A0A481C216	1.03593	1.01889	1.02098	1.14689	1.2021	1.10414	0.894473	0.859749	0.877819	0.00906283	0.0426663	0.0197947	0.00906283	0.0426663	0.0197947
F1SM23	1.01202	1.03144	1.04691	1.20326	1.10099	1.25156	0.975772	0.950884	0.903279	0.0169692	0.0648629	0.0390484	0.0169692	0.0648629	0.0390484
F1RG45	1.19268	1.02439		1.11214	1.15666		0.826602	0.970919		0.107347	0.02775	0.113543	0.107347	0.02775	0.113543
A0A5G2QEZ2	0.890853	0.857397	0.856943	1.2456	1.22403	1.18875	0.924985	0.946787	0.987702	0.0223955	0.023537	0.0334053	0.0223955	0.023537	0.0334053
A0A480T358	0.839286	0.92093	0.898551	1.23661	1.17209	1.13406	1.06696	0.966777	1.05797	0.0476026	0.043899	0.0537852	0.0476026	0.043899	0.0537852
A0A5S6I5L2	1.19255	1.08806		1.06418	1.03592		0.84058	0.709154		0.0647894	0.019031	0.119933	0.0647894	0.019031	0.119933
A0A287A7Q3	0.929605	0.889605	0.914431	1.04725	1.04754	1.05805	0.937319	0.967365	0.89778	0.0221605	0.00585294	0.0373604	0.0221605	0.00585294	0.0373604
A0A287A2D7	0.914632	0.976744	0.956607	1.28432	1.20091	1.20479	1.00406	1.01696	0.979776	0.0333811	0.0382722	0.0188754	0.0333811	0.0382722	0.0188754
A0A287BH90	0.976622	1.04487	0.917703	1.14115	1.02252	1.17799	0.865882	0.896968	0.87177	0.064955	0.0729344	0.0188022	0.064955	0.0729344	0.0188022
A0A5G2QEP7	1.03383			1.11336			0.929194			#DIV/0!	#DIV/0!	#DIV/0!
A0A287AAL6	0.756598	0.781134	0.726586	1.2503	1.19605	1.07768	1.05365	0.961159	1.03064	0.0361961	0.0751459	0.0474323	0.0361961	0.0751459	0.0474323
A0A5G2QHK1	1.01866	0.91465	0.917377	1.16379	1.16991	1.14867	0.807187	0.904691	0.89036	0.062383	0.0094215	0.0606939	0.062383	0.0094215	0.0606939
A0A287BJE7	1.15409	1.10174	1.1368	1.60991	1.30509	1.64569	0.804957	0.831695	0.767442	0.0235868	0.123122	0.0402775	0.0235868	0.123122	0.0402775
F1SB55	0.849807	0.943323	0.929655	0.867779	1.03183	0.984828	1.02696	1.125	1.12828	0.0556527	0.0878666	0.0526552	0.0556527	0.0878666	0.0526552
F1RTV1	1.02781	1.26516		1.03927	1.23476		0.999788	1.08934		0.146389	0.121574	0.0606234	0.146389	0.121574	0.0606234
F1RH21	0.981847	1.03442	0.950073	1.02799	1.11626	1.14687	0.977555	0.878909	0.91808	0.043081	0.0562688	0.0537064	0.043081	0.0562688	0.0537064
F1SB42	0.882172	0.913276	0.876368	1.06851	1.01811	1.10217	1.00746	1.05522	1.03294	0.0222848	0.0398034	0.0231622	0.0222848	0.0398034	0.0231622
A2TLM1	0.829347	0.924292	0.834879	1.09931	1.00724	1.20779	1.07499	0.947992	0.862709	0.0617627	0.0908661	0.111053	0.0617627	0.0908661	0.111053
A0A5G2R4V1	1.07156	0.987879	0.960679	0.992183	1.00848	1.10978	0.844257	0.866667	0.841774	0.0574018	0.0614516	0.0161138	0.0574018	0.0614516	0.0161138
A0A287A808	1.02619	1.01629	0.952261	1.08237	1.07341	1.01676	1.00249	0.942689	1.00158	0.0402019	0.033643	0.034885	0.0402019	0.033643	0.034885
F1RL81	0.973382		0.95781	1.09779		0.95161	1.10367		1.04667	0.0114037	0.100871	0.037489	0.0114037	0.100871	0.037489
A0A287B3Z0	1.02439	1.04003		1.19282	1.13564		1.04096	0.981733		0.0107146	0.0347298	0.0414078	0.0107146	0.0347298	0.0414078
F1RKK5	0.954239	0.98383	0.950198	1.16564	1.17499	1.11919	0.994666	1.0751	1.04545	0.0190728	0.0259126	0.0391721	0.0190728	0.0259126	0.0391721
B5APU6	0.874827	0.898543	0.820205	1.07714	1.01513	1.00205	0.917321	0.951006	1.03141	0.0464671	0.0388889	0.0606454	0.0464671	0.0388889	0.0606454
Q28833	0.873434	0.848649	0.817221	1.05466	1.07027	1.06042	1.10405	1.24189	1.21526	0.0332831	0.00743534	0.0615952	0.0332831	0.00743534	0.0615952
A0A287BN92	0.852433	0.741726	0.829828	0.788854	0.774822	0.868069	1.11617	1.22842	1.19885	0.0723934	0.0620264	0.0492599	0.0723934	0.0620264	0.0492599
A0A5G2QTG3	0.949112	0.880236		1.21812	1.01219		0.894831	0.902513		0.0532458	0.130581	0.00604443	0.0532458	0.130581	0.00604443
A0A286ZNU0	0.998251	0.958871		1.15094	1.13907		0.916843	0.936437		0.028456	0.0073312	0.0149523	0.028456	0.0073312	0.0149523
Q0Z8U2	1.08968			1.04217			0.949103			#DIV/0!	#DIV/0!	#DIV/0!
A0A5G2QXD8	0.91665	0.95798	0.881011	1.25005	1.25334	1.31357	0.874053	0.932296	0.88998	0.0419349	0.0281093	0.0334918	0.0419349	0.0281093	0.0334918
A0A5G2QN18	0.981741	0.961146	0.915833	1.13363	1.08857	1.19011	0.916645	1.02931	0.944085	0.0353842	0.0447283	0.0609833	0.0353842	0.0447283	0.0609833
A0A287ANK5	0.95122	0.951815	0.99305	0.960847	1.06446	1.05039	1.06098	0.987484	1.00999	0.024841	0.0548168	0.0369343	0.024841	0.0548168	0.0369343
A0A287A0U5	0.899023	0.70336	0.848306	0.895114	1.01215	1.02504	1.16482	1.11079	1.10898	0.124303	0.0732344	0.0281227	0.124303	0.0732344	0.0281227
A0A286ZS77	0.927759	0.992214	1.00906	1.00178	0.962034	1.01807	0.894448	0.872735	0.865598	0.0439508	0.0289986	0.0171222	0.0439508	0.0289986	0.0171222
F1S458	0.762625	0.833519	0.71711	1.49536	1.48163	1.47614	0.93473	0.914532	0.938308	0.0760795	0.00667051	0.0137966	0.0760795	0.00667051	0.0137966
Q8SPK0	1.27258	1.28858		0.926263	0.899646		0.864954	0.771125		0.00883755	0.0206161	0.0811054	0.00883755	0.0206161	0.0811054
Q5U9S1	0.787779	0.85863	0.860676	1.23865	1.13964	1.09316	1.41701	1.18127	1.07832	0.0496702	0.0642166	0.141678	0.0496702	0.0642166	0.141678
F1RZX9	0.867661	0.988327	0.970381	1.02737	1.01362	1.05501	0.91297	1.03307	0.970381	0.0691069	0.0204248	0.061793	0.0691069	0.0204248	0.061793
A0A5G2RKT3	1.25901	1.00923	1.23172	1.02578	1.139	1.01619	1.00264	0.953024	1.07267	0.117441	0.0644184	0.0595509	0.117441	0.0644184	0.0595509
A0A287ARN2	1.07842		1.03225	1.15054		1.19155	0.917001		0.879383	0.0309358	0.0247618	0.0296145	0.0309358	0.0247618	0.0296145
A0A5G2QRL7	1.0316	1.00792	1.00758	1.07851	1.02338	0.989707	0.770917	0.81775	0.914951	0.0135544	0.0435036	0.0880368	0.0135544	0.0435036	0.0880368
A0A287BEZ5	1.29827	1.34367	1.24784	0.97401	0.91128	0.978187	0.492574	0.616425	0.618842	0.0369716	0.0392685	0.125381	0.0369716	0.0392685	0.125381
A0A286ZQX2	1.02	1.00445	0.970311	1.20361	1.24248	1.24258	1.0106	1.01265	0.976104	0.0254612	0.0182718	0.0205397	0.0254612	0.0182718	0.0205397
A0A5G2QG83	0.909364	1.0008	0.90933	1.09394	1.09694	1.16604	0.9994	0.928697	0.935988	0.0561814	0.0364504	0.040732	0.0561814	0.0364504	0.040732
A0A287A9J1	1.09278	1.06241	1.01526	1.02971	0.913577	1.03297	0.912068	0.91041	0.931624	0.0369616	0.068553	0.0128517	0.0369616	0.068553	0.0128517
A0A5G2R745	0.909289	0.969551	0.966089	1.03039	1.01418	1.02799	0.982569	0.913163	0.900154	0.0356815	0.00854242	0.0475418	0.0356815	0.00854242	0.0475418
F1RN41	0.999262	1.00589	1.00444	1.27541	1.30637	1.28882	0.812509	0.758436	0.780294	0.00347303	0.0120358	0.0347069	0.00347303	0.0120358	0.0347069
I3LR72	1.16524			1.29009			0.905753			#DIV/0!	#DIV/0!	#DIV/0!
A0A287A6X0	1.01504	1.0095	1.00679	1.14904	1.14878	1.18429	0.84286	0.835108	0.779098	0.00416379	0.0175983	0.0424798	0.00416379	0.0175983	0.0424798
A0A287AYJ8	1.03375	1.01016		0.9877	1.03506		0.878481	0.860772		0.0163204	0.0331121	0.014399	0.0163204	0.0331121	0.014399
A0A287AIE6	1.15763	1.07832	1.05801	1.35012	1.3372	1.34459	0.733875	0.781001	0.804329	0.047942	0.00482178	0.0464258	0.047942	0.00482178	0.0464258
F1SIV3	0.840916	0.889764	0.819154	1.11516	1.08286	1.12379	0.948855	0.911397	0.969435	0.0425445	0.0194845	0.0311957	0.0425445	0.0194845	0.0311957
K7GRK7	0.791659	0.929666	0.85527	1.06238	1.01247	1.07613	1.16376	1.02732	1.00011	0.0804242	0.0318946	0.0824383	0.0804242	0.0318946	0.0824383
A0A287A6X5	1.03905	1.14279	1.06878	1.01065	0.898879	0.984166	1.00355	1.00623	0.969322	0.0493033	0.0605528	0.0207226	0.0493033	0.0605528	0.0207226
A0A287BSA8	1.06986	0.996157	0.971568	1.08241	1.16372	1.15282	0.873881	0.945427	0.983563	0.0505169	0.0389538	0.0595986	0.0505169	0.0389538	0.0595986
A0A5G2QHZ3	0.67328	0.660546	0.734694	1.23443	1.27289	1.22025	0.993712	1.06047	0.978437	0.0575022	0.021918	0.0431597	0.0575022	0.021918	0.0431597
A0A287BPE4	1.04987	1.14357		1.52663	1.56113		1.11581	1.07962		0.0604129	0.0158018	0.023308	0.0604129	0.0158018	0.023308
A5GFX7	0.979043	1.03455	0.986272	1.21781	1.18131	1.14349	0.793118	0.792504	0.79002	0.0301761	0.0314707	0.00207103	0.0301761	0.0314707	0.00207103
A0A287AXC7	0.951957	0.881002	1.00669	1.07763	1.20668	1.21451	0.943317	1.01044	0.979923	0.0665779	0.06591	0.0343664	0.0665779	0.06591	0.0343664
A0A287BIB4	1.29325	1.25483	1.19403	0.976744	1.28571	1.21535	1.08905	0.980695	1.01493	0.0401074	0.139691	0.0538691	0.0401074	0.139691	0.0538691
F1RWA8	0.978523	1	1.03954	1.07114	1.10129	1.14802	1.15268	1.07944	0.988277	0.0307649	0.0349994	0.0767291	0.0307649	0.0349994	0.0767291
A0A286ZUI1	0.958366	0.949459	0.965889	0.873981	0.840229	0.902334	0.780221	0.834118	0.767684	0.00858602	0.035648	0.0444553	0.00858602	0.035648	0.0444553
A0A5G2R6P7	1.06198	0.993506	1.08806	1.17184	1.30303	1.35636	0.922473	0.834416	0.799119	0.0466037	0.0743561	0.0745652	0.0466037	0.0743561	0.0745652
I3LP37	1.05176	0.9845	0.975659	1.00963	0.988571	1.02924	0.920967	0.871145	0.886648	0.0414575	0.0201538	0.0285538	0.0414575	0.0201538	0.0285538
F1SLN4	0.986777	0.985591		1.11818	1.12145		1.10083	1.21779		0.000850436	0.00206316	0.0713377	0.000850436	0.00206316	0.0713377
A0A5G2QTQ1	1.08612	1.10738	1.03107	1.30085	1.20988	1.19395	0.813207	0.907871	0.905122	0.0366427	0.0467024	0.0615467	0.0366427	0.0467024	0.0615467
F1SSM7	1.00958	1.11111	1.04803	1.67442	1.5814	1.36203	0.837209	0.806202	0.902583	0.0485336	0.104202	0.0579747	0.0485336	0.104202	0.0579747
I3L902	1.00642	1.0527	1.05314	0.968394	1.01162	1.03073	0.832184	0.904564	0.802177	0.0258791	0.0318218	0.0621936	0.0258791	0.0318218	0.0621936
F1S2J4	0.939614	0.954733	1	1.15397	1.16872	1.01935	0.916851	0.922325	0.970323	0.0325692	0.0738859	0.031414	0.0325692	0.0738859	0.031414
F1RXG7	1.05189	0.978288	0.99199	1.27026	1.25984	1.21115	0.901722	0.921978	0.932393	0.0388582	0.025302	0.0169768	0.0388582	0.025302	0.0169768
A0A287A0I8	0.803861		0.813597	1.29961		1.00635	1.1722		1.23496	0.00851287	0.179854	0.0368738	0.00851287	0.179854	0.0368738
A0A5G2R4L6	0.978515	0.98425		0.997067	1.01329		0.95059	0.981229		0.00413285	0.0114106	0.02243	0.00413285	0.0114106	0.02243
A0A287ARQ2	0.978619	0.966337	1.21902	1.22121	1.14703	1.04465	0.90731	0.9	0.711757	0.135091	0.0779306	0.132016	0.135091	0.0779306	0.132016
F1RSC3	1.17973			0.944595			0.918243			#DIV/0!	#DIV/0!	#DIV/0!
A0A287A9I8	1.00239	1.06853	1.00348	1.08309	1.0132	1.04041	0.98899	0.915844	0.929623	0.0369619	0.0336933	0.0411392	0.0369619	0.0336933	0.0411392
A0A287BG47	1.04595	1.00093	1.00328	1.10587	1.13913	1.15649	0.974671	1.06248	0.949773	0.0249216	0.0226865	0.059465	0.0249216	0.0226865	0.059465
A0A5G2RC96	0.816659	0.797424	0.871439	1.1456	1.12588	1.16546	0.782492	0.832553	0.805018	0.0463529	0.0172754	0.0310801	0.0463529	0.0172754	0.0310801
F1SCT9	1.0966	1.05142	1.0509	0.965672	0.994587	0.985743	0.832155	0.836265	0.864527	0.024605	0.015088	0.0208736	0.024605	0.015088	0.0208736
F1SL54	1.06775			1.30748			0.992411			#DIV/0!	#DIV/0!	#DIV/0!
A0A287BQU4	1.03531	1.00902	1.02241	1.20859	1.20948	1.23816	0.849798	0.864124	0.875138	0.0128627	0.0138009	0.0147232	0.0128627	0.0138009	0.0147232
A0A287ATT2	0.893216	0.826262	0.908276	1.09922	1.15971	1.14639	1.24541	1.49947	1.22153	0.0498419	0.0280038	0.11651	0.0498419	0.0280038	0.11651
F1SCV1	1.0314	1.01825	0.932102	1.16445	1.19734	1.20804	0.994146	0.975269	1.04291	0.0542658	0.0190907	0.0347618	0.0542658	0.0190907	0.0347618
A0A5G2R3I8	0.963868	0.99894	0.92775	0.966987	1.05832	1.04234	1.05121	0.954401	0.994017	0.036944	0.0477023	0.0486751	0.036944	0.0477023	0.0486751
A0A287B272	0.868972	0.77957	0.869388	1.0723	1.0931	1.14122	1.04309	1.08554	0.99551	0.0616417	0.0320756	0.0432511	0.0616417	0.0320756	0.0432511
A0A287AIQ7	1.05217	0.964953	0.987796	1.06302	1.07091	1.0189	0.765496	0.770922	0.774348	0.0451521	0.0266665	0.00579492	0.0451521	0.0266665	0.00579492
F1S2X3	0.939454	0.938082	0.895819	0.804809	0.756374	0.726374	0.644372	0.625658	0.572706	0.026833	0.0519028	0.060515	0.026833	0.0519028	0.060515
A0A287BP10	1.04294	1.0419	1.00312	1.1101	1.08962	1.09139	1.09365	1.06438	1.11682	0.0220523	0.0103442	0.0240714	0.0220523	0.0103442	0.0240714
A0A287AK89	0.944262	1.01913	0.992108	1.29098	1.10941	1.20115	0.838525	0.921194	0.889317	0.0384833	0.0756242	0.0472175	0.0384833	0.0756242	0.0472175
A0A5G2QAD6	0.628929	0.585387	0.660018	0.92158	0.913063	0.92513	0.659134	0.66155	0.742866	0.0600025	0.00674164	0.0692891	0.0600025	0.00674164	0.0692891
K7GKC0	1.06611	0.996711	1.02807	1.13103	1.14419	1.15475	0.876367	0.876645	0.894686	0.0337295	0.0103911	0.0118941	0.0337295	0.0103911	0.0118941
I3L804	0.930373	0.934379	0.922702	1.09501	1.0721	1.12165	0.868931	0.842679	0.835722	0.00638562	0.0226232	0.020626	0.00638562	0.0226232	0.020626
F1SSL4	0.925377	0.937952	0.900338	1.21157	1.24346	1.17528	0.937027	0.911787	0.939402	0.0207853	0.0281881	0.0164665	0.0207853	0.0281881	0.0164665
I3LF35	0.683875	0.645403	0.813864	0.946636	0.857411	0.95984	0.981439	0.879925	0.848859	0.123571	0.0604782	0.076753	0.123571	0.0604782	0.076753
A0A287ACY5	0.943993	1.1297	1.00756	1.03121	0.983083	1.07327	0.881787	0.898496	0.851108	0.0918909	0.043849	0.0274016	0.0918909	0.043849	0.0274016
A0A287BA12	1.17989	1.14466	1.15251	1.23104	1.30793	1.33398	0.885362	0.857634	0.835907	0.0159605	0.0414573	0.0288352	0.0159605	0.0414573	0.0288352
F1S2W6	1.1703	1.13622		1.06233	1.09361		0.886967	0.891549		0.0208915	0.0205156	0.0036435	0.0208915	0.0205156	0.0036435
A0A287A4H5	0.973751		0.903435	1.11262		1.20415	1.00762		1.02657	0.052974	0.0558731	0.0131751	0.052974	0.0558731	0.0131751
A0A287A6N7	0.842225	0.912565	0.786167	1.32496	1.30759	1.32795	0.904708	0.856806	0.869164	0.0747751	0.00832865	0.0283595	0.0747751	0.00832865	0.0283595
A0A5G2QJB7	1.02365	1.10563	0.950646	1.06774	0.876638	1.09317	0.858324	0.781804	0.913284	0.0755225	0.116896	0.0775832	0.0755225	0.116896	0.0775832
F1SCH5	0.960119	0.817433	0.810857	1.29453	1.24159	1.26686	0.940798	0.961565	0.982286	0.0977536	0.0208856	0.0215736	0.0977536	0.0208856	0.0215736
F1SBU8	0.877583	0.926671		1.22417	1.15639		0.915739	0.996755		0.0384759	0.040262	0.0599082	0.0384759	0.040262	0.0599082
A0A5G2R6S0	0.902341	0.950069	0.889536	1.06233	1.02741	1.0458	0.996999	1.00627	1.00444	0.0349034	0.0167125	0.00489923	0.0349034	0.0167125	0.00489923
Q29380	1.05479	1.07462	1.04909	0.9739	0.986523	0.964691	0.760354	0.760108	0.724027	0.0126476	0.0112408	0.0279387	0.0126476	0.0112408	0.0279387
A0A287AV98	0.964803	0.962696	0.903201	1.33333	1.36402	1.28049	0.902692	0.875451	0.966082	0.0370651	0.0318661	0.0508358	0.0370651	0.0318661	0.0508358
P62901	1.07392	1.05099	1.1023	1.15435	1.1709	1.12066	0.925767	0.872888	0.896368	0.0238936	0.0222908	0.0294931	0.0238936	0.0222908	0.0294931
A0A5G2QMT1	0.930312	0.920044		1.04458	0.997833		0.95493	0.910027		0.00784796	0.0323689	0.0340498	0.00784796	0.0323689	0.0340498
A0A5G2RH94	0.951695	1.00774	0.972755	1.39645	1.29489	1.41767	0.778324	0.878748	0.820185	0.0289656	0.0479127	0.0610871	0.0289656	0.0479127	0.0610871
F1SD63	1.07817	0.972003	1.06704	1.07098	1.16042	1.02172	0.909254	0.895738	0.893296	0.0561546	0.064844	0.00955701	0.0561546	0.064844	0.00955701
A0A5G2QIY8	0.814103	0.71625	0.861199	0.355769	0.5025	0.586751	0.477564	0.5475	0.473186	0.0927523	0.242676	0.083495	0.0927523	0.242676	0.083495
K7N7E5	1.39529	1.1648		1.05914	0.917598		0.738995	0.800279		0.12732	0.101262	0.0563051	0.12732	0.101262	0.0563051
A0A5G2QSH7	1.04228	1.09518	0.980617	1.28422	1.25029	1.17357	0.86966	0.883666	0.970044	0.0551672	0.0458635	0.0598888	0.0551672	0.0458635	0.0598888
A0A287AGZ8	1.12235	1.06107	1.05723	1.18706	1.20504	1.15839	0.904274	0.919256	0.887396	0.0338291	0.019882	0.0176389	0.0338291	0.019882	0.0176389
A0A5G2QVC3	1.10929	1.22812	1.18252	1.02183	0.992886	0.973308	0.870508	0.850448	0.83515	0.0510925	0.0245092	0.0208118	0.0510925	0.0245092	0.0208118
A0A5G2RAE1	1.01342	1.04245	0.975078	1.57808	2.34847	2.28037	0.864658	0.657453	0.694704	0.0334474	0.206134	0.149482	0.0334474	0.206134	0.149482
P48819	1.07785	1.04258	1.03722	1.17199	1.17282	1.16699	0.865537	0.908568	0.887864	0.0209674	0.00269259	0.0242533	0.0209674	0.00269259	0.0242533
A0A286ZND5	1.15254	1.12724	1.22458	0.912156	0.991602	0.97791	0.855754	0.883854	0.864993	0.0432349	0.0442152	0.0164961	0.0432349	0.0442152	0.0164961
A0A287AYJ2	1.0373	1.01888	1.03062	0.987483	1.03767	1.03849	0.906432	0.885937	0.901983	0.00906226	0.0286092	0.0120036	0.00906226	0.0286092	0.0120036
A0A287AAD7	1.15187	0.847059	0.961656	1.03512	0.957983	1.05828	0.726907	0.892437	0.759202	0.156009	0.0516292	0.11067	0.156009	0.0516292	0.11067
Q27HK4	0.983459	0.970706	0.937853	1.08271	0.958722	1.05461	0.845865	1.01465	0.824859	0.0244079	0.0629921	0.116232	0.0244079	0.0629921	0.116232
A0A287B9F9	0.947082	0.92736	1.10085	1.03003	1.09656	0.983735	1.06062	0.995181	0.849057	0.0957708	0.0547005	0.111865	0.0957708	0.0547005	0.111865
Q8SQC1	1.07847		1.06868	1.07177		0.979019	0.962679		0.947321	0.00644793	0.0639609	0.011372	0.00644793	0.0639609	0.011372
I3LJB6	0.957711	0.965629	0.941428	0.96393	1.01301	0.913211	0.93408	0.879238	0.813168	0.0129218	0.0517961	0.0691524	0.0129218	0.0517961	0.0691524
A0A481BCM9	0.944965	0.972958	0.974825	1.20046	1.14664	1.19438	1.06349	1.04592	0.978755	0.0173466	0.0249684	0.0434435	0.0173466	0.0249684	0.0434435
A0A287A4H2	1.00009	0.975223	0.951009	1.2947	1.40073	1.51976	0.960023	0.925669	0.897283	0.0251614	0.0801324	0.0338671	0.0251614	0.0801324	0.0338671
A0A287AUZ1	1.0484	1.0063	1.02265	1.14039	1.27564	1.18543	1.05985	0.994922	0.977482	0.0206916	0.0573694	0.0429416	0.0206916	0.0573694	0.0429416
I3LGX5	0.998096	0.936858	1.05012	1.31746	1.25637	1.31091	0.959817	0.909471	0.80433	0.0569791	0.025901	0.0890216	0.0569791	0.025901	0.0890216
A7TX82	0.909939	0.89548		1.02037	1.07768		0.945276	0.899718		0.0113255	0.0386341	0.0349213	0.0113255	0.0386341	0.0349213
F1S4I3	0.870951	0.815398	0.907573	0.929563	0.936133	1.01014	1.10437	0.887139	1.09958	0.0536759	0.0466755	0.120404	0.0536759	0.0466755	0.120404
A0A286ZS69	1.01317	0.929436	0.967928	1.07359	1.03716	1.11906	0.927188	1.0547	0.950585	0.0431995	0.0381152	0.0694421	0.0431995	0.0381152	0.0694421
A0A5G2QC86	1.03553	1.04828	1.04877	1.00846	1.02106	0.933699	0.974136	0.912144	0.91726	0.00718766	0.0478079	0.0368206	0.00718766	0.0478079	0.0368206
A0A5G2R909	0.91689	0.937305	0.99286	1.13646	1.15973	1.09782	1.27399	1.24324	1.25098	0.0414281	0.0276399	0.0127367	0.0414281	0.0276399	0.0127367
A0A5G2R6G7	0.989675	0.97986	0.968496	1.05873	0.99113	1.003	0.965809	0.941041	0.942424	0.0108223	0.03547	0.0146538	0.0108223	0.03547	0.0146538
A0A2C9F3A3	0.97583	1.04626	1.02701	1.12585	0.978597	1.08336	0.948922	0.926263	0.952067	0.0358146	0.0713233	0.0149382	0.0358146	0.0713233	0.0149382
F1S4Z2	1.11406	1.05581	1.11771	1.03522	1.06298	1.04221	0.947333	0.913763	0.928277	0.0316947	0.0137904	0.0181075	0.0316947	0.0137904	0.0181075
F1RFY6	0.972064			1.34317			0.945716			#DIV/0!	#DIV/0!	#DIV/0!
A0A288CG04	1.07493	1.07117	1.07656	1.12392	1.08825	1.25088	0.976945	0.883286	0.810365	0.00257475	0.0740519	0.0938048	0.00257475	0.0740519	0.0938048
A0A286ZS76	1.09082	1.05443	1.29315	0.68599	0.654083	0.690462	0.968116	0.9482	0.587478	0.112216	0.0293115	0.256703	0.112216	0.0293115	0.256703
A0A287ARQ7	1.04077	1.18797		1.06296	1.06165		0.89376	0.887218		0.0934069	0.000870854	0.00519442	0.0934069	0.000870854	0.00519442
A0A286ZKB2	1.13296	1.07507	1.03322	1.05922	1.13941	1.04238	0.864804	0.981233	0.925544	0.0463578	0.0479914	0.0630318	0.0463578	0.0479914	0.0630318
A0A287A4F2	0.960644	0.939395	0.92957	1.10984	1.10104	1.10438	0.964937	1.02233	1.02519	0.0168393	0.00401993	0.0338521	0.0168393	0.00401993	0.0338521
A0A5G2QFU2	0.93875	1.08589	1.05793	0.98921	0.945552	1.03928	0.968264	0.796012	0.857869	0.076047	0.0473081	0.0998322	0.076047	0.0473081	0.0998322
A0A286ZI26	1.15592	1.12393	1.17879	0.983813	0.988794	0.996397	0.88518	0.8853	0.862644	0.0239018	0.00640375	0.0148639	0.0239018	0.00640375	0.0148639
A0A287AC69	0.917211			1.26761			0.966678			#DIV/0!	#DIV/0!	#DIV/0!
F1RQ90	0.960137	0.87393	0.840304	1.18501	1.26693	1.2713	0.87717	0.886381	0.892371	0.0693354	0.0391658	0.00864931	0.0693354	0.0391658	0.00864931
F1SP04	1.05843	1.04728	0.9312	1.1171	1.17235	1.44074	0.910587	0.914423	0.8256	0.0696016	0.139232	0.0568298	0.0696016	0.139232	0.0568298
A0A287B386	1.14917	1.0634	1.13419	1.11658	1.10679	1.00645	0.792904	0.898776	0.927097	0.0410626	0.0566158	0.0810297	0.0410626	0.0566158	0.0810297
F1SS93	1.03206		0.983081	1.02487		1.18077	0.949356		0.983081	0.0343764	0.0999557	0.0246812	0.0343764	0.0999557	0.0246812
Q767L0	1.07116	1.21095	1.18976	1.38266	1.46408	1.60834	0.921773	0.834664	0.86218	0.0650975	0.0769613	0.0510133	0.0650975	0.0769613	0.0510133
F1S291	0.915423		0.912821	1.33997		1.28205	0.878939		0.957265	0.00201303	0.0312374	0.0603256	0.00201303	0.0312374	0.0603256
A0A5G2R0R7	0.973354	1.13305	1.1041	1.21787	1.08233	1.04861	0.794671	0.867287	0.959687	0.0795058	0.080255	0.0946416	0.0795058	0.080255	0.0946416
A0A287ANM5	0.862109	0.848814	0.926853	1.13413	1.14118	1.17624	0.94467	0.909688	0.993618	0.0474839	0.0196043	0.0444084	0.0474839	0.0196043	0.0444084
Q9N0F1	1.08072	1.05298	1.09911	0.942869	1.00374	0.934722	0.913417	0.963144	0.941431	0.021548	0.0392717	0.0265403	0.021548	0.0392717	0.0265403
K7GN83	0.715751	0.758186	0.84507	1.16484	1.06297	1.08985	0.714286	0.788413	0.795532	0.0852786	0.0477363	0.0587323	0.0852786	0.0477363	0.0587323
K7GT68	0.880432	0.860739	0.86205	1.05552	1.05261	1.0338	0.866896	0.875637	0.877839	0.0126889	0.0112602	0.0066269	0.0126889	0.0112602	0.0066269
A0A5G2REA5	0.994917	1.16817	1.14085	0.954892	1.02781	1.12676	1.07687	0.883036	0.910798	0.0845784	0.0832253	0.109543	0.0845784	0.0832253	0.109543
A0A286ZU53	1.05078	1.02692	1.04617	1.18752	1.26731	1.23186	1.00031	0.936021	0.979198	0.0121552	0.0325314	0.0337172	0.0121552	0.0325314	0.0337172
B6EAV3	0.859097			1.02873			0.954856			#DIV/0!	#DIV/0!	#DIV/0!
A0A286ZZM8	1.26215	1.19068	1.0735	0.989895	1.02066	1.06693	0.805091	0.807733	0.952034	0.081026	0.0378027	0.0983504	0.081026	0.0378027	0.0983504
A0A287BHM4	0.922883	0.917031	0.874867	1.06502	0.965401	1.11347	0.948085	1.09842	1.07211	0.0289485	0.0720373	0.077233	0.0289485	0.0720373	0.077233
I3LS94	1.32688	1.34528	1.32091	1.37271	1.36403	1.32705	0.869235	0.884787	0.892714	0.00954259	0.017901	0.0135384	0.00954259	0.017901	0.0135384
K7GM88	1.07356		0.95481	1.07926		1.22595	0.939725		0.931569	0.0827976	0.0899938	0.0061638	0.0827976	0.0899938	0.0061638
A0A5G2QRS3	0.900381	0.878247	0.910873	1.16117	1.1737	1.19786	0.959391	0.922078	0.928699	0.0185788	0.0158386	0.0212534	0.0185788	0.0158386	0.0212534
A0A286ZQE6	0.784133	1.02481		1.20569	1.22519		0.789908	0.854198		0.188158	0.0113437	0.0553009	0.188158	0.0113437	0.0553009
K7GLU6	1.02171	1.03202	0.986569	1.05874	0.931178	0.939371	0.910629	0.839272	0.819071	0.023513	0.0731259	0.056172	0.023513	0.0731259	0.056172
A0A287AWK3	1.09064		1.1013	1.1052		1.07475	1.06677		1.03202	0.00687301	0.0197523	0.0234181	0.00687301	0.0197523	0.0234181
A0A5G2QCC6	0.942547	0.985656	0.949358	0.930494	0.952869	0.917153	0.920852	0.971311	0.820537	0.0241602	0.0193329	0.0848772	0.0241602	0.0193329	0.0848772
F1SPG0	1.00586	0.975142	1.0386	1.04963	1.1704	1.0424	0.915201	0.836243	0.962035	0.0315275	0.0661192	0.0702893	0.0315275	0.0661192	0.0702893
A0A5G2QK91	0.987494	0.982714	1.09844	1.12684	1.00086	0.914062	0.959357	0.955488	0.957812	0.064012	0.10552	0.00203364	0.064012	0.10552	0.00203364
A0A5S6I9M5	0.753463	0.607958	0.927752	0.969529	1.21592	1.05334	0.99723	0.932626	1.00878	0.209831	0.116037	0.0418979	0.209831	0.116037	0.0418979
A0A5G2QSE4	0.929843	0.86457	0.920104	1.08242	1.09082	1.0388	0.93074	0.945443	0.922865	0.0389156	0.0260854	0.0122826	0.0389156	0.0260854	0.0122826
A0A5G2RDZ7	0.950617	0.994699	1.06094	1.1284	1.22892	1.1385	0.945679	0.957108	0.864266	0.0554164	0.0474985	0.0548889	0.0554164	0.0474985	0.0548889
F1RZ24	0.848695	1.04177		1.11968	1.13549		0.997509	0.978569		0.144437	0.0099139	0.0135548	0.144437	0.0099139	0.0135548
A0A5G2RBJ2	0.948637	0.950569	0.955899	0.956515	0.958453	0.994109	0.951881	0.969341	0.960675	0.00395194	0.0218293	0.00908773	0.00395194	0.0218293	0.00908773
F1SU28	0.894064	0.955422	0.842312	1.18838	1.12259	1.20514	1.19703	1.22417	1.36782	0.0631063	0.0372286	0.0726662	0.0631063	0.0372286	0.0726662
I3LK74	1.04192	1.03014	1.04212	1.24734	1.22916	1.21543	0.966237	0.958747	0.96981	0.00660733	0.0130083	0.00585086	0.00660733	0.0130083	0.00585086
A0A287AXK3	0.944107	0.911243	0.905448	1.12576	1.08136	1.1654	0.947752	0.997781	0.998778	0.0226556	0.0374	0.0297282	0.0226556	0.0374	0.0297282
A0A5G2QST4	1.07182	1.07244	1.14706	0.967288	0.996496	0.963422	0.746267	0.71137	0.716132	0.0394329	0.0185326	0.0261157	0.0394329	0.0185326	0.0261157
A0A5G2Q8W1	1.07841	1.06806	1.0073	1.25419	1.24098	1.16211	0.812775	0.870429	0.907486	0.0365454	0.0408386	0.0552676	0.0365454	0.0408386	0.0552676
A0A5G2RD86	0.955522	0.991374	0.997881	1.46687	1.12674	1.37712	0.787292	0.907764	0.835452	0.0232386	0.133178	0.0718884	0.0232386	0.133178	0.0718884
A0A287BTF2	1.07499	1.04695	1.02882	1.07499	1.04695	1.17538	0.996477	0.79047	0.876404	0.0221459	0.0614364	0.116553	0.0221459	0.0614364	0.116553
F1RKS7	1.09457	1.06314	1.12171	0.962782	0.943299	0.929737	0.9518	0.804124	0.956085	0.0268101	0.0175727	0.0957126	0.0268101	0.0175727	0.0957126
Q8HZV3	0.894954	0.897164	0.918015	1.11966	0.999348	1.06928	0.896665	0.897653	0.906889	0.0140849	0.0568499	0.0062629	0.0140849	0.0568499	0.0062629
F1SM56	0.924776	0.928703	0.882001	1.0997	1.05428	1.09272	0.791642	0.805198	0.842091	0.0284094	0.0226023	0.0321152	0.0284094	0.0226023	0.0321152
F1S6B5	0.903984	0.903503	0.910049	1.01001	1.0098	1.07635	0.673544	0.687693	0.761095	0.00402797	0.0371701	0.0664342	0.00402797	0.0371701	0.0664342
A0A287ASQ9	1.04688	1.04239	1.12258	1.08714	1.04657	1.04774	0.888822	0.99631	0.936774	0.0420886	0.0217736	0.0572463	0.0420886	0.0217736	0.0572463
F1RF77	1.00806		1.00485	1.01908		1.03519	0.912284		0.839806	0.00225309	0.0110964	0.058501	0.00225309	0.0110964	0.058501
A0A287B4P8	0.918105	0.957573	1.03013	1.21391	1.2886	1.16468	0.896193	0.863838	0.875964	0.0586649	0.0510436	0.0186028	0.0586649	0.0510436	0.0186028
I3LU51	0.944735		0.947533	1.27348		1.24273	0.935784		0.899706	0.00209185	0.0172818	0.0277972	0.00209185	0.0172818	0.0277972
A0A5G2QBE4	0.840119	0.980494	0.899448	1.23734	1.07672	1.11823	0.995035	0.96749	0.996685	0.0777192	0.0728726	0.0166261	0.0777192	0.0728726	0.0166261
F1SBH1	0.953058	1.03521	0.972822	1.03438	1.05137	1.0688	1.00364	0.989229	0.984004	0.0434436	0.016367	0.0102468	0.0434436	0.016367	0.0102468
A0A286ZXF1	1.07153	1.16125	1.06705	1.00599	1.00557	1.0278	0.882937	0.877571	0.879395	0.0483129	0.0125493	0.00310112	0.0483129	0.0125493	0.00310112
A0A287AN10	0.629445	0.876439	0.710772	0.645448	0.780343	0.697201	0.858819	0.894578	0.860616	0.170357	0.0961666	0.0231212	0.170357	0.0961666	0.0231212
A0A286ZQJ3	1.03353			1.09852			0.830777			#DIV/0!	#DIV/0!	#DIV/0!
A0A5K1UZA2	0.761665	0.7633	0.729839	0.806221	0.695507	0.696745	0.76377	0.706492	0.730137	0.0250994	0.086742	0.039244	0.0250994	0.086742	0.039244
I3LVF1	1.27018			0.754575			1.01615			#DIV/0!	#DIV/0!	#DIV/0!
A0A5G2QNL9	0.979381	1.00425	0.87685	1.11996	1.11615	1.09408	0.923149	1.01133	1.0259	0.0708237	0.0125872	0.0563406	0.0708237	0.0125872	0.0563406
A0A287BST6	1.0899	1.10114	1.0983	1.33709	1.40265	1.3171	0.992744	1.02018	0.881939	0.00533435	0.0330917	0.0758473	0.00533435	0.0330917	0.0758473
Q764M6	1.05952		0.959252	0.990127		1.03273	0.905501		0.9165	0.0702413	0.029786	0.00853725	0.0702413	0.029786	0.00853725
Q1W0Y2	1.10192	1.0741	1.07331	0.985892	1.0652	1.08371	0.940647	0.897155	0.852573	0.0150452	0.0497296	0.0491065	0.0150452	0.0497296	0.0491065
F1RI32	1.08488	0.930035		0.901055	1.08311		0.943245	0.87901		0.108683	0.129759	0.0498508	0.108683	0.129759	0.0498508
F1SKE6	0.876034	0.760948	0.83613	1.22032	1.13281	1.26363	0.886706	0.907394	0.89709	0.0708875	0.0552814	0.0115308	0.0708875	0.0552814	0.0115308
A0A287B0I4	0.893745	0.880656	0.89817	1.02696	0.997773	1.06215	0.918346	0.890605	0.934764	0.0102233	0.0313268	0.0244051	0.0102233	0.0313268	0.0244051
F1SG83	1.0335	1.10275	1.22715	1.13749	1.27376	0.976843	0.857475	0.918957	0.810323	0.0875238	0.131601	0.0631767	0.0875238	0.131601	0.0631767
F1SA98	0.830181	0.940899	0.789704	1.13667	1.11916	1.0946	0.894521	0.832362	0.926629	0.0916942	0.0189244	0.0541832	0.0916942	0.0189244	0.0541832
I3LBE6	0.91953	0.888165	0.897838	1.09109	1.1503	1.1686	1.0104	0.979935	0.962457	0.0178095	0.0356414	0.0246495	0.0178095	0.0356414	0.0246495
F1RKU4	1.06137	1.02055	1.12463	1.22022	1.1786	1.18727	0.873646	0.897236	0.874047	0.0490608	0.018369	0.0153184	0.0490608	0.018369	0.0153184
A0A5G2RGR9	0.916177	0.98301	0.966399	1.27268	1.14881	1.30716	0.887043	0.931479	0.88477	0.0364287	0.0670027	0.0292262	0.0364287	0.0670027	0.0292262
I3LC31	0.955752	0.958393	1.02473	1.10894	1.09804	1.02686	0.988644	0.988044	0.987369	0.0398964	0.04135	0.000645893	0.0398964	0.04135	0.000645893
F1SHA2	1.06149	1.03248	1.0204	1.07805	1.06456	1.03823	0.913915	0.929775	0.955706	0.0203424	0.0190987	0.0226085	0.0203424	0.0190987	0.0226085
A0A5G2QF74	0.986842	0.954545	1.03023	1.13431	1.11983	1.07648	0.916832	0.9	0.868803	0.0383401	0.0271049	0.0272227	0.0383401	0.0271049	0.0272227
A0A287BTI4	1.23198			1.131			0.759046			#DIV/0!	#DIV/0!	#DIV/0!
F1SUP2	0.952183		0.998976	1.02952		1.05077	0.787526		0.757571	0.0339158	0.0144435	0.0274172	0.0339158	0.0144435	0.0274172
A0A287B4E6	0.889856	0.958809	0.957676	1.17054	1.16725	1.26473	0.884298	0.853598	0.809959	0.0422118	0.0460976	0.0439865	0.0422118	0.0460976	0.0439865
I3LG77	0.887415	0.985182	0.946553	1.31174	1.28339	1.33846	0.853303	0.850437	0.820715	0.0523994	0.0210036	0.0214439	0.0523994	0.0210036	0.0214439
P62272	1.11602	1.59048	1.17134	1.1004	0.981124	1.10864	0.89469	1.07591	1.00253	0.20071	0.0671069	0.0919795	0.20071	0.0671069	0.0919795
A0A5G2QTP4	0.877895	0.947947	0.976468	1.05789	0.965211	0.995452	0.805263	0.808266	0.942061	0.0543023	0.0469746	0.0917138	0.0543023	0.0469746	0.0917138
A0A287AGE8	1.08161	1.05898	1.05007	1.24428	1.21622	1.29337	0.863453	0.877648	0.841441	0.0152863	0.0312113	0.0211928	0.0152863	0.0312113	0.0211928
A0A5G2RJZ6	0.974564			1.29421			0.986581			#DIV/0!	#DIV/0!	#DIV/0!
A0A5G2R744	0.975037	0.937159	0.946401	1.04258	1.03088	1.0501	1.03524	1.02216	1.01991	0.0207257	0.0093043	0.00807253	0.0207257	0.0093043	0.00807253
F1RQN4	1.00213	1.03311	1.04469	1.03864	1.01273	1.07924	0.94463	0.911715	0.890047	0.021435	0.0321259	0.0300223	0.021435	0.0321259	0.0300223
A0A287A769	1.10729	1.00125	1.13145	1.17307	1.12373	1.04736	0.948048	0.949902	1.03334	0.0641287	0.0568215	0.0498592	0.0641287	0.0568215	0.0498592
A0A5G2RJ53	0.774854		0.957373	1.2924		1.11982	0.923977		0.895161	0.149011	0.10118	0.0224013	0.149011	0.10118	0.0224013
K7N7E7	1.10711	0.999575	1.07639	1.06922	1.14536	1.06837	0.98363	0.978676	0.959465	0.0522037	0.0403932	0.0131056	0.0522037	0.0403932	0.0131056
K7GL05	0.998262			1.15841			0.855941			#DIV/0!	#DIV/0!	#DIV/0!
A0A286ZS83	0.910821	0.843132	1.0169	1.43109	1.42352	1.4445	0.649277	0.600878	0.694564	0.0948325	0.00741296	0.0722747	0.0948325	0.00741296	0.0722747
F1SFF4	0.849871	0.858835	0.884524	1.29832	1.2616	1.16665	0.989981	1.01323	1.00481	0.0208084	0.0546977	0.0117386	0.0208084	0.0546977	0.0117386
I3L9N5	0.929483			1.36064			0.925453			#DIV/0!	#DIV/0!	#DIV/0!
A0A5G2QMG4	0.96949	1.00449	0.944704	1.09836	1.08595	1.0553	0.892848	0.931768	0.877726	0.030877	0.0205296	0.0309515	0.030877	0.0205296	0.0309515
P00258	0.954962	0.911392	0.952988	1.05608	1.09456	1.07574	0.882231	0.828742	0.807959	0.0261816	0.0178955	0.0456354	0.0261816	0.0178955	0.0456354
A0A5G2RHB7	1.04893	1.04908	1.03861	1.09643	1.10131	1.10629	0.877612	0.980639	0.90846	0.00573861	0.00447635	0.057336	0.00573861	0.00447635	0.057336
F1SMZ6	1.02832	1.04609	1.03822	0.963947	0.980732	0.962285	1.0146	1.05769	1.01792	0.00858264	0.0105309	0.0232775	0.00858264	0.0105309	0.0232775
A0A5G2QRJ2	1.06433	1.07989	1.14394	1.13034	1.09873	1.08058	0.814445	0.852929	0.870517	0.0385011	0.0228251	0.0338993	0.0385011	0.0228251	0.0338993
B8XTR1	1.17651	1.23909	1.22434	1.01074	1.01807	1.06857	1.06727	1.07876	1.10804	0.0269626	0.0304954	0.0193816	0.0269626	0.0304954	0.0193816
A0A5G2R9Y8	1.08144		0.99985	1.10376		1.00525	0.822241		0.890154	0.0554385	0.0660614	0.0560879	0.0554385	0.0660614	0.0560879
A0A5G2R920	0.892054	0.961377	0.952454	1.1501	1.0991	1.05675	1.02877	0.982565	1.00153	0.040322	0.0424168	0.0231248	0.040322	0.0424168	0.0231248
A0A287AVR0	0.876218	0.845715	0.866574	1.22122	1.28461	1.22815	1.02274	0.898759	0.969015	0.0180698	0.0279375	0.0645265	0.0180698	0.0279375	0.0645265
A0A5G2QDU2	0.892405	0.910047		1.10032	1.05061		0.907595	0.946088		0.0138416	0.0326827	0.0293672	0.0138416	0.0326827	0.0293672
F1SLH4	1.33447	1.11034	1.1769	0.998302	1.02439	1.0516	0.758913	0.706156	0.643735	0.0953431	0.0260054	0.0820231	0.0953431	0.0260054	0.0820231
F1RMB6	1.06117	1.0613		1.07314	1.13485		0.989362	1.00175		8.37942e-05	0.039527	0.00879988	8.37942e-05	0.039527	0.00879988
F1SKD5	0.933274	0.88519	0.890409	1.10266	1.08562	1.06804	1.01763	1.00217	1.04789	0.0292195	0.0159446	0.0227451	0.0292195	0.0159446	0.0227451
Q9GMB0	1.02653	1.03131	1.04144	1.07005	1.03948	0.963702	0.921451	0.929485	0.931003	0.00736988	0.0534479	0.00553549	0.00736988	0.0534479	0.00553549
I3LDC1	1.07818	1.12879	1.10292	1.09709	1.03486	1.06951	0.868431	0.877583	0.837166	0.0229391	0.0292203	0.024612	0.0229391	0.0292203	0.024612
A0A287AVV0	1.11678	1.11382	1.25563	1.04385	1.03204	0.834437	0.757865	0.767165	0.969536	0.0697304	0.121269	0.14385	0.0697304	0.121269	0.14385
Q06AA9	1.0507	1.07969	0.9319	1.24782	1.28381	1.28913	0.888866	0.943807	0.950418	0.0767193	0.0176438	0.0364242	0.0767193	0.0176438	0.0364242
A0A287B1V4	1.01801	1.03373		1.35338	1.35473		0.964768	0.952458		0.0108305	0.000708313	0.00908019	0.0108305	0.000708313	0.00908019
F1SQD9	1.03388	1.10606	1.10744	0.958183	0.993674	1.01584	1.10979	1.00672	0.936639	0.0388731	0.0294005	0.0855822	0.0388731	0.0294005	0.0855822
A0A287BK36	1.01085			1.09202			0.857952			#DIV/0!	#DIV/0!	#DIV/0!
F1SKK1	1.19652	1.2329	1.25007	1.00097	0.956392	0.988456	0.832527	0.853816	0.805285	0.0222962	0.0234142	0.0292893	0.0222962	0.0234142	0.0292893
A0A287A9K4	1.1875	1.06261	1.17224	1.15	1.18506	1.18996	0.846875	0.931857	0.817913	0.0597227	0.0185481	0.0684223	0.0597227	0.0185481	0.0684223
F1SI55	0.876975	0.972032	0.843333	1.24831	1.19964	1.29556	1.0158	0.960428	0.956667	0.0743743	0.038433	0.0338665	0.0743743	0.038433	0.0338665
A0A286ZJ74	0.912433	0.952064	0.859525	1.1735	1.18999	1.27943	0.941151	0.935743	0.915614	0.0511319	0.0469401	0.014457	0.0511319	0.0469401	0.014457
A0A5G2RMY7	0.954955	1.03352	1.10377	0.996997	0.963367	1.03019	0.816817	1.03819	0.792453	0.0722271	0.0335166	0.153422	0.0722271	0.0335166	0.153422
A0A287A8P8	0.877958	0.905123		1.24782	1.28226		0.834994	0.852467		0.0215459	0.0192491	0.0146436	0.0215459	0.0192491	0.0146436
F1SGL4	0.911118	0.855823	0.851815	1.07261	1.15577	1.11882	0.726725	0.693896	0.704261	0.0379669	0.0373423	0.0236935	0.0379669	0.0373423	0.0236935
A0A287AIU6	1.01675	1.04678	1.07161	1.39637	1.55499	1.58805	0.568039	0.500186	0.524563	0.0262864	0.0677173	0.0647387	0.0262864	0.0677173	0.0647387
A0A287B458	0.986667	1.20704	1.05784	1.00364	1.0406	1.11683	0.945455	0.818674	0.850401	0.103763	0.0547792	0.0757003	0.103763	0.0547792	0.0757003
A5GFT9	1.00223	1.00713	1.02816	1.05981	1.05783	1.01455	0.902921	0.930572	0.958495	0.0136081	0.0244992	0.0298573	0.0136081	0.0244992	0.0298573
A0A5G2Q9T3	1.02698	1.01955	1.10269	1.06186	0.955109	0.957055	0.862326	0.938584	0.928248	0.0438281	0.0616125	0.0454736	0.0438281	0.0616125	0.0454736
A0A2C9F3E9	0.970207	1.02084	0.956591	1.11811	1.01755	1.06909	0.863929	0.851344	0.969545	0.0344594	0.0470721	0.072537	0.0344594	0.0470721	0.072537
A0A480JM90	0.901465	0.92526	0.893816	1.09624	1.09158	1.12804	0.973858	1.03198	0.94441	0.0180827	0.0179554	0.0453107	0.0180827	0.0179554	0.0453107
A0A287API3	0.982361	1.00021		1.17428	1.20595		0.957043	0.905712		0.0127306	0.0188188	0.0389704	0.0127306	0.0188188	0.0389704
F1SFH0	0.937265			0.948557			0.903388			#DIV/0!	#DIV/0!	#DIV/0!
A0A5G2QA99	0.865232	0.877481	0.814561	1.04417	1.08456	1.07152	0.976217	0.991372	0.88394	0.0391329	0.0193229	0.0611744	0.0391329	0.0193229	0.0611744
F1RN68	1.11081			0.99232			0.847504			#DIV/0!	#DIV/0!	#DIV/0!
F1S533	1.07777		1.05768	0.963392		0.936731	0.83308		0.862379	0.0133017	0.0198428	0.0244384	0.0133017	0.0198428	0.0244384
F1RUE0	1.40403	1.4158	1.47485	1.13115	1.05297	1.06546	0.919062	0.908029	0.921943	0.0265095	0.0387744	0.00801499	0.0265095	0.0387744	0.00801499
A0A5G2QWH5	0.856386	0.859318	0.903819	0.948205	0.89904	1.00808	0.969394	0.963257	0.915943	0.03044	0.0573757	0.0308046	0.03044	0.0573757	0.0308046
A0A5G2QYE9	1.04045	0.978344	1.15575	1.10787	1.04459	1.09359	0.997753	1.20255	1.1252	0.0850731	0.0306744	0.0932915	0.0850731	0.0306744	0.0932915
A0A5G2QYD4	0.998723		1.0223	0.993614		1.03766	0.827586		0.778793	0.0165005	0.0306655	0.0429559	0.0165005	0.0306655	0.0429559
A0A5G2QHK8	1.13569	1.03426	1.04928	0.903739	0.925054	0.906686	1.00225	1.03839	1.03852	0.0510124	0.0126663	0.0203647	0.0510124	0.0126663	0.0203647
A0A287BAB5	1.14331		1.07335	1.11465		1.0975	0.93949		0.966011	0.0446384	0.0109666	0.0196827	0.0446384	0.0109666	0.0196827
A0A287A9D0	0.926976	0.92415	0.976638	1.08599	0.995146	0.990697	0.993635	0.958738	1.00145	0.0313202	0.0525192	0.0230966	0.0313202	0.0525192	0.0230966
I3LFP6	0.986286	1.0029	0.956617	1.15085	1.05105	1.0972	0.896325	0.845143	0.937946	0.0238787	0.0454188	0.0520455	0.0238787	0.0454188	0.0520455
A0A5G2RJ70	1.07509	0.975252	1.10384	1.42701	1.36755	1.386	0.887528	0.894592	0.896163	0.0641895	0.0218376	0.00515168	0.0641895	0.0218376	0.00515168
F1S710	1.05944	1.05002	1.06086	1.07075	1.08567	1.08086	1.00422	0.969048	0.987647	0.00557183	0.00705694	0.0178299	0.00557183	0.00705694	0.0178299
F1RTV6	0.806364		0.94399	1.32384		1.19792	0.894285		0.908118	0.111196	0.0706164	0.0108539	0.111196	0.0706164	0.0108539
F1SQI2	0.978869	1.00029	1.02646	1.03294	1.03693	1.04072	0.866377	0.886917	0.907873	0.023791	0.0037509	0.0233906	0.023791	0.0037509	0.0233906
A0A286ZSH3	1.04889	0.985199	1.11264	1.18347	1.32516	1.21753	0.907821	0.840888	0.837796	0.0607472	0.059547	0.0458919	0.0607472	0.059547	0.0458919
A0A287A7Q7	0.972001	0.980412	1.0469	1.24562	1.25722	1.24471	0.97481	0.9	0.915036	0.0410427	0.00558233	0.0425528	0.0410427	0.00558233	0.0425528
F1S3D1	0.980583	1.01888	1.09116	0.707042	0.646959	0.654511	0.586524	0.517255	0.55353	0.0545073	0.0488831	0.0627175	0.0545073	0.0488831	0.0627175
A0A287BBR1	0.994257	0.96111	1.01828	1.20353	1.13175	1.05831	0.873232	0.933367	0.886191	0.0289601	0.0641922	0.0352594	0.0289601	0.0641922	0.0352594
A0A287B747	0.998299		1.0352	1.0822		1.13458	0.930839		0.973085	0.0256606	0.0334138	0.0313798	0.0256606	0.0334138	0.0313798
A0A5G2RFF5	1.04532	1.00719	1.11222	1.01752	1.04303	1.04751	0.812689	0.824947	0.796186	0.0504024	0.0156149	0.0177898	0.0504024	0.0156149	0.0177898
A0A286ZKK0	1.10796			0.987912			1.01042			#DIV/0!	#DIV/0!	#DIV/0!
D9U8D1	0.905543	0.861956	1.04537	1.17554	1.11909	1.18735	0.921848	0.923139	0.832696	0.102195	0.0314343	0.0580897	0.102195	0.0314343	0.0580897
A0A287AIJ3	0.781163	0.867763	0.79723	1.02715	1.01215	1.01666	1.0205	0.937813	1.04133	0.0564959	0.00755242	0.0547597	0.0564959	0.00755242	0.0547597
A0A287AZL3	0.770201	0.829787	0.88206	1.13295	1.11122	0.86711	1.19312	1.00677	1.23588	0.0676491	0.142331	0.106373	0.0676491	0.142331	0.106373
A0A287BNY3	1.0486			1.29124			0.848833			#DIV/0!	#DIV/0!	#DIV/0!
A0A287BJI6	0.947847		0.837158	1.03484		1.03035	0.976412		0.919319	0.0876962	0.00307678	0.0425913	0.0876962	0.00307678	0.0425913
F1RG17	1.10873	0.931161	0.992481	1.08729	1.14134	1.08271	0.943338	0.894501	0.859517	0.089226	0.0295458	0.0468247	0.089226	0.0295458	0.0468247
F1S747	1.0552			1.11969			0.896922			#DIV/0!	#DIV/0!	#DIV/0!
F1SEQ3	1.20486	1.17492	1.11736	1.15222	1.10227	1.14726	0.572735	0.620541	0.635106	0.0381465	0.0242693	0.0535361	0.0381465	0.0242693	0.0535361
F1RN46	1.08674	1.04424	1.06447	1.05464	1.05137	1.03757	0.891861	0.858841	0.887058	0.01996	0.00864852	0.0202901	0.01996	0.00864852	0.0202901
A0A5G2QKI4	1.06071	1.00463	1.15251	1.07958	1.12492	1.07743	0.988047	1.0152	0.988268	0.069603	0.0245133	0.0156586	0.069603	0.0245133	0.0156586
A0A286ZQF6	0.850324	0.879296	0.9093	0.903359	0.920193	0.883467	1.06246	1.11786	1.09013	0.0335243	0.0203738	0.0254098	0.0335243	0.0203738	0.0254098
F1S3E0	0.985149		1.00445	1.0322		1.08059	0.95521		0.919635	0.0137208	0.032391	0.0268344	0.0137208	0.032391	0.0268344
A0A5G2QFS9	0.98631	0.988218	0.97161	1.1645	1.15495	1.19305	0.942592	0.955554	0.969566	0.00925418	0.0169313	0.0141127	0.00925418	0.0169313	0.0141127
F1S596	1.10721	1.16569	1.16458	0.85557	0.977258	1.10554	0.844561	0.788824	0.739483	0.0291911	0.127619	0.0664654	0.0291911	0.127619	0.0664654
Q9N1U3	0.83425	0.910916	0.990542	1.32443	1.52823	1.2485	1.0652	0.892095	0.918315	0.0857006	0.105816	0.0973348	0.0857006	0.105816	0.0973348
A0A5G2RCM7	0.749365	0.83277		0.866215	0.85934		0.815411	0.762848		0.0745528	0.00563427	0.0470991	0.0745528	0.00563427	0.0470991
A0A287ARW4	1.26319	1.16604	1.11175	1.19544	1.19799	1.18529	1.1316	1.06038	1.04562	0.0650045	0.00563122	0.0425994	0.0650045	0.00563122	0.0425994
A0A5G2QBF3	1.00024		0.910382	1.16671		1.17071	0.816835		0.777118	0.0665079	0.00242434	0.0352387	0.0665079	0.00242434	0.0352387
F1RMZ8	1.08973		1.03541	0.984207		1.07251	0.889447		0.849916	0.0361489	0.0607197	0.0321417	0.0361489	0.0607197	0.0321417
F1RQM4	1.09186	0.941176	0.873022	1.06966	0.721925	1.13701	0.983457	0.930481	1.0166	0.115602	0.228199	0.044466	0.115602	0.228199	0.044466
F1RFA8	0.953768	0.995909	0.868943	1.28816	1.29047	1.23238	1.10196	0.862653	0.968062	0.0688293	0.0258928	0.122691	0.0688293	0.0258928	0.122691
F2Z5N9	1.04583	1.09531	1.10948	1.11262	1.19783	1.14	0.914983	0.909208	0.911379	0.0308438	0.0378251	0.00319875	0.0308438	0.0378251	0.00319875
A0A5G2QLD8	0.818889	0.797328	0.903928	1.28444	1.27193	1.25897	0.915556	0.844788	0.851896	0.0670937	0.0100159	0.0447525	0.0670937	0.0100159	0.0447525
A0A5G2QRM5	1.22344	1.29019	1.36531	1.26977	1.21527	1.20134	0.965138	0.966743	0.890128	0.0548916	0.0294309	0.0465386	0.0548916	0.0294309	0.0465386
A0A287BB42	0.459684	0.554086	0.560016	1.16126	1.11738	1.13523	1.04715	1.03094	1.00896	0.107307	0.0193923	0.018624	0.107307	0.0193923	0.018624
A0A481C754	0.998279			1.08434			0.905336			#DIV/0!	#DIV/0!	#DIV/0!
A0A287BNE4	0.884786	0.954119	0.914646	1.13161	1.09579	1.13783	0.993718	0.983633	0.893391	0.0378897	0.0202279	0.0577307	0.0378897	0.0202279	0.0577307
I3LHA1	0.866132	0.841619	0.931724	1.16317	1.19744	1.23849	0.878162	0.940696	0.845983	0.0529504	0.0314324	0.0542177	0.0529504	0.0314324	0.0542177
A0A286ZK04	0.858713	0.898508		1.02306	0.938294		0.907668	0.890772		0.0320272	0.0611209	0.0132864	0.0320272	0.0611209	0.0132864
A0A5G2RL67	0.917031	0.900967	0.975863	1.25273	1.28765	1.36973	1.07096	0.934479	0.975863	0.0423401	0.0460823	0.0704192	0.0423401	0.0460823	0.0704192
A0A287AEI6	1.10227	1.2105	1.09417	1.11553	1.11072	1.14879	0.833333	0.903282	0.961024	0.0571948	0.0184272	0.0711095	0.0571948	0.0184272	0.0711095
F1SFQ3	1.04535	0.990614	0.989817	1.12124	1.03249	0.998982	0.940811	0.955957	0.960794	0.0315611	0.0601153	0.0109447	0.0315611	0.0601153	0.0109447
A0A5G2QTQ6	0.99217	0.959144	0.960989	1.03403	1.07909	1.07019	1.09297	1.00882	1.04505	0.0191166	0.022492	0.0402399	0.0191166	0.022492	0.0402399
A0A287AFH8	0.890756			1.11485			1.03081			#DIV/0!	#DIV/0!	#DIV/0!
F1SQH7	1.17312	1.11424	1.11706	0.954661	0.943709	0.998677	0.944962	1.01049	0.930556	0.0292647	0.0301284	0.0442851	0.0292647	0.0301284	0.0442851
Q8WNV7	1.11225	1.04689	1.14402	1.08488	1.08607	1.04333	0.915676	0.894476	0.86631	0.0449792	0.0227128	0.0277583	0.0449792	0.0227128	0.0277583
A0A287AL10	1.23329	1.33079	1.06549	0.862547	0.992378	1.11839	0.794451	0.681402	0.963476	0.110917	0.129073	0.174588	0.110917	0.129073	0.174588
A0A287BBB5	1.07086	1.05426		1.0403	1.00211		0.93667	0.971106		0.0110439	0.0264415	0.0255276	0.0110439	0.0264415	0.0255276
A0A287A7U8	1.19756	1.17722	1.18172	0.937556	0.984008	0.977959	0.64926	0.657637	0.703812	0.00901078	0.0261297	0.0438316	0.00901078	0.0261297	0.0438316
A0A5G2R715	0.81038	0.859349	0.799798	1.25309	1.26995	1.22649	0.991402	0.897502	0.982811	0.0385954	0.0175293	0.0542303	0.0385954	0.0175293	0.0542303
A0A287A4Z2	1.28175	1.35801	1.29204	1.07283	1.12958	1.07852	0.975442	0.943679	0.986266	0.0315743	0.0285743	0.0228557	0.0315743	0.0285743	0.0228557
Q7PCJ9	0.753363			1.36024			1.15296			#DIV/0!	#DIV/0!	#DIV/0!
A0A5G2R4N7	0.913327	0.934747	0.921522	0.977924	1.01624	1.00417	0.940022	0.97109	0.94621	0.0117069	0.0196034	0.0172659	0.0117069	0.0196034	0.0172659
Q9XSD9	0.891577	0.819197	0.906172	1.09104	1.04209	1.07219	0.923666	0.930835	0.978538	0.053395	0.0231091	0.031585	0.053395	0.0231091	0.031585
A0A5G2QNZ1	1.00061			1.02971			0.807762			#DIV/0!	#DIV/0!	#DIV/0!
A0A480W4M0	1.05503	1.00101	1.06977	1.04471	0.955645	0.984496	0.884781	0.997984	1.00388	0.0347448	0.0456751	0.0697594	0.0347448	0.0456751	0.0697594
K7GPL0	1.16153	1.08351		1.29593	1.26294		0.796547	0.858523		0.0491491	0.0182332	0.0529565	0.0491491	0.0182332	0.0529565
A0A286ZSB7	0.931074	0.835796		1.05468	1.07387		0.884867	0.881385		0.0762616	0.0127515	0.00278847	0.0762616	0.0127515	0.00278847
A0A5K1V6L8	0.889064	0.893017	0.941499	1.06876	1.04791	1.06651	0.915521	0.906221	0.889119	0.032163	0.0107886	0.01482	0.032163	0.0107886	0.01482
A0A287ANJ9	1.15197	0.966841		1.02814	1.02618		0.866792	0.938918		0.123565	0.00135243	0.0564885	0.123565	0.00135243	0.0564885
A0A5G2R4C4	0.95657	1.0638	1.04942	1.06377	1.04837	1.03609	0.971413	0.933368	0.98945	0.0568811	0.0132166	0.0296763	0.0568811	0.0132166	0.0296763
I3LHM7	0.981818		0.983656	1.04689		1.10474	1.05455		0.992662	0.0013222	0.0380212	0.0427493	0.0013222	0.0380212	0.0427493
A0A287A4Q2	0.628083			1.28636			0.89079			#DIV/0!	#DIV/0!	#DIV/0!
F1S895	0.883813	0.852171	0.877037	1.14465	1.12772	1.12429	0.975836	0.971672	1.01004	0.0191283	0.00962986	0.0213563	0.0191283	0.00962986	0.0213563
A0A5G2QR28	1.12465	1.05057	1.10476	1.07925	1.05287	1.0178	1.07017	1.16552	0.97302	0.0350643	0.0293628	0.0899897	0.0350643	0.0293628	0.0899897
F1S1I0	1.11635	1.08976	1.04253	1.10858	1.1604	1.12663	0.867582	0.869035	0.972934	0.0345257	0.0232384	0.0668853	0.0345257	0.0232384	0.0668853
A0A5G2R8P7	0.858316	0.823724	0.82225	1.32717	1.30954	1.41542	0.890486	0.936359	0.837421	0.0244508	0.0420005	0.0557518	0.0244508	0.0420005	0.0557518
F1SS81	1.1352		1.01843	1.45663		1.34762	0.82398		0.884698	0.0766805	0.0549756	0.0502544	0.0766805	0.0549756	0.0502544
F1RVB1	0.92182	0.900236		1.14586	1.15306		0.947491	0.87582		0.0167527	0.00442975	0.05559	0.0167527	0.00442975	0.05559
A0A5K1VST3	0.998839	0.976342	0.981004	0.853292	0.866211	0.839195	0.977484	0.947985	0.969031	0.01205	0.0158428	0.0157448	0.01205	0.0158428	0.0157448
A0A5G2QT56	0.611006	0.719742	0.804786	1.29412	1.20065	1.25441	1.20304	1.08123	1.22796	0.13645	0.0375377	0.067066	0.13645	0.0375377	0.067066
I3L7J1	0.982921	0.998783	1.06667	1.08822	1.08406	1.06667	0.78361	0.79523	0.825758	0.0437785	0.010589	0.0271593	0.0437785	0.010589	0.0271593
I3LGC6	1.05964		0.916954	1.11464		1.1637	0.932046		1.01884	0.102091	0.0304537	0.0629163	0.102091	0.0304537	0.0629163
A0A5G2QA48	0.935701	0.920701	0.907062	1.55845	1.51561	1.52592	0.807869	0.823885	0.738876	0.0155507	0.0145819	0.0571648	0.0155507	0.0145819	0.0571648
I3LSU1	0.98294	0.793539	0.909317	1.18062	1.11762	1.22202	1.02201	1.14791	1.02789	0.106649	0.0448035	0.0666537	0.106649	0.0448035	0.0666537
A0A287AMP7	0.951673			1.29963			0.926394			#DIV/0!	#DIV/0!	#DIV/0!
A9XLQ9	1.06184		1.06083	1.32581		1.31593	1.30946		1.39297	0.000674449	0.00528981	0.0437039	0.000674449	0.00528981	0.0437039
A0A5G2QZ54	0.904583	0.906716	0.935374	1.00225	0.976679	1.05272	0.912096	0.901119	0.969388	0.0187804	0.0382901	0.0395233	0.0187804	0.0382901	0.0395233
A0A287A096	1.02758	1.05339	1.02143	1.08495	1.12877	1.09082	0.9533	0.894558	0.996453	0.0163996	0.021596	0.0539456	0.0163996	0.021596	0.0539456
A0A287BK26	1.09192	1.0152	1	1.16833	1.24175	1.37861	0.829457	0.881976	0.836584	0.0475713	0.0845095	0.0335414	0.0475713	0.0845095	0.0335414
P36968	0.736719	0.699449	0.764691	1.13079	1.11586	1.13072	1.03696	1.01532	0.979898	0.0446159	0.00764087	0.0284999	0.0446159	0.00764087	0.0284999
A0A5G2QVD9	0.981655	1.03984		1.05803	0.944969		0.925496	0.919097		0.0407028	0.0798268	0.00490642	0.0407028	0.0798268	0.00490642
I3LLE0	0.802961	0.788482	0.857524	0.992597	1.0288	1.06055	0.753417	0.835602	0.756011	0.0446013	0.0330978	0.0597676	0.0446013	0.0330978	0.0597676
A0A5G2R0B1	0.893904	0.919918		1.01274	1.07556		0.922839	0.866935		0.0202831	0.0425429	0.0441732	0.0202831	0.0425429	0.0441732
I3LNG8	1.05835	0.95582	0.94783	1.00987	1.04248	1.08825	0.947935	0.996602	0.997562	0.0624215	0.0376088	0.0289373	0.0624215	0.0376088	0.0289373
F1RG35	1.02591	0.988577	1.02162	1.43109	1.34372	1.42681	1.01036	1.01973	0.941322	0.0201841	0.0351679	0.0432338	0.0201841	0.0351679	0.0432338
A9XFX6	1.04427	1.00036	1.03315	1.16443	1.17336	1.19945	0.933202	0.93386	0.886798	0.0222498	0.0154371	0.029395	0.0222498	0.0154371	0.029395
A0A5G2QC70	1.09457	1.12801	1.10025	1.38086	1.43535	1.43066	0.808714	0.788349	0.78486	0.0161556	0.0213327	0.016227	0.0161556	0.0213327	0.016227
A0A5G2R6B5	0.956912	0.927862		1.01346	1.03382		0.881508	0.857082		0.0217976	0.0140588	0.0198691	0.0217976	0.0140588	0.0198691
A0A286ZQD3	0.954596	0.94978	0.970336	1.38637	1.4446	1.48603	0.87578	0.848382	0.818714	0.0112196	0.0347936	0.0336711	0.0112196	0.0347936	0.0336711
A0A287B401	1.01647		0.918941	1.78175		1.42851	0.750209		0.942159	0.0712626	0.15561	0.160401	0.0712626	0.15561	0.160401
F1SRY9	1.28105			1.56558			0.911867			#DIV/0!	#DIV/0!	#DIV/0!
I3LCE6	0.917197	0.877916		1.09766	1.0306		0.893843	0.925174		0.0309466	0.044566	0.0243588	0.0309466	0.044566	0.0243588
A0A287A8D4	0.85246	0.796606	0.78563	1.21977	1.20548	1.27917	0.926078	0.923499	0.96693	0.0441599	0.0316453	0.0259516	0.0441599	0.0316453	0.0259516
A0A286ZNJ7	0.886502	0.961254	0.956845	1.10073	1.0135	1.04464	0.977068	0.989987	1.01488	0.0448654	0.0419818	0.0193362	0.0448654	0.0419818	0.0193362
A0A5G2R9I4	0.934394	0.92903	0.954248	1.04563	1.0598	1.10165	1.04922	1.08173	1.05702	0.0141448	0.0272442	0.0159714	0.0141448	0.0272442	0.0159714
F1S3J6	0.99484	0.945944	0.912764	1.12782	1.06857	1.09674	0.888757	0.844024	0.938436	0.0434067	0.0270022	0.0530406	0.0434067	0.0270022	0.0530406
A0A480STU2	1.02783	1.07782		0.997192	0.941704		0.99566	0.954366		0.0335738	0.0404722	0.0299478	0.0335738	0.0404722	0.0299478
F1RSB4	0.747549	0.752489	0.744392	0.946398	0.857103	0.85758	1.22957	1.27696	1.30676	0.00545534	0.0579662	0.0306256	0.00545534	0.0579662	0.0306256
A0A5G2RD35	1.28681			1.12851			0.852766			#DIV/0!	#DIV/0!	#DIV/0!
P15983	1.16971			1.16573			0.892727			#DIV/0!	#DIV/0!	#DIV/0!
F1RVT6	0.621667	0.582924	0.585076	0.79	0.734544	0.858112	1.03667	1.09666	1.1303	0.0364983	0.0779282	0.0435995	0.0364983	0.0779282	0.0435995
H6UWK6	0.946401	0.843956	0.739636	1.13476	1.25086	1.21309	0.771822	0.69325	0.752727	0.12259	0.0493669	0.0554326	0.12259	0.0493669	0.0554326
F1SVA6	0.945656	0.988001		1.14002	1.10209		0.966283	0.929297		0.0309692	0.0239293	0.0275941	0.0309692	0.0239293	0.0275941
F1RG41	1.04811	1.17661		1.0858	0.811814		0.967909	0.698463		0.0816887	0.204192	0.228672	0.0816887	0.204192	0.228672
F1SN14	1.02618	1.02606	1.08346	1.14318	1.1956	1.08031	0.91922	0.96	0.929134	0.0316755	0.0506446	0.0227195	0.0316755	0.0506446	0.0227195
A0A286ZW93	0.954901	0.86125	0.889575	1.24754	1.29247	1.19382	0.980156	1.02416	0.869498	0.0532518	0.0396837	0.0831865	0.0532518	0.0396837	0.0831865
A0A5G2RNP2	0.965517	1.02678	0.954358	1.10445	1.14155	1.06995	0.929535	0.951798	0.949541	0.0396981	0.0323922	0.0129861	0.0396981	0.0323922	0.0129861
A0A287AY47	0.946002	1.05544		1.04493	1.17606		1.03875	0.901919		0.0773269	0.0834961	0.0997101	0.0773269	0.0834961	0.0997101
A0A5G2R3V4	1.09475	1.12098	1.12869	1.00078	0.96993	0.964637	0.873923	0.882517	0.938389	0.0159585	0.0199511	0.0389668	0.0159585	0.0199511	0.0389668
F1SU06	0.848552	0.943213	0.949779	1.40228	1.28324	1.28808	0.699889	0.806787	0.73234	0.0619831	0.0508673	0.073434	0.0619831	0.0508673	0.073434
A0A286ZU47	0.902996		0.943638	1.0271		1.11374	0.945792		0.854539	0.0311254	0.057228	0.0716815	0.0311254	0.057228	0.0716815
A0A287AZ66	0.824067	0.82652		1.15435	1.09138		0.954645	0.920302		0.00210154	0.0396576	0.0259038	0.00210154	0.0396576	0.0259038
A0A287AMM9	0.96921	0.948454	1.07479	1.15663	1.10162	1.23546	1.11914	1.02209	0.976916	0.0679202	0.0577648	0.0699197	0.0679202	0.0577648	0.0699197
A0A287BM94	0.892235			1.08558			0.800317			#DIV/0!	#DIV/0!	#DIV/0!
A0A5G2QNB2	0.944111	0.989858	0.988614	1.16431	1.19675	1.15338	0.833293	0.904665	0.857334	0.0267504	0.0192563	0.0419765	0.0267504	0.0192563	0.0419765
F1SDA4	1.06164	1.04574	0.982633	1.16781	1.12898	1.208	0.946347	1.01843	1.02625	0.0405719	0.0338183	0.0441804	0.0405719	0.0338183	0.0441804
A0A287AZZ2	0.909763			1.05399			1.10947			#DIV/0!	#DIV/0!	#DIV/0!
Q5V9L5	0.936532			1.01306			0.896447			#DIV/0!	#DIV/0!	#DIV/0!
A0A286ZJL5	0.77931			1.15862			0.903448			#DIV/0!	#DIV/0!	#DIV/0!
F1RHE6	1.03895		0.980877	1.25153		1.32958	0.851713		0.887514	0.0406597	0.0427691	0.029111	0.0406597	0.0427691	0.029111
I3LNN4	0.82524	0.803716	0.834119	1.22477	1.29368	1.21427	0.921198	0.969134	0.944843	0.0190418	0.0346668	0.0253621	0.0190418	0.0346668	0.0253621
A0A286ZU85	0.863167	0.819637	0.94186	0.977263	1.01814	1.05628	1.07896	1.07962	1.02279	0.0708079	0.0388465	0.0307602	0.0708079	0.0388465	0.0307602
Q5BLZ2	0.915851	0.820482	0.844781	1.07436	1.08916	1.00171	0.892368	0.956627	0.947446	0.0576022	0.0443613	0.0372837	0.0576022	0.0443613	0.0372837
A0A5G2QKL9	1.15421	1.13095	1.13957	0.915814	0.900529	0.940006	0.79229	0.790985	0.803855	0.0103006	0.021665	0.00890256	0.0103006	0.021665	0.00890256
F1RJL2	1.1364	1.01925	1.03057	1.4654	1.35252	1.40254	0.845844	0.868462	0.865587	0.0608395	0.040206	0.0143179	0.0608395	0.040206	0.0143179
I3LNH4	0.841196	0.869608	0.884099	1.36047	1.30885	1.29201	1.05349	1.08997	1.03548	0.0252318	0.0270121	0.0261995	0.0252318	0.0270121	0.0261995
A0A287AK19	0.869695	0.871393		1.04184	1.13676		1.27316	1.12923		0.00137886	0.0616173	0.0847254	0.00137886	0.0616173	0.0847254
A0A287B8N1	0.80911	0.853178	0.874107	1.47083	1.24032	1.39527	0.844422	0.882396	0.824629	0.0392422	0.0858488	0.0345175	0.0392422	0.0858488	0.0345175
A0A287ASS9	1.10513	1.25003	1.12575	1.21367	1.14328	1.14756	0.867262	0.669021	0.801568	0.0675571	0.0337824	0.129583	0.0675571	0.0337824	0.129583
A0A5K1UHC4	1.01166	0.963075	1.03382	1.09409	1.0569	1.08575	0.834305	0.819518	0.853865	0.0360812	0.0180892	0.0206111	0.0360812	0.0180892	0.0206111
F1RQP1	1.12288	1.08228	0.998966	1.35616	1.36899	1.33402	0.839983	0.961709	0.862461	0.0591468	0.0130723	0.0729375	0.0591468	0.0130723	0.0729375
A0A5G2R2E2	0.993463	1.03569		1.13683	1.17141		0.825068	0.848698		0.0294297	0.0211825	0.0199661	0.0294297	0.0211825	0.0199661
F1RY11	0.891496	0.9374	0.908793	1.14956	1.04134	1.10621	0.943863	0.906791	0.940481	0.0254047	0.0495556	0.0220305	0.0254047	0.0495556	0.0220305
A0A5G2QFP8	1.08115	1.06553	1.03621	1.15804	1.12379	1.09483	0.823278	0.864078	0.894397	0.0215077	0.0281113	0.0414691	0.0215077	0.0281113	0.0414691
A0A5G2QN68	0.963295	0.97648	0.9676	1.05819	1.00334	1.03533	0.900627	0.963278	0.910535	0.00693758	0.026691	0.0364156	0.00693758	0.026691	0.0364156
A0A5G2R941	1.13824	1.11523	1.07624	1.14132	1.22638	1.2136	0.860223	0.870928	0.889531	0.0282368	0.0384257	0.0169766	0.0282368	0.0384257	0.0169766
A0A5G2QJ53	0.844629	0.816092	0.852646	1.01823	1.09345	1.03644	0.976287	1.01699	0.972365	0.0229332	0.0373989	0.0249969	0.0229332	0.0373989	0.0249969
Q9TSX9	1.06048	1.0477	1.14422	0.830942	0.795165	0.860438	0.781435	0.848262	0.741612	0.0483598	0.0394364	0.06818	0.0483598	0.0394364	0.06818
A0A287AW71	1.07526	0.998978	1.04563	1.17194	1.20654	1.11635	0.921885	0.932515	0.976209	0.0369789	0.0390593	0.0305135	0.0369789	0.0390593	0.0305135
F1RZD0	1.14658	1.09557	1.02176	0.859151	0.973204	0.970672	0.93257	0.933365	0.929044	0.0576803	0.0697064	0.00246817	0.0576803	0.0697064	0.00246817
A0A286ZVF0	0.919936	0.868039	0.866832	0.97518	1.07324	1.11056	1.13131	0.909806	0.983398	0.0342594	0.0664061	0.111894	0.0342594	0.0664061	0.111894
Q8WNW5	0.859279	0.837738	0.868039	1.13805	1.16505	1.12934	1.03284	0.983146	1.04175	0.0182373	0.0162768	0.0309819	0.0182373	0.0162768	0.0309819
Q29081	1.19605	1.23635	1.26379	1.20028	1.32674	1.42686	0.869852	0.800377	0.806954	0.0276563	0.0861505	0.0464486	0.0276563	0.0861505	0.0464486
A0A5G2REN6	1.02013			1.18068			0.977504			#DIV/0!	#DIV/0!	#DIV/0!
A0A5G2QS75	0.853499	0.830012		0.98692	0.97245		0.869196	0.807151		0.0197302	0.0104436	0.0523423	0.0197302	0.0104436	0.0523423
A0A5G2QRV6	0.73724	0.611321		1.26125	1.44906		0.961815	1.23499		0.13205	0.0979971	0.17586	0.13205	0.0979971	0.17586
A0A5G2QA32	0.929022		0.910468	1.24144		1.09917	0.958619		1.02617	0.0142639	0.085956	0.0481325	0.0142639	0.085956	0.0481325
F1S0W9	0.879331		0.868639	1.01553		1.02485	1.08483		0.951479	0.00865039	0.00646008	0.0926098	0.00865039	0.00646008	0.0926098
A0A287A935	1.00736	0.956463	1.01924	1.10904	1.01273	1.07443	0.878294	1.04889	0.874937	0.0335367	0.0457939	0.106505	0.0335367	0.0457939	0.106505
P24853	1.35361	1.21336	1.36206	0.972759	1.06565	1.08907	0.80931	0.805393	0.761194	0.0637692	0.0590094	0.0337398	0.0637692	0.0590094	0.0337398
F1RQ21	0.995851	0.980366	1.05009	0.985758	0.917907	1.07037	0.717282	0.702069	0.721881	0.0362959	0.077054	0.0145276	0.0362959	0.077054	0.0145276
Q9GJT2	0.866667	0.854894	0.984367	1.03908	1.09578	1.04045	0.848276	0.71005	0.711684	0.0793763	0.0305587	0.104851	0.0793763	0.0305587	0.104851
F1RXA7	0.953177	0.966578	0.890274	1.25713	1.29208	1.22357	0.938422	0.904353	0.966311	0.043495	0.0272407	0.0331392	0.043495	0.0272407	0.0331392
A0A5G2RE29	0.967352		0.994231	1.0333		0.982296	0.849506		0.795703	0.0193789	0.0357856	0.0462484	0.0193789	0.0357856	0.0462484
A0A480JRW3	1.06739	1.05026	1.04464	1.05016	1.04918	1.04982	1.0843	1.02588	1.05205	0.0112433	0.000474082	0.0277646	0.0112433	0.000474082	0.0277646
A0A287B9K1	1.06112	1.02675	1.11639	0.916775	0.962963	1.0459	1.03121	0.970165	0.968852	0.0423436	0.0670921	0.0359862	0.0423436	0.0670921	0.0359862
A0A287ASV9	0.933791	0.949069	1.03718	1.06319	1.03201	0.995171	0.895055	0.942084	0.901014	0.0573348	0.0330514	0.0280545	0.0573348	0.0330514	0.0280545
A0A287A697	0.686441	0.690134	0.756398	0.757627	0.651463	0.614218	0.615254	0.594943	0.523223	0.0553694	0.110334	0.0836779	0.0553694	0.110334	0.0836779
F1SV90	0.980526	1.00875	0.954897	1.12173	1.10786	1.13918	0.93972	0.936035	0.945876	0.0274478	0.0139753	0.00528648	0.0274478	0.0139753	0.00528648
F1SE37	0.956324		0.922186	1.10536		1.05723	0.952598		1.07395	0.0256998	0.031472	0.0846881	0.0256998	0.031472	0.0846881
A0A286ZVL5	1.04455	1.14095	1.05586	0.995278	1.03643	1.03478	0.864299	0.823051	0.901143	0.048772	0.0227932	0.0452774	0.048772	0.0227932	0.0452774
A0A287AXZ5	0.898766	0.920311	0.899147	1.1617	1.35615	1.28821	0.840045	0.804575	0.829295	0.0136085	0.0777855	0.022055	0.0136085	0.0777855	0.022055
F1SMI8	0.94452	0.943095	0.959269	0.939641	0.966977	0.965675	0.805692	0.813308	0.803819	0.00943664	0.0161057	0.00622325	0.00943664	0.0161057	0.00622325
A0A287A337	0.9963	0.960265	0.877859	0.994524	1.12362	1.05463	0.934142	0.900662	0.925197	0.0642614	0.0610813	0.0188418	0.0642614	0.0610813	0.0188418
F2Z5F2	1.07022	1.04244	1.02455	1.0645	1.05514	1.05982	0.853672	0.877805	0.891776	0.0220046	0.00441754	0.0220451	0.0220046	0.00441754	0.0220451
A0A5G2QI18	0.855313	0.951486	0.956448	1.38151	1.25407	1.30148	1.01199	1.00901	1.00211	0.0618968	0.0490787	0.00502675	0.0618968	0.0490787	0.00502675
B4F450	0.991981			1.48302			0.907075			#DIV/0!	#DIV/0!	#DIV/0!
A0A287A8T0	0.820179	0.826014	0.888917	0.969569	0.994972	1.02161	1.17071	1.14516	1.08118	0.0451024	0.0261455	0.0407294	0.0451024	0.0261455	0.0407294
A0A5G2QM53	1.02626		1.07521	0.748472		0.834606	0.549468		0.645123	0.0329372	0.0769467	0.113241	0.0329372	0.0769467	0.113241
A0A287BGV0	1.27284	1.2401	1.1715	1.03004	1.0728	1.09091	0.896996	0.936048	0.925402	0.042107	0.0293582	0.0219557	0.042107	0.0293582	0.0219557
F1RJM8	1.01111	1.10558		0.947915	0.960854		1.01803	0.948992		0.0631151	0.0095865	0.0496393	0.0631151	0.0095865	0.0496393
A0A287BAG8	0.958544			1.13448			0.888777			#DIV/0!	#DIV/0!	#DIV/0!
F1S4Y8	0.79839	0.840268		1.19356	1.30355		0.922334	0.88802		0.0361418	0.062289	0.0268054	0.0361418	0.062289	0.0268054
F1RXY7	0.840801	0.803254	0.712015	1.12679	1.30695	1.30425	1.0734	0.911982	1.04251	0.0843339	0.0828633	0.0848934	0.0843339	0.0828633	0.0848934
A0A5S6HMA0	1.18499	1.05969	1.05753	1.01369	1.07556	1.01918	0.842378	0.920287	0.913699	0.0662954	0.0330518	0.0484288	0.0662954	0.0330518	0.0484288
A0A5G2R740	0.961977			1.1616			1.19202			#DIV/0!	#DIV/0!	#DIV/0!
A0A286ZPF5	0.794587	0.842845	0.843854	1.05848	1.03987	1.04651	1.20638	0.994988	1.31229	0.0340442	0.00899869	0.137931	0.0340442	0.00899869	0.137931
F1SRC8	0.678937	0.697512	0.687207	1.02495	1.02291	0.995044	1.08384	1.12869	1.12364	0.0135288	0.0164729	0.0220898	0.0135288	0.0164729	0.0220898
A0A5G2QSK9	0.972771	0.93661	0.828886	1.08207	1.16097	1.09313	0.947459	0.940883	0.993264	0.0820041	0.038413	0.0297063	0.0820041	0.038413	0.0297063
A0A287A803	0.96117			1.18148			0.924127			#DIV/0!	#DIV/0!	#DIV/0!
I3LT85	1.05086	1.07512		1.04079	1.04443		0.919866	0.840872		0.0161361	0.00246838	0.0634469	0.0161361	0.00246838	0.0634469
Q764N1	0.932887	0.883288		1.03909	1.02551		0.971432	1.01121		0.0386217	0.00930075	0.0283747	0.0386217	0.00930075	0.0283747
A0A286ZUN7	0.986472			1.13275			0.979337			#DIV/0!	#DIV/0!	#DIV/0!
B8Y4S5	1.11272	1.10704		1.1723	1.33206		0.911433	0.967424		0.00362263	0.0902127	0.0421443	0.00362263	0.0902127	0.0421443
F1SVB2	0.836202	0.934517	0.783673	0.99374	1.04218	0.985714	1.40323	1.35849	1.51837	0.0899289	0.030327	0.0578122	0.0899289	0.030327	0.0578122
A0A287AMC3	0.959528		0.881393	1.13322		1.00218	0.924115		1.04788	0.0600241	0.0867872	0.0887569	0.0600241	0.0867872	0.0887569
F1SCR9	0.961551	0.968675	0.95433	0.973308	0.97259	0.955767	0.951382	0.884036	0.948579	0.00745956	0.0102627	0.0410549	0.00745956	0.0102627	0.0410549
F1SD71	1.00254			1.22137			1.05344			#DIV/0!	#DIV/0!	#DIV/0!
A0A287A2U9	0.874507	0.614811	0.676777	1.3386	1.37215	1.33365	1.01026	1.1402	1.00664	0.18785	0.0155367	0.0723003	0.18785	0.0155367	0.0723003
A0A5G2QRU9	0.948109			1.146			0.941073			#DIV/0!	#DIV/0!	#DIV/0!
I3LAJ6	0.953168	1.00468	0.848347	0.988981	0.973479	1.24857	1.02479	1.08892	1.07412	0.0851693	0.144389	0.031599	0.0851693	0.144389	0.031599
A0A5K1U188	0.99462			1.1503			0.900134			#DIV/0!	#DIV/0!	#DIV/0!
K7GRW5	1.0328	1.01017	1.09808	1.01376	1.02541	1.02132	1.03704	1.12071	0.98081	0.0435987	0.00579695	0.0672901	0.0435987	0.00579695	0.0672901
F1S5J1	0.922854	0.959025	0.91807	1.12343	1.17497	1.08538	0.937319	0.890365	0.918836	0.0239924	0.0398672	0.0258362	0.0239924	0.0398672	0.0258362
F1RJ89	1.08241	1.06115	1.04078	1.40757	1.55755	1.3731	0.922049	0.758993	0.850883	0.0196098	0.0678184	0.0968599	0.0196098	0.0678184	0.0968599
A0A286ZYY0	0.78783			1.04964			0.960769			#DIV/0!	#DIV/0!	#DIV/0!
A0A287B587	1.14885			1.2231			1.45205			#DIV/0!	#DIV/0!	#DIV/0!
F2Z5B7	1.0332			0.965341			0.88216			#DIV/0!	#DIV/0!	#DIV/0!
A0A5G2QWN7	0.996505	0.941917	0.988748	1.12783	1.11267	1.17713	0.912636	0.880336	0.876588	0.0302676	0.0295875	0.0222722	0.0302676	0.0295875	0.0222722
Q06AS6	0.998369	0.976288	0.947622	0.995922	0.99008	0.961007	0.920065	0.976288	1.02258	0.0261212	0.0190377	0.052761	0.0261212	0.0190377	0.052761
F1SRJ8	1.02095	1.05452	1.14529	1.19407	1.05806	1.11717	0.730435	0.723873	0.727311	0.0599184	0.0607243	0.00451319	0.0599184	0.0607243	0.00451319
A0A287ARL7	0.886172		0.875789	1.19646		1.18437	0.87774		0.928159	0.00833385	0.00718096	0.0394833	0.00833385	0.00718096	0.0394833
F1RJJ3	1.11308	1.04477	1.05369	1.09917	1.07146	1.07149	0.948006	0.921835	0.928735	0.0346875	0.0147971	0.0145407	0.0346875	0.0147971	0.0145407
I3LCI2	1.18146	1.25726	1.33919	1.26277	1.19649	1.11183	0.787912	0.695476	0.763863	0.0626401	0.0635584	0.0640214	0.0626401	0.0635584	0.0640214
F1SGF1	0.942788	0.995112	1.02059	1.24174	1.1828	1.30529	0.888841	0.914956	0.862464	0.0402215	0.0492742	0.0295312	0.0402215	0.0492742	0.0295312
A0A480QBL1	0.843249		0.958838	1.20685		1.24294	1.00682		0.968523	0.0907098	0.0208316	0.0274148	0.0907098	0.0208316	0.0274148
F1RKY2	1.0372		1.04894	1.18689		1.15844	0.926167		0.934467	0.0079597	0.0171537	0.00630871	0.0079597	0.0171537	0.00630871
F1RX88	1.06195	1.07722		1.21776	1.23843		1.07152	1.04058		0.0100941	0.0119037	0.0207211	0.0100941	0.0119037	0.0207211
A0A5G2QCT4	1.03649			1.10034			0.945268			#DIV/0!	#DIV/0!	#DIV/0!
A0A287AEW1	1.05165	1.16209	1.01458	1.23819	1.1147	1.14077	0.895961	0.857465	0.985979	0.0713081	0.0558894	0.0722298	0.0713081	0.0558894	0.0722298
A0A287B773	1.11277	1.07856	1.04775	1.45469	1.41628	1.31893	0.791381	0.824742	0.807947	0.0301217	0.0501083	0.0206437	0.0301217	0.0501083	0.0206437
A0A287AEI0	0.980806	1.01995		1.39211	1.4119		0.927652	0.935241		0.0276721	0.00997926	0.00576085	0.0276721	0.00997926	0.00576085
A0A287ABS5	0.881517	1.03031	0.998525	1.18167	1.41773	1.34366	0.963665	0.861741	0.820059	0.0807716	0.0918508	0.08378	0.0807716	0.0918508	0.08378
A0A5G2QCF9	0.976257	0.937886	0.949103	1.01685	1.03649	1.05423	0.820015	0.824697	0.888194	0.0206718	0.0180531	0.0451061	0.0206718	0.0180531	0.0451061
A0A5G2QT08	1.03915	1.11953	1.07037	1.2058	1.16213	1.17726	0.817897	0.851282	0.816541	0.0376461	0.0187657	0.0237493	0.0376461	0.0187657	0.0237493
F1S850	1.00857	1.09628	0.994628	1.18201	1.07002	1.04528	0.896146	0.899344	0.911742	0.0533394	0.0662887	0.00912906	0.0533394	0.0662887	0.00912906
A0A5G2R726	1.29526	1.40451	0.788321	1.24329	1.29739	1.13638	0.66305	0.775194	0.679985	0.282781	0.0668492	0.0856192	0.282781	0.0668492	0.0856192
A0A287ALG9	1.05792	0.957359	0.984977	1.00579	0.993673	1.03087	0.882239	0.785695	0.852226	0.051948	0.0187791	0.0588178	0.051948	0.0187791	0.0588178
I3L9T2	0.935565	0.900846	0.916336	1.15649	1.32164	1.21427	0.995816	0.916566	0.991446	0.0189549	0.0680948	0.0460225	0.0189549	0.0680948	0.0460225
I3LCX7	1.0418	1.03746	0.975796	1.08424	1.06988	1.2	1.02637	0.998559	1.02166	0.0362541	0.0638071	0.0146549	0.0362541	0.0638071	0.0146549
I3LL27	1.07523	1.08205	1.07985	1.15079	1.16924	1.12923	0.890003	0.887583	0.850808	0.00322744	0.0174166	0.0250695	0.00322744	0.0174166	0.0250695
A0A287A3Z4	1.94245	2.1845	2.04486	0.829866	0.758165	0.799405	0.761513	0.781389	0.701274	0.0590595	0.0452184	0.0557681	0.0590595	0.0452184	0.0557681
F1RNA5	1.09417		0.915038	1.27354		0.99915	0.875934		1.00425	0.126085	0.170744	0.0965136	0.126085	0.170744	0.0965136
A0A5G2QJT6	0.92389	1.0189		1.03594	1.0333		1.04863	0.932493		0.0691618	0.00180257	0.0829007	0.0691618	0.00180257	0.0829007
F1S451	0.923401	1.06628	0.991386	1.04568	0.855884	1.01958	0.88967	0.89664	0.737666	0.0719187	0.105651	0.106783	0.0719187	0.105651	0.106783
I3LRY8	0.920567	0.878999	0.952866	1.07451	1.01612	0.996178	0.725852	0.731778	0.849682	0.040361	0.0395612	0.090814	0.040361	0.0395612	0.090814
F1RHL9	0.976858			1.04383			0.887013			#DIV/0!	#DIV/0!	#DIV/0!
A0A287AYF2	0.914163	0.823412	0.851871	1.12017	1.01651	1.16556	0.905886	0.914457	0.854946	0.0537739	0.0694069	0.0360759	0.0537739	0.0694069	0.0360759
A0A287ARD7	0.954341	0.980365		1.16991	1.11711		0.869012	0.976157		0.0190223	0.0326493	0.0821204	0.0190223	0.0326493	0.0821204
A0A5G2QNH8	1.13883	1.05381	1.03859	1.07878	1.12538	1.15646	0.939759	0.899492	0.909637	0.0501531	0.0349035	0.0228561	0.0501531	0.0349035	0.0228561
F1SRU2	0.835714	1.02898	0.898624	1.08956	1.11789	1.20138	1.08626	0.912617	0.930275	0.107019	0.0511591	0.0978775	0.107019	0.0511591	0.0978775
A0A5S8K7Q3	0.907488	1.06046		1.26815	1.29648		0.901992	0.887165		0.109929	0.0156212	0.0117203	0.109929	0.0156212	0.0117203
Q06AT0	0.978043	0.979491	1.03651	1.03819	1.03607	1.07866	0.945823	0.903681	0.900871	0.0334095	0.0228376	0.027467	0.0334095	0.0228376	0.027467
A0A287AY88	0.8	1.03902	1.09307	0.981818	1.03522	0.959051	1.10649	1.0289	1.01349	0.159572	0.0394145	0.0474884	0.159572	0.0394145	0.0474884
A0A5G2QNZ0	0.982484	0.983718	1.02321	1.05474	1.04335	1.04641	0.80513	0.870693	0.828586	0.0232454	0.00562081	0.0397947	0.0232454	0.00562081	0.0397947
I3LRU6	0.830467	0.954846		1.30221	1.24383		0.974611	0.968092		0.0985258	0.0324288	0.00474592	0.0985258	0.0324288	0.00474592
A0A5G2QUT6	1.06369	1.08326		1.04251	0.997		0.915135	0.888705		0.0128965	0.0315542	0.0207208	0.0128965	0.0315542	0.0207208
A0A287A7E8	1.41779	1.13052	1.1126	0.905895	1.01865	0.741732	0.96484	1.02748	1.00394	0.140344	0.156679	0.031679	0.140344	0.156679	0.031679
A0A287BBE4	0.797431	0.788754	0.879536	1.45257	1.43465	1.37155	0.735178	0.828267	0.70537	0.0609513	0.0299775	0.0847666	0.0609513	0.0299775	0.0847666
A0A287BMB6	0.841141	0.91939		1.13068	1.06972		0.993308	1.04357		0.0628563	0.0391815	0.0348995	0.0628563	0.0391815	0.0348995
A0A5G2QTB5	1.247	1.07482	1.22052	1.02715	1.18817	1.02531	0.767245	0.990232	0.770022	0.0785164	0.0865589	0.151866	0.0785164	0.0865589	0.151866
A0A287B975	0.676056	0.743023	0.77551	1.23239	1.34302	1.26531	1.15493	1.17209	0.960544	0.069325	0.0443717	0.107219	0.069325	0.0443717	0.107219
I3LH24	0.790497		0.963696	1.20518		1.08911	1.05616		1.0165	0.139632	0.071549	0.0270566	0.139632	0.071549	0.0270566
Q9XT00	1.03546	1.04899	1.00977	1.18419	1.07503	1.14658	0.845309	0.881124	0.93241	0.0193134	0.0488458	0.0493964	0.0193134	0.0488458	0.0493964
A0A481C468	0.89662	0.906812	0.895243	1.18688	1.15531	1.15515	0.982107	0.895913	0.856172	0.00702482	0.0156726	0.0706385	0.00702482	0.0156726	0.0706385
A0A287B8S1	0.885921			1.13773			0.952308			#DIV/0!	#DIV/0!	#DIV/0!
A0A286ZN58	0.974271			1.07204			0.674957			#DIV/0!	#DIV/0!	#DIV/0!
A0A287AD92	1.01982	0.970971	0.993476	1.03769	1.10744	0.97782	0.925714	0.878947	0.93512	0.0245772	0.0623172	0.0329441	0.0245772	0.0623172	0.0329441
A0A287BPF2	0.854565	0.848949	0.903835	1.06993	1.05991	1.04808	1.10717	1.07916	0.998054	0.0347459	0.0103259	0.0533894	0.0347459	0.0103259	0.0533894
F1SU89	0.850046	1.07452		1.16073	1.16265		0.741227	1.00256		0.164947	0.00116614	0.211941	0.164947	0.00116614	0.211941
I3LR51	0.936011	0.898487	0.996805	1.04811	1.04729	1.03313	0.908921	0.921185	0.924163	0.0525723	0.00807744	0.00879969	0.0525723	0.00807744	0.00879969
F1SFH7	0.969252	0.971968	1.04202	1.18617	1.24555	1.24528	0.912345	0.975217	0.899925	0.041482	0.0279059	0.043442	0.041482	0.0279059	0.043442
I3LUQ9	1.05088			1.18039			0.888067			#DIV/0!	#DIV/0!	#DIV/0!
I3LBF0	0.86115	0.882376	0.919724	1.19099	1.12396	1.10457	0.955511	0.994059	0.978334	0.0334041	0.0397816	0.0198598	0.0334041	0.0397816	0.0198598
A0A286ZM06	0.979845	0.963626	0.911348	1.19419	1.08824	1.05891	0.779457	0.805385	0.842487	0.0376159	0.0638937	0.0391538	0.0376159	0.0638937	0.0391538
F1SN05	0.916807	0.868758	0.899561	1.1094	1.13832	1.1031	1.0553	1.02698	1.02568	0.0271953	0.0168164	0.0161592	0.0271953	0.0168164	0.0161592
A0A5G2RLU5	0.891449	0.972699		0.887811	0.956753		1.09612	1.01909		0.0616388	0.0528574	0.0515032	0.0616388	0.0528574	0.0515032
A0A287ASR7	1.01363	1.00651	0.88166	1.21207	1.0332	1.129	0.855419	0.962669	0.916994	0.0767358	0.0795804	0.059034	0.0767358	0.0795804	0.059034
A0A287AIC7	0.699308		0.641686	0.948377		1.03981	0.843002		0.894614	0.0607682	0.065039	0.0420061	0.0607682	0.065039	0.0420061
F1S3W0	1.11898		1.11517	0.983121		1.08146	0.97818		0.91573	0.00241202	0.0673618	0.0466324	0.00241202	0.0673618	0.0466324
A0A287BHM9	1.35178	1.43155	1.41621	1.14783	1.19135	1.13717	0.894071	0.874299	0.824532	0.0302368	0.0247727	0.041457	0.0302368	0.0247727	0.041457
A0A5G2QG08	0.912364	0.942902	0.94865	1.1102	1.08277	1.16722	0.937093	0.960189	0.895984	0.0208672	0.0384623	0.0349275	0.0208672	0.0384623	0.0349275
A0A287BE73	1.03437	1.04326	1.03031	1.01676	1.01396	0.989385	0.858268	0.86921	0.907021	0.00639091	0.014963	0.0291299	0.00639091	0.014963	0.0291299
A0A5G2Q7N6	1.07206	1.00607		1.08095	1.05117		0.863277	0.891587		0.044909	0.0197507	0.0228143	0.044909	0.0197507	0.0228143
Q4GWZ2	1.20706	1.04638	1.02491	1.03765	1.00186	0.939502	0.945882	0.915584	1.06151	0.0910935	0.0500181	0.0790407	0.0910935	0.0500181	0.0790407
F2Z5H2	0.982694	0.917065	0.903659	0.995589	1.04863	0.990418	1.17408	1.13265	1.16603	0.0452617	0.0318534	0.0189738	0.0452617	0.0318534	0.0189738
A0A286ZNF5	0.993048	1.04516	1.03104	1.37864	1.29807	1.60324	0.883005	0.911186	0.925776	0.0263429	0.110851	0.0239806	0.0263429	0.110851	0.0239806
A0A5G2R6H0	1.04443	1.06178	0.935035	1.32233	1.23825	1.26643	0.965983	0.982912	0.964611	0.0677861	0.0335449	0.0104955	0.0677861	0.0335449	0.0104955
F1SDD4	1.09541	1.04879		1.00939	1.04458		0.8678	0.922429		0.0307472	0.0242283	0.0431548	0.0307472	0.0242283	0.0431548
A0A5G2QZV9	0.935031			1.15398			0.771036			#DIV/0!	#DIV/0!	#DIV/0!
B0LUW3	1.00199			1.07356			0.870775			#DIV/0!	#DIV/0!	#DIV/0!
A0A5G2QRP4	0.99123			1.14373			0.984786			#DIV/0!	#DIV/0!	#DIV/0!
A0A5G2QJ40	0.913416			0.822074			0.856327			#DIV/0!	#DIV/0!	#DIV/0!
A0A287AS01	0.904807	0.909699	0.889831	1.26484	1.11371	1.30508	0.987747	1.05351	0.926554	0.0114837	0.0821733	0.0641813	0.0114837	0.0821733	0.0641813
A0A287ATM3	1.09187	1.10539	1.1786	1.19083	1.14711	1.19166	0.892844	1.03281	0.918281	0.0414658	0.0216621	0.0786531	0.0414658	0.0216621	0.0786531
A5D9N3	0.766578	0.79436	0.703872	0.938992	0.854195	0.892938	1.13793	1.00894	0.986333	0.0614006	0.0474112	0.078307	0.0614006	0.0474112	0.078307
A0A5G2RHS1	0.702247	0.558273	0.537766	0.980455	0.936942	0.900957	0.78766	0.579328	0.634149	0.149529	0.0423738	0.161895	0.149529	0.0423738	0.161895
A0A287BN19	0.944788	0.940009	1.00871	1.09428	1.19792	1.1688	0.980666	1.01653	0.973171	0.0397737	0.0463333	0.0234074	0.0397737	0.0463333	0.0234074
F1SH07	1.06061	1.02327	1.03606	1.03475	1.10482	1.06324	0.944205	0.859058	0.970828	0.0182475	0.0330103	0.0631373	0.0182475	0.0330103	0.0631373
A0A287B6D2	0.833276			1.28804			0.948354			#DIV/0!	#DIV/0!	#DIV/0!
A0A5K1UE53	0.856555	0.890584	0.892357	1.0072	1.0678	1.04941	0.952956	0.942426	0.972144	0.0229337	0.029835	0.0157639	0.0229337	0.029835	0.0157639
A0A480T9G5	1.22475	1.22199	1.09337	1.37587	1.50885	1.40663	0.954186	0.850463	0.974398	0.063614	0.0486666	0.0717778	0.063614	0.0486666	0.0717778
A0A286ZJY1	0.915186	0.904977	0.899831	1.11096	1.06731	1.15138	0.979551	0.925339	0.988464	0.00861982	0.0378832	0.0354231	0.00861982	0.0378832	0.0354231
A0A287BCR8	1.04732	1.04817	1.05653	1.14682	1.06835	1.02228	0.927012	0.953827	1.01419	0.00484441	0.0583501	0.0462719	0.00484441	0.0583501	0.0462719
A0A287B8L8	0.933103	0.948273	1.00383	1.2471	1.15876	1.23404	0.882745	0.897798	0.909344	0.0387162	0.039298	0.0148757	0.0387162	0.039298	0.0148757
A0A286ZVL0	0.800785	0.707154	0.800909	1.43942	1.29079	1.26762	0.895448	0.938755	0.953881	0.0702869	0.0699558	0.0326331	0.0702869	0.0699558	0.0326331
A0A287BAF6	1.06762			1.10908			0.9077			#DIV/0!	#DIV/0!	#DIV/0!
A0A287AM59	1.01975	0.947934	0.963283	1.0322	1.07729	1.09758	0.999336	1.02799	0.990772	0.0387105	0.031306	0.0193726	0.0387105	0.031306	0.0193726
I3LDC3	1.07345	1.04279	1.08911	1.08457	1.06698	1.0198	0.963275	0.917874	1.15347	0.0220508	0.031682	0.123566	0.0220508	0.031682	0.123566
A0A287B283	0.95814	0.923581	0.867617	1.02209	1.0655	1.06585	0.94186	0.967249	1.00611	0.0498459	0.0239394	0.0333004	0.0498459	0.0239394	0.0333004
A0A286ZL01	0.959007	0.92063	1.00146	1.3043	1.33223	1.28634	1.00276	0.969345	0.939412	0.0420991	0.0176848	0.0326528	0.0420991	0.0176848	0.0326528
I3LLV8	0.887263	0.893666	0.870385	1.05136	1.01008	0.94894	0.964541	0.881111	0.94187	0.0136085	0.0513524	0.0464281	0.0136085	0.0513524	0.0464281
F1SAB2	1.02497	1.00826		1.45335	1.3982		0.896189	0.971634		0.0116217	0.0273495	0.0571225	0.0116217	0.0273495	0.0571225
I3L5T3	0.950044		0.970499	1.19362		1.16762	0.881466		0.90714	0.0150624	0.0155714	0.0203001	0.0150624	0.0155714	0.0203001
I3LNX4	1.02204			0.951837			0.979592			#DIV/0!	#DIV/0!	#DIV/0!
A0A5G2R2Q4	1.02884	1.06517	1.02756	1.11473	1.10392	1.11752	0.983072	0.965931	0.989547	0.0205248	0.00645846	0.0124582	0.0205248	0.00645846	0.0124582
A0A287A7W3	1.09606	1.11347	1.08621	0.929764	0.913108	0.854406	0.967559	1.00282	0.927203	0.0125679	0.0440284	0.0391766	0.0125679	0.0440284	0.0391766
Q7YQ94	0.991058	0.860031	0.946414	0.812711	0.81165	0.785658	1.18246	1.36117	1.24113	0.0714341	0.019073	0.0722093	0.0714341	0.019073	0.0722093
O02773	0.93589	0.953867	0.948438	1.1716	1.17003	1.22693	0.784162	0.834477	0.833032	0.00974582	0.0272433	0.0350471	0.00974582	0.0272433	0.0350471
F1S5L0	0.853027	0.835249	0.832688	1.15637	1.13066	1.16748	0.980949	0.997658	1.0069	0.0131824	0.0164024	0.0132178	0.0131824	0.0164024	0.0132178
A0A5G2QV25	0.943788		0.892977	1.12518		1.05602	0.753897		0.90301	0.0391224	0.0448391	0.127272	0.0391224	0.0448391	0.127272
A0A286ZKG9	1.07312		1.06908	1.02641		0.985749	0.802335		0.842516	0.00266803	0.0285783	0.0345468	0.00266803	0.0285783	0.0345468
I3LFU3	0.905242	0.915867	0.940961	1.10756	1.02425	1.11863	0.943638	0.906103	0.940961	0.0199215	0.0476166	0.0225117	0.0199215	0.0476166	0.0225117
P41367	1.02129	1.03279	0.961213	1.05343	0.815715	0.985288	0.880286	0.919163	0.910388	0.0382411	0.128653	0.0225738	0.0382411	0.128653	0.0225738
A0A287A1S1	0.900098	0.947261		1.12073	1.10854		0.798568	0.843144		0.0361051	0.00773226	0.0383987	0.0361051	0.00773226	0.0383987
A0A287AT21	0.8548	0.910537	0.937426	0.904969	1.03904	1.06693	0.725519	0.842247	0.792475	0.0467788	0.0862733	0.0744517	0.0467788	0.0862733	0.0744517
F1STL6	0.901149	0.861987	0.868029	1.19803	1.20181	1.19912	0.876847	0.898154	0.875912	0.0240394	0.00162075	0.0142366	0.0240394	0.00162075	0.0142366
A0A5G2R4W7	1.05371	1.01249	0.961071	1.07053	1.13961	1.15572	1.02989	1.22361	1.12652	0.0459965	0.0403383	0.0859686	0.0459965	0.0403383	0.0859686
A0A287AK86	0.982264	0.994099	1.00186	1.136	1.10542	1.09956	0.828027	0.851793	0.878944	0.00994142	0.0175709	0.029871	0.00994142	0.0175709	0.029871
A0A5G2R2K0	1.01538	0.957282	1.03945	1.12713	1.12427	1.1178	0.923077	0.866019	0.997868	0.0420712	0.00425281	0.0711771	0.0420712	0.00425281	0.0711771
A0A287AHR6	0.98315			1.35695			0.878769			#DIV/0!	#DIV/0!	#DIV/0!
P46405	0.99272	1.04299	1.03426	1.09199	1.16709	1.11928	0.845797	0.775273	1.02242	0.0262492	0.0337571	0.144483	0.0262492	0.0337571	0.144483
F1SER1	1.0765	1.00132	1.05711	1.22972	1.27682	1.21601	0.960264	1.12318	0.980693	0.0373487	0.0257054	0.0868935	0.0373487	0.0257054	0.0868935
F1SEV7	0.966156	1.01107		1.11231	1.23408		0.688079	0.762999		0.0321224	0.0733928	0.0730159	0.0321224	0.0733928	0.0730159
F1SCH1	1.10899	1.13603	1.07426	1.03548	1.05266	1.02317	1.06397	1.01848	1.01969	0.0279865	0.0142824	0.0250671	0.0279865	0.0142824	0.0250671
A0A5G2QU87	0.959028	1.01626		1.23916	1.20553		0.913292	0.984227		0.0409741	0.0194537	0.0528676	0.0409741	0.0194537	0.0528676
A0A287BER0	1.31492	1.31172	1.16805	0.877196	0.877622	0.978369	0.884192	0.906562	0.9855	0.0663178	0.0639803	0.0575105	0.0663178	0.0639803	0.0575105
A0A286ZS66	0.878696	0.885906	0.925756	1.18044	1.38005	1.43507	0.999724	0.95484	0.967836	0.0282636	0.100599	0.0237082	0.0282636	0.100599	0.0237082
A0A5S6IBF3	1.0681	1.04955	0.997882	1.73626	1.56157	1.66455	0.789297	0.870661	0.772554	0.0350367	0.0530846	0.0647244	0.0350367	0.0530846	0.0647244
F1SJE2	0.993423	0.947425	0.98913	1.24648	1.36351	1.33489	0.908863	0.852737	0.886646	0.0260156	0.0463969	0.0320197	0.0260156	0.0463969	0.0320197
A0A481A3E7	1.05121			1.0053			0.919364			#DIV/0!	#DIV/0!	#DIV/0!
A0A286ZYT5	1.00253	1.1069	0.957564	1.26196	1.20643	1.26294	1.15078	1.24564	1.24348	0.0749397	0.0260033	0.0446368	0.0749397	0.0260033	0.0446368
F1REX8	1.04201	1.02051	1.14098	1.22206	1.23088	1.23716	0.834959	0.812383	0.77377	0.060171	0.00616844	0.0383408	0.060171	0.00616844	0.0383408
A0A5S6GQX9	0.946068	0.958549		1.06661	1.12259		0.866529	0.858763		0.0092668	0.0361619	0.00636631	0.0092668	0.0361619	0.00636631
F1SKA6	0.931553	1.02826	1.00144	1.13189	0.990826	0.992806	0.801336	0.957798	0.846043	0.0505783	0.0778772	0.0928037	0.0505783	0.0778772	0.0928037
A0A5G2QU51	1.07766	1.00181	1.03752	1.22677	1.14257	1.13573	0.852302	0.939875	0.989422	0.0365231	0.0433975	0.0748852	0.0365231	0.0433975	0.0748852
F1S3I3	0.94366	0.883327	0.91322	1.10663	1.09126	1.12949	0.945084	0.90104	0.935722	0.0330272	0.0173458	0.0250231	0.0330272	0.0173458	0.0250231
A0A5G2QEB7	1.08311	0.979008	0.96724	1.27224	1.28735	1.46252	0.874267	0.93566	0.851749	0.0631551	0.0788884	0.0489506	0.0631551	0.0788884	0.0489506
A0A286ZWK7	0.957655	1.05723	1.08366	1.33021	1.36105	1.39665	0.888029	0.849732	0.838583	0.0643334	0.0244006	0.0302005	0.0643334	0.0244006	0.0302005
A0A286ZL00	0.815307	0.974688	0.940229	1.02616	1.14579	1.11019	0.983991	0.972765	0.938669	0.0921466	0.0561443	0.0244552	0.0921466	0.0561443	0.0244552
A0A288CFW7	0.895028	0.904096	0.923762	0.87578	0.835663	0.884808	0.957049	1.00723	1.00612	0.0161841	0.0302285	0.0289428	0.0161841	0.0302285	0.0289428
A5GFS8	0.87931			1.15148			0.976601			#DIV/0!	#DIV/0!	#DIV/0!
A0A5G2QVN7	0.997023		0.947702	1.1611		1.10076	0.944095		0.966709	0.0358664	0.0377252	0.0167369	0.0358664	0.0377252	0.0167369
F1RR89	0.940044		1.01186	1.27017		1.04545	0.92376		0.883399	0.052031	0.13724	0.0315849	0.052031	0.13724	0.0315849
A0A287BA07	0.920935	0.918349		1.20144	1.03682		0.932279	1.01366		0.00198825	0.104017	0.0591422	0.00198825	0.104017	0.0591422
P31006	1.08901	1.11744	1.09337	1.0306	1.31817	1.31332	0.942976	0.870941	0.871733	0.0139191	0.13488	0.0462044	0.0139191	0.13488	0.0462044
I3LS53	1.07231	1.06669	1.0751	1.00273	0.988209	1.00272	0.81719	0.803611	0.794942	0.0039961	0.00839905	0.0139261	0.0039961	0.00839905	0.0139261
A0A287AE47	0.946982	0.951686	0.930517	1.11549	1.10502	1.06754	0.932808	0.906944	0.949325	0.0117864	0.0229993	0.0229767	0.0117864	0.0229993	0.0229767
A0A287BF12	0.813845	0.808603	0.846639	1.10384	1.02913	1.01151	0.540692	0.5211	0.528036	0.0250469	0.046763	0.0187462	0.0250469	0.046763	0.0187462
A0A287AHH2	1.02903	1.13623	1.05234	1.07563	1.19433	1.13086	1.17621	0.990317	1.02575	0.0525687	0.0523936	0.0927529	0.0525687	0.0523936	0.0927529
A0A287AFL6	0.843925		0.902293	1.20433		1.26321	0.871533		0.865404	0.0472708	0.0337472	0.00499072	0.0472708	0.0337472	0.00499072
A0A480LI92	0.963303	1.05212		1.43635	1.26059		0.978784	1.13355		0.0623208	0.0921681	0.103616	0.0623208	0.0921681	0.103616
I3LDS3	0.83691			1.14183			1.03004			#DIV/0!	#DIV/0!	#DIV/0!
A0A287B2L6	1.21397	0.975369		0.971585	1.27422		0.836015	0.962233		0.154124	0.190573	0.0992629	0.154124	0.190573	0.0992629
A0A287AUZ3	0.888743	0.987884	0.960464	1.09612	1.02089	1.02509	1.03489	1.02	1.05411	0.0541334	0.0403609	0.016504	0.0541334	0.0403609	0.016504
F1RGE3	0.994173		1.16207	1.11122		1.03339	0.906005		1.02824	0.110118	0.0513252	0.0893742	0.110118	0.0513252	0.0893742
A0A5G2QM19	1.06565		1.13111	1.13483		1.12865	0.864794		0.880395	0.0421438	0.00386486	0.0126415	0.0421438	0.00386486	0.0126415
F1RGM8	0.93578		1.07487	1.12421		1.20677	0.86168		0.850267	0.0978283	0.050094	0.00942747	0.0978283	0.050094	0.00942747
A0A287A3Z3	0.733803	0.725984	0.80869	1.16338	1.18984	1.14919	1.06338	1.02379	1.15052	0.0603854	0.0176735	0.0600763	0.0603854	0.0176735	0.0600763
A0A287AKZ8	0.8788	0.969231	0.866394	1.29807	1.32587	1.2326	0.921437	0.88951	0.986974	0.0620412	0.0372508	0.0532771	0.0620412	0.0372508	0.0532771
F1S2A8	1.08577	1.03995	1.04954	0.969407	1.05905	0.997641	0.894837	0.869967	0.852713	0.0228313	0.0454369	0.024271	0.0228313	0.0454369	0.024271
F1SFL7	0.680016			0.885463			0.813376			#DIV/0!	#DIV/0!	#DIV/0!
A0A287AJA7	1.01946	0.906113	1.05956	0.988186	1.26568	1.21812	0.742182	0.800639	0.717282	0.0799816	0.128226	0.0567978	0.0799816	0.128226	0.0567978
A0A287AX83	1.01908			1.27345			0.75			#DIV/0!	#DIV/0!	#DIV/0!
A0A287A9D6	0.947109	0.88797	0.859253	1.02792	1.10592	0.997128	0.971748	1.00342	1.07468	0.0498794	0.053729	0.0518595	0.0498794	0.053729	0.0518595
F2Z5E8	0.838807	0.948609		1.28354	1.32962		0.89848	0.911293		0.0868762	0.0249383	0.0100124	0.0868762	0.0249383	0.0100124
A0A5G2R3Q3	0.835194	0.809061	0.861538	1.14773	1.11543	1.04615	1.03874	1.01402	1.1011	0.0314135	0.0470483	0.0426841	0.0314135	0.0470483	0.0426841
A0A287AJM8	0.939962	0.962907	0.966087	1.03645	1.03785	1.01054	0.847494	0.87888	0.919065	0.0149051	0.0149542	0.040684	0.0149051	0.0149542	0.040684
A0A287APX1	1.00431	0.965517	0.929242	0.824383	0.84806	0.860363	0.980792	0.998922	0.939261	0.0388489	0.0216608	0.0314349	0.0388489	0.0216608	0.0314349
A0A287ATC4	0.876813	0.735494	0.731661	1.1938	1.04286	1.11464	1.00164	0.888395	0.882185	0.105871	0.0675821	0.0727712	0.105871	0.0675821	0.0727712
A0A5G2QPG2	0.94519	0.910566	0.922211	1.13952	1.16542	1.04609	0.930241	0.952828	0.927216	0.0190267	0.056194	0.0149407	0.0190267	0.056194	0.0149407
Q864R5	1.00276	1.15676	1.07026	1.16129	1.16757	1.29087	1.11521	1.10579	1.19632	0.0716995	0.0605598	0.0436951	0.0716995	0.0605598	0.0436951
A0A286ZXA4	0.963448	0.93634	0.893844	0.876297	0.870911	0.865116	0.857143	0.824934	0.88974	0.0376759	0.00642135	0.0377983	0.0376759	0.00642135	0.0377983
A0A287ARU8	0.979159	0.989066	1.03907	1.44119	1.40791	1.44428	0.998234	1.13036	0.913169	0.0320381	0.0140926	0.10794	0.0320381	0.0140926	0.10794
F1SIU0	0.94654	0.977187		1.03943	1.05897		0.975466	0.891451		0.02253	0.0131711	0.0636423	0.02253	0.0131711	0.0636423
A0A5G2Q8V3	1.06985	1.10941	1.06398	1.10787	1.13631	1.12017	0.818996	0.801793	0.767303	0.0228558	0.0127158	0.0330694	0.0228558	0.0127158	0.0330694
A0A286ZZP4	1.07866	1.14634	1.05994	1.69395	1.61231	1.63317	0.835032	0.85536	0.861649	0.041512	0.0257616	0.0163542	0.041512	0.0257616	0.0163542
A0A287A077	0.95381	0.902593		1.00539	0.948471		0.868133	0.917055		0.0390174	0.0411993	0.0387549	0.0390174	0.0411993	0.0387549
A0A287BAG3	0.981048	1.08996		1.26421	1.21675		0.938685	0.860799		0.0743702	0.0270553	0.0612104	0.0743702	0.0270553	0.0612104
A0A287B0S6	0.970283			1.25225			1.04285			#DIV/0!	#DIV/0!	#DIV/0!
A0A5K1VTY3	1.68251	1.50299		0.877914	0.918715		0.852038	0.802215		0.0797	0.0321171	0.0425938	0.0797	0.0321171	0.0425938
F1S3N9	1.14503	1.09346	1.07251	1.14657	1.18405	1.10645	0.818904	0.862558	0.812867	0.0338178	0.03387	0.0326122	0.0338178	0.03387	0.0326122
F1RNY1	1.01269	0.969344		1.27294	1.13636		0.948952	0.92082		0.030927	0.080174	0.0212782	0.030927	0.080174	0.0212782
A0A287ALC1	0.726411		0.787202	0.920293		0.99167	1.05472		0.995646	0.0567986	0.052795	0.0407443	0.0567986	0.052795	0.0407443
A0A287BS07	1.07356	1.07091		1.08151	1.03975		0.978131	0.995944		0.00174867	0.0278391	0.0127606	0.00174867	0.0278391	0.0127606
I3LPH5	0.949823	0.943768	0.956629	1.28485	1.43374	1.23777	0.954428	0.933246	0.968933	0.00677188	0.0775681	0.0188482	0.00677188	0.0775681	0.0188482
I3LHM3	0.91312	0.865271	0.958343	1.15569	1.15942	1.18205	0.932945	1.0102	1.04258	0.0510193	0.0122374	0.0565958	0.0510193	0.0122374	0.0565958
F1REW9	0.945231	0.997038		1.18338	1.09301		1.00062	0.94372		0.0377221	0.0561457	0.0413826	0.0377221	0.0561457	0.0413826
F1SEN5	0.975808	0.934441		1.03329	0.996737		0.998802	0.955799		0.0306256	0.025467	0.0311139	0.0306256	0.025467	0.0311139
P46410	0.895147	0.770833	0.816442	0.762133	0.880208	1.04181	0.736968	0.927083	0.637845	0.0759984	0.156925	0.191562	0.0759984	0.156925	0.191562
A0A286ZPD7	1.06498	0.891999	0.922227	1.04053	1.00889	1.04372	0.85986	0.935124	0.959503	0.096263	0.0186732	0.0565717	0.096263	0.0186732	0.0565717
A0A5G2QZR0	1.00615	0.914088	0.881082	1.12377	1.08305	1.04732	0.872228	0.953039	1.02139	0.0694147	0.0352614	0.0786899	0.0694147	0.0352614	0.0786899
A0A286ZRL1	1.00948	1.08558	1.08416	1.0239	1.01045	1.02154	0.936068	0.931189	0.949741	0.041082	0.00704954	0.0102417	0.041082	0.00704954	0.0102417
M3VH35	1.0587	0.986806	1.0477	0.876905	0.856545	0.922561	0.847237	0.856963	0.869662	0.0375588	0.0381846	0.0131072	0.0375588	0.0381846	0.0131072
F1SAB0	1.09713	1.00144		1.22721	1.25431		0.897732	1.01724		0.0644892	0.0154419	0.0882579	0.0644892	0.0154419	0.0882579
Q95307	1.08084	1.00143		1.05012	1.04418		0.917542	0.906499		0.0539366	0.00400874	0.00856185	0.0539366	0.00400874	0.00856185
Q29308	1.06915		1.14639	1.17944		1.08872	0.912342		0.91363	0.0493052	0.056565	0.000997272	0.0493052	0.056565	0.000997272
O02799	1.21552		1.18719	1.44212		1.45843	1.03941		1.00318	0.0166746	0.00795212	0.0250833	0.0166746	0.00795212	0.0250833
A0A287AQJ2	1.00401	1.07792	1.02907	1.07865	1.15065	1.23837	0.876404	1.03377	0.949336	0.0362464	0.0692013	0.0826201	0.0362464	0.0692013	0.0826201
F1SF93	1.02727	0.990284	1.01131	1.08939	1.16595	1.07919	0.972727	0.981733	0.975679	0.0183755	0.0426666	0.00470076	0.0183755	0.0426666	0.00470076
A0A5G2QSP5	0.903119	0.943048	0.950765	1.07579	1.08201	1.02607	1.08031	0.979642	1.01117	0.0274304	0.0288902	0.0502977	0.0274304	0.0288902	0.0502977
A0A287BGQ2	1.17565	1.0622	0.968646	1.17565	1.23445	1.2048	0.92454	0.955571	0.992662	0.0969856	0.0243992	0.0356161	0.0969856	0.0243992	0.0356161
A0A5G2QRP8	1.01924			0.999531			1.00516			#DIV/0!	#DIV/0!	#DIV/0!
A0A286ZXK8	1.11319	1.17244	1.14502	1.19427	1.18619	1.18175	1.02948	0.970868	1.01439	0.02593	0.0053455	0.0302832	0.02593	0.0053455	0.0302832
F1SA25	0.946014	0.923243		1.06559	1.08776		1.06635	1.07748		0.0172275	0.0145602	0.00734277	0.0172275	0.0145602	0.00734277
A0A287BRL8	0.752554	0.875745	0.88364	1.02497	1.0766	1.03057	1.04881	1.01957	0.959708	0.0877922	0.0271336	0.0449978	0.0877922	0.0271336	0.0449978
A0A5G2RAN0	0.862595			0.912214			0.889313			#DIV/0!	#DIV/0!	#DIV/0!
F1RYR4	1.01386			1.35181			1.03532			#DIV/0!	#DIV/0!	#DIV/0!
A0A287B794	1.00867		0.947754	0.963805		1.09412	0.902782		0.937996	0.0440372	0.0895561	0.0270535	0.0440372	0.0895561	0.0270535
F1RGU8	0.925059	0.998462	0.877115	1.55504	1.44509	1.51101	0.747073	0.789911	0.965209	0.0654679	0.0367974	0.138571	0.0654679	0.0367974	0.138571
I3L770	0.966951	0.956616	1.0138	1.16631	1.07131	0.987546	0.86887	0.833785	0.944127	0.0311229	0.0831968	0.0638998	0.0311229	0.0831968	0.0638998
P12309	1.1157	1.04184	1.07793	1.09689	1.13328	1.13295	1.1697	1.09129	1.10767	0.0342493	0.018654	0.0368315	0.0342493	0.018654	0.0368315
P82460	0.98716	1.09333	1.03574	1.11301	1.12941	1.16672	0.936438	0.885752	0.936615	0.051168	0.0242238	0.031878	0.051168	0.0242238	0.031878
A0A287A191	0.839875	0.816801		1.03578	0.965147		0.850295	0.854334		0.0196972	0.0499191	0.00335087	0.0196972	0.0499191	0.00335087
A0A287AK42	0.894762	0.992745		1.15955	1.14631		0.976237	0.912938		0.0734133	0.00812138	0.0473844	0.0734133	0.00812138	0.0473844
F1SMJ1	0.856932	0.884558	0.818115	1.23009	1.1979	1.19706	0.828909	0.838081	0.913586	0.0391209	0.0155834	0.0540202	0.0391209	0.0155834	0.0540202
A0A287BA80	0.869006	0.969534	0.903098	0.943154	0.947315	0.935266	0.957983	0.916007	0.965052	0.0559413	0.00649728	0.0280149	0.0559413	0.00649728	0.0280149
F1RFS8	0.904906			1.07208			0.926711			#DIV/0!	#DIV/0!	#DIV/0!
A0A286ZZT7	0.965044	1.03285	0.866847	1.03639	1.08577	1.08915	0.915223	0.956204	0.852953	0.0874032	0.02759	0.0572502	0.0874032	0.02759	0.0572502
F1S386	0.884974	1.01685		1.12435	1.12138		0.950259	0.948684		0.0980661	0.00187271	0.00117304	0.0980661	0.00187271	0.00117304
A0A286ZJ05	0.883289	0.858108	0.961053	1.14987	1.14527	1.18486	1.11406	1.05743	1.05321	0.0595727	0.018666	0.0316103	0.0595727	0.018666	0.0316103
P02543	0.88848	0.95571	0.984034	1.1233	1.01831	1.07657	0.970924	0.995987	0.898664	0.0520602	0.0490311	0.0529033	0.0520602	0.0490311	0.0529033
[truncated: 3,379 more rows]
