# Supplementary material for: Quantitative Proteomic Analysis of Tibetan Pig Livers at Different Altitudes
Source: Molecules. 2023 Feb 10;28(4):1694. doi: 10.3390/molecules28041694 (PMC9960092; doi:10.3390/molecules28041694)
Supplement: Supplementary file 1 [file molecules-28-01694-s001.zip › Table S4 Differentially expressed proteins.xlsx]

## Sheet: Sheet1
Table S2 Annotation information of differentially expressed proteins between SNT, LZT and JZT
Protein accession	Protein description	Gene name	MW [kDa]	Regulated Type	SNT/LZT Ratio	SNT/LZT P value	LZT/JZT Ratio	LZT/JZT P value	SNT/JZT Ratio	SNT/JZT P value	Subcellular localization	KEGG KO No.	KEGG Gene	KEGG pathway	Biological Process	Cellular Component	Molecular Function	Pfam ID	Domain description	KOG category	KOG NO.	KOG description
A0A287AYU1	Metastasis associated 1 family member 2 OS=Sus scrofa OX=9823 GN=MTA2 PE=1 SV=2	MTA2	68.52	Down	0.666	0.00236335	1.191	0.0277843	0.793	0.00639503	cytoplasm	K11660	MTA; metastasis-associated protein MTA	0	GO:0000122 negative regulation of transcription by RNA polymerase II; GO:0006139 nucleobase-containing compound metabolic process; GO:0006259 DNA metabolic process; GO:0006304 DNA modification; GO:0006305 DNA alkylation; GO:0006306 DNA methylation; GO:0006323 DNA packaging; GO:0006325 chromatin organization; GO:0006333 chromatin assembly or disassembly; GO:0006338 chromatin remodeling; GO:0006355…	GO:0000118 histone deacetylase complex; GO:0000228 nuclear chromosome; GO:0000785 chromatin; GO:0000790 nuclear chromatin; GO:0005622 intracellular; GO:0005623 cell; GO:0005634 nucleus; GO:0005654 nucleoplasm; GO:0005667 transcription regulator complex; GO:0005694 chromosome; GO:0016581 NuRD complex; GO:0017053 transcription repressor complex; GO:0031974 membrane-enclosed lumen; GO:0031981 nuclea…	GO:0000981 DNA-binding transcription factor activity, RNA polymerase II-specific; GO:0001067 regulatory region nucleic acid binding; GO:0001085 RNA polymerase II transcription factor binding; GO:0001103 RNA polymerase II repressing transcription factor binding; GO:0003676 nucleic acid binding; GO:0003677 DNA binding; GO:0003700 DNA-binding transcription factor activity; GO:0003824 catalytic activ…	PF01426; PF00320	BAH domain; GATA zinc finger	K	KOG3554	Histone deacetylase complex, MTA1 component
A0A287A2U9	LIM domain and actin-binding protein 1 OS=Sus scrofa OX=9823 GN=LIMA1 PE=1 SV=2	LIMA1	84.077	Down	0.747	0.00123618	1.294	0.00355257	0.966	0.529662	nucleus	K23026	LIMA1, EPLIN; LIM domain and actin-binding protein 1	0	GO:0006996 organelle organization; GO:0007010 cytoskeleton organization; GO:0007015 actin filament organization; GO:0008064 regulation of actin polymerization or depolymerization; GO:0009987 cellular process; GO:0010639 negative regulation of organelle organization; GO:0016043 cellular component organization; GO:0022607 cellular component assembly; GO:0030029 actin filament-based process; GO:0030…	GO:0001725 stress fiber; GO:0005622 intracellular; GO:0005623 cell; GO:0005737 cytoplasm; GO:0005829 cytosol; GO:0005856 cytoskeleton; GO:0005886 plasma membrane; GO:0005912 adherens junction; GO:0005925 focal adhesion; GO:0015629 actin cytoskeleton; GO:0016020 membrane; GO:0030054 cell junction; GO:0030055 cell-substrate junction; GO:0032153 cell division site; GO:0032154 cleavage furrow; GO:003…	GO:0003779 actin binding; GO:0003785 actin monomer binding; GO:0005488 binding; GO:0005515 protein binding; GO:0008092 cytoskeletal protein binding; GO:0044877 protein-containing complex binding; GO:0051015 actin filament binding;	PF00412	LIM domain	TZ	KOG1700	Regulatory protein MLP and related LIM proteins
A0A287AEH6	2-oxoglutarate and iron-dependent oxygenase domain-containing protein 1 OS=Sus scrofa OX=9823 GN=OGFOD1 PE=3 SV=2	OGFOD1	64.781	Down	0.718	0.000374773	1.159	0.0260833	0.832	0.0100291	nucleus	0	0	0	GO:0006417 regulation of translation; GO:0006449 regulation of translational termination; GO:0006464 cellular protein modification process; GO:0006807 nitrogen compound metabolic process; GO:0006996 organelle organization; GO:0008152 metabolic process; GO:0008283 cell population proliferation; GO:0009889 regulation of biosynthetic process; GO:0009987 cellular process; GO:0010468 regulation of gen…	GO:0005622 intracellular; GO:0005623 cell; GO:0005634 nucleus; GO:0005737 cytoplasm; GO:0005829 cytosol; GO:0010494 cytoplasmic stress granule; GO:0032991 protein-containing complex; GO:0035770 ribonucleoprotein granule; GO:0036464 cytoplasmic ribonucleoprotein granule; GO:0043226 organelle; GO:0043227 membrane-bounded organelle; GO:0043228 non-membrane-bounded organelle; GO:0043229 intracellular…	GO:0003824 catalytic activity; GO:0016491 oxidoreductase activity; GO:0016705 oxidoreductase activity, acting on paired donors, with incorporation or reduction of molecular oxygen; GO:0016706 2-oxoglutarate-dependent dioxygenase activity; GO:0031543 peptidyl-proline dioxygenase activity; GO:0031544 peptidyl-proline 3-dioxygenase activity; GO:0051213 dioxygenase activity; GO:0140096 catalytic acti…	PF13661; PF10637	2OG-Fe(II) oxygenase superfamily; Oxoglutarate and iron-dependent oxygenase degradation C-term	B	KOG3844	Predicted component of NuA3 histone acetyltransferase complex
A0A5G2QYC7	Poly [ADP-ribose] polymerase OS=Sus scrofa OX=9823 GN=PARP4 PE=4 SV=1	PARP4	195.57	Down	0.669	1.06693e-05	1.151	0.00567646	0.77	0.000342577	nucleus	K10798	PARP; poly [ADP-ribose] polymerase [EC:2.4.2.30]	map03410 Base excision repair; map04210 Apoptosis; map04212 Longevity regulating pathway - worm; map04214 Apoptosis - fly; map04217 Necroptosis	GO:0006139 nucleobase-containing compound metabolic process; GO:0006259 DNA metabolic process; GO:0006281 DNA repair; GO:0006464 cellular protein modification process; GO:0006471 protein ADP-ribosylation; GO:0006725 cellular aromatic compound metabolic process; GO:0006807 nitrogen compound metabolic process; GO:0006950 response to stress; GO:0006952 defense response; GO:0006954 inflammatory respo…	GO:0005622 intracellular; GO:0005623 cell; GO:0005634 nucleus; GO:0005737 cytoplasm; GO:0005819 spindle; GO:0005829 cytosol; GO:0005856 cytoskeleton; GO:0005874 microtubule; GO:0005876 spindle microtubule; GO:0015630 microtubule cytoskeleton; GO:0032991 protein-containing complex; GO:0043226 organelle; GO:0043227 membrane-bounded organelle; GO:0043228 non-membrane-bounded organelle; GO:0043229 in…	GO:0003676 nucleic acid binding; GO:0003677 DNA binding; GO:0003824 catalytic activity; GO:0003950 NAD+ ADP-ribosyltransferase activity; GO:0005488 binding; GO:0005515 protein binding; GO:0016740 transferase activity; GO:0016757 transferase activity, transferring glycosyl groups; GO:0016763 transferase activity, transferring pentosyl groups; GO:0019899 enzyme binding; GO:0097159 organic cyclic co…	PF13768	von Willebrand factor type A domain	KLO	KOG1037	NAD+ ADP-ribosyltransferase Parp, required for poly-ADP ribosylation of nuclear proteins
A0A287ASH4	Ras-related GTP-binding protein OS=Sus scrofa OX=9823 GN=RRAGC PE=1 SV=2	RRAGC	44.562	Down	0.712	0.000201044	1.13	0.0382272	0.804	0.0051392	cytoplasm	K16186	RRAGC_D; Ras-related GTP-binding protein C/D	map04140 Autophagy - animal; map04150 mTOR signaling pathway; map05131 Shigellosis	GO:0001101 response to acid chemical; GO:0006139 nucleobase-containing compound metabolic process; GO:0006351 transcription, DNA-templated; GO:0006396 RNA processing; GO:0006725 cellular aromatic compound metabolic process; GO:0006807 nitrogen compound metabolic process; GO:0006915 apoptotic process; GO:0006950 response to stress; GO:0007049 cell cycle; GO:0007050 cell cycle arrest; GO:0007154 ce…	GO:0000323 lytic vacuole; GO:0005622 intracellular; GO:0005623 cell; GO:0005634 nucleus; GO:0005737 cytoplasm; GO:0005764 lysosome; GO:0005768 endosome; GO:0005773 vacuole; GO:0005774 vacuolar membrane; GO:0005829 cytosol; GO:0012505 endomembrane system; GO:0016020 membrane; GO:0031090 organelle membrane; GO:0031410 cytoplasmic vesicle; GO:0031982 vesicle; GO:0032991 protein-containing complex; G…	GO:0000166 nucleotide binding; GO:0000287 magnesium ion binding; GO:0001882 nucleoside binding; GO:0001883 purine nucleoside binding; GO:0003824 catalytic activity; GO:0003924 GTPase activity; GO:0005488 binding; GO:0005515 protein binding; GO:0005525 GTP binding; GO:0016462 pyrophosphatase activity; GO:0016787 hydrolase activity; GO:0016817 hydrolase activity, acting on acid anhydrides; GO:00168…	PF04670	Gtr1/RagA G protein conserved region	U	KOG3887	Predicted small GTPase involved in nuclear protein import
K7GN83	ADP-ribosyl cyclase/cyclic ADP-ribose hydrolase OS=Sus scrofa OX=9823 GN=BST1 PE=1 SV=2	BST1	29.811	Down	0.766	0.00686421	1.274	0.0147553	0.975	0.731253	extracellular	K18152	BST1, CD157; ADP-ribosyl cyclase 2 [EC:3.2.2.6 2.4.99.20]	map00760 Nicotinate and nicotinamide metabolism; map01100 Metabolic pathways; map04970 Salivary secretion; map04972 Pancreatic secretion	GO:0001775 cell activation; GO:0001932 regulation of protein phosphorylation; GO:0001952 regulation of cell-matrix adhesion; GO:0002252 immune effector process; GO:0002263 cell activation involved in immune response; GO:0002274 myeloid leukocyte activation; GO:0002275 myeloid cell activation involved in immune response; GO:0002283 neutrophil activation involved in immune response; GO:0002366 leuk…	GO:0001931 uropod; GO:0005576 extracellular region; GO:0005622 intracellular; GO:0005623 cell; GO:0005737 cytoplasm; GO:0005886 plasma membrane; GO:0012505 endomembrane system; GO:0012506 vesicle membrane; GO:0016020 membrane; GO:0019898 extrinsic component of membrane; GO:0030141 secretory granule; GO:0030659 cytoplasmic vesicle membrane; GO:0030667 secretory granule membrane; GO:0031090 organel…	GO:0003824 catalytic activity; GO:0003953 NAD+ nucleosidase activity; GO:0009975 cyclase activity; GO:0016787 hydrolase activity; GO:0016798 hydrolase activity, acting on glycosyl bonds; GO:0016799 hydrolase activity, hydrolyzing N-glycosyl compounds; GO:0016829 lyase activity; GO:0016849 phosphorus-oxygen lyase activity; GO:0061811 ADP-ribosyl cyclase activity; GO:0061812 cyclic ADP-ribose hydro…	PF02267	ADP-ribosyl cyclase	0	0	0
A0A5G2QNF3	SWI/SNF related, matrix associated, actin dependent regulator of chromatin, subfamily e, member 1 OS=Sus scrofa OX=9823 GN=SMARCE1 PE=1 SV=1	SMARCE1	32.322	Down	0.756	5.06151e-05	1.211	0.025698	0.916	0.209131	nucleus	K11651	SMARCE1; SWI/SNF-related matrix-associated actin-dependent regulator of chromatin subfamily E, member 1	map04714 Thermogenesis; map05225 Hepatocellular carcinoma	GO:0000003 reproduction; GO:0003006 developmental process involved in reproduction; GO:0006325 chromatin organization; GO:0006333 chromatin assembly or disassembly; GO:0006337 nucleosome disassembly; GO:0006338 chromatin remodeling; GO:0006355 regulation of transcription, DNA-templated; GO:0006357 regulation of transcription by RNA polymerase II; GO:0006996 organelle organization; GO:0007275 mult…	GO:0000228 nuclear chromosome; GO:0000785 chromatin; GO:0000790 nuclear chromatin; GO:0005622 intracellular; GO:0005623 cell; GO:0005634 nucleus; GO:0005654 nucleoplasm; GO:0005694 chromosome; GO:0016514 SWI/SNF complex; GO:0017053 transcription repressor complex; GO:0031974 membrane-enclosed lumen; GO:0031981 nuclear lumen; GO:0032991 protein-containing complex; GO:0043226 organelle; GO:0043227 …	GO:0000981 DNA-binding transcription factor activity, RNA polymerase II-specific; GO:0003676 nucleic acid binding; GO:0003682 chromatin binding; GO:0003700 DNA-binding transcription factor activity; GO:0003712 transcription coregulator activity; GO:0003713 transcription coactivator activity; GO:0003723 RNA binding; GO:0003824 catalytic activity; GO:0005102 signaling receptor binding; GO:0005488 b…	PF00505	HMG (high mobility group) box	B	KOG4715	SWI/SNF-related matrix-associated actin-dependent regulator of chromatin
A0A286ZW93	L-type amino acid transporter 4 OS=Sus scrofa OX=9823 GN=SLC43A2 PE=1 SV=1	SLC43A2	63.1	Down	0.758	0.00125447	1.115	0.124446	0.845	0.0430483	plasma membrane	K08229	SLC43A2; MFS transporter, LAT3 family, solute carrier family 43, member 2	0	GO:0003333 amino acid transmembrane transport; GO:0006810 transport; GO:0006811 ion transport; GO:0006820 anion transport; GO:0006865 amino acid transport; GO:0015711 organic anion transport; GO:0015804 neutral amino acid transport; GO:0015807 L-amino acid transport; GO:0015849 organic acid transport; GO:0034220 ion transmembrane transport; GO:0046942 carboxylic acid transport; GO:0051179 localiz…	GO:0005623 cell; GO:0005886 plasma membrane; GO:0005887 integral component of plasma membrane; GO:0016020 membrane; GO:0016021 integral component of membrane; GO:0031224 intrinsic component of membrane; GO:0031226 intrinsic component of plasma membrane; GO:0071944 cell periphery;	GO:0005215 transporter activity; GO:0005342 organic acid transmembrane transporter activity; GO:0008509 anion transmembrane transporter activity; GO:0008514 organic anion transmembrane transporter activity; GO:0015075 ion transmembrane transporter activity; GO:0015171 amino acid transmembrane transporter activity; GO:0015175 neutral amino acid transmembrane transporter activity; GO:0015179 L-amin…	0	0	0	0	0
A0A287BE46	Protein quaking OS=Sus scrofa OX=9823 GN=QKI PE=4 SV=2	QKI	35.754	Down	0.711	0.000283621	1.277	0.00652966	0.908	0.090054	cytoplasm	K14945	QKI; protein quaking	0	GO:0000003 reproduction; GO:0001568 blood vessel development; GO:0001570 vasculogenesis; GO:0001676 long-chain fatty acid metabolic process; GO:0001944 vasculature development; GO:0003006 developmental process involved in reproduction; GO:0006082 organic acid metabolic process; GO:0006139 nucleobase-containing compound metabolic process; GO:0006396 RNA processing; GO:0006397 mRNA processing; GO:0…	GO:0005622 intracellular; GO:0005623 cell; GO:0005634 nucleus; GO:0005737 cytoplasm; GO:0043226 organelle; GO:0043227 membrane-bounded organelle; GO:0043229 intracellular organelle; GO:0043231 intracellular membrane-bounded organelle;	GO:0003676 nucleic acid binding; GO:0003723 RNA binding; GO:0003729 mRNA binding; GO:0005488 binding; GO:0097159 organic cyclic compound binding; GO:1901363 heterocyclic compound binding;	PF00013	KH domain	K	KOG1588	RNA-binding protein Sam68 and related KH domain proteins
A0A287ADS4	TSC complex subunit 2 OS=Sus scrofa OX=9823 GN=TSC2 PE=1 SV=2	TSC2	192.51	Up	1.366	0.0145659	0.939	0.0534712	1.282	0.0323464	plasma membrane	K07207	TSC2; tuberous sclerosis 2	map04072 Phospholipase D signaling pathway; map04115 p53 signaling pathway; map04140 Autophagy - animal; map04150 mTOR signaling pathway; map04151 PI3K-Akt signaling pathway; map04152 AMPK signaling pathway; map04211 Longevity regulating pathway; map04218 Cellular senescence; map04714 Thermogenesis; map04910 Insulin signaling pathway; map04919 Thyroid hormone signaling pathway; map05163 Human cyt…	GO:0001666 response to hypoxia; GO:0001838 embryonic epithelial tube formation; GO:0001841 neural tube formation; GO:0001843 neural tube closure; GO:0001932 regulation of protein phosphorylation; GO:0001933 negative regulation of protein phosphorylation; GO:0001936 regulation of endothelial cell proliferation; GO:0001937 negative regulation of endothelial cell proliferation; GO:0002009 morphogene…	GO:0000323 lytic vacuole; GO:0005622 intracellular; GO:0005623 cell; GO:0005634 nucleus; GO:0005737 cytoplasm; GO:0005764 lysosome; GO:0005773 vacuole; GO:0005794 Golgi apparatus; GO:0005829 cytosol; GO:0005856 cytoskeleton; GO:0005886 plasma membrane; GO:0005901 caveola; GO:0012505 endomembrane system; GO:0016020 membrane; GO:0030424 axon; GO:0030425 dendrite; GO:0030426 growth cone; GO:0030427 …	GO:0005096 GTPase activator activity; GO:0005488 binding; GO:0005515 protein binding; GO:0008047 enzyme activator activity; GO:0019899 enzyme binding; GO:0019902 phosphatase binding; GO:0030234 enzyme regulator activity; GO:0030695 GTPase regulator activity; GO:0031072 heat shock protein binding; GO:0031267 small GTPase binding; GO:0042802 identical protein binding; GO:0042803 protein homodimeriz…	0	0	DT	KOG3687	Tuberin - Rap/ran-GTPase-activating protein
A0A5S6GBB0	Xaa-Pro aminopeptidase 2 OS=Sus scrofa OX=9823 GN=XPNPEP2 PE=3 SV=1	XPNPEP2	75.114	Down	0.731	1.67287e-05	1.112	0.00204513	0.814	0.000165336	extracellular	K14208	XPNPEP2; Xaa-Pro aminopeptidase 2 [EC:3.4.11.9]	map04974 Protein digestion and absorption	GO:0006508 proteolysis; GO:0006807 nitrogen compound metabolic process; GO:0008152 metabolic process; GO:0019538 protein metabolic process; GO:0043170 macromolecule metabolic process; GO:0044238 primary metabolic process; GO:0071704 organic substance metabolic process; GO:1901564 organonitrogen compound metabolic process;	GO:0005576 extracellular region; GO:0005615 extracellular space; GO:0005623 cell; GO:0005886 plasma membrane; GO:0016020 membrane; GO:0031982 vesicle; GO:0043226 organelle; GO:0043227 membrane-bounded organelle; GO:0043230 extracellular organelle; GO:0070062 extracellular exosome; GO:0071944 cell periphery; GO:1903561 extracellular vesicle;	GO:0003824 catalytic activity; GO:0004177 aminopeptidase activity; GO:0008233 peptidase activity; GO:0008238 exopeptidase activity; GO:0016787 hydrolase activity; GO:0070011 peptidase activity, acting on L-amino acid peptides; GO:0140096 catalytic activity, acting on a protein;	PF01321; PF00557	Creatinase/Prolidase N-terminal domain; Metallopeptidase family M24	E	KOG2413	Xaa-Pro aminopeptidase
A0A287A8C3	Integrin-linked protein kinase OS=Sus scrofa OX=9823 GN=ILK PE=1 SV=1	ILK	51.281	Down	0.682	1.86905e-05	1.248	0.000123528	0.851	2.40388e-05	cytoplasm,nucleus	K06272	ILK; integrin-linked kinase [EC:2.7.11.1]	map03320 PPAR signaling pathway; map04360 Axon guidance; map04510 Focal adhesion; map05100 Bacterial invasion of epithelial cells; map05131 Shigellosis; map05213 Endometrial cancer	GO:0000165 MAPK cascade; GO:0000902 cell morphogenesis; GO:0000904 cell morphogenesis involved in differentiation; GO:0001558 regulation of cell growth; GO:0001655 urogenital system development; GO:0001657 ureteric bud development; GO:0001658 branching involved in ureteric bud morphogenesis; GO:0001667 ameboidal-type cell migration; GO:0001763 morphogenesis of a branching structure; GO:0001822 ki…	GO:0005622 intracellular; GO:0005623 cell; GO:0005634 nucleus; GO:0005654 nucleoplasm; GO:0005737 cytoplasm; GO:0005829 cytosol; GO:0005911 cell-cell junction; GO:0005912 adherens junction; GO:0005925 focal adhesion; GO:0030016 myofibril; GO:0030027 lamellipodium; GO:0030054 cell junction; GO:0030055 cell-substrate junction; GO:0030424 axon; GO:0030425 dendrite; GO:0031252 cell leading edge; GO:0…	GO:0003824 catalytic activity; GO:0004672 protein kinase activity; GO:0004674 protein serine/threonine kinase activity; GO:0005102 signaling receptor binding; GO:0005178 integrin binding; GO:0005488 binding; GO:0005515 protein binding; GO:0016301 kinase activity; GO:0016740 transferase activity; GO:0016772 transferase activity, transferring phosphorus-containing groups; GO:0016773 phosphotransfer…	PF07714	Protein tyrosine kinase	T	KOG0195	Integrin-linked kinase
A0A287AWY3	Allograft inflammatory factor 1 like(predicted) OS=Sus scrofa OX=9823 GN=AIF1L PE=1 SV=2	AIF1L	16.923	Down	0.57	0.0213983	1.307	0.196902	0.746	0.22497	mitochondria	K18617	AIF1; allograft inflammatory factor 1	0	0	GO:0005622 intracellular; GO:0005623 cell; GO:0005856 cytoskeleton; GO:0005912 adherens junction; GO:0005925 focal adhesion; GO:0015629 actin cytoskeleton; GO:0030054 cell junction; GO:0030055 cell-substrate junction; GO:0032991 protein-containing complex; GO:0043226 organelle; GO:0043228 non-membrane-bounded organelle; GO:0043229 intracellular organelle; GO:0043232 intracellular non-membrane-bou…	GO:0003779 actin binding; GO:0005488 binding; GO:0005515 protein binding; GO:0008092 cytoskeletal protein binding; GO:0044877 protein-containing complex binding; GO:0051015 actin filament binding;	0	0	T	KOG0027	Calmodulin and related proteins (EF-Hand superfamily)
A0A287BRY2	Divergent protein kinase domain 2A OS=Sus scrofa OX=9823 GN=DIPK2A PE=3 SV=1	DIPK2A	49.451	Down	0.722	0.000128209	1.294	0.00245732	0.934	0.179282	extracellular	0	0	0	GO:0006810 transport; GO:0006903 vesicle targeting; GO:0007275 multicellular organism development; GO:0007507 heart development; GO:0008283 cell population proliferation; GO:0009888 tissue development; GO:0009966 regulation of signal transduction; GO:0009987 cellular process; GO:0010646 regulation of cell communication; GO:0014066 regulation of phosphatidylinositol 3-kinase signaling; GO:0014706 …	GO:0000139 Golgi membrane; GO:0005576 extracellular region; GO:0005615 extracellular space; GO:0005622 intracellular; GO:0005623 cell; GO:0005737 cytoplasm; GO:0005794 Golgi apparatus; GO:0005798 Golgi-associated vesicle; GO:0012505 endomembrane system; GO:0012506 vesicle membrane; GO:0016020 membrane; GO:0030117 membrane coat; GO:0030120 vesicle coat; GO:0030126 COPI vesicle coat; GO:0030135 coa…	0	0	0	0	0	0
A0A5G2QMF9	UTP--glucose-1-phosphate uridylyltransferase OS=Sus scrofa OX=9823 GN=UGP2 PE=1 SV=1	UGP2	9.0431	Up	1.339	0.0283486	0.925	0.0774611	1.238	0.0751411	cytoplasm	K00963	UGP2, galU, galF; UTP--glucose-1-phosphate uridylyltransferase [EC:2.7.7.9]	map00040 Pentose and glucuronate interconversions; map00052 Galactose metabolism; map00500 Starch and sucrose metabolism; map00520 Amino sugar and nucleotide sugar metabolism; map01100 Metabolic pathways	GO:0000271 polysaccharide biosynthetic process; GO:0005975 carbohydrate metabolic process; GO:0005976 polysaccharide metabolic process; GO:0005977 glycogen metabolic process; GO:0005978 glycogen biosynthetic process; GO:0006011 UDP-glucose metabolic process; GO:0006065 UDP-glucuronate biosynthetic process; GO:0006073 cellular glucan metabolic process; GO:0006082 organic acid metabolic process; GO…	GO:0005622 intracellular; GO:0005623 cell; GO:0005737 cytoplasm; GO:0005829 cytosol;	GO:0000166 nucleotide binding; GO:0003824 catalytic activity; GO:0003983 UTP:glucose-1-phosphate uridylyltransferase activity; GO:0005488 binding; GO:0005515 protein binding; GO:0005536 glucose binding; GO:0016740 transferase activity; GO:0016772 transferase activity, transferring phosphorus-containing groups; GO:0016779 nucleotidyltransferase activity; GO:0019103 pyrimidine nucleotide binding; G…	0	0	G	KOG2638	UDP-glucose pyrophosphorylase
A0A5G2R2S8	Microsomal triglyceride transfer protein large subunit OS=Sus scrofa OX=9823 GN=MTTP PE=4 SV=1	MTTP	99.152	Up	1.311	1.44532e-05	0.93	0.000124642	1.219	3.22306e-05	extracellular	K14463	MTTP, MTP; microsomal triglyceride transfer protein large subunit	map04975 Fat digestion and absorption	GO:0002790 peptide secretion; GO:0006464 cellular protein modification process; GO:0006497 protein lipidation; GO:0006629 lipid metabolic process; GO:0006638 neutral lipid metabolic process; GO:0006639 acylglycerol metabolic process; GO:0006641 triglyceride metabolic process; GO:0006807 nitrogen compound metabolic process; GO:0006810 transport; GO:0006811 ion transport; GO:0006820 anion transport…	GO:0005622 intracellular; GO:0005623 cell; GO:0005737 cytoplasm; GO:0005783 endoplasmic reticulum; GO:0005788 endoplasmic reticulum lumen; GO:0005791 rough endoplasmic reticulum; GO:0005794 Golgi apparatus; GO:0005886 plasma membrane; GO:0005902 microvillus; GO:0005903 brush border; GO:0012505 endomembrane system; GO:0016020 membrane; GO:0016323 basolateral plasma membrane; GO:0031253 cell projec…	GO:0005215 transporter activity; GO:0005319 lipid transporter activity; GO:0005488 binding; GO:0005515 protein binding; GO:0005548 phospholipid transporter activity; GO:0034185 apolipoprotein binding; GO:0046982 protein heterodimerization activity; GO:0046983 protein dimerization activity;	0	0	IU	KOG4337	Microsomal triglyceride transfer protein
A0A5G2RBY6	RTF1 homolog, Paf1/RNA polymerase II complex component OS=Sus scrofa OX=9823 GN=RTF1 PE=1 SV=1	RTF1	80.341	Down	0.758	0.00988096	1.058	0.460764	0.802	0.00189633	extracellular	K15178	RTF1; RNA polymerase-associated protein RTF1	0	0	0	0	PF03126	Plus-3 domain	K	KOG2402	Paf1/RNA polymerase II complex, RTF1 component (involved in regulation of TATA box-binding protein)
A0A287AIN9	Septin 11 OS=Sus scrofa OX=9823 GN=SEPTIN11 PE=1 SV=2	SEPTIN11	48.434	Down	0.763	0.0250596	1.049	0.075815	0.8	0.0396376	mitochondria	K16939	SEPT6_8_11; septin 6/8/11	map05100 Bacterial invasion of epithelial cells; map05131 Shigellosis	GO:0009987 cellular process; GO:0016043 cellular component organization; GO:0022607 cellular component assembly; GO:0043933 protein-containing complex subunit organization; GO:0044085 cellular component biogenesis; GO:0051259 protein complex oligomerization; GO:0051291 protein heterooligomerization; GO:0065003 protein-containing complex assembly; GO:0071840 cellular component organization or biog…	GO:0001725 stress fiber; GO:0005622 intracellular; GO:0005623 cell; GO:0005856 cytoskeleton; GO:0015629 actin cytoskeleton; GO:0030424 axon; GO:0030425 dendrite; GO:0032432 actin filament bundle; GO:0036477 somatodendritic compartment; GO:0042641 actomyosin; GO:0042995 cell projection; GO:0043005 neuron projection; GO:0043197 dendritic spine; GO:0043226 organelle; GO:0043228 non-membrane-bounded …	0	PF00735	Septin	Z	KOG3859	Septins (P-loop GTPases)
F1STS2	AT-rich interaction domain 1A OS=Sus scrofa OX=9823 GN=ARID1A PE=1 SV=4	ARID1A	242.35	Down	0.767	0.0248972	1.137	0.0446168	0.872	0.115117	cytoplasm,nucleus	K11653	ARID1; AT-rich interactive domain-containing protein 1	map04714 Thermogenesis; map05225 Hepatocellular carcinoma	GO:0000003 reproduction; GO:0000122 negative regulation of transcription by RNA polymerase II; GO:0001568 blood vessel development; GO:0001654 eye development; GO:0001704 formation of primary germ layer; GO:0001838 embryonic epithelial tube formation; GO:0001841 neural tube formation; GO:0001843 neural tube closure; GO:0001890 placenta development; GO:0001944 vasculature development; GO:0002009 m…	GO:0000228 nuclear chromosome; GO:0000785 chromatin; GO:0000790 nuclear chromatin; GO:0005622 intracellular; GO:0005623 cell; GO:0005634 nucleus; GO:0005654 nucleoplasm; GO:0005694 chromosome; GO:0016514 SWI/SNF complex; GO:0031974 membrane-enclosed lumen; GO:0031981 nuclear lumen; GO:0032991 protein-containing complex; GO:0043226 organelle; GO:0043227 membrane-bounded organelle; GO:0043228 non-m…	GO:0000981 DNA-binding transcription factor activity, RNA polymerase II-specific; GO:0003676 nucleic acid binding; GO:0003677 DNA binding; GO:0003700 DNA-binding transcription factor activity; GO:0003712 transcription coregulator activity; GO:0003713 transcription coactivator activity; GO:0005102 signaling receptor binding; GO:0005488 binding; GO:0005515 protein binding; GO:0008134 transcription …	PF01388	ARID/BRIGHT DNA binding domain	K	KOG2510	SWI-SNF chromatin-remodeling complex protein
A0A287A1D6	Methyltransferase like 3 OS=Sus scrofa OX=9823 GN=METTL3 PE=3 SV=1	METTL3	61.767	Down	0.667	6.19594e-05	1.229	0.00140233	0.82	0.00310552	nucleus	K05925	METTL3_14; mRNA m6A methyltransferase [EC:2.1.1.348]	0	GO:0000003 reproduction; GO:0000375 RNA splicing, via transesterification reactions; GO:0000377 RNA splicing, via transesterification reactions with bulged adenosine as nucleophile; GO:0000398 mRNA splicing, via spliceosome; GO:0000902 cell morphogenesis; GO:0000904 cell morphogenesis involved in differentiation; GO:0001510 RNA methylation; GO:0002682 regulation of immune system process; GO:00026…	GO:0005622 intracellular; GO:0005623 cell; GO:0005634 nucleus; GO:0005654 nucleoplasm; GO:0016604 nuclear body; GO:0016607 nuclear speck; GO:0031974 membrane-enclosed lumen; GO:0031981 nuclear lumen; GO:0032991 protein-containing complex; GO:0034708 methyltransferase complex; GO:0036396 RNA N6-methyladenosine methyltransferase complex; GO:0043226 organelle; GO:0043227 membrane-bounded organelle; …	GO:0001734 mRNA (N6-adenosine)-methyltransferase activity; GO:0003676 nucleic acid binding; GO:0003723 RNA binding; GO:0003729 mRNA binding; GO:0003824 catalytic activity; GO:0005488 binding; GO:0005515 protein binding; GO:0008144 drug binding; GO:0008168 methyltransferase activity; GO:0008173 RNA methyltransferase activity; GO:0008174 mRNA methyltransferase activity; GO:0008757 S-adenosylmethion…	0	0	A	KOG2098	Predicted N6-adenine RNA methylase
A0A287BMW9	Dynamin-1-like protein OS=Sus scrofa OX=9823 GN=FGD4 PE=1 SV=2	FGD4	81.113	Down	0.715	0.00891392	1.157	0.0425671	0.828	0.0511597	cytoplasm	K17065	DNM1L; dynamin 1-like protein [EC:3.6.5.5]	map04214 Apoptosis - fly; map04217 Necroptosis; map04621 NOD-like receptor signaling pathway; map04668 TNF signaling pathway	GO:0000266 mitochondrial fission; GO:0001836 release of cytochrome c from mitochondria; GO:0002791 regulation of peptide secretion; GO:0002793 positive regulation of peptide secretion; GO:0003373 dynamin family protein polymerization involved in membrane fission; GO:0003374 dynamin family protein polymerization involved in mitochondrial fission; GO:0006915 apoptotic process; GO:0006996 organelle …	GO:0005622 intracellular; GO:0005623 cell; GO:0005737 cytoplasm; GO:0005739 mitochondrion; GO:0005740 mitochondrial envelope; GO:0005741 mitochondrial outer membrane; GO:0005777 peroxisome; GO:0005783 endoplasmic reticulum; GO:0005789 endoplasmic reticulum membrane; GO:0005794 Golgi apparatus; GO:0005829 cytosol; GO:0005856 cytoskeleton; GO:0005874 microtubule; GO:0012505 endomembrane system; GO:…	GO:0003824 catalytic activity; GO:0003924 GTPase activity; GO:0005096 GTPase activator activity; GO:0005488 binding; GO:0005515 protein binding; GO:0008017 microtubule binding; GO:0008047 enzyme activator activity; GO:0008092 cytoskeletal protein binding; GO:0015631 tubulin binding; GO:0016462 pyrophosphatase activity; GO:0016787 hydrolase activity; GO:0016817 hydrolase activity, acting on acid a…	PF00350	Dynamin family	U	KOG0446	Vacuolar sorting protein VPS1, dynamin, and related proteins
I3LIL5	Hydroxymethylglutaryl-CoA lyase OS=Sus scrofa OX=9823 GN=HMGCL PE=1 SV=3	HMGCL	39.679	Up	1.406	0.000113364	0.841	0.0024816	1.183	0.00017841	nucleus	K01640	E4.1.3.4, HMGCL, hmgL; hydroxymethylglutaryl-CoA lyase [EC:4.1.3.4]	map00072 Synthesis and degradation of ketone bodies; map00280 Valine, leucine and isoleucine degradation; map00650 Butanoate metabolism; map01100 Metabolic pathways; map04146 Peroxisome	GO:0001101 response to acid chemical; GO:0001889 liver development; GO:0006082 organic acid metabolic process; GO:0006091 generation of precursor metabolites and energy; GO:0006139 nucleobase-containing compound metabolic process; GO:0006163 purine nucleotide metabolic process; GO:0006520 cellular amino acid metabolic process; GO:0006551 leucine metabolic process; GO:0006552 leucine catabolic pro…	GO:0005622 intracellular; GO:0005623 cell; GO:0005737 cytoplasm; GO:0005739 mitochondrion; GO:0005759 mitochondrial matrix; GO:0005777 peroxisome; GO:0005782 peroxisomal matrix; GO:0005829 cytosol; GO:0031907 microbody lumen; GO:0031974 membrane-enclosed lumen; GO:0042579 microbody; GO:0043226 organelle; GO:0043227 membrane-bounded organelle; GO:0043229 intracellular organelle; GO:0043231 intrace…	GO:0000062 fatty-acyl-CoA binding; GO:0000166 nucleotide binding; GO:0000287 magnesium ion binding; GO:0003824 catalytic activity; GO:0004419 hydroxymethylglutaryl-CoA lyase activity; GO:0005102 signaling receptor binding; GO:0005488 binding; GO:0005515 protein binding; GO:0016829 lyase activity; GO:0016830 carbon-carbon lyase activity; GO:0016833 oxo-acid-lyase activity; GO:0017076 purine nucleo…	PF00682	HMGL-like	CE	KOG2368	Hydroxymethylglutaryl-CoA lyase
A0A5G2QYU2	Cysteine and glycine-rich protein 2 (Fragment)(predicted) OS=Sus scrofa OX=9823 GN=CSRP2 PE=1 SV=1	CSRP2	20.92	Down	0.756	0.00782911	1.021	0.551421	0.771	0.0112712	nucleus	K09377	CSRP; cysteine and glycine-rich protein	0	GO:0009987 cellular process; GO:0030154 cell differentiation; GO:0032502 developmental process; GO:0045445 myoblast differentiation; GO:0048856 anatomical structure development; GO:0048869 cellular developmental process; GO:0061061 muscle structure development;	GO:0005622 intracellular; GO:0005623 cell; GO:0005634 nucleus; GO:0043226 organelle; GO:0043227 membrane-bounded organelle; GO:0043229 intracellular organelle; GO:0043231 intracellular membrane-bounded organelle;	0	PF00412	LIM domain	TZ	KOG1700	Regulatory protein MLP and related LIM proteins
A0A287ADD0	Serine/arginine repetitive matrix 2 OS=Sus scrofa OX=9823 GN=SRRM2 PE=1 SV=1	SRRM2	272.6	Down	0.752	0.00267881	1.287	0.00502623	0.968	0.138289	nucleus	K13172	SRRM2, SRM300; serine/arginine repetitive matrix protein 2	0	GO:0000375 RNA splicing, via transesterification reactions; GO:0000377 RNA splicing, via transesterification reactions with bulged adenosine as nucleophile; GO:0000398 mRNA splicing, via spliceosome; GO:0006139 nucleobase-containing compound metabolic process; GO:0006396 RNA processing; GO:0006397 mRNA processing; GO:0006725 cellular aromatic compound metabolic process; GO:0006807 nitrogen compou…	GO:0005622 intracellular; GO:0005623 cell; GO:0005634 nucleus; GO:0005654 nucleoplasm; GO:0005681 spliceosomal complex; GO:0005684 U2-type spliceosomal complex; GO:0015030 Cajal body; GO:0016604 nuclear body; GO:0016607 nuclear speck; GO:0031974 membrane-enclosed lumen; GO:0031981 nuclear lumen; GO:0032991 protein-containing complex; GO:0043226 organelle; GO:0043227 membrane-bounded organelle; GO…	GO:0005488 binding; GO:0005515 protein binding; GO:0019904 protein domain specific binding; GO:0047485 protein N-terminus binding; GO:0070742 C2H2 zinc finger domain binding;	PF08312	cwf21 domain	A	KOG1869	Splicing coactivator SRm160/300, subunit SRm300
F1SAU5	5'-3' exoribonuclease OS=Sus scrofa OX=9823 GN=XRN2 PE=1 SV=3	XRN2	100.51	Down	0.741	0.000216921	1.184	0.00218302	0.877	0.00488267	nucleus	K12619	XRN2, RAT1; 5'-3' exoribonuclease 2 [EC:3.1.13.-]	map03008 Ribosome biogenesis in eukaryotes; map03018 RNA degradation	0	0	0	0	0	AL	KOG2044	5'-3' exonuclease HKE1/RAT1
K7GRJ9	Myelin proteolipid protein OS=Sus scrofa OX=9823 GN=PLP1 PE=3 SV=2	PLP1	28.066	Up	1.524	0.00150839	0.779	0.0202219	1.188	0.0433902	plasma membrane	K17271	PLP1; myelin proteolipid protein	0	GO:0001676 long-chain fatty acid metabolic process; GO:0006082 organic acid metabolic process; GO:0006629 lipid metabolic process; GO:0006631 fatty acid metabolic process; GO:0006633 fatty acid biosynthetic process; GO:0006950 response to stress; GO:0006952 defense response; GO:0006954 inflammatory response; GO:0007154 cell communication; GO:0007165 signal transduction; GO:0007166 cell surface re…	GO:0005623 cell; GO:0005886 plasma membrane; GO:0005887 integral component of plasma membrane; GO:0016020 membrane; GO:0016021 integral component of membrane; GO:0031224 intrinsic component of membrane; GO:0031226 intrinsic component of plasma membrane; GO:0043209 myelin sheath; GO:0071944 cell periphery;	GO:0005198 structural molecule activity; GO:0005488 binding; GO:0005515 protein binding; GO:0019911 structural constituent of myelin sheath; GO:0042802 identical protein binding;	0	0	S	KOG4800	Neuronal membrane glycoprotein/Myelin proteolipid protein
A0A5G2R3X0	Peptidylprolyl isomerase OS=Sus scrofa OX=9823 GN=FKBP15 PE=1 SV=1	FKBP15	110.87	Down	0.727	0.000319112	1.228	0.00127992	0.893	0.0016427	nucleus	K17478	FKBP15, WAFL; FK506-binding protein 15	0	GO:0009892 negative regulation of metabolic process; GO:0010563 negative regulation of phosphorus metabolic process; GO:0010921 regulation of phosphatase activity; GO:0010923 negative regulation of phosphatase activity; GO:0019220 regulation of phosphate metabolic process; GO:0019222 regulation of metabolic process; GO:0031323 regulation of cellular metabolic process; GO:0031324 negative regulati…	GO:0005623 cell; GO:0016020 membrane; GO:0030424 axon; GO:0030426 growth cone; GO:0030427 site of polarized growth; GO:0042995 cell projection; GO:0043005 neuron projection; GO:0120025 plasma membrane bounded cell projection; GO:0150034 distal axon;	0	PF00254	FKBP-type peptidyl-prolyl cis-trans isomerase	O	KOG4725	Uncharacterized conserved protein
A0A5S6IF30	Actin-depolymerizing factor OS=Sus scrofa OX=9823 GN=DSTN PE=1 SV=1	DSTN	18.117	Down	0.719	0.000360702	1.233	0.0044714	0.887	0.00722707	mitochondria	K10363	DSTN; destrin (actin-depolymerizing factor)	0	GO:0006996 organelle organization; GO:0007010 cytoskeleton organization; GO:0007015 actin filament organization; GO:0008064 regulation of actin polymerization or depolymerization; GO:0008154 actin polymerization or depolymerization; GO:0009987 cellular process; GO:0010638 positive regulation of organelle organization; GO:0016043 cellular component organization; GO:0022411 cellular component disas…	GO:0005622 intracellular; GO:0005623 cell; GO:0005737 cytoplasm; GO:0005856 cytoskeleton; GO:0005938 cell cortex; GO:0015629 actin cytoskeleton; GO:0030863 cortical cytoskeleton; GO:0030864 cortical actin cytoskeleton; GO:0043226 organelle; GO:0043228 non-membrane-bounded organelle; GO:0043229 intracellular organelle; GO:0043232 intracellular non-membrane-bounded organelle; GO:0071944 cell periph…	GO:0003779 actin binding; GO:0005488 binding; GO:0005515 protein binding; GO:0008092 cytoskeletal protein binding; GO:0044877 protein-containing complex binding; GO:0051015 actin filament binding;	PF00241	Cofilin/tropomyosin-type actin-binding protein	Z	KOG1735	Actin depolymerizing factor
A0A287AD93	Zinc finger protein 638 OS=Sus scrofa OX=9823 GN=ZNF638 PE=1 SV=1	ZNF638	89.701	Down	0.688	0.000815873	1.136	0.00491181	0.781	0.0040004	nucleus	0	0	0	GO:0006139 nucleobase-containing compound metabolic process; GO:0006396 RNA processing; GO:0006725 cellular aromatic compound metabolic process; GO:0006807 nitrogen compound metabolic process; GO:0008152 metabolic process; GO:0008380 RNA splicing; GO:0009987 cellular process; GO:0010467 gene expression; GO:0016070 RNA metabolic process; GO:0034641 cellular nitrogen compound metabolic process; GO:…	GO:0005622 intracellular; GO:0005623 cell; GO:0005634 nucleus; GO:0005654 nucleoplasm; GO:0005737 cytoplasm; GO:0031974 membrane-enclosed lumen; GO:0031981 nuclear lumen; GO:0043226 organelle; GO:0043227 membrane-bounded organelle; GO:0043229 intracellular organelle; GO:0043231 intracellular membrane-bounded organelle; GO:0043233 organelle lumen; GO:0070013 intracellular organelle lumen;	GO:0003676 nucleic acid binding; GO:0003677 DNA binding; GO:0003690 double-stranded DNA binding; GO:0005488 binding; GO:0097159 organic cyclic compound binding; GO:1901363 heterocyclic compound binding;	0	0	0	0	0
I3LMG0	Phosphatidylinositol-4,5-bisphosphate 3-kinase OS=Sus scrofa OX=9823 GN=PIK3CA PE=3 SV=3	PIK3CA	117.83	Down	0.767	0.00416213	1.129	0.0734803	0.866	0.0656079	cytoplasm	K00922	PIK3CA_B_D; phosphatidylinositol-4,5-bisphosphate 3-kinase catalytic subunit alpha/beta/delta [EC:2.7.1.153]	map00562 Inositol phosphate metabolism; map01100 Metabolic pathways; map01521 EGFR tyrosine kinase inhibitor resistance; map01522 Endocrine resistance; map01524 Platinum drug resistance; map04012 ErbB signaling pathway; map04014 Ras signaling pathway; map04015 Rap1 signaling pathway; map04024 cAMP signaling pathway; map04062 Chemokine signaling pathway; map04066 HIF-1 signaling pathway; map04068 …	GO:0000902 cell morphogenesis; GO:0000904 cell morphogenesis involved in differentiation; GO:0001101 response to acid chemical; GO:0001667 ameboidal-type cell migration; GO:0001678 cellular glucose homeostasis; GO:0001775 cell activation; GO:0001889 liver development; GO:0001932 regulation of protein phosphorylation; GO:0001934 positive regulation of protein phosphorylation; GO:0001944 vasculatur…	GO:0005622 intracellular; GO:0005623 cell; GO:0005737 cytoplasm; GO:0005829 cytosol; GO:0005886 plasma membrane; GO:0005942 phosphatidylinositol 3-kinase complex; GO:0005943 phosphatidylinositol 3-kinase complex, class IA; GO:0016020 membrane; GO:0019898 extrinsic component of membrane; GO:0030027 lamellipodium; GO:0031252 cell leading edge; GO:0032991 protein-containing complex; GO:0042995 cell …	GO:0003824 catalytic activity; GO:0005488 binding; GO:0005515 protein binding; GO:0008047 enzyme activator activity; GO:0016301 kinase activity; GO:0016303 1-phosphatidylinositol-3-kinase activity; GO:0016307 phosphatidylinositol phosphate kinase activity; GO:0016740 transferase activity; GO:0016772 transferase activity, transferring phosphorus-containing groups; GO:0016773 phosphotransferase act…	PF00792	Phosphoinositide 3-kinase C2	T	KOG0904	Phosphatidylinositol 3-kinase catalytic subunit (p110)
A0A287B859	Splicing regulatory glutamic acid and lysine rich protein 1 OS=Sus scrofa OX=9823 GN=SREK1 PE=1 SV=1	SREK1	72.391	Down	0.753	0.00959167	1.135	0.0436712	0.855	0.046928	nucleus	K13165	SFRS12; splicing factor, arginine/serine-rich 12	0	0	GO:0005622 intracellular; GO:0005623 cell; GO:0005634 nucleus; GO:0005654 nucleoplasm; GO:0016604 nuclear body; GO:0016607 nuclear speck; GO:0031974 membrane-enclosed lumen; GO:0031981 nuclear lumen; GO:0043226 organelle; GO:0043227 membrane-bounded organelle; GO:0043229 intracellular organelle; GO:0043231 intracellular membrane-bounded organelle; GO:0043233 organelle lumen; GO:0070013 intracellu…	0	PF00076	RNA recognition motif. (a.k.a. RRM, RBD, or RNP domain)	A	KOG4676	Splicing factor, arginine/serine-rich
A0A287ASP8	UBC core domain-containing protein OS=Sus scrofa OX=9823 GN=UBE2I PE=1 SV=1	UBE2I	18.007	Down	0.733	0.000850968	1.252	0.00519242	0.918	0.0390656	cytoplasm	K10577	UBE2I, UBC9; ubiquitin-conjugating enzyme E2 I	map03013 RNA transport; map04064 NF-kappa B signaling pathway; map04120 Ubiquitin mediated proteolysis; map05206 MicroRNAs in cancer	GO:0000122 negative regulation of transcription by RNA polymerase II; GO:0006355 regulation of transcription, DNA-templated; GO:0006357 regulation of transcription by RNA polymerase II; GO:0006464 cellular protein modification process; GO:0006508 proteolysis; GO:0006511 ubiquitin-dependent protein catabolic process; GO:0006807 nitrogen compound metabolic process; GO:0008152 metabolic process; GO:…	GO:0000228 nuclear chromosome; GO:0000793 condensed chromosome; GO:0000794 condensed nuclear chromosome; GO:0000795 synaptonemal complex; GO:0001650 fibrillar center; GO:0005622 intracellular; GO:0005623 cell; GO:0005634 nucleus; GO:0005635 nuclear envelope; GO:0005654 nucleoplasm; GO:0005694 chromosome; GO:0005730 nucleolus; GO:0005737 cytoplasm; GO:0005829 cytosol; GO:0012505 endomembrane syste…	GO:0003824 catalytic activity; GO:0004842 ubiquitin-protein transferase activity; GO:0005488 binding; GO:0005515 protein binding; GO:0008022 protein C-terminus binding; GO:0008134 transcription factor binding; GO:0016740 transferase activity; GO:0019787 ubiquitin-like protein transferase activity; GO:0019789 SUMO transferase activity; GO:0019899 enzyme binding; GO:0019904 protein domain specific …	PF00179	Ubiquitin-conjugating enzyme	O	KOG0424	Ubiquitin-protein ligase
I3LNN4	ADP-ribosyl cyclase/cyclic ADP-ribose hydrolase OS=Sus scrofa OX=9823 GN=SARM1 PE=3 SV=3	SARM1	76.249	Down	0.754	0.00020782	1.142	0.0125385	0.861	0.00630892	mitochondria	0	0	0	GO:0002682 regulation of immune system process; GO:0002683 negative regulation of immune system process; GO:0007154 cell communication; GO:0007165 signal transduction; GO:0007275 multicellular organism development; GO:0007399 nervous system development; GO:0009743 response to carbohydrate; GO:0009746 response to hexose; GO:0009749 response to glucose; GO:0009966 regulation of signal transduction;…	GO:0005622 intracellular; GO:0005623 cell; GO:0005737 cytoplasm; GO:0005739 mitochondrion; GO:0005740 mitochondrial envelope; GO:0005741 mitochondrial outer membrane; GO:0005829 cytosol; GO:0005856 cytoskeleton; GO:0005874 microtubule; GO:0015630 microtubule cytoskeleton; GO:0016020 membrane; GO:0019867 outer membrane; GO:0019898 extrinsic component of membrane; GO:0030424 axon; GO:0030425 dendri…	0	PF07647; PF13676	SAM domain (Sterile alpha motif); TIR domain	W	KOG3678	SARM protein (with sterile alpha and armadillo motifs)
A0A286ZTF9	Calcipressin-1 OS=Sus scrofa OX=9823 GN=RCAN1 PE=3 SV=2	RCAN1	20.798	Up	1.573	0.0144392	0.863	0.586463	1.357	0.245516	nucleus	K17901	RCAN1, MCIP1; calcipressin-1	map04919 Thyroid hormone signaling pathway; map04921 Oxytocin signaling pathway; map05167 Kaposi sarcoma-associated herpesvirus infection	GO:0002931 response to ischemia; GO:0003008 system process; GO:0006950 response to stress; GO:0006979 response to oxidative stress; GO:0007154 cell communication; GO:0007165 signal transduction; GO:0007275 multicellular organism development; GO:0007517 muscle organ development; GO:0007519 skeletal muscle tissue development; GO:0007610 behavior; GO:0007611 learning or memory; GO:0007613 memory; GO…	GO:0005622 intracellular; GO:0005623 cell; GO:0005634 nucleus; GO:0005737 cytoplasm; GO:0043226 organelle; GO:0043227 membrane-bounded organelle; GO:0043229 intracellular organelle; GO:0043231 intracellular membrane-bounded organelle;	GO:0005488 binding; GO:0005515 protein binding; GO:0008597 calcium-dependent protein serine/threonine phosphatase regulator activity; GO:0019208 phosphatase regulator activity; GO:0019888 protein phosphatase regulator activity; GO:0019899 enzyme binding; GO:0019902 phosphatase binding; GO:0019903 protein phosphatase binding; GO:0030234 enzyme regulator activity; GO:0030346 protein phosphatase 2B …	0	0	T	KOG4019	Calcineurin-mediated signaling pathway inhibitor DSCR1
A0A5G2RC40	NAD(P)H quinone dehydrogenase 1 OS=Sus scrofa OX=9823 GN=NQO1 PE=1 SV=1	NQO1	22.873	Up	1.351	0.000267931	0.8	0.000398521	1.081	0.0460037	cytoplasm	K00355	NQO1; NAD(P)H dehydrogenase (quinone) [EC:1.6.5.2]	map00130 Ubiquinone and other terpenoid-quinone biosynthesis; map01100 Metabolic pathways; map05200 Pathways in cancer; map05225 Hepatocellular carcinoma; map05418 Fluid shear stress and atherosclerosis	GO:0000302 response to reactive oxygen species; GO:0000303 response to superoxide; GO:0000305 response to oxygen radical; GO:0001101 response to acid chemical; GO:0001505 regulation of neurotransmitter levels; GO:0006521 regulation of cellular amino acid metabolic process; GO:0006801 superoxide metabolic process; GO:0006805 xenobiotic metabolic process; GO:0006807 nitrogen compound metabolic proc…	GO:0005622 intracellular; GO:0005623 cell; GO:0005737 cytoplasm; GO:0005829 cytosol; GO:0030425 dendrite; GO:0036477 somatodendritic compartment; GO:0042995 cell projection; GO:0043005 neuron projection; GO:0043025 neuronal cell body; GO:0044297 cell body; GO:0097447 dendritic tree; GO:0120025 plasma membrane bounded cell projection;	GO:0003824 catalytic activity; GO:0003955 NAD(P)H dehydrogenase (quinone) activity; GO:0004128 cytochrome-b5 reductase activity, acting on NAD(P)H; GO:0004784 superoxide dismutase activity; GO:0005488 binding; GO:0005515 protein binding; GO:0016209 antioxidant activity; GO:0016491 oxidoreductase activity; GO:0016651 oxidoreductase activity, acting on NAD(P)H; GO:0016653 oxidoreductase activity, a…	PF02525	Flavodoxin-like fold	0	0	0
A0A287A9Z6	Sorbin and SH3 domain-containing protein 2 OS=Sus scrofa OX=9823 GN=SORBS2 PE=1 SV=2	SORBS2	135.8	Down	0.731	0.0489009	1.314	0.110994	0.961	0.82101	nucleus	K23708	0	0	GO:0003008 system process; GO:0003012 muscle system process; GO:0003298 physiological muscle hypertrophy; GO:0003300 cardiac muscle hypertrophy; GO:0003301 physiological cardiac muscle hypertrophy; GO:0007154 cell communication; GO:0007165 signal transduction; GO:0007166 cell surface receptor signaling pathway; GO:0007219 Notch signaling pathway; GO:0007275 multicellular organism development; GO:…	GO:0005622 intracellular; GO:0005623 cell; GO:0005634 nucleus; GO:0005654 nucleoplasm; GO:0005886 plasma membrane; GO:0014069 postsynaptic density; GO:0016020 membrane; GO:0030425 dendrite; GO:0031974 membrane-enclosed lumen; GO:0031981 nuclear lumen; GO:0032279 asymmetric synapse; GO:0036477 somatodendritic compartment; GO:0042995 cell projection; GO:0043005 neuron projection; GO:0043025 neurona…	GO:0005488 binding; GO:0005515 protein binding; GO:0019904 protein domain specific binding;	PF00018	SH3 domain	Z	KOG4225	Sorbin and SH3 domain-containing protein
F1RGL8	Rabaptin, RAB GTPase binding effector protein 1 OS=Sus scrofa OX=9823 GN=RABEP1 PE=3 SV=4	RABEP1	94.271	Down	0.768	0.0038294	1.24	0.0323635	0.952	0.322219	nucleus	K12480	RABEP1; Rab GTPase-binding effector protein 1	map04144 Endocytosis	GO:0006810 transport; GO:0006897 endocytosis; GO:0009987 cellular process; GO:0016043 cellular component organization; GO:0016192 vesicle-mediated transport; GO:0051179 localization; GO:0051234 establishment of localization; GO:0061024 membrane organization; GO:0061025 membrane fusion; GO:0071840 cellular component organization or biogenesis; GO:0098657 import into cell;	GO:0005622 intracellular; GO:0005623 cell; GO:0005737 cytoplasm; GO:0005768 endosome; GO:0005769 early endosome; GO:0010008 endosome membrane; GO:0012505 endomembrane system; GO:0016020 membrane; GO:0030139 endocytic vesicle; GO:0031090 organelle membrane; GO:0031410 cytoplasmic vesicle; GO:0031901 early endosome membrane; GO:0031982 vesicle; GO:0032991 protein-containing complex; GO:0043226 orga…	GO:0005488 binding; GO:0005515 protein binding; GO:0019904 protein domain specific binding; GO:0042802 identical protein binding; GO:0042803 protein homodimerization activity; GO:0046983 protein dimerization activity;	0	0	U	KOG0993	Rab5 GTPase effector Rabaptin-5
I3L8K4	Eukaryotic translation initiation factor 5B OS=Sus scrofa OX=9823 GN=EIF5B PE=1 SV=3	EIF5B	139.05	Down	0.751	0.00057653	1.251	0.00163852	0.94	0.205575	nucleus	K03243	EIF5B; translation initiation factor 5B	map03013 RNA transport	GO:0006412 translation; GO:0006413 translational initiation; GO:0006417 regulation of translation; GO:0006446 regulation of translational initiation; GO:0006518 peptide metabolic process; GO:0006807 nitrogen compound metabolic process; GO:0008152 metabolic process; GO:0009058 biosynthetic process; GO:0009059 macromolecule biosynthetic process; GO:0009889 regulation of biosynthetic process; GO:000…	GO:0005622 intracellular; GO:0005623 cell; GO:0005737 cytoplasm; GO:0005829 cytosol;	GO:0003676 nucleic acid binding; GO:0003723 RNA binding; GO:0003743 translation initiation factor activity; GO:0005488 binding; GO:0008135 translation factor activity, RNA binding; GO:0097159 organic cyclic compound binding; GO:1901363 heterocyclic compound binding;	PF00009; PF03144; PF11987	Elongation factor Tu GTP binding domain; Elongation factor Tu domain 2; Translation-initiation factor 2	J	KOG1144	Translation initiation factor 5B (eIF-5B)
A0A5G2QBF4	COX assembly mitochondrial protein OS=Sus scrofa OX=9823 GN=CMC1 PE=3 SV=1	CMC1	12.557	Up	1.339	0.000504585	0.893	0.00465626	1.196	0.00259475	extracellular	K18171	CMC1; COX assembly mitochondrial protein 1	0	0	GO:0005622 intracellular; GO:0005623 cell; GO:0005737 cytoplasm; GO:0005739 mitochondrion; GO:0043226 organelle; GO:0043227 membrane-bounded organelle; GO:0043229 intracellular organelle; GO:0043231 intracellular membrane-bounded organelle;	0	0	0	S	KOG4624	Uncharacterized conserved protein
I3LLU0	Glycerol-3-phosphate dehydrogenase [NAD(+)] OS=Sus scrofa OX=9823 GN=GPD1L PE=1 SV=2	GPD1L	39.49	Up	1.39	0.000412139	0.818	0.00317772	1.138	0.0110606	cytoplasm	K00006	GPD1; glycerol-3-phosphate dehydrogenase (NAD+) [EC:1.1.1.8]	map00564 Glycerophospholipid metabolism	GO:0001508 action potential; GO:0001932 regulation of protein phosphorylation; GO:0001933 negative regulation of protein phosphorylation; GO:0002027 regulation of heart rate; GO:0002028 regulation of sodium ion transport; GO:0003008 system process; GO:0003012 muscle system process; GO:0003013 circulatory system process; GO:0003015 heart process; GO:0003254 regulation of membrane depolarization; G…	GO:0005622 intracellular; GO:0005623 cell; GO:0005737 cytoplasm; GO:0005829 cytosol; GO:0005886 plasma membrane; GO:0016020 membrane; GO:0071944 cell periphery;	GO:0003824 catalytic activity; GO:0004367 glycerol-3-phosphate dehydrogenase [NAD+] activity; GO:0005488 binding; GO:0005515 protein binding; GO:0016247 channel regulator activity; GO:0016491 oxidoreductase activity; GO:0016614 oxidoreductase activity, acting on CH-OH group of donors; GO:0016616 oxidoreductase activity, acting on the CH-OH group of donors, NAD or NADP as acceptor; GO:0017080 sodi…	PF07479	NAD-dependent glycerol-3-phosphate dehydrogenase C-terminus	C	KOG2711	Glycerol-3-phosphate dehydrogenase/dihydroxyacetone 3-phosphate reductase
I3LTW0	Transmembrane protein 97 OS=Sus scrofa OX=9823 GN=TMEM97 PE=3 SV=2	TMEM97	20.905	Up	1.412	0.000427901	0.877	0.00213743	1.238	0.00266468	peroxisome	0	0	0	GO:0042592 homeostatic process; GO:0042632 cholesterol homeostasis; GO:0048878 chemical homeostasis; GO:0055088 lipid homeostasis; GO:0055092 sterol homeostasis; GO:0065007 biological regulation; GO:0065008 regulation of biological quality;	GO:0000323 lytic vacuole; GO:0005622 intracellular; GO:0005623 cell; GO:0005634 nucleus; GO:0005635 nuclear envelope; GO:0005737 cytoplasm; GO:0005764 lysosome; GO:0005773 vacuole; GO:0005783 endoplasmic reticulum; GO:0005791 rough endoplasmic reticulum; GO:0005829 cytosol; GO:0005886 plasma membrane; GO:0012505 endomembrane system; GO:0016020 membrane; GO:0031090 organelle membrane; GO:0031965 n…	0	0	0	0	0	0
A0A287AKF4	Isoleucyl-tRNA synthetase OS=Sus scrofa OX=9823 GN=IARS1 PE=1 SV=1	IARS1	136.69	Down	0.718	7.81728e-05	1.225	0.000232122	0.88	0.00603496	cytoplasm	K01870	IARS, ileS; isoleucyl-tRNA synthetase [EC:6.1.1.5]	map00970 Aminoacyl-tRNA biosynthesis	GO:0006082 organic acid metabolic process; GO:0006139 nucleobase-containing compound metabolic process; GO:0006399 tRNA metabolic process; GO:0006412 translation; GO:0006418 tRNA aminoacylation for protein translation; GO:0006428 isoleucyl-tRNA aminoacylation; GO:0006518 peptide metabolic process; GO:0006520 cellular amino acid metabolic process; GO:0006725 cellular aromatic compound metabolic pr…	GO:0005622 intracellular; GO:0005623 cell; GO:0005737 cytoplasm; GO:0005829 cytosol; GO:0017101 aminoacyl-tRNA synthetase multienzyme complex; GO:0032991 protein-containing complex;	GO:0003824 catalytic activity; GO:0004812 aminoacyl-tRNA ligase activity; GO:0004822 isoleucine-tRNA ligase activity; GO:0005488 binding; GO:0005515 protein binding; GO:0016874 ligase activity; GO:0016875 ligase activity, forming carbon-oxygen bonds; GO:0019899 enzyme binding; GO:0051020 GTPase binding; GO:0140098 catalytic activity, acting on RNA; GO:0140101 catalytic activity, acting on a tRNA;	PF08264	Anticodon-binding domain of tRNA	J	KOG0434	Isoleucyl-tRNA synthetase
F1RKM4	Phosphorylated adapter RNA export protein OS=Sus scrofa OX=9823 GN=PHAX PE=1 SV=2	PHAX	41.259	Down	0.665	0.0226566	1.101	0.555889	0.732	0.168118	nucleus	K14291	PHAX; phosphorylated adapter RNA export protein	map03013 RNA transport	GO:0006139 nucleobase-containing compound metabolic process; GO:0006351 transcription, DNA-templated; GO:0006366 transcription by RNA polymerase II; GO:0006403 RNA localization; GO:0006405 RNA export from nucleus; GO:0006408 snRNA export from nucleus; GO:0006725 cellular aromatic compound metabolic process; GO:0006807 nitrogen compound metabolic process; GO:0006810 transport; GO:0006913 nucleocyt…	GO:0005622 intracellular; GO:0005623 cell; GO:0005634 nucleus; GO:0005654 nucleoplasm; GO:0005737 cytoplasm; GO:0005813 centrosome; GO:0005815 microtubule organizing center; GO:0005829 cytosol; GO:0005856 cytoskeleton; GO:0015630 microtubule cytoskeleton; GO:0031974 membrane-enclosed lumen; GO:0031981 nuclear lumen; GO:0036477 somatodendritic compartment; GO:0043025 neuronal cell body; GO:0043226…	GO:0005488 binding; GO:0015643 toxic substance binding;	PF10258	PHAX RNA-binding domain	A	KOG3948	Mediator of U snRNA nuclear export PHAX
A0A287AFM5	Ig-like domain-containing protein OS=Sus scrofa OX=9823 GN=LOC100513601 PE=1 SV=1	LOC100513601	40.062	Up	1.386	0.00105734	0.921	0.127154	1.276	0.000468201	extracellular	K06751	MHC1; MHC class I antigen	map04144 Endocytosis; map04145 Phagosome; map04218 Cellular senescence; map04514 Cell adhesion molecules (CAMs); map04612 Antigen processing and presentation; map04940 Type I diabetes mellitus; map05163 Human cytomegalovirus infection; map05165 Human papillomavirus infection; map05166 Human T-cell leukemia virus 1 infection; map05167 Kaposi sarcoma-associated herpesvirus infection; map05168 Herpe…	0	GO:0016020 membrane;	0	PF00129; PF07654	Class I Histocompatibility antigen, domains alpha 1 and 2; Immunoglobulin C1-set domain	0	0	0
A0A5G2QFM5	BCL2 associated transcription factor 1 OS=Sus scrofa OX=9823 GN=BCLAF1 PE=1 SV=1	BCLAF1	85.226	Down	0.713	0.00797568	1.146	0.0541583	0.817	0.0173195	nucleus	K13087	BCLAF1; bcl2 associated transcription factor 1	0	GO:0000266 mitochondrial fission; GO:0006091 generation of precursor metabolites and energy; GO:0006355 regulation of transcription, DNA-templated; GO:0006915 apoptotic process; GO:0006950 response to stress; GO:0006996 organelle organization; GO:0007005 mitochondrion organization; GO:0008152 metabolic process; GO:0008219 cell death; GO:0009060 aerobic respiration; GO:0009889 regulation of biosyn…	GO:0005622 intracellular; GO:0005623 cell; GO:0005634 nucleus; GO:0005654 nucleoplasm; GO:0005737 cytoplasm; GO:0005739 mitochondrion; GO:0016604 nuclear body; GO:0016607 nuclear speck; GO:0031974 membrane-enclosed lumen; GO:0031981 nuclear lumen; GO:0043226 organelle; GO:0043227 membrane-bounded organelle; GO:0043229 intracellular organelle; GO:0043231 intracellular membrane-bounded organelle; G…	GO:0003676 nucleic acid binding; GO:0003677 DNA binding; GO:0005488 binding; GO:0097159 organic cyclic compound binding; GO:1901363 heterocyclic compound binding;	0	0	0	0	0
A0A287ANN7	Eukaryotic translation elongation factor 1 delta isoform X1(predicted) OS=Sus scrofa OX=9823 GN=EEF1D PE=1 SV=2	EEF1D	34.393	Down	0.749	0.00108034	1.2	0.0014764	0.899	0.0136491	cytoplasm	K15410	EEF1D; elongation factor 1-delta	0	GO:0006139 nucleobase-containing compound metabolic process; GO:0006351 transcription, DNA-templated; GO:0006725 cellular aromatic compound metabolic process; GO:0006807 nitrogen compound metabolic process; GO:0008152 metabolic process; GO:0009058 biosynthetic process; GO:0009059 macromolecule biosynthetic process; GO:0009299 mRNA transcription; GO:0009314 response to radiation; GO:0009628 respon…	GO:0001650 fibrillar center; GO:0005622 intracellular; GO:0005623 cell; GO:0005634 nucleus; GO:0005730 nucleolus; GO:0005737 cytoplasm; GO:0005829 cytosol; GO:0031974 membrane-enclosed lumen; GO:0031981 nuclear lumen; GO:0043226 organelle; GO:0043227 membrane-bounded organelle; GO:0043228 non-membrane-bounded organelle; GO:0043229 intracellular organelle; GO:0043231 intracellular membrane-bounded…	GO:0003676 nucleic acid binding; GO:0003677 DNA binding; GO:0005488 binding; GO:0005515 protein binding; GO:0008134 transcription factor binding; GO:0031072 heat shock protein binding; GO:0033613 activating transcription factor binding; GO:0097159 organic cyclic compound binding; GO:1901363 heterocyclic compound binding;	PF10587; PF00736	Eukaryotic elongation factor 1 beta central acidic region; EF-1 guanine nucleotide exchange domain	K	KOG1668	Elongation factor 1 beta/delta chain
F1RJR8	Scavenger receptor class A member 5 OS=Sus scrofa OX=9823 GN=SCARA5 PE=4 SV=4	SCARA5	28.675	Down	0.748	0.00667213	1.121	0.195384	0.839	0.102201	plasma membrane	0	0	0	0	0	0	PF00530	Scavenger receptor cysteine-rich domain	W	KOG3544	Collagens (type IV and type XIII), and related proteins
A0A286ZLL9	Synaptopodin OS=Sus scrofa OX=9823 GN=SYNPO PE=4 SV=2	SYNPO	93.654	Down	0.756	0.0200194	1.05	0.364925	0.793	0.029562	nucleus	K21112	SYNPO; synaptopodin	map04530 Tight junction	GO:0003008 system process; GO:0006996 organelle organization; GO:0007010 cytoskeleton organization; GO:0007610 behavior; GO:0007611 learning or memory; GO:0007612 learning; GO:0007632 visual behavior; GO:0008306 associative learning; GO:0008542 visual learning; GO:0009314 response to radiation; GO:0009416 response to light stimulus; GO:0009628 response to abiotic stimulus; GO:0009987 cellular pro…	GO:0001725 stress fiber; GO:0005622 intracellular; GO:0005623 cell; GO:0005634 nucleus; GO:0005737 cytoplasm; GO:0005856 cytoskeleton; GO:0012505 endomembrane system; GO:0015629 actin cytoskeleton; GO:0030016 myofibril; GO:0030017 sarcomere; GO:0030018 Z disc; GO:0030425 dendrite; GO:0031674 I band; GO:0032432 actin filament bundle; GO:0036477 somatodendritic compartment; GO:0042641 actomyosin; G…	GO:0003779 actin binding; GO:0005488 binding; GO:0005515 protein binding; GO:0008092 cytoskeletal protein binding;	0	0	0	0	0
F1RU33	BAF nuclear assembly factor 1 OS=Sus scrofa OX=9823 GN=BANF1 PE=1 SV=1	BANF1	10.044	Down	0.74	3.16212e-05	1.187	0.00670101	0.879	0.0168148	extracellular	K21870	BANF1; barrier-to-autointegration factor	0	0	0	0	PF02961	Barrier to autointegration factor	BL	KOG4233	DNA-bridging protein BAF
A0A5G2QDQ8	Myosin IB OS=Sus scrofa OX=9823 GN=MYO1B PE=1 SV=1	MYO1B	123.31	Down	0.74	1.60666e-05	1.148	1.3973e-05	0.85	0.000235324	cytoplasm	K10356	MYO1; myosin I	map05130 Pathogenic Escherichia coli infection	GO:0006810 transport; GO:0006892 post-Golgi vesicle-mediated transport; GO:0006928 movement of cell or subcellular component; GO:0006996 organelle organization; GO:0007010 cytoskeleton organization; GO:0007015 actin filament organization; GO:0009987 cellular process; GO:0016043 cellular component organization; GO:0016192 vesicle-mediated transport; GO:0022607 cellular component assembly; GO:00300…	GO:0005622 intracellular; GO:0005623 cell; GO:0005737 cytoplasm; GO:0005768 endosome; GO:0005769 early endosome; GO:0005856 cytoskeleton; GO:0005884 actin filament; GO:0005886 plasma membrane; GO:0005903 brush border; GO:0010008 endosome membrane; GO:0012505 endomembrane system; GO:0015629 actin cytoskeleton; GO:0016020 membrane; GO:0030175 filopodium; GO:0031090 organelle membrane; GO:0031410 cy…	GO:0000146 microfilament motor activity; GO:0000166 nucleotide binding; GO:0003774 motor activity; GO:0003779 actin binding; GO:0003824 catalytic activity; GO:0005488 binding; GO:0005515 protein binding; GO:0005524 ATP binding; GO:0005543 phospholipid binding; GO:0005546 phosphatidylinositol-4,5-bisphosphate binding; GO:0005547 phosphatidylinositol-3,4,5-trisphosphate binding; GO:0008092 cytoskel…	PF00063	Myosin head (motor domain)	Z	KOG0164	Myosin class I heavy chain
A0A5G2QF37	Exocyst complex component 5 OS=Sus scrofa OX=9823 GN=EXOC5 PE=1 SV=1	EXOC5	78.838	Down	0.763	5.90889e-06	1.233	9.73474e-05	0.941	0.00960914	cytoplasm	K19984	EXOC5, SEC10; exocyst complex component 5	0	GO:0001736 establishment of planar polarity; GO:0001738 morphogenesis of a polarized epithelium; GO:0001894 tissue homeostasis; GO:0002009 morphogenesis of an epithelium; GO:0006810 transport; GO:0006887 exocytosis; GO:0006892 post-Golgi vesicle-mediated transport; GO:0006893 Golgi to plasma membrane transport; GO:0006915 apoptotic process; GO:0006996 organelle organization; GO:0007164 establishm…	GO:0000145 exocyst; GO:0005622 intracellular; GO:0005623 cell; GO:0005737 cytoplasm; GO:0005829 cytosol; GO:0005938 cell cortex; GO:0032991 protein-containing complex; GO:0071944 cell periphery; GO:0099023 vesicle tethering complex; GO:0099568 cytoplasmic region;	GO:0005488 binding; GO:0005515 protein binding; GO:0017016 Ras GTPase binding; GO:0017160 Ral GTPase binding; GO:0019899 enzyme binding; GO:0031267 small GTPase binding; GO:0047485 protein N-terminus binding; GO:0051020 GTPase binding;	0	0	U	KOG3745	Exocyst subunit - Sec10p
A0A287BB68	Myosin-11 OS=Sus scrofa OX=9823 GN=MYH11 PE=1 SV=1	MYH11	197.32	Down	0.732	1.49123e-05	1.172	7.41705e-05	0.858	9.51842e-05	nucleus	K10352	MYH; myosin heavy chain	map04530 Tight junction; map05130 Pathogenic Escherichia coli infection	GO:0003008 system process; GO:0003012 muscle system process; GO:0006936 muscle contraction; GO:0006939 smooth muscle contraction; GO:0006996 organelle organization; GO:0007010 cytoskeleton organization; GO:0007275 multicellular organism development; GO:0007507 heart development; GO:0009653 anatomical structure morphogenesis; GO:0009888 tissue development; GO:0009987 cellular process; GO:0010927 c…	GO:0001725 stress fiber; GO:0005622 intracellular; GO:0005623 cell; GO:0005737 cytoplasm; GO:0005856 cytoskeleton; GO:0005859 muscle myosin complex; GO:0005903 brush border; GO:0015629 actin cytoskeleton; GO:0016459 myosin complex; GO:0016460 myosin II complex; GO:0030016 myofibril; GO:0030485 smooth muscle contractile fiber; GO:0032432 actin filament bundle; GO:0032991 protein-containing complex…	GO:0000146 microfilament motor activity; GO:0003774 motor activity; GO:0003824 catalytic activity; GO:0005198 structural molecule activity; GO:0005488 binding; GO:0005515 protein binding; GO:0008092 cytoskeletal protein binding; GO:0008307 structural constituent of muscle; GO:0016462 pyrophosphatase activity; GO:0016787 hydrolase activity; GO:0016817 hydrolase activity, acting on acid anhydrides;…	PF02736; PF00063	Myosin N-terminal SH3-like domain; Myosin head (motor domain)	Z	KOG0161	Myosin class II heavy chain
F1RZ96	Threonyl-tRNA synthetase OS=Sus scrofa OX=9823 GN=TARS3 PE=1 SV=2	TARS3	76.98	Down	0.764	8.66611e-05	1.178	0.000209239	0.9	0.00305002	cytoplasm	K01868	TARS, thrS; threonyl-tRNA synthetase [EC:6.1.1.3]	map00970 Aminoacyl-tRNA biosynthesis	GO:0006082 organic acid metabolic process; GO:0006139 nucleobase-containing compound metabolic process; GO:0006399 tRNA metabolic process; GO:0006412 translation; GO:0006418 tRNA aminoacylation for protein translation; GO:0006435 threonyl-tRNA aminoacylation; GO:0006518 peptide metabolic process; GO:0006520 cellular amino acid metabolic process; GO:0006725 cellular aromatic compound metabolic pro…	GO:0005622 intracellular; GO:0005623 cell; GO:0005737 cytoplasm;	GO:0003824 catalytic activity; GO:0004812 aminoacyl-tRNA ligase activity; GO:0004829 threonine-tRNA ligase activity; GO:0016874 ligase activity; GO:0016875 ligase activity, forming carbon-oxygen bonds; GO:0140098 catalytic activity, acting on RNA; GO:0140101 catalytic activity, acting on a tRNA;	PF07973; PF00587; PF03129	Threonyl and Alanyl tRNA synthetase second additional domain; tRNA synthetase class II core domain (G, H, P, S and T); Anticodon binding domain	J	KOG1637	Threonyl-tRNA synthetase
A0A287BHC7	DBIRD complex subunit ZNF326 isoform 1 (Fragment)(predicted) OS=Sus scrofa OX=9823 GN=ZNF326 PE=1 SV=1	ZNF326	68.831	Down	0.649	0.000199397	1.297	0.00158312	0.842	0.000309237	nucleus	K13204	ZNF326; zinc finger protein 326	0	GO:0006139 nucleobase-containing compound metabolic process; GO:0006355 regulation of transcription, DNA-templated; GO:0006396 RNA processing; GO:0006725 cellular aromatic compound metabolic process; GO:0006807 nitrogen compound metabolic process; GO:0008152 metabolic process; GO:0008380 RNA splicing; GO:0009889 regulation of biosynthetic process; GO:0009987 cellular process; GO:0010467 gene expr…	GO:0005622 intracellular; GO:0005623 cell; GO:0005634 nucleus; GO:0005654 nucleoplasm; GO:0016363 nuclear matrix; GO:0031974 membrane-enclosed lumen; GO:0031981 nuclear lumen; GO:0032991 protein-containing complex; GO:0034399 nuclear periphery; GO:0043226 organelle; GO:0043227 membrane-bounded organelle; GO:0043229 intracellular organelle; GO:0043231 intracellular membrane-bounded organelle; GO:0…	GO:0000993 RNA polymerase II complex binding; GO:0001098 basal transcription machinery binding; GO:0001099 basal RNA polymerase II transcription machinery binding; GO:0005488 binding; GO:0005515 protein binding; GO:0019899 enzyme binding; GO:0043175 RNA polymerase core enzyme binding; GO:0044877 protein-containing complex binding; GO:0070063 RNA polymerase binding;	0	0	0	0	0
A0A287A5A2	Transforming growth factor beta-1-induced transcript 1 protein OS=Sus scrofa OX=9823 GN=TGFB1I1 PE=1 SV=1	TGFB1I1	49.304	Down	0.708	0.00250743	1.265	0.0044744	0.895	0.0413798	nucleus	0	0	0	GO:0002009 morphogenesis of an epithelium; GO:0006139 nucleobase-containing compound metabolic process; GO:0006351 transcription, DNA-templated; GO:0006355 regulation of transcription, DNA-templated; GO:0006366 transcription by RNA polymerase II; GO:0006508 proteolysis; GO:0006511 ubiquitin-dependent protein catabolic process; GO:0006725 cellular aromatic compound metabolic process; GO:0006807 ni…	GO:0005622 intracellular; GO:0005623 cell; GO:0005634 nucleus; GO:0005856 cytoskeleton; GO:0005912 adherens junction; GO:0005925 focal adhesion; GO:0016363 nuclear matrix; GO:0030054 cell junction; GO:0030055 cell-substrate junction; GO:0031974 membrane-enclosed lumen; GO:0031981 nuclear lumen; GO:0034399 nuclear periphery; GO:0043226 organelle; GO:0043227 membrane-bounded organelle; GO:0043228 n…	GO:0003712 transcription coregulator activity; GO:0003713 transcription coactivator activity; GO:0005102 signaling receptor binding; GO:0005488 binding; GO:0005515 protein binding; GO:0008134 transcription factor binding; GO:0035257 nuclear hormone receptor binding; GO:0035258 steroid hormone receptor binding; GO:0046332 SMAD binding; GO:0048495 Roundabout binding; GO:0050681 androgen receptor bi…	PF00412	LIM domain	TZ	KOG1703	Adaptor protein Enigma and related PDZ-LIM proteins
A0A286ZNQ7	Protein kinase cAMP-dependent type II regulatory subunit beta OS=Sus scrofa OX=9823 GN=PRKAR2B PE=1 SV=2	PRKAR2B	51.989	Down	0.754	0.000162389	1.082	0.0804636	0.816	0.0021264	mitochondria	K04739	PRKAR; cAMP-dependent protein kinase regulator	map04910 Insulin signaling pathway	GO:0000086 G2/M transition of mitotic cell cycle; GO:0000278 mitotic cell cycle; GO:0001932 regulation of protein phosphorylation; GO:0001933 negative regulation of protein phosphorylation; GO:0001934 positive regulation of protein phosphorylation; GO:0003008 system process; GO:0003014 renal system process; GO:0003091 renal water homeostasis; GO:0006082 organic acid metabolic process; GO:0006469 …	GO:0005622 intracellular; GO:0005623 cell; GO:0005737 cytoplasm; GO:0005739 mitochondrion; GO:0005740 mitochondrial envelope; GO:0005743 mitochondrial inner membrane; GO:0005813 centrosome; GO:0005815 microtubule organizing center; GO:0005829 cytosol; GO:0005856 cytoskeleton; GO:0005886 plasma membrane; GO:0005929 cilium; GO:0005952 cAMP-dependent protein kinase complex; GO:0015630 microtubule cy…	GO:0000166 nucleotide binding; GO:0004857 enzyme inhibitor activity; GO:0004860 protein kinase inhibitor activity; GO:0004862 cAMP-dependent protein kinase inhibitor activity; GO:0005488 binding; GO:0005515 protein binding; GO:0008603 cAMP-dependent protein kinase regulator activity; GO:0017076 purine nucleotide binding; GO:0019207 kinase regulator activity; GO:0019210 kinase inhibitor activity; …	PF02197; PF00027	Regulatory subunit of type II PKA R-subunit; Cyclic nucleotide-binding domain	T	KOG1113	cAMP-dependent protein kinase types I and II, regulatory subunit
F1RJP9	Kinesin-like protein OS=Sus scrofa OX=9823 GN=KIF13B PE=1 SV=4	KIF13B	83.324	Down	0.747	4.53375e-05	1.291	3.4447e-05	0.965	0.115816	nucleus	K17914	KIF13; kinesin family member 13	0	GO:0001775 cell activation; GO:0002376 immune system process; GO:0006605 protein targeting; GO:0006810 transport; GO:0006886 intracellular protein transport; GO:0006928 movement of cell or subcellular component; GO:0007017 microtubule-based process; GO:0007018 microtubule-based movement; GO:0007154 cell communication; GO:0007165 signal transduction; GO:0007275 multicellular organism development; …	GO:0005622 intracellular; GO:0005623 cell; GO:0005737 cytoplasm; GO:0005856 cytoskeleton; GO:0005871 kinesin complex; GO:0005875 microtubule associated complex; GO:0015630 microtubule cytoskeleton; GO:0030424 axon; GO:0032991 protein-containing complex; GO:0042995 cell projection; GO:0043005 neuron projection; GO:0043226 organelle; GO:0043228 non-membrane-bounded organelle; GO:0043229 intracellul…	GO:0003774 motor activity; GO:0003777 microtubule motor activity; GO:0003824 catalytic activity; GO:0005488 binding; GO:0005515 protein binding; GO:0016462 pyrophosphatase activity; GO:0016787 hydrolase activity; GO:0016817 hydrolase activity, acting on acid anhydrides; GO:0016818 hydrolase activity, acting on acid anhydrides, in phosphorus-containing anhydrides; GO:0016887 ATPase activity; GO:00…	PF00225	Kinesin motor domain	Z	KOG0241	Kinesin-like protein
A0A5G2QNW1	SERPINE1 mRNA binding protein 1 OS=Sus scrofa OX=9823 GN=SERBP1 PE=1 SV=1	SERBP1	42.971	Down	0.736	0.000256193	1.077	0.041419	0.793	9.24349e-05	nucleus	K13199	SERBP1; plasminogen activator inhibitor 1 RNA-binding protein	0	GO:0009894 regulation of catabolic process; GO:0010468 regulation of gene expression; GO:0010608 posttranscriptional regulation of gene expression; GO:0019219 regulation of nucleobase-containing compound metabolic process; GO:0019222 regulation of metabolic process; GO:0031323 regulation of cellular metabolic process; GO:0031329 regulation of cellular catabolic process; GO:0043487 regulation of R…	GO:0005622 intracellular; GO:0005623 cell; GO:0005634 nucleus; GO:0005737 cytoplasm; GO:0005829 cytosol; GO:0043226 organelle; GO:0043227 membrane-bounded organelle; GO:0043229 intracellular organelle; GO:0043231 intracellular membrane-bounded organelle;	GO:0003676 nucleic acid binding; GO:0003723 RNA binding; GO:0003729 mRNA binding; GO:0003730 mRNA 3'-UTR binding; GO:0005488 binding; GO:0097159 organic cyclic compound binding; GO:1901363 heterocyclic compound binding;	0	0	S	KOG2945	Predicted RNA-binding protein
A0A5G2QPY9	Vascular non-inflammatory molecule 3(predicted) OS=Sus scrofa OX=9823 GN=VNN3 PE=1 SV=1	VNN3	14.357	Up	1.334	0.000206904	0.931	0.0214824	1.243	5.64536e-05	extracellular	K08069	VNN; pantetheine hydrolase [EC:3.5.1.92]	map00770 Pantothenate and CoA biosynthesis	GO:0006082 organic acid metabolic process; GO:0006575 cellular modified amino acid metabolic process; GO:0006732 coenzyme metabolic process; GO:0006766 vitamin metabolic process; GO:0006767 water-soluble vitamin metabolic process; GO:0006807 nitrogen compound metabolic process; GO:0008152 metabolic process; GO:0009987 cellular process; GO:0015939 pantothenate metabolic process; GO:0019752 carboxy…	GO:0005576 extracellular region; GO:0005615 extracellular space; GO:0005623 cell; GO:0005886 plasma membrane; GO:0016020 membrane; GO:0071944 cell periphery;	GO:0003824 catalytic activity; GO:0016787 hydrolase activity; GO:0016810 hydrolase activity, acting on carbon-nitrogen (but not peptide) bonds; GO:0016811 hydrolase activity, acting on carbon-nitrogen (but not peptide) bonds, in linear amides; GO:0017159 pantetheine hydrolase activity;	0	0	E	KOG0806	Carbon-nitrogen hydrolase
A0A287B9W3	Cytoplasmic dynein 1 heavy chain 1(predicted) OS=Sus scrofa OX=9823 GN=DYNC1H1 PE=1 SV=2	DYNC1H1	531.98	Down	0.75	5.40854e-07	1.257	1.28855e-06	0.943	0.000588775	cytoplasm	K10413	DYNC1H; dynein heavy chain 1, cytosolic	map04145 Phagosome; map04962 Vasopressin-regulated water reabsorption; map05132 Salmonella infection	GO:0000086 G2/M transition of mitotic cell cycle; GO:0000226 microtubule cytoskeleton organization; GO:0000278 mitotic cell cycle; GO:0001775 cell activation; GO:0002252 immune effector process; GO:0002263 cell activation involved in immune response; GO:0002274 myeloid leukocyte activation; GO:0002275 myeloid cell activation involved in immune response; GO:0002283 neutrophil activation involved i…	GO:0000323 lytic vacuole; GO:0005576 extracellular region; GO:0005622 intracellular; GO:0005623 cell; GO:0005737 cytoplasm; GO:0005764 lysosome; GO:0005766 primary lysosome; GO:0005773 vacuole; GO:0005775 vacuolar lumen; GO:0005813 centrosome; GO:0005815 microtubule organizing center; GO:0005829 cytosol; GO:0005856 cytoskeleton; GO:0005868 cytoplasmic dynein complex; GO:0005874 microtubule; GO:00…	GO:0005488 binding; GO:0005515 protein binding; GO:0045503 dynein light chain binding; GO:0045505 dynein intermediate chain binding; GO:0051959 dynein light intermediate chain binding;	PF12774; PF12775; PF12780; PF12777; PF12781; PF03028	Hydrolytic ATP binding site of dynein motor region D1; P-loop containing dynein motor region D3; P-loop containing dynein motor region D4; Microtubule-binding stalk of dynein motor; ATP-binding dynein motor region D5; Dynein heavy chain and region D6 of dynein motor	Z	KOG3595	Dyneins, heavy chain
A0A5G2QKQ9	General transcription factor TFIIB OS=Sus scrofa OX=9823 GN=GTF2B PE=1 SV=1	GTF2B	34.755	Down	0.742	0.00123625	1.087	0.11453	0.807	0.0202786	nucleus	K03124	TFIIB, GTF2B, SUA7, tfb; transcription initiation factor TFIIB	map03022 Basal transcription factors; map05203 Viral carcinogenesis	GO:0001173 DNA-templated transcriptional start site selection; GO:0001174 transcriptional start site selection at RNA polymerase II promoter; GO:0006139 nucleobase-containing compound metabolic process; GO:0006351 transcription, DNA-templated; GO:0006352 DNA-templated transcription, initiation; GO:0006355 regulation of transcription, DNA-templated; GO:0006357 regulation of transcription by RNA po…	GO:0000428 DNA-directed RNA polymerase complex; GO:0005622 intracellular; GO:0005623 cell; GO:0005634 nucleus; GO:0005654 nucleoplasm; GO:0005667 transcription regulator complex; GO:0005669 transcription factor TFIID complex; GO:0005694 chromosome; GO:0016591 RNA polymerase II, holoenzyme; GO:0016604 nuclear body; GO:0030880 RNA polymerase complex; GO:0031974 membrane-enclosed lumen; GO:0031981 n…	GO:0000976 transcription regulatory region sequence-specific DNA binding; GO:0000977 RNA polymerase II transcription regulatory region sequence-specific DNA binding; GO:0000979 RNA polymerase II core promoter sequence-specific DNA binding; GO:0000993 RNA polymerase II complex binding; GO:0001046 core promoter sequence-specific DNA binding; GO:0001067 regulatory region nucleic acid binding; GO:000…	PF08271; PF00382	TFIIB zinc-binding; Transcription factor TFIIB repeat	K	KOG1597	Transcription initiation factor TFIIB
F1S2A1	ATP binding cassette subfamily D member 1 OS=Sus scrofa OX=9823 GN=ABCD1 PE=1 SV=3	ABCD1	81.577	Up	1.473	0.0103414	0.869	0.0472635	1.28	0.0261748	plasma membrane	K05675	ABCD1, ALD; ATP-binding cassette, subfamily D (ALD), member 1	map02010 ABC transporters; map04146 Peroxisome	GO:0000038 very long-chain fatty acid metabolic process; GO:0001676 long-chain fatty acid metabolic process; GO:0006082 organic acid metabolic process; GO:0006629 lipid metabolic process; GO:0006631 fatty acid metabolic process; GO:0006635 fatty acid beta-oxidation; GO:0006810 transport; GO:0006811 ion transport; GO:0006820 anion transport; GO:0006869 lipid transport; GO:0006996 organelle organiz…	GO:0005622 intracellular; GO:0005623 cell; GO:0005737 cytoplasm; GO:0005777 peroxisome; GO:0005778 peroxisomal membrane; GO:0005779 integral component of peroxisomal membrane; GO:0005829 cytosol; GO:0016020 membrane; GO:0016021 integral component of membrane; GO:0031090 organelle membrane; GO:0031224 intrinsic component of membrane; GO:0031231 intrinsic component of peroxisomal membrane; GO:00313…	GO:0000166 nucleotide binding; GO:0003824 catalytic activity; GO:0005215 transporter activity; GO:0005319 lipid transporter activity; GO:0005324 long-chain fatty acid transporter activity; GO:0005488 binding; GO:0005515 protein binding; GO:0005524 ATP binding; GO:0008144 drug binding; GO:0015399 primary active transmembrane transporter activity; GO:0016462 pyrophosphatase activity; GO:0016787 hyd…	PF00005	ABC transporter	I	KOG0064	Peroxisomal long-chain acyl-CoA transporter, ABC superfamily
I3LPA3	E3 ubiquitin-protein ligase RNF213 isoform X1 (Fragment)(predicted) OS=Sus scrofa OX=9823 PE=1 SV=2	--	94.775	Down	0.763	0.000530088	1.023	0.591631	0.781	0.00213479	nucleus	K22754	RNF213; E3 ubiquitin-protein ligase RNF213 [EC:2.3.2.27]	0	0	0	0	0	0	0	0	0
A0A5G2RDY5	Arginine--tRNA ligase, cytoplasmic OS=Sus scrofa OX=9823 GN=RARS1 PE=1 SV=1	RARS1	75.173	Down	0.739	4.05692e-06	1.214	4.80961e-05	0.898	0.000184308	cytoplasm	K01887	RARS, argS; arginyl-tRNA synthetase [EC:6.1.1.19]	map00970 Aminoacyl-tRNA biosynthesis	GO:0006082 organic acid metabolic process; GO:0006139 nucleobase-containing compound metabolic process; GO:0006399 tRNA metabolic process; GO:0006412 translation; GO:0006418 tRNA aminoacylation for protein translation; GO:0006420 arginyl-tRNA aminoacylation; GO:0006518 peptide metabolic process; GO:0006520 cellular amino acid metabolic process; GO:0006725 cellular aromatic compound metabolic proc…	GO:0005622 intracellular; GO:0005623 cell; GO:0005634 nucleus; GO:0005654 nucleoplasm; GO:0005737 cytoplasm; GO:0005829 cytosol; GO:0017101 aminoacyl-tRNA synthetase multienzyme complex; GO:0031974 membrane-enclosed lumen; GO:0031981 nuclear lumen; GO:0032991 protein-containing complex; GO:0043226 organelle; GO:0043227 membrane-bounded organelle; GO:0043229 intracellular organelle; GO:0043231 int…	GO:0000049 tRNA binding; GO:0000166 nucleotide binding; GO:0003676 nucleic acid binding; GO:0003723 RNA binding; GO:0003824 catalytic activity; GO:0004812 aminoacyl-tRNA ligase activity; GO:0004814 arginine-tRNA ligase activity; GO:0005488 binding; GO:0005524 ATP binding; GO:0008144 drug binding; GO:0016597 amino acid binding; GO:0016874 ligase activity; GO:0016875 ligase activity, forming carbon…	PF03485; PF05746	Arginyl tRNA synthetase N terminal domain; DALR anticodon binding domain	J	KOG4426	Arginyl-tRNA synthetase
A0A286ZQW0	Glutamyl-tRNA synthetase OS=Sus scrofa OX=9823 GN=EPRS1 PE=1 SV=1	EPRS1	170.83	Down	0.768	9.35976e-06	1.167	5.51431e-05	0.896	0.000390599	cytoplasm	K14163	EPRS; bifunctional glutamyl/prolyl-tRNA synthetase [EC:6.1.1.17 6.1.1.15]	map00860 Porphyrin and chlorophyll metabolism; map00970 Aminoacyl-tRNA biosynthesis; map01100 Metabolic pathways	GO:0002376 immune system process; GO:0006082 organic acid metabolic process; GO:0006139 nucleobase-containing compound metabolic process; GO:0006399 tRNA metabolic process; GO:0006412 translation; GO:0006417 regulation of translation; GO:0006418 tRNA aminoacylation for protein translation; GO:0006424 glutamyl-tRNA aminoacylation; GO:0006433 prolyl-tRNA aminoacylation; GO:0006518 peptide metabolic…	GO:0005622 intracellular; GO:0005623 cell; GO:0005737 cytoplasm; GO:0005829 cytosol; GO:0005886 plasma membrane; GO:0016020 membrane; GO:0017101 aminoacyl-tRNA synthetase multienzyme complex; GO:0032991 protein-containing complex; GO:0071944 cell periphery; GO:0097452 GAIT complex; GO:1990904 ribonucleoprotein complex;	GO:0003676 nucleic acid binding; GO:0003723 RNA binding; GO:0003824 catalytic activity; GO:0004812 aminoacyl-tRNA ligase activity; GO:0004818 glutamate-tRNA ligase activity; GO:0004827 proline-tRNA ligase activity; GO:0005488 binding; GO:0005515 protein binding; GO:0008270 zinc ion binding; GO:0016874 ligase activity; GO:0016875 ligase activity, forming carbon-oxygen bonds; GO:0019899 enzyme bind…	PF00043; PF00749; PF03950; PF00458; PF00587; PF03129; PF09180	Glutathione S-transferase, C-terminal domain; tRNA synthetases class I (E and Q), catalytic domain; tRNA synthetases class I (E and Q), anti-codon binding domain; WHEP-TRS domain; tRNA synthetase class II core domain (G, H, P, S and T); Anticodon binding domain; Prolyl-tRNA synthetase, C-terminal	J	KOG4163	Prolyl-tRNA synthetase
A0A5G2R7T6	Shootin-1 OS=Sus scrofa OX=9823 GN=SHTN1 PE=1 SV=1	SHTN1	52.412	Down	0.731	0.000352015	1.18	0.0344943	0.862	0.0322854	cytoplasm	0	0	0	GO:0000902 cell morphogenesis; GO:0000904 cell morphogenesis involved in differentiation; GO:0001558 regulation of cell growth; GO:0006928 movement of cell or subcellular component; GO:0006929 substrate-dependent cell migration; GO:0006930 substrate-dependent cell migration, cell extension; GO:0006996 organelle organization; GO:0007010 cytoskeleton organization; GO:0007015 actin filament organiza…	GO:0005622 intracellular; GO:0005623 cell; GO:0005737 cytoplasm; GO:0005829 cytosol; GO:0005856 cytoskeleton; GO:0005874 microtubule; GO:0005875 microtubule associated complex; GO:0015630 microtubule cytoskeleton; GO:0030027 lamellipodium; GO:0030175 filopodium; GO:0030424 axon; GO:0030426 growth cone; GO:0030427 site of polarized growth; GO:0031252 cell leading edge; GO:0032991 protein-containin…	GO:0003779 actin binding; GO:0005488 binding; GO:0005515 protein binding; GO:0008092 cytoskeletal protein binding; GO:0019894 kinesin binding; GO:0044877 protein-containing complex binding; GO:0050839 cell adhesion molecule binding; GO:0051015 actin filament binding;	0	0	0	0	0
A0A286ZYH6	dTMP kinase OS=Sus scrofa OX=9823 GN=DTYMK PE=3 SV=2	DTYMK	24.32	Down	0.743	0.0078521	1.228	0.0453244	0.912	0.139922	cytoplasm	K00943	tmk, DTYMK; dTMP kinase [EC:2.7.4.9]	map00240 Pyrimidine metabolism; map01100 Metabolic pathways	GO:0006139 nucleobase-containing compound metabolic process; GO:0006220 pyrimidine nucleotide metabolic process; GO:0006221 pyrimidine nucleotide biosynthetic process; GO:0006227 dUDP biosynthetic process; GO:0006233 dTDP biosynthetic process; GO:0006235 dTTP biosynthetic process; GO:0006725 cellular aromatic compound metabolic process; GO:0006753 nucleoside phosphate metabolic process; GO:000679…	GO:0005622 intracellular; GO:0005623 cell; GO:0005737 cytoplasm; GO:0005739 mitochondrion; GO:0005740 mitochondrial envelope; GO:0005758 mitochondrial intermembrane space; GO:0005759 mitochondrial matrix; GO:0005829 cytosol; GO:0031967 organelle envelope; GO:0031970 organelle envelope lumen; GO:0031974 membrane-enclosed lumen; GO:0031975 envelope; GO:0043226 organelle; GO:0043227 membrane-bounded…	GO:0003824 catalytic activity; GO:0004798 thymidylate kinase activity; GO:0009041 uridylate kinase activity; GO:0016301 kinase activity; GO:0016740 transferase activity; GO:0016772 transferase activity, transferring phosphorus-containing groups; GO:0016776 phosphotransferase activity, phosphate group as acceptor; GO:0019205 nucleobase-containing compound kinase activity; GO:0050145 nucleoside mon…	PF02223	Thymidylate kinase	F	KOG3327	Thymidylate kinase/adenylate kinase
A0A287BCD1	RPN13_C domain-containing protein OS=Sus scrofa OX=9823 GN=ADRM1 PE=1 SV=2	ADRM1	43.692	Down	0.761	8.78037e-05	1.256	0.000151455	0.956	0.00085614	nucleus	K06691	RPN13; 26S proteasome regulatory subunit N13	map03050 Proteasome; map05169 Epstein-Barr virus infection	GO:0000003 reproduction; GO:0001541 ovarian follicle development; GO:0002064 epithelial cell development; GO:0002376 immune system process; GO:0002520 immune system development; GO:0002682 regulation of immune system process; GO:0002694 regulation of leukocyte activation; GO:0003006 developmental process involved in reproduction; GO:0006139 nucleobase-containing compound metabolic process; GO:000…	GO:0000502 proteasome complex; GO:0005622 intracellular; GO:0005623 cell; GO:0005634 nucleus; GO:0005654 nucleoplasm; GO:0005737 cytoplasm; GO:0005829 cytosol; GO:0005838 proteasome regulatory particle; GO:0005886 plasma membrane; GO:0008541 proteasome regulatory particle, lid subcomplex; GO:0016020 membrane; GO:0022624 proteasome accessory complex; GO:0031974 membrane-enclosed lumen; GO:0031981 …	GO:0002020 protease binding; GO:0005488 binding; GO:0005515 protein binding; GO:0008047 enzyme activator activity; GO:0016504 peptidase activator activity; GO:0019899 enzyme binding; GO:0030234 enzyme regulator activity; GO:0032182 ubiquitin-like protein binding; GO:0043130 ubiquitin binding; GO:0044877 protein-containing complex binding; GO:0061133 endopeptidase activator activity; GO:0061134 pe…	0	0	K	KOG3037	Cell membrane glycoprotein
A0A5G2QGH3	Small ubiquitin-related modifier 2 OS=Sus scrofa OX=9823 GN=SUMO2 PE=4 SV=1	SUMO2	8.1111	Down	0.686	0.000123862	1.248	0.000648813	0.855	0.00102362	cytoplasm	K12160	SUMO, SMT3; small ubiquitin-related modifier	map03013 RNA transport; map05418 Fluid shear stress and atherosclerosis	0	0	0	0	0	O	KOG1769	Ubiquitin-like proteins
A0A287B041	Exocyst complex component 2 OS=Sus scrofa OX=9823 GN=EXOC2 PE=1 SV=1	EXOC2	96.693	Down	0.764	0.0117831	1.21	0.0381706	0.925	0.0880112	mitochondria	K17637	EXOC2, SEC5; exocyst complex component 2	map04014 Ras signaling pathway	GO:0001927 exocyst assembly; GO:0006810 transport; GO:0006887 exocytosis; GO:0006904 vesicle docking involved in exocytosis; GO:0009987 cellular process; GO:0016043 cellular component organization; GO:0016192 vesicle-mediated transport; GO:0022406 membrane docking; GO:0022607 cellular component assembly; GO:0032940 secretion by cell; GO:0034622 cellular protein-containing complex assembly; GO:004…	GO:0000145 exocyst; GO:0005622 intracellular; GO:0005623 cell; GO:0005737 cytoplasm; GO:0005829 cytosol; GO:0005886 plasma membrane; GO:0005938 cell cortex; GO:0016020 membrane; GO:0032991 protein-containing complex; GO:0071944 cell periphery; GO:0099023 vesicle tethering complex; GO:0099568 cytoplasmic region;	GO:0005488 binding; GO:0005515 protein binding; GO:0017016 Ras GTPase binding; GO:0017160 Ral GTPase binding; GO:0019899 enzyme binding; GO:0019900 kinase binding; GO:0019901 protein kinase binding; GO:0031267 small GTPase binding; GO:0051020 GTPase binding;	PF01833	IPT/TIG domain	U	KOG2347	Sec5 subunit of exocyst complex
A0A287B146	Cytochrome P450 2C42 OS=Sus scrofa OX=9823 GN=CYP2C42 PE=1 SV=2	CYP2C42	92.908	Down	0.765	0.000136336	1.069	0.124209	0.818	0.00320725	endoplasmic reticulum	K17720	CYP2C18; cytochrome P450 family 2 subfamily C polypeptide 18 [EC:1.14.14.1]	map00830 Retinol metabolism; map01100 Metabolic pathways; map04726 Serotonergic synapse; map05204 Chemical carcinogenesis	GO:0001101 response to acid chemical; GO:0001676 long-chain fatty acid metabolic process; GO:0002237 response to molecule of bacterial origin; GO:0006082 organic acid metabolic process; GO:0006629 lipid metabolic process; GO:0006631 fatty acid metabolic process; GO:0006690 icosanoid metabolic process; GO:0007584 response to nutrient; GO:0008152 metabolic process; GO:0009605 response to external s…	GO:0005622 intracellular; GO:0005623 cell; GO:0005737 cytoplasm; GO:0005783 endoplasmic reticulum; GO:0005789 endoplasmic reticulum membrane; GO:0012505 endomembrane system; GO:0016020 membrane; GO:0031090 organelle membrane; GO:0031984 organelle subcompartment; GO:0042175 nuclear outer membrane-endoplasmic reticulum membrane network; GO:0043226 organelle; GO:0043227 membrane-bounded organelle; G…	GO:0003824 catalytic activity; GO:0004497 monooxygenase activity; GO:0008391 arachidonic acid monooxygenase activity; GO:0008392 arachidonic acid epoxygenase activity; GO:0008395 steroid hydroxylase activity; GO:0016491 oxidoreductase activity; GO:0016705 oxidoreductase activity, acting on paired donors, with incorporation or reduction of molecular oxygen; GO:0016725 oxidoreductase activity, acti…	PF00067	Cytochrome P450	Q	KOG0156	Cytochrome P450 CYP2 subfamily
A0A5G2RFM4	Protein HEXIM1(predicted) OS=Sus scrofa OX=9823 GN=HEXIM1 PE=1 SV=1	HEXIM1	39.153	Down	0.708	0.00188591	1.138	0.00580735	0.806	0.012489	nucleus	K15189	HEXIM1_2; protein HEXIM1/2	0	GO:0000079 regulation of cyclin-dependent protein serine/threonine kinase activity; GO:0000122 negative regulation of transcription by RNA polymerase II; GO:0001932 regulation of protein phosphorylation; GO:0001933 negative regulation of protein phosphorylation; GO:0002218 activation of innate immune response; GO:0002253 activation of immune response; GO:0002376 immune system process; GO:0002682 …	GO:0005622 intracellular; GO:0005623 cell; GO:0005634 nucleus; GO:0005654 nucleoplasm; GO:0005737 cytoplasm; GO:0031974 membrane-enclosed lumen; GO:0031981 nuclear lumen; GO:0043226 organelle; GO:0043227 membrane-bounded organelle; GO:0043229 intracellular organelle; GO:0043231 intracellular membrane-bounded organelle; GO:0043233 organelle lumen; GO:0070013 intracellular organelle lumen;	GO:0003676 nucleic acid binding; GO:0003723 RNA binding; GO:0004857 enzyme inhibitor activity; GO:0004860 protein kinase inhibitor activity; GO:0004861 cyclin-dependent protein serine/threonine kinase inhibitor activity; GO:0005488 binding; GO:0016538 cyclin-dependent protein serine/threonine kinase regulator activity; GO:0017069 snRNA binding; GO:0019207 kinase regulator activity; GO:0019210 kin…	0	0	0	0	0
F1STZ0	Aquaporin OS=Sus scrofa OX=9823 GN=AQP11 PE=3 SV=1	AQP11	30.569	Up	1.337	0.000135575	0.845	0.000133876	1.13	0.00420844	plasma membrane	K09870	AQP11; aquaporin-11	0	GO:0001655 urogenital system development; GO:0001822 kidney development; GO:0006810 transport; GO:0006833 water transport; GO:0006873 cellular ion homeostasis; GO:0006885 regulation of pH; GO:0006996 organelle organization; GO:0007032 endosome organization; GO:0007275 multicellular organism development; GO:0009888 tissue development; GO:0009987 cellular process; GO:0010256 endomembrane system org…	GO:0005622 intracellular; GO:0005623 cell; GO:0005737 cytoplasm; GO:0005783 endoplasmic reticulum; GO:0005829 cytosol; GO:0005886 plasma membrane; GO:0009986 cell surface; GO:0012505 endomembrane system; GO:0016020 membrane; GO:0030425 dendrite; GO:0036477 somatodendritic compartment; GO:0042995 cell projection; GO:0043005 neuron projection; GO:0043226 organelle; GO:0043227 membrane-bounded organ…	GO:0005215 transporter activity; GO:0005372 water transmembrane transporter activity; GO:0015250 water channel activity; GO:0015267 channel activity; GO:0015318 inorganic molecular entity transmembrane transporter activity; GO:0022803 passive transmembrane transporter activity; GO:0022857 transmembrane transporter activity;	0	0	0	0	0
F1RG46	Component of oligomeric golgi complex 2 OS=Sus scrofa OX=9823 GN=COG2 PE=1 SV=2	COG2	62.79	Down	0.751	0.0255887	1.217	0.0475929	0.914	0.024648	nucleus	K20289	COG2; conserved oligomeric Golgi complex subunit 2	0	GO:0006810 transport; GO:0006888 endoplasmic reticulum to Golgi vesicle-mediated transport; GO:0006891 intra-Golgi vesicle-mediated transport; GO:0006996 organelle organization; GO:0007030 Golgi organization; GO:0008104 protein localization; GO:0009987 cellular process; GO:0010256 endomembrane system organization; GO:0015031 protein transport; GO:0015833 peptide transport; GO:0016043 cellular com…	GO:0000139 Golgi membrane; GO:0005622 intracellular; GO:0005623 cell; GO:0005737 cytoplasm; GO:0005794 Golgi apparatus; GO:0005795 Golgi stack; GO:0005802 trans-Golgi network; GO:0005829 cytosol; GO:0012505 endomembrane system; GO:0016020 membrane; GO:0017119 Golgi transport complex; GO:0031090 organelle membrane; GO:0031984 organelle subcompartment; GO:0032588 trans-Golgi network membrane; GO:00…	GO:0005215 transporter activity; GO:0005488 binding; GO:0044877 protein-containing complex binding;	0	0	U	KOG2307	Low density lipoprotein receptor
A0A286ZNE6	Nebulette OS=Sus scrofa OX=9823 GN=NEBL PE=1 SV=2	NEBL	32.295	Down	0.737	0.00128453	1.298	0.00214772	0.957	0.0268029	cytoplasm	0	0	0	GO:0000003 reproduction; GO:0003006 developmental process involved in reproduction; GO:0006996 organelle organization; GO:0007010 cytoskeleton organization; GO:0007015 actin filament organization; GO:0007275 multicellular organism development; GO:0007276 gamete generation; GO:0007277 pole cell development; GO:0007279 pole cell formation; GO:0007281 germ cell development; GO:0007283 spermatogenesi…	GO:0005622 intracellular; GO:0005623 cell; GO:0005737 cytoplasm; GO:0005912 adherens junction; GO:0005925 focal adhesion; GO:0030016 myofibril; GO:0030017 sarcomere; GO:0030018 Z disc; GO:0030054 cell junction; GO:0030055 cell-substrate junction; GO:0031672 A band; GO:0031674 I band; GO:0032991 protein-containing complex; GO:0043226 organelle; GO:0043228 non-membrane-bounded organelle; GO:0043229…	GO:0003779 actin binding; GO:0005488 binding; GO:0005515 protein binding; GO:0008092 cytoskeletal protein binding;	0	0	T	KOG1702	Nebulin repeat protein
A0A5G2R6F0	Exosome component 1 OS=Sus scrofa OX=9823 GN=EXOSC1 PE=4 SV=1	EXOSC1	18.765	Down	0.735	0.000508955	1.18	0.00228075	0.867	0.00717222	cytoplasm,nucleus	K07573	CSL4, EXOSC1; exosome complex component CSL4	map03018 RNA degradation	GO:0000288 nuclear-transcribed mRNA catabolic process, deadenylation-dependent decay; GO:0000291 nuclear-transcribed mRNA catabolic process, exonucleolytic; GO:0000956 nuclear-transcribed mRNA catabolic process; GO:0006139 nucleobase-containing compound metabolic process; GO:0006364 rRNA processing; GO:0006396 RNA processing; GO:0006401 RNA catabolic process; GO:0006402 mRNA catabolic process; GO…	GO:0000176 nuclear exosome (RNase complex); GO:0000178 exosome (RNase complex); GO:0005622 intracellular; GO:0005623 cell; GO:0005634 nucleus; GO:0005654 nucleoplasm; GO:0005730 nucleolus; GO:0005737 cytoplasm; GO:0005829 cytosol; GO:0031974 membrane-enclosed lumen; GO:0031981 nuclear lumen; GO:0032991 protein-containing complex; GO:0043226 organelle; GO:0043227 membrane-bounded organelle; GO:004…	GO:0003676 nucleic acid binding; GO:0003723 RNA binding; GO:0005488 binding; GO:0097159 organic cyclic compound binding; GO:1901363 heterocyclic compound binding;	PF14382; PF10447	Exosome complex exonuclease RRP4 N-terminal region; Exosome component EXOSC1/CSL4	JK	KOG3409	Exosomal 3'-5' exoribonuclease complex, subunit ski4 (Csl4)
F1RFA8	G protein beta subunit-like OS=Sus scrofa OX=9823 GN=MLST8 PE=1 SV=4	MLST8	49.582	Down	0.764	0.00554926	1.069	0.369377	0.817	0.0174557	nucleus	K08266	MLST8, GBL; target of rapamycin complex subunit LST8	map04136 Autophagy - other; map04140 Autophagy - animal; map04150 mTOR signaling pathway; map04151 PI3K-Akt signaling pathway; map04714 Thermogenesis	GO:0001932 regulation of protein phosphorylation; GO:0001934 positive regulation of protein phosphorylation; GO:0007049 cell cycle; GO:0007050 cell cycle arrest; GO:0007154 cell communication; GO:0007165 signal transduction; GO:0008064 regulation of actin polymerization or depolymerization; GO:0009893 positive regulation of metabolic process; GO:0009894 regulation of catabolic process; GO:0009966…	GO:0005622 intracellular; GO:0005623 cell; GO:0005634 nucleus; GO:0005654 nucleoplasm; GO:0005737 cytoplasm; GO:0005829 cytosol; GO:0031931 TORC1 complex; GO:0031932 TORC2 complex; GO:0031974 membrane-enclosed lumen; GO:0031981 nuclear lumen; GO:0032991 protein-containing complex; GO:0038201 TOR complex; GO:0043226 organelle; GO:0043227 membrane-bounded organelle; GO:0043229 intracellular organel…	GO:0008047 enzyme activator activity; GO:0019207 kinase regulator activity; GO:0019209 kinase activator activity; GO:0019887 protein kinase regulator activity; GO:0030234 enzyme regulator activity; GO:0030295 protein kinase activator activity; GO:0043539 protein serine/threonine kinase activator activity; GO:0098772 molecular function regulator;	0	0	S	KOG0315	G-protein beta subunit-like protein (contains WD40 repeats)
A0A287B726	Insulin receptor substrate 2 OS=Sus scrofa OX=9823 GN=IRS2 PE=4 SV=2	IRS2	111.91	Down	0.753	0.00733865	1.024	0.48447	0.771	0.00745414	nucleus	K07187	IRS2; insulin receptor substrate 2	map04022 cGMP-PKG signaling pathway; map04068 FoxO signaling pathway; map04140 Autophagy - animal; map04152 AMPK signaling pathway; map04211 Longevity regulating pathway; map04213 Longevity regulating pathway - multiple species; map04910 Insulin signaling pathway; map04920 Adipocytokine signaling pathway; map04923 Regulation of lipolysis in adipocytes; map04930 Type II diabetes mellitus; map04931…	GO:0000165 MAPK cascade; GO:0000902 cell morphogenesis; GO:0000904 cell morphogenesis involved in differentiation; GO:0002053 positive regulation of mesenchymal cell proliferation; GO:0002682 regulation of immune system process; GO:0002684 positive regulation of immune system process; GO:0002694 regulation of leukocyte activation; GO:0002696 positive regulation of leukocyte activation; GO:0002791…	GO:0005622 intracellular; GO:0005623 cell; GO:0005737 cytoplasm; GO:0005829 cytosol; GO:0005886 plasma membrane; GO:0016020 membrane; GO:0032991 protein-containing complex; GO:0071944 cell periphery;	GO:0003824 catalytic activity; GO:0005085 guanyl-nucleotide exchange factor activity; GO:0005088 Ras guanyl-nucleotide exchange factor activity; GO:0005102 signaling receptor binding; GO:0005158 insulin receptor binding; GO:0005488 binding; GO:0005515 protein binding; GO:0016301 kinase activity; GO:0016303 1-phosphatidylinositol-3-kinase activity; GO:0016740 transferase activity; GO:0016772 trans…	PF02174	PTB domain (IRS-1 type)	0	0	0
A0A287AZ47	Protein phosphatase 1 regulatory subunit 7 isoform 2(predicted) OS=Sus scrofa OX=9823 GN=PPP1R7 PE=1 SV=1	PPP1R7	33.9	Down	0.733	0.00201899	1.13	0.0118797	0.828	0.00985814	cytoplasm	K17550	PPP1R7, SDS22; protein phosphatase 1 regulatory subunit 7	0	0	0	0	0	0	T	KOG0531	Protein phosphatase 1, regulatory subunit, and related proteins
A0A286ZN77	Golgi associated, gamma adaptin ear containing, ARF binding protein 3 OS=Sus scrofa OX=9823 GN=GGA3 PE=1 SV=1	GGA3	77.45	Down	0.769	0.00635032	1.249	0.00829207	0.961	0.149052	nucleus	K12404	GGA; ADP-ribosylation factor-binding protein GGA	map04142 Lysosome	GO:0006807 nitrogen compound metabolic process; GO:0006810 transport; GO:0006886 intracellular protein transport; GO:0008104 protein localization; GO:0008152 metabolic process; GO:0009893 positive regulation of metabolic process; GO:0009894 regulation of catabolic process; GO:0009896 positive regulation of catabolic process; GO:0009987 cellular process; GO:0010604 positive regulation of macromole…	GO:0005622 intracellular; GO:0005623 cell; GO:0005737 cytoplasm; GO:0005768 endosome; GO:0005769 early endosome; GO:0005794 Golgi apparatus; GO:0005802 trans-Golgi network; GO:0010008 endosome membrane; GO:0012505 endomembrane system; GO:0016020 membrane; GO:0031090 organelle membrane; GO:0031410 cytoplasmic vesicle; GO:0031901 early endosome membrane; GO:0031982 vesicle; GO:0031984 organelle sub…	GO:0005488 binding; GO:0005515 protein binding; GO:0019899 enzyme binding; GO:0030306 ADP-ribosylation factor binding; GO:0031267 small GTPase binding; GO:0051020 GTPase binding;	PF00790; PF03127; PF02883	VHS domain; GAT domain; Adaptin C-terminal domain	U	KOG1087	Cytosolic sorting protein GGA2/TOM1
A0A5G2Q8F9	Non-specific serine/threonine protein kinase OS=Sus scrofa OX=9823 GN=OXSR1 PE=4 SV=1	OXSR1	53.603	Down	0.74	0.000503273	1.166	0.0103781	0.863	0.00557326	cytoplasm	K08835	OXSR1, STK39; serine/threonine-protein kinase OSR1/STK39 [EC:2.7.11.1]	0	GO:0001932 regulation of protein phosphorylation; GO:0001934 positive regulation of protein phosphorylation; GO:0006464 cellular protein modification process; GO:0006468 protein phosphorylation; GO:0006793 phosphorus metabolic process; GO:0006796 phosphate-containing compound metabolic process; GO:0006807 nitrogen compound metabolic process; GO:0006950 response to stress; GO:0006970 response to o…	GO:0005622 intracellular; GO:0005623 cell; GO:0005737 cytoplasm; GO:0005829 cytosol;	GO:0000166 nucleotide binding; GO:0000287 magnesium ion binding; GO:0003824 catalytic activity; GO:0004672 protein kinase activity; GO:0004674 protein serine/threonine kinase activity; GO:0005488 binding; GO:0005515 protein binding; GO:0005524 ATP binding; GO:0008144 drug binding; GO:0016301 kinase activity; GO:0016740 transferase activity; GO:0016772 transferase activity, transferring phosphorus…	PF00069; PF12202	Protein kinase domain; Oxidative-stress-responsive kinase 1 C terminal	T	KOG0582	Ste20-like serine/threonine protein kinase
A0A5G2RGR9	TATA-box binding protein associated factor 15 OS=Sus scrofa OX=9823 GN=TAF15 PE=1 SV=1	TAF15	62.256	Down	0.665	0.0105745	1.231	0.0126124	0.819	0.0859936	nucleus	K14651	TAF15, NPL3; transcription initiation factor TFIID subunit 15	map03022 Basal transcription factors; map05202 Transcriptional misregulation in cancer	0	0	0	PF00076; PF00641	RNA recognition motif. (a.k.a. RRM, RBD, or RNP domain); Zn-finger in Ran binding protein and others	A	KOG1995	Conserved Zn-finger protein
F1RPB1	Acyl-CoA synthetase medium chain family member 3 OS=Sus scrofa OX=9823 GN=ACSM3 PE=3 SV=3	ACSM3	65.772	Up	1.312	7.83563e-05	0.861	0.00105175	1.129	0.00370609	mitochondria	K01896	ACSM; medium-chain acyl-CoA synthetase [EC:6.2.1.2]	map00650 Butanoate metabolism; map01100 Metabolic pathways	GO:0003008 system process; GO:0003013 circulatory system process; GO:0006082 organic acid metabolic process; GO:0006139 nucleobase-containing compound metabolic process; GO:0006163 purine nucleotide metabolic process; GO:0006629 lipid metabolic process; GO:0006631 fatty acid metabolic process; GO:0006633 fatty acid biosynthetic process; GO:0006637 acyl-CoA metabolic process; GO:0006725 cellular a…	GO:0005622 intracellular; GO:0005623 cell; GO:0005737 cytoplasm; GO:0005739 mitochondrion; GO:0005759 mitochondrial matrix; GO:0031974 membrane-enclosed lumen; GO:0043226 organelle; GO:0043227 membrane-bounded organelle; GO:0043229 intracellular organelle; GO:0043231 intracellular membrane-bounded organelle; GO:0043233 organelle lumen; GO:0070013 intracellular organelle lumen;	GO:0003824 catalytic activity; GO:0003996 acyl-CoA ligase activity; GO:0004321 fatty-acyl-CoA synthase activity; GO:0015645 fatty acid ligase activity; GO:0016405 CoA-ligase activity; GO:0016408 C-acyltransferase activity; GO:0016740 transferase activity; GO:0016746 transferase activity, transferring acyl groups; GO:0016747 transferase activity, transferring acyl groups other than amino-acyl grou…	PF13193	Domain of unknown function (DUF4009)	I	KOG1175	Acyl-CoA synthetase
F1SND2	Alanine--glyoxylate aminotransferase 2 OS=Sus scrofa OX=9823 GN=AGXT2 PE=1 SV=4	AGXT2	50.326	Up	1.332	1.09848e-05	0.806	3.60496e-05	1.074	4.56951e-05	mitochondria	K00827	AGXT2; alanine-glyoxylate transaminase / (R)-3-amino-2-methylpropionate-pyruvate transaminase [EC:2.6.1.44 2.6.1.40]	map00250 Alanine, aspartate and glutamate metabolism; map00260 Glycine, serine and threonine metabolism; map00270 Cysteine and methionine metabolism; map00280 Valine, leucine and isoleucine degradation; map01100 Metabolic pathways	GO:0001505 regulation of neurotransmitter levels; GO:0006081 cellular aldehyde metabolic process; GO:0006082 organic acid metabolic process; GO:0006520 cellular amino acid metabolic process; GO:0006522 alanine metabolic process; GO:0006524 alanine catabolic process; GO:0006544 glycine metabolic process; GO:0006545 glycine biosynthetic process; GO:0006807 nitrogen compound metabolic process; GO:00…	GO:0005622 intracellular; GO:0005623 cell; GO:0005737 cytoplasm; GO:0005739 mitochondrion; GO:0005759 mitochondrial matrix; GO:0031974 membrane-enclosed lumen; GO:0043226 organelle; GO:0043227 membrane-bounded organelle; GO:0043229 intracellular organelle; GO:0043231 intracellular membrane-bounded organelle; GO:0043233 organelle lumen; GO:0070013 intracellular organelle lumen;	GO:0003824 catalytic activity; GO:0005488 binding; GO:0005515 protein binding; GO:0008144 drug binding; GO:0008453 alanine-glyoxylate transaminase activity; GO:0008483 transaminase activity; GO:0016223 beta-alanine-pyruvate transaminase activity; GO:0016740 transferase activity; GO:0016769 transferase activity, transferring nitrogenous groups; GO:0019842 vitamin binding; GO:0030170 pyridoxal phos…	PF00202	Aminotransferase class-III	E	KOG1404	Alanine-glyoxylate aminotransferase AGT2
A0A5G2Q8A8	Methionine synthase OS=Sus scrofa OX=9823 GN=MTR PE=1 SV=1	MTR	134.83	Down	0.767	0.0063881	1.079	0.217903	0.828	0.000220199	cytoplasm	K00548	metH, MTR; 5-methyltetrahydrofolate--homocysteine methyltransferase [EC:2.1.1.13]	map00270 Cysteine and methionine metabolism; map00450 Selenocompound metabolism; map00670 One carbon pool by folate; map01100 Metabolic pathways; map01230 Biosynthesis of amino acids	GO:0000096 sulfur amino acid metabolic process; GO:0000097 sulfur amino acid biosynthetic process; GO:0000302 response to reactive oxygen species; GO:0001101 response to acid chemical; GO:0006082 organic acid metabolic process; GO:0006464 cellular protein modification process; GO:0006479 protein methylation; GO:0006520 cellular amino acid metabolic process; GO:0006555 methionine metabolic process…	GO:0005622 intracellular; GO:0005623 cell; GO:0005737 cytoplasm; GO:0005829 cytosol;	GO:0003824 catalytic activity; GO:0005488 binding; GO:0005542 folic acid binding; GO:0008144 drug binding; GO:0008168 methyltransferase activity; GO:0008172 S-methyltransferase activity; GO:0008705 methionine synthase activity; GO:0016597 amino acid binding; GO:0016740 transferase activity; GO:0016741 transferase activity, transferring one-carbon groups; GO:0019842 vitamin binding; GO:0031406 car…	PF00809; PF02310; PF02965	Pterin binding enzyme; B12 binding domain; Vitamin B12 dependent methionine synthase, activation domain	E	KOG1579	Homocysteine S-methyltransferase
F1RPW9	Elongation factor 1-gamma OS=Sus scrofa OX=9823 GN=EEF1G PE=4 SV=3	EEF1G	49.954	Down	0.716	0.000564653	1.101	0.0176162	0.789	0.00403626	cytoplasm,nucleus	K03233	EEF1G; elongation factor 1-gamma	map05134 Legionellosis	GO:0006412 translation; GO:0006414 translational elongation; GO:0006518 peptide metabolic process; GO:0006575 cellular modified amino acid metabolic process; GO:0006749 glutathione metabolic process; GO:0006790 sulfur compound metabolic process; GO:0006807 nitrogen compound metabolic process; GO:0008152 metabolic process; GO:0009058 biosynthetic process; GO:0009059 macromolecule biosynthetic proc…	GO:0005622 intracellular; GO:0005623 cell; GO:0005634 nucleus; GO:0005737 cytoplasm; GO:0005829 cytosol; GO:0043226 organelle; GO:0043227 membrane-bounded organelle; GO:0043229 intracellular organelle; GO:0043231 intracellular membrane-bounded organelle;	GO:0003676 nucleic acid binding; GO:0003723 RNA binding; GO:0003746 translation elongation factor activity; GO:0003824 catalytic activity; GO:0004364 glutathione transferase activity; GO:0005488 binding; GO:0008135 translation factor activity, RNA binding; GO:0016740 transferase activity; GO:0016765 transferase activity, transferring alkyl or aryl (other than methyl) groups; GO:0097159 organic cy…	PF02798; PF00043; PF00647	Glutathione S-transferase, N-terminal domain; Glutathione S-transferase, C-terminal domain; Elongation factor 1 gamma, conserved domain	J	KOG1627	Translation elongation factor EF-1 gamma
A0A287B723	Serine/threonine kinase 24 OS=Sus scrofa OX=9823 GN=STK24 PE=1 SV=2	STK24	46.042	Down	0.72	0.000664632	1.231	0.00291407	0.886	0.0386399	cytoplasm	K08838	STK24_25_MST4; serine/threonine-protein kinase 24/25/MST4 [EC:2.7.11.1]	0	GO:0000165 MAPK cascade; GO:0000185 activation of MAPKKK activity; GO:0000302 response to reactive oxygen species; GO:0000902 cell morphogenesis; GO:0001932 regulation of protein phosphorylation; GO:0001934 positive regulation of protein phosphorylation; GO:0006464 cellular protein modification process; GO:0006468 protein phosphorylation; GO:0006793 phosphorus metabolic process; GO:0006796 phosph…	GO:0000139 Golgi membrane; GO:0005622 intracellular; GO:0005623 cell; GO:0005634 nucleus; GO:0005654 nucleoplasm; GO:0005730 nucleolus; GO:0005737 cytoplasm; GO:0005794 Golgi apparatus; GO:0005829 cytosol; GO:0012505 endomembrane system; GO:0016020 membrane; GO:0031090 organelle membrane; GO:0031974 membrane-enclosed lumen; GO:0031981 nuclear lumen; GO:0031984 organelle subcompartment; GO:0043226…	GO:0003824 catalytic activity; GO:0004672 protein kinase activity; GO:0004674 protein serine/threonine kinase activity; GO:0008349 MAP kinase kinase kinase kinase activity; GO:0016301 kinase activity; GO:0016740 transferase activity; GO:0016772 transferase activity, transferring phosphorus-containing groups; GO:0016773 phosphotransferase activity, alcohol group as acceptor; GO:0140096 catalytic a…	PF00069	Protein kinase domain	T	KOG0201	Serine/threonine protein kinase
A0A286ZU00	DEAD box protein 5 OS=Sus scrofa OX=9823 GN=DDX5 PE=3 SV=1	DDX5	60.575	Down	0.657	1.02071e-05	1.184	0.000309874	0.778	7.48228e-05	nucleus	K12823	DDX5, DBP2; ATP-dependent RNA helicase DDX5/DBP2 [EC:3.6.4.13]	map03040 Spliceosome; map05202 Transcriptional misregulation in cancer; map05205 Proteoglycans in cancer	0	0	0	PF00270	DEAD/DEAH box helicase	A	KOG0331	ATP-dependent RNA helicase
F6Q9I4	Helix-destabilizing protein OS=Sus scrofa OX=9823 GN=HNRNPA1 PE=1 SV=1	HNRNPA1	32.339	Down	0.757	0.0356092	1.159	0.0265799	0.878	0.113159	nucleus	K12741	HNRNPA1_3; heterogeneous nuclear ribonucleoprotein A1/A3	map03040 Spliceosome	GO:0000375 RNA splicing, via transesterification reactions; GO:0000377 RNA splicing, via transesterification reactions with bulged adenosine as nucleophile; GO:0000380 alternative mRNA splicing, via spliceosome; GO:0000381 regulation of alternative mRNA splicing, via spliceosome; GO:0000398 mRNA splicing, via spliceosome; GO:0006139 nucleobase-containing compound metabolic process; GO:0006396 RNA…	GO:0005622 intracellular; GO:0005623 cell; GO:0005634 nucleus; GO:0005654 nucleoplasm; GO:0005681 spliceosomal complex; GO:0005737 cytoplasm; GO:0031974 membrane-enclosed lumen; GO:0031981 nuclear lumen; GO:0032991 protein-containing complex; GO:0043226 organelle; GO:0043227 membrane-bounded organelle; GO:0043229 intracellular organelle; GO:0043231 intracellular membrane-bounded organelle; GO:004…	GO:0003676 nucleic acid binding; GO:0003677 DNA binding; GO:0003697 single-stranded DNA binding; GO:0003723 RNA binding; GO:0003727 single-stranded RNA binding; GO:0005488 binding; GO:0005515 protein binding; GO:0019904 protein domain specific binding; GO:0035198 miRNA binding; GO:0036002 pre-mRNA binding; GO:0042162 telomeric DNA binding; GO:0042802 identical protein binding; GO:0043047 single-s…	PF00076	RNA recognition motif. (a.k.a. RRM, RBD, or RNP domain)	A	KOG0118	FOG: RRM domain
A0A5G2RAV4	Target of myb1 membrane trafficking protein OS=Sus scrofa OX=9823 GN=TOM1 PE=1 SV=1	TOM1	48.955	Down	0.699	0.00671463	1.237	0.0188342	0.865	0.0441204	cytoplasm	0	0	0	GO:0001775 cell activation; GO:0002252 immune effector process; GO:0002263 cell activation involved in immune response; GO:0002274 myeloid leukocyte activation; GO:0002275 myeloid cell activation involved in immune response; GO:0002283 neutrophil activation involved in immune response; GO:0002366 leukocyte activation involved in immune response; GO:0002376 immune system process; GO:0002443 leukoc…	GO:0000323 lytic vacuole; GO:0005622 intracellular; GO:0005623 cell; GO:0005737 cytoplasm; GO:0005764 lysosome; GO:0005765 lysosomal membrane; GO:0005766 primary lysosome; GO:0005768 endosome; GO:0005769 early endosome; GO:0005773 vacuole; GO:0005774 vacuolar membrane; GO:0005829 cytosol; GO:0005886 plasma membrane; GO:0012505 endomembrane system; GO:0012506 vesicle membrane; GO:0016020 membrane;…	GO:0005488 binding; GO:0005515 protein binding; GO:0030276 clathrin binding;	PF00790; PF03127	VHS domain; GAT domain	U	KOG1087	Cytosolic sorting protein GGA2/TOM1
A0A5G2R9J7	Biphenyl hydrolase like OS=Sus scrofa OX=9823 GN=BPHL PE=1 SV=1	BPHL	33.481	Up	1.367	0.000758729	0.878	0.0810209	1.201	0.0139282	cytoplasm	K18399	BPHL; valacyclovir hydrolase [EC:3.1.-.-]	0	GO:0006082 organic acid metabolic process; GO:0006520 cellular amino acid metabolic process; GO:0006805 xenobiotic metabolic process; GO:0006807 nitrogen compound metabolic process; GO:0008152 metabolic process; GO:0009410 response to xenobiotic stimulus; GO:0009636 response to toxic substance; GO:0009987 cellular process; GO:0019752 carboxylic acid metabolic process; GO:0042221 response to chemi…	GO:0005622 intracellular; GO:0005623 cell; GO:0005737 cytoplasm; GO:0005739 mitochondrion; GO:0005740 mitochondrial envelope; GO:0005741 mitochondrial outer membrane; GO:0016020 membrane; GO:0019867 outer membrane; GO:0031090 organelle membrane; GO:0031966 mitochondrial membrane; GO:0031967 organelle envelope; GO:0031968 organelle outer membrane; GO:0031975 envelope; GO:0043226 organelle; GO:0043…	GO:0003824 catalytic activity; GO:0016787 hydrolase activity; GO:0016788 hydrolase activity, acting on ester bonds; GO:0047658 alpha-amino-acid esterase activity; GO:0052689 carboxylic ester hydrolase activity;	PF00561	alpha/beta hydrolase fold	S	KOG2984	Predicted hydrolase
I3LR88	LIM domain 7 OS=Sus scrofa OX=9823 GN=LMO7 PE=1 SV=2	LMO7	142.17	Down	0.757	0.0115461	1.205	0.0623459	0.912	0.249487	nucleus	K06084	LMO7, FBXO20; F-box protein 20	map04520 Adherens junction	GO:0000209 protein polyubiquitination; GO:0006355 regulation of transcription, DNA-templated; GO:0006357 regulation of transcription by RNA polymerase II; GO:0006464 cellular protein modification process; GO:0006807 nitrogen compound metabolic process; GO:0008152 metabolic process; GO:0009889 regulation of biosynthetic process; GO:0009891 positive regulation of biosynthetic process; GO:0009893 po…	GO:0000151 ubiquitin ligase complex; GO:0005622 intracellular; GO:0005623 cell; GO:0005634 nucleus; GO:0005635 nuclear envelope; GO:0005737 cytoplasm; GO:0005829 cytosol; GO:0005886 plasma membrane; GO:0009986 cell surface; GO:0012505 endomembrane system; GO:0016020 membrane; GO:0016324 apical plasma membrane; GO:0031967 organelle envelope; GO:0031975 envelope; GO:0032991 protein-containing compl…	GO:0003700 DNA-binding transcription factor activity; GO:0003824 catalytic activity; GO:0004842 ubiquitin-protein transferase activity; GO:0016740 transferase activity; GO:0019787 ubiquitin-like protein transferase activity; GO:0140096 catalytic activity, acting on a protein; GO:0140110 transcription regulator activity;	PF00595; PF00412	PDZ domain (Also known as DHR or GLGF); LIM domain	TZ	KOG1704	FOG: LIM domain
A0A286ZS66	Protein tyrosine phosphatase non-receptor type 23 OS=Sus scrofa OX=9823 GN=PTPN23 PE=1 SV=2	PTPN23	162.91	Down	0.744	0.000232793	1.198	0.000995826	0.891	0.0118438	nucleus	K18040	PTPN23; tyrosine-protein phosphatase non-receptor type 23 [EC:3.1.3.48]	0	GO:0002791 regulation of peptide secretion; GO:0002793 positive regulation of peptide secretion; GO:0006464 cellular protein modification process; GO:0006470 protein dephosphorylation; GO:0006508 proteolysis; GO:0006511 ubiquitin-dependent protein catabolic process; GO:0006793 phosphorus metabolic process; GO:0006796 phosphate-containing compound metabolic process; GO:0006807 nitrogen compound me…	GO:0005622 intracellular; GO:0005623 cell; GO:0005634 nucleus; GO:0005654 nucleoplasm; GO:0005737 cytoplasm; GO:0005768 endosome; GO:0005769 early endosome; GO:0005815 microtubule organizing center; GO:0005856 cytoskeleton; GO:0005929 cilium; GO:0012505 endomembrane system; GO:0015630 microtubule cytoskeleton; GO:0016604 nuclear body; GO:0031410 cytoplasmic vesicle; GO:0031974 membrane-enclosed l…	GO:0003824 catalytic activity; GO:0004721 phosphoprotein phosphatase activity; GO:0004725 protein tyrosine phosphatase activity; GO:0005488 binding; GO:0005515 protein binding; GO:0016787 hydrolase activity; GO:0016788 hydrolase activity, acting on ester bonds; GO:0016791 phosphatase activity; GO:0019899 enzyme binding; GO:0019900 kinase binding; GO:0019901 protein kinase binding; GO:0042578 phos…	PF03097; PF13949; PF00102	BRO1-like domain; ALIX V-shaped domain binding to HIV ; Protein-tyrosine phosphatase	T	KOG2220	Predicted signal transduction protein
A0A5G2R154	RB binding protein 4, chromatin remodeling factor OS=Sus scrofa OX=9823 GN=RBBP4 PE=1 SV=1	RBBP4	46.245	Down	0.758	6.65628e-06	1.19	0.00100592	0.902	0.00889841	cytoplasm	K10752	RBBP4, HAT2, CAF1, MIS16; histone-binding protein RBBP4	map04218 Cellular senescence	GO:0000003 reproduction; GO:0001708 cell fate specification; GO:0003006 developmental process involved in reproduction; GO:0006323 DNA packaging; GO:0006325 chromatin organization; GO:0006333 chromatin assembly or disassembly; GO:0006334 nucleosome assembly; GO:0006335 DNA replication-dependent nucleosome assembly; GO:0006336 DNA replication-independent nucleosome assembly; GO:0006338 chromatin r…	GO:0000118 histone deacetylase complex; GO:0000228 nuclear chromosome; GO:0000785 chromatin; GO:0000790 nuclear chromatin; GO:0005622 intracellular; GO:0005623 cell; GO:0005634 nucleus; GO:0005654 nucleoplasm; GO:0005694 chromosome; GO:0005737 cytoplasm; GO:0005829 cytosol; GO:0016580 Sin3 complex; GO:0016581 NuRD complex; GO:0016589 NURF complex; GO:0017053 transcription repressor complex; GO:00…	GO:0000976 transcription regulatory region sequence-specific DNA binding; GO:0000977 RNA polymerase II transcription regulatory region sequence-specific DNA binding; GO:0000978 RNA polymerase II cis-regulatory region sequence-specific DNA binding; GO:0000987 cis-regulatory region sequence-specific DNA binding; GO:0001067 regulatory region nucleic acid binding; GO:0003676 nucleic acid binding; GO:…	0	0	B	KOG0264	Nucleosome remodeling factor, subunit CAF1/NURF55/MSI1
F6Q5X1	Serum amyloid A protein OS=Sus scrofa OX=9823 PE=3 SV=2	--	13.36	Down	0.724	0.00871599	1.264	0.00020894	0.914	0.255123	extracellular	K17310	SAA; serum amyloid A protein	0	GO:0000187 activation of MAPK activity; GO:0001775 cell activation; GO:0001817 regulation of cytokine production; GO:0001819 positive regulation of cytokine production; GO:0001932 regulation of protein phosphorylation; GO:0001934 positive regulation of protein phosphorylation; GO:0002376 immune system process; GO:0002526 acute inflammatory response; GO:0002791 regulation of peptide secretion; GO:…	GO:0005576 extracellular region; GO:0005615 extracellular space; GO:0005622 intracellular; GO:0005623 cell; GO:0005737 cytoplasm; GO:0005856 cytoskeleton; GO:0005874 microtubule; GO:0005881 cytoplasmic microtubule; GO:0015630 microtubule cytoskeleton; GO:0030139 endocytic vesicle; GO:0031410 cytoplasmic vesicle; GO:0031974 membrane-enclosed lumen; GO:0031982 vesicle; GO:0031983 vesicle lumen; GO:…	GO:0001664 G protein-coupled receptor binding; GO:0005102 signaling receptor binding; GO:0005488 binding; GO:0005515 protein binding; GO:0030545 receptor regulator activity; GO:0042056 chemoattractant activity; GO:0048018 receptor ligand activity; GO:0098772 molecular function regulator;	0	0	0	0	0
A0A287BBD0	Solute carrier family 25 member 15 OS=Sus scrofa OX=9823 GN=SLC25A15 PE=3 SV=1	SLC25A15	32.679	Up	1.309	7.79564e-06	0.797	1.06988e-05	1.043	0.0232621	cytoplasm	K15101	SLC25A2_15, ORNT; solute carrier family 25 (mitochondrial ornithine transporter) member 2/15	0	GO:0000050 urea cycle; GO:0003333 amino acid transmembrane transport; GO:0006807 nitrogen compound metabolic process; GO:0006810 transport; GO:0006811 ion transport; GO:0006812 cation transport; GO:0006820 anion transport; GO:0006839 mitochondrial transport; GO:0006855 drug transmembrane transport; GO:0006865 amino acid transport; GO:0008152 metabolic process; GO:0009058 biosynthetic process; GO:…	GO:0005622 intracellular; GO:0005623 cell; GO:0005737 cytoplasm; GO:0005739 mitochondrion; GO:0005740 mitochondrial envelope; GO:0005743 mitochondrial inner membrane; GO:0016020 membrane; GO:0016021 integral component of membrane; GO:0019866 organelle inner membrane; GO:0031090 organelle membrane; GO:0031224 intrinsic component of membrane; GO:0031966 mitochondrial membrane; GO:0031967 organelle …	GO:0000064 L-ornithine transmembrane transporter activity; GO:0005215 transporter activity; GO:0005342 organic acid transmembrane transporter activity; GO:0008324 cation transmembrane transporter activity; GO:0008509 anion transmembrane transporter activity; GO:0008514 organic anion transmembrane transporter activity; GO:0015075 ion transmembrane transporter activity; GO:0015171 amino acid transm…	0	0	C	KOG0763	Mitochondrial ornithine transporter
A0A287BKR0	Cortactin OS=Sus scrofa OX=9823 GN=CTTN PE=1 SV=1	CTTN	64.335	Down	0.699	2.37715e-06	1.28	2.37487e-06	0.894	0.000150786	cytoplasm	K06106	CTTN, EMS1; cortactin	map04530 Tight junction; map05100 Bacterial invasion of epithelial cells; map05130 Pathogenic Escherichia coli infection; map05131 Shigellosis; map05205 Proteoglycans in cancer	GO:0000902 cell morphogenesis; GO:0001558 regulation of cell growth; GO:0006810 transport; GO:0006886 intracellular protein transport; GO:0006897 endocytosis; GO:0006898 receptor-mediated endocytosis; GO:0006928 movement of cell or subcellular component; GO:0006929 substrate-dependent cell migration; GO:0006930 substrate-dependent cell migration, cell extension; GO:0006937 regulation of muscle co…	GO:0001726 ruffle; GO:0002102 podosome; GO:0005622 intracellular; GO:0005623 cell; GO:0005737 cytoplasm; GO:0005794 Golgi apparatus; GO:0005819 spindle; GO:0005829 cytosol; GO:0005856 cytoskeleton; GO:0005886 plasma membrane; GO:0005905 clathrin-coated pit; GO:0005938 cell cortex; GO:0012505 endomembrane system; GO:0015629 actin cytoskeleton; GO:0015630 microtubule cytoskeleton; GO:0016020 membra…	GO:0005488 binding; GO:0005515 protein binding; GO:0005522 profilin binding; GO:0044877 protein-containing complex binding; GO:0070064 proline-rich region binding; GO:0071933 Arp2/3 complex binding;	0	0	0	0	0
I3LEC2	Poly(RC)-binding protein 1(predicted) OS=Sus scrofa OX=9823 GN=PCBP1 PE=1 SV=1	PCBP1	37.501	Down	0.738	4.52385e-06	1.265	3.48817e-05	0.933	0.00604505	cytoskeleton	K12889	PCBP1; poly(rC)-binding protein 1	map03040 Spliceosome; map04216 Ferroptosis	GO:0000375 RNA splicing, via transesterification reactions; GO:0000377 RNA splicing, via transesterification reactions with bulged adenosine as nucleophile; GO:0000398 mRNA splicing, via spliceosome; GO:0006139 nucleobase-containing compound metabolic process; GO:0006355 regulation of transcription, DNA-templated; GO:0006357 regulation of transcription by RNA polymerase II; GO:0006396 RNA process…	GO:0005622 intracellular; GO:0005623 cell; GO:0005634 nucleus; GO:0005654 nucleoplasm; GO:0005737 cytoplasm; GO:0005829 cytosol; GO:0016604 nuclear body; GO:0016607 nuclear speck; GO:0031974 membrane-enclosed lumen; GO:0031981 nuclear lumen; GO:0032991 protein-containing complex; GO:0035770 ribonucleoprotein granule; GO:0036464 cytoplasmic ribonucleoprotein granule; GO:0043226 organelle; GO:00432…	GO:0000981 DNA-binding transcription factor activity, RNA polymerase II-specific; GO:0003676 nucleic acid binding; GO:0003677 DNA binding; GO:0003697 single-stranded DNA binding; GO:0003700 DNA-binding transcription factor activity; GO:0003723 RNA binding; GO:0003729 mRNA binding; GO:0003730 mRNA 3'-UTR binding; GO:0005488 binding; GO:0008494 translation activator activity; GO:0043565 sequence-sp…	PF00013	KH domain	A	KOG2190	PolyC-binding proteins alphaCP-1 and related KH domain proteins
A0A5G2QE01	RNA polymerase-associated protein LEO1 OS=Sus scrofa OX=9823 GN=LEO1 PE=1 SV=1	LEO1	69.936	Down	0.734	0.0121312	1.214	0.0466984	0.891	0.0133601	nucleus	K15177	LEO1; RNA polymerase-associated protein LEO1	0	GO:0001704 formation of primary germ layer; GO:0001706 endoderm formation; GO:0001711 endodermal cell fate commitment; GO:0002682 regulation of immune system process; GO:0002683 negative regulation of immune system process; GO:0006139 nucleobase-containing compound metabolic process; GO:0006325 chromatin organization; GO:0006351 transcription, DNA-templated; GO:0006354 DNA-templated transcription…	GO:0000428 DNA-directed RNA polymerase complex; GO:0001650 fibrillar center; GO:0005622 intracellular; GO:0005623 cell; GO:0005634 nucleus; GO:0005654 nucleoplasm; GO:0005730 nucleolus; GO:0005813 centrosome; GO:0005815 microtubule organizing center; GO:0005856 cytoskeleton; GO:0008023 transcription elongation factor complex; GO:0015630 microtubule cytoskeleton; GO:0016591 RNA polymerase II, holo…	GO:0000993 RNA polymerase II complex binding; GO:0001098 basal transcription machinery binding; GO:0001099 basal RNA polymerase II transcription machinery binding; GO:0005488 binding; GO:0005515 protein binding; GO:0019899 enzyme binding; GO:0043175 RNA polymerase core enzyme binding; GO:0044877 protein-containing complex binding; GO:0045309 protein phosphorylated amino acid binding; GO:0050815 p…	0	0	K	KOG2428	Uncharacterized conserved protein
A0A287AXZ5	Cingulin OS=Sus scrofa OX=9823 GN=CGN PE=1 SV=1	CGN	136.01	Down	0.759	4.46187e-05	1.251	0.000715356	0.949	0.0837188	nucleus	K06102	CGN; cingulin	map04530 Tight junction	GO:0000226 microtubule cytoskeleton organization; GO:0000902 cell morphogenesis; GO:0000904 cell morphogenesis involved in differentiation; GO:0002064 epithelial cell development; GO:0003382 epithelial cell morphogenesis; GO:0006996 organelle organization; GO:0007010 cytoskeleton organization; GO:0007017 microtubule-based process; GO:0007043 cell-cell junction assembly; GO:0007154 cell communicat…	GO:0005623 cell; GO:0005886 plasma membrane; GO:0005903 brush border; GO:0005911 cell-cell junction; GO:0005923 bicellular tight junction; GO:0016020 membrane; GO:0030054 cell junction; GO:0043296 apical junction complex; GO:0070160 tight junction; GO:0071944 cell periphery; GO:0098862 cluster of actin-based cell projections;	GO:0003779 actin binding; GO:0005488 binding; GO:0005515 protein binding; GO:0008017 microtubule binding; GO:0008092 cytoskeletal protein binding; GO:0015631 tubulin binding;	0	0	0	0	0
F1SK95	Coproporphyrinogen oxidase OS=Sus scrofa OX=9823 GN=CPOX PE=1 SV=3	CPOX	49.285	Up	1.414	8.13661e-05	0.856	9.13412e-05	1.21	0.0007425	cytoplasm,mitochondria	K00228	CPOX, hemF; coproporphyrinogen III oxidase [EC:1.3.3.3]	map00860 Porphyrin and chlorophyll metabolism; map01100 Metabolic pathways	GO:0006725 cellular aromatic compound metabolic process; GO:0006778 porphyrin-containing compound metabolic process; GO:0006779 porphyrin-containing compound biosynthetic process; GO:0006782 protoporphyrinogen IX biosynthetic process; GO:0006783 heme biosynthetic process; GO:0006807 nitrogen compound metabolic process; GO:0006810 transport; GO:0006811 ion transport; GO:0006812 cation transport; G…	GO:0005622 intracellular; GO:0005623 cell; GO:0005737 cytoplasm; GO:0005739 mitochondrion; GO:0005740 mitochondrial envelope; GO:0005743 mitochondrial inner membrane; GO:0005758 mitochondrial intermembrane space; GO:0005829 cytosol; GO:0016020 membrane; GO:0019866 organelle inner membrane; GO:0031090 organelle membrane; GO:0031966 mitochondrial membrane; GO:0031967 organelle envelope; GO:0031970 …	GO:0003824 catalytic activity; GO:0004109 coproporphyrinogen oxidase activity; GO:0005198 structural molecule activity; GO:0005212 structural constituent of eye lens; GO:0005215 transporter activity; GO:0005391 sodium:potassium-exchanging ATPase activity; GO:0005488 binding; GO:0005515 protein binding; GO:0008324 cation transmembrane transporter activity; GO:0008556 potassium transmembrane transp…	0	0	H	KOG1518	Coproporphyrinogen III oxidase CPO/HEM13
A0A287AYW7	Acyl-coenzyme A synthetase ACSM4, mitochondrial(predicted) OS=Sus scrofa OX=9823 GN=ACSM4 PE=1 SV=1	ACSM4	55.806	Down	0.707	0.00258943	1.149	0.00300101	0.812	0.00689587	mitochondria	K01896	ACSM; medium-chain acyl-CoA synthetase [EC:6.2.1.2]	map00650 Butanoate metabolism; map01100 Metabolic pathways	GO:0003008 system process; GO:0006082 organic acid metabolic process; GO:0006139 nucleobase-containing compound metabolic process; GO:0006163 purine nucleotide metabolic process; GO:0006629 lipid metabolic process; GO:0006631 fatty acid metabolic process; GO:0006633 fatty acid biosynthetic process; GO:0006637 acyl-CoA metabolic process; GO:0006725 cellular aromatic compound metabolic process; GO:…	GO:0005622 intracellular; GO:0005623 cell; GO:0005737 cytoplasm; GO:0005739 mitochondrion; GO:0005759 mitochondrial matrix; GO:0031974 membrane-enclosed lumen; GO:0043226 organelle; GO:0043227 membrane-bounded organelle; GO:0043229 intracellular organelle; GO:0043231 intracellular membrane-bounded organelle; GO:0043233 organelle lumen; GO:0070013 intracellular organelle lumen;	GO:0003824 catalytic activity; GO:0003996 acyl-CoA ligase activity; GO:0004321 fatty-acyl-CoA synthase activity; GO:0005488 binding; GO:0005549 odorant binding; GO:0015645 fatty acid ligase activity; GO:0016405 CoA-ligase activity; GO:0016408 C-acyltransferase activity; GO:0016740 transferase activity; GO:0016746 transferase activity, transferring acyl groups; GO:0016747 transferase activity, tra…	PF13193	Domain of unknown function (DUF4009)	I	KOG1175	Acyl-CoA synthetase
I3LMH4	Eukaryotic translation initiation factor 4 gamma 1 OS=Sus scrofa OX=9823 GN=EIF4G1 PE=1 SV=3	EIF4G1	167.42	Down	0.769	0.00108286	1.259	0.000715492	0.968	0.17173	nucleus	K03260	EIF4G; translation initiation factor 4G	map03013 RNA transport; map05416 Viral myocarditis	0	0	0	0	0	J	KOG0401	Translation initiation factor 4F, ribosome/mRNA-bridging subunit (eIF-4G)
A0A5G2R2U9	RNA polymerase II subunit H OS=Sus scrofa OX=9823 GN=POLR2H PE=1 SV=1	POLR2H	9.6638	Down	0.736	0.00190786	1.175	0.060311	0.865	0.0511781	cytoskeleton	K03016	RPB8, POLR2H; DNA-directed RNA polymerases I, II, and III subunit RPABC3	map03020 RNA polymerase; map04623 Cytosolic DNA-sensing pathway; map05016 Huntington disease	GO:0000375 RNA splicing, via transesterification reactions; GO:0000377 RNA splicing, via transesterification reactions with bulged adenosine as nucleophile; GO:0000398 mRNA splicing, via spliceosome; GO:0006139 nucleobase-containing compound metabolic process; GO:0006259 DNA metabolic process; GO:0006281 DNA repair; GO:0006283 transcription-coupled nucleotide-excision repair; GO:0006289 nucleotid…	GO:0000428 DNA-directed RNA polymerase complex; GO:0005622 intracellular; GO:0005623 cell; GO:0005634 nucleus; GO:0005654 nucleoplasm; GO:0005665 RNA polymerase II, core complex; GO:0005666 RNA polymerase III complex; GO:0005730 nucleolus; GO:0005736 RNA polymerase I complex; GO:0005737 cytoplasm; GO:0005829 cytosol; GO:0016591 RNA polymerase II, holoenzyme; GO:0030880 RNA polymerase complex; GO:…	GO:0003676 nucleic acid binding; GO:0003677 DNA binding; GO:0003697 single-stranded DNA binding; GO:0005488 binding; GO:0097159 organic cyclic compound binding; GO:1901363 heterocyclic compound binding;	0	0	K	KOG3400	RNA polymerase subunit 8
F1RFK3	Transformation/transcription domain associated protein OS=Sus scrofa OX=9823 GN=TRRAP PE=1 SV=3	TRRAP	399.99	Down	0.714	0.0140879	1.129	0.417991	0.806	0.238213	cytoplasm	K08874	TRRAP; transformation/transcription domain-associated protein	map05166 Human T-cell leukemia virus 1 infection	0	0	0	0	0	BDLT	KOG0889	Histone acetyltransferase SAGA, TRRAP/TRA1 component, PI-3 kinase superfamily
A0A286ZZF2	Actin binding LIM protein 1 OS=Sus scrofa OX=9823 GN=ABLIM1 PE=1 SV=2	ABLIM1	75.414	Down	0.73	0.000353508	1.251	0.00254134	0.913	0.0128202	nucleus	K07520	ABLIM; actin-binding LIM protein	map04360 Axon guidance	GO:0000902 cell morphogenesis; GO:0000904 cell morphogenesis involved in differentiation; GO:0003008 system process; GO:0006355 regulation of transcription, DNA-templated; GO:0006357 regulation of transcription by RNA polymerase II; GO:0006928 movement of cell or subcellular component; GO:0006935 chemotaxis; GO:0006996 organelle organization; GO:0007275 multicellular organism development; GO:0007…	GO:0001725 stress fiber; GO:0005622 intracellular; GO:0005623 cell; GO:0005856 cytoskeleton; GO:0014069 postsynaptic density; GO:0015629 actin cytoskeleton; GO:0030027 lamellipodium; GO:0031252 cell leading edge; GO:0032279 asymmetric synapse; GO:0032432 actin filament bundle; GO:0042641 actomyosin; GO:0042995 cell projection; GO:0043226 organelle; GO:0043228 non-membrane-bounded organelle; GO:00…	GO:0003779 actin binding; GO:0005488 binding; GO:0005515 protein binding; GO:0008092 cytoskeletal protein binding;	PF00412; PF02209	LIM domain; Villin headpiece domain	TZ	KOG1044	Actin-binding LIM Zn-finger protein Limatin involved in axon guidance
A0A5G2RD82	Elongation factor 1-beta OS=Sus scrofa OX=9823 GN=EEF1B2 PE=1 SV=1	EEF1B2	29.305	Down	0.745	0.000145908	1.08	0.00143065	0.805	0.000472585	nucleus	K03232	EEF1B; elongation factor 1-beta	0	GO:0006412 translation; GO:0006414 translational elongation; GO:0006518 peptide metabolic process; GO:0006807 nitrogen compound metabolic process; GO:0008152 metabolic process; GO:0009058 biosynthetic process; GO:0009059 macromolecule biosynthetic process; GO:0009636 response to toxic substance; GO:0009987 cellular process; GO:0010033 response to organic substance; GO:0010467 gene expression; GO:…	GO:0005622 intracellular; GO:0005623 cell; GO:0005737 cytoplasm; GO:0005829 cytosol; GO:0005853 eukaryotic translation elongation factor 1 complex; GO:0032991 protein-containing complex;	GO:0003676 nucleic acid binding; GO:0003723 RNA binding; GO:0003746 translation elongation factor activity; GO:0005488 binding; GO:0008135 translation factor activity, RNA binding; GO:0097159 organic cyclic compound binding; GO:1901363 heterocyclic compound binding;	PF10587; PF00736	Eukaryotic elongation factor 1 beta central acidic region; EF-1 guanine nucleotide exchange domain	K	KOG1668	Elongation factor 1 beta/delta chain
A0A287A2T3	tRNA splicing endonuclease subunit 54 OS=Sus scrofa OX=9823 GN=TSEN54 PE=3 SV=2	TSEN54	67.694	Down	0.724	0.000925743	1.247	0.00160987	0.902	0.0290403	nucleus	K15326	TSEN54; tRNA-splicing endonuclease subunit Sen54	0	GO:0000379 tRNA-type intron splice site recognition and cleavage; GO:0000394 RNA splicing, via endonucleolytic cleavage and ligation; GO:0006139 nucleobase-containing compound metabolic process; GO:0006388 tRNA splicing, via endonucleolytic cleavage and ligation; GO:0006396 RNA processing; GO:0006399 tRNA metabolic process; GO:0006725 cellular aromatic compound metabolic process; GO:0006807 nitro…	GO:0000214 tRNA-intron endonuclease complex; GO:0005622 intracellular; GO:0005623 cell; GO:0005634 nucleus; GO:0005654 nucleoplasm; GO:0031974 membrane-enclosed lumen; GO:0031981 nuclear lumen; GO:0032991 protein-containing complex; GO:0043226 organelle; GO:0043227 membrane-bounded organelle; GO:0043229 intracellular organelle; GO:0043231 intracellular membrane-bounded organelle; GO:0043233 organ…	0	PF12928	tRNA-splicing endonuclease subunit sen54 N-term	J	KOG4772	Predicted tRNA-splicing endonuclease subunit
A0A287AJD4	TIA1 cytotoxic granule associated RNA binding protein OS=Sus scrofa OX=9823 GN=TIA1 PE=4 SV=1	TIA1	15.847	Down	0.745	0.0224661	1.084	0.297865	0.808	0.0887047	cytoplasm	K13201	TIA1, TIAL1; nucleolysin TIA-1/TIAR	0	GO:0001817 regulation of cytokine production; GO:0001818 negative regulation of cytokine production; GO:0006417 regulation of translation; GO:0006915 apoptotic process; GO:0007154 cell communication; GO:0007165 signal transduction; GO:0007166 cell surface receptor signaling pathway; GO:0007167 enzyme linked receptor protein signaling pathway; GO:0007169 transmembrane receptor protein tyrosine kin…	GO:0005622 intracellular; GO:0005623 cell; GO:0005634 nucleus; GO:0005654 nucleoplasm; GO:0005737 cytoplasm; GO:0005829 cytosol; GO:0010494 cytoplasmic stress granule; GO:0031974 membrane-enclosed lumen; GO:0031981 nuclear lumen; GO:0032991 protein-containing complex; GO:0035770 ribonucleoprotein granule; GO:0036464 cytoplasmic ribonucleoprotein granule; GO:0043226 organelle; GO:0043227 membrane-…	GO:0003676 nucleic acid binding; GO:0003723 RNA binding; GO:0003727 single-stranded RNA binding; GO:0005488 binding; GO:0008143 poly(A) binding; GO:0017091 AU-rich element binding; GO:0070717 poly-purine tract binding; GO:0097159 organic cyclic compound binding; GO:1901363 heterocyclic compound binding;	PF00076	RNA recognition motif. (a.k.a. RRM, RBD, or RNP domain)	A	KOG0148	Apoptosis-promoting RNA-binding protein TIA-1/TIAR (RRM superfamily)
A0A287B770	Serine and arginine rich splicing factor 10 OS=Sus scrofa OX=9823 GN=SRSF10 PE=1 SV=2	SRSF10	31.213	Down	0.708	2.78264e-06	1.136	0.0174498	0.805	0.00292016	nucleus	K12900	FUSIP1; FUS-interacting serine-arginine-rich protein 1	map03040 Spliceosome	GO:0000244 spliceosomal tri-snRNP complex assembly; GO:0000245 spliceosomal complex assembly; GO:0000375 RNA splicing, via transesterification reactions; GO:0000377 RNA splicing, via transesterification reactions with bulged adenosine as nucleophile; GO:0000387 spliceosomal snRNP assembly; GO:0000398 mRNA splicing, via spliceosome; GO:0006139 nucleobase-containing compound metabolic process; GO:0…	GO:0005622 intracellular; GO:0005623 cell; GO:0005634 nucleus; GO:0005654 nucleoplasm; GO:0005737 cytoplasm; GO:0016604 nuclear body; GO:0016607 nuclear speck; GO:0031974 membrane-enclosed lumen; GO:0031981 nuclear lumen; GO:0043226 organelle; GO:0043227 membrane-bounded organelle; GO:0043229 intracellular organelle; GO:0043231 intracellular membrane-bounded organelle; GO:0043233 organelle lumen;…	GO:0003676 nucleic acid binding; GO:0003723 RNA binding; GO:0005488 binding; GO:0005515 protein binding; GO:0019904 protein domain specific binding; GO:0050733 RS domain binding; GO:0051082 unfolded protein binding; GO:0097159 organic cyclic compound binding; GO:1901363 heterocyclic compound binding;	PF00076	RNA recognition motif. (a.k.a. RRM, RBD, or RNP domain)	A	KOG0118	FOG: RRM domain
I3LN63	Mitochondrial ribosomal protein L54 OS=Sus scrofa OX=9823 GN=MRPL54 PE=1 SV=3	MRPL54	18.313	Up	1.316	0.000101582	0.832	0.0169141	1.094	0.098083	mitochondria	K17435	MRPL54; large subunit ribosomal protein L54	0	GO:0006412 translation; GO:0006414 translational elongation; GO:0006415 translational termination; GO:0006518 peptide metabolic process; GO:0006807 nitrogen compound metabolic process; GO:0008152 metabolic process; GO:0009058 biosynthetic process; GO:0009059 macromolecule biosynthetic process; GO:0009987 cellular process; GO:0010467 gene expression; GO:0016043 cellular component organization; GO:…	GO:0000313 organellar ribosome; GO:0000315 organellar large ribosomal subunit; GO:0005622 intracellular; GO:0005623 cell; GO:0005737 cytoplasm; GO:0005739 mitochondrion; GO:0005740 mitochondrial envelope; GO:0005743 mitochondrial inner membrane; GO:0005759 mitochondrial matrix; GO:0005761 mitochondrial ribosome; GO:0005762 mitochondrial large ribosomal subunit; GO:0005840 ribosome; GO:0015934 lar…	0	0	0	J	KOG3435	Mitochondrial/chloroplast ribosomal protein L54/L37
A0A5G2R6K8	Regulatory associated protein of MTOR complex 1 OS=Sus scrofa OX=9823 GN=RPTOR PE=1 SV=1	RPTOR	119.54	Down	0.743	0.0318377	1.129	0.242624	0.839	0.198996	nucleus	K07204	RAPTOR; regulatory associated protein of mTOR	map04136 Autophagy - other; map04140 Autophagy - animal; map04150 mTOR signaling pathway; map04151 PI3K-Akt signaling pathway; map04152 AMPK signaling pathway; map04211 Longevity regulating pathway; map04213 Longevity regulating pathway - multiple species; map04714 Thermogenesis; map04910 Insulin signaling pathway; map05131 Shigellosis; map05206 MicroRNAs in cancer	0	0	0	0	0	D	KOG1517	Guanine nucleotide binding protein MIP1
A0A5G2R6V2	Sen15 domain-containing protein OS=Sus scrofa OX=9823 GN=TSEN15 PE=3 SV=1	TSEN15	13.942	Down	0.43	0.0156093	1.071	0.718124	0.461	0.0561091	cytoplasm	K15324	TSEN15; tRNA-splicing endonuclease subunit Sen15	0	0	GO:0005622 intracellular; GO:0005623 cell; GO:0005634 nucleus; GO:0005654 nucleoplasm; GO:0031974 membrane-enclosed lumen; GO:0031981 nuclear lumen; GO:0043226 organelle; GO:0043227 membrane-bounded organelle; GO:0043229 intracellular organelle; GO:0043231 intracellular membrane-bounded organelle; GO:0043233 organelle lumen; GO:0070013 intracellular organelle lumen;	0	PF09631	Sen15 protein	0	0	0
A0A287AUI3	Hepatocyte growth factor-regulated tyrosine kinase substrate OS=Sus scrofa OX=9823 GN=HGS PE=1 SV=2	HGS	77.334	Down	0.759	0.000229658	1.212	0.00131163	0.92	0.00826511	nucleus	K12182	HGS, HRS, VPS27; hepatocyte growth factor-regulated tyrosine kinase substrate	map04144 Endocytosis; map04145 Phagosome	0	0	0	PF00790; PF01363; PF12210	VHS domain; FYVE zinc finger; Hepatocyte growth factor-regulated tyrosine kinase substrate	TU	KOG1818	Membrane trafficking and cell signaling protein HRS, contains VHS and FYVE domains
F1RNU6	ThiF domain-containing protein OS=Sus scrofa OX=9823 GN=UBA2 PE=1 SV=3	UBA2	24.991	Down	0.667	0.000907786	1.238	0.2216	0.826	0.281575	cytoplasm	K10685	UBLE1B, SAE2, UBA2; ubiquitin-like 1-activating enzyme E1 B [EC:6.2.1.45]	map04120 Ubiquitin mediated proteolysis	GO:0006464 cellular protein modification process; GO:0006807 nitrogen compound metabolic process; GO:0008152 metabolic process; GO:0009987 cellular process; GO:0016925 protein sumoylation; GO:0018193 peptidyl-amino acid modification; GO:0018205 peptidyl-lysine modification; GO:0019538 protein metabolic process; GO:0032446 protein modification by small protein conjugation; GO:0036211 protein modif…	GO:0005622 intracellular; GO:0005623 cell; GO:0005634 nucleus; GO:0005654 nucleoplasm; GO:0005737 cytoplasm; GO:0031510 SUMO activating enzyme complex; GO:0031974 membrane-enclosed lumen; GO:0031981 nuclear lumen; GO:0032991 protein-containing complex; GO:0043226 organelle; GO:0043227 membrane-bounded organelle; GO:0043229 intracellular organelle; GO:0043231 intracellular membrane-bounded organel…	GO:0000166 nucleotide binding; GO:0000287 magnesium ion binding; GO:0003824 catalytic activity; GO:0005488 binding; GO:0005515 protein binding; GO:0005524 ATP binding; GO:0008047 enzyme activator activity; GO:0008134 transcription factor binding; GO:0008144 drug binding; GO:0008641 ubiquitin-like modifier activating enzyme activity; GO:0016874 ligase activity; GO:0016877 ligase activity, forming …	PF00899	ThiF family	O	KOG2013	SMT3/SUMO-activating complex, catalytic component UBA2
A0A5K1VU77	Peptidyl-prolyl cis-trans isomerase OS=Sus scrofa OX=9823 GN=PPIH PE=1 SV=1	PPIH	19.208	Down	0.763	0.000507836	1.137	0.0155759	0.868	0.00423925	cytoplasm	K09567	PPIH, CYPH; peptidyl-prolyl isomerase H (cyclophilin H) [EC:5.2.1.8]	map03040 Spliceosome	GO:0000375 RNA splicing, via transesterification reactions; GO:0000377 RNA splicing, via transesterification reactions with bulged adenosine as nucleophile; GO:0000398 mRNA splicing, via spliceosome; GO:0000413 protein peptidyl-prolyl isomerization; GO:0006139 nucleobase-containing compound metabolic process; GO:0006396 RNA processing; GO:0006397 mRNA processing; GO:0006457 protein folding; GO:00…	GO:0005622 intracellular; GO:0005623 cell; GO:0005634 nucleus; GO:0005654 nucleoplasm; GO:0005681 spliceosomal complex; GO:0005737 cytoplasm; GO:0016604 nuclear body; GO:0016607 nuclear speck; GO:0030532 small nuclear ribonucleoprotein complex; GO:0031974 membrane-enclosed lumen; GO:0031981 nuclear lumen; GO:0032991 protein-containing complex; GO:0043226 organelle; GO:0043227 membrane-bounded org…	GO:0003755 peptidyl-prolyl cis-trans isomerase activity; GO:0003824 catalytic activity; GO:0005488 binding; GO:0008144 drug binding; GO:0016018 cyclosporin A binding; GO:0016853 isomerase activity; GO:0016859 cis-trans isomerase activity; GO:0033218 amide binding; GO:0042277 peptide binding; GO:0043021 ribonucleoprotein complex binding; GO:0044877 protein-containing complex binding; GO:0140096 ca…	PF00160	Cyclophilin type peptidyl-prolyl cis-trans isomerase/CLD	O	KOG0879	U-snRNP-associated cyclophilin type peptidyl-prolyl cis-trans isomerase
A0A286ZSH4	FACT complex subunit SSRP1 OS=Sus scrofa OX=9823 GN=SSRP1 PE=1 SV=1	SSRP1	71.743	Down	0.769	0.00022494	1.195	0.00201624	0.918	0.004038	nucleus	K09272	SSRP1; structure-specific recognition protein 1	0	GO:0006139 nucleobase-containing compound metabolic process; GO:0006351 transcription, DNA-templated; GO:0006354 DNA-templated transcription, elongation; GO:0006355 regulation of transcription, DNA-templated; GO:0006357 regulation of transcription by RNA polymerase II; GO:0006366 transcription by RNA polymerase II; GO:0006368 transcription elongation from RNA polymerase II promoter; GO:0006725 ce…	GO:0005622 intracellular; GO:0005623 cell; GO:0005634 nucleus; GO:0005654 nucleoplasm; GO:0031974 membrane-enclosed lumen; GO:0031981 nuclear lumen; GO:0043226 organelle; GO:0043227 membrane-bounded organelle; GO:0043229 intracellular organelle; GO:0043231 intracellular membrane-bounded organelle; GO:0043233 organelle lumen; GO:0070013 intracellular organelle lumen;	GO:0000981 DNA-binding transcription factor activity, RNA polymerase II-specific; GO:0003676 nucleic acid binding; GO:0003677 DNA binding; GO:0003682 chromatin binding; GO:0003700 DNA-binding transcription factor activity; GO:0005488 binding; GO:0097159 organic cyclic compound binding; GO:0140110 transcription regulator activity; GO:1901363 heterocyclic compound binding;	PF03531; PF08512; PF00505	Structure-specific recognition protein (SSRP1); Histone chaperone Rttp106-like; HMG (high mobility group) box	K	KOG0526	Nucleosome-binding factor SPN, POB3 subunit
F2Z5J5	Enhancer of rudimentary homolog OS=Sus scrofa OX=9823 GN=ERH PE=1 SV=1	ERH	12.259	Down	0.756	7.55581e-05	1.151	0.000106813	0.87	0.00164105	cytoplasm	0	0	0	0	0	0	0	0	S	KOG1766	Enhancer of rudimentary
F1SFI7	Alpha-2-HS-glycoprotein OS=Sus scrofa OX=9823 GN=AHSG PE=1 SV=3	AHSG	38.789	Down	0.764	7.29674e-06	1.116	0.000311996	0.853	8.82351e-05	extracellular	K23409	AHSG, FETUA; alpha-2-HS-glycoprotein	0	GO:0000003 reproduction; GO:0001501 skeletal system development; GO:0001503 ossification; GO:0001558 regulation of cell growth; GO:0001775 cell activation; GO:0001932 regulation of protein phosphorylation; GO:0001933 negative regulation of protein phosphorylation; GO:0002252 immune effector process; GO:0002263 cell activation involved in immune response; GO:0002274 myeloid leukocyte activation; G…	GO:0005576 extracellular region; GO:0005615 extracellular space; GO:0005622 intracellular; GO:0005623 cell; GO:0005737 cytoplasm; GO:0005783 endoplasmic reticulum; GO:0005788 endoplasmic reticulum lumen; GO:0005794 Golgi apparatus; GO:0005886 plasma membrane; GO:0012505 endomembrane system; GO:0016020 membrane; GO:0030141 secretory granule; GO:0031012 extracellular matrix; GO:0031091 platelet alp…	GO:0004857 enzyme inhibitor activity; GO:0004860 protein kinase inhibitor activity; GO:0004866 endopeptidase inhibitor activity; GO:0019207 kinase regulator activity; GO:0019210 kinase inhibitor activity; GO:0019887 protein kinase regulator activity; GO:0030234 enzyme regulator activity; GO:0030292 protein tyrosine kinase inhibitor activity; GO:0030294 receptor signaling protein tyrosine kinase i…	PF00031	Cystatin domain	0	0	0
F1SU72	DnaJ heat shock protein family (Hsp40) member C9 OS=Sus scrofa OX=9823 GN=DNAJC9 PE=1 SV=1	DNAJC9	30.183	Down	0.764	0.0460284	1.157	0.0553328	0.884	0.188329	cytoplasm	K09529	DNAJC9; DnaJ homolog subfamily C member 9	0	GO:0007610 behavior; GO:0032781 positive regulation of ATPase activity; GO:0035176 social behavior; GO:0043085 positive regulation of catalytic activity; GO:0043462 regulation of ATPase activity; GO:0044093 positive regulation of molecular function; GO:0050790 regulation of catalytic activity; GO:0051336 regulation of hydrolase activity; GO:0051345 positive regulation of hydrolase activity; GO:00…	GO:0005576 extracellular region; GO:0005615 extracellular space; GO:0005622 intracellular; GO:0005623 cell; GO:0005634 nucleus; GO:0005654 nucleoplasm; GO:0005737 cytoplasm; GO:0005829 cytosol; GO:0005886 plasma membrane; GO:0016020 membrane; GO:0031974 membrane-enclosed lumen; GO:0031981 nuclear lumen; GO:0043226 organelle; GO:0043227 membrane-bounded organelle; GO:0043229 intracellular organell…	GO:0005488 binding; GO:0005515 protein binding; GO:0031072 heat shock protein binding;	PF00226	DnaJ domain	O	KOG0719	Molecular chaperone (DnaJ superfamily)
M3VJZ7	LIM and SH3 domain protein 1 OS=Sus scrofa OX=9823 GN=LASP1 PE=1 SV=1	LASP1	29.688	Down	0.683	0.00912559	1.262	0.0749333	0.862	0.193105	nucleus	0	0	0	0	0	0	PF00412	LIM domain	T	KOG1702	Nebulin repeat protein
A0A287AAB2	Histocompatibility antigen, class I OS=Sus scrofa OX=9823 GN=SLA-11 PE=1 SV=1	SLA-11	42.364	Down	0.689	0.00168553	1.116	0.369793	0.769	0.08716	peroxisome	K06751	MHC1; MHC class I antigen	map04144 Endocytosis; map04145 Phagosome; map04218 Cellular senescence; map04514 Cell adhesion molecules (CAMs); map04612 Antigen processing and presentation; map04940 Type I diabetes mellitus; map05163 Human cytomegalovirus infection; map05165 Human papillomavirus infection; map05166 Human T-cell leukemia virus 1 infection; map05167 Kaposi sarcoma-associated herpesvirus infection; map05168 Herpe…	0	0	0	PF00129; PF07654	Class I Histocompatibility antigen, domains alpha 1 and 2; Immunoglobulin C1-set domain	0	0	0
K9IVJ5	L-serine ammonia-lyase OS=Sus scrofa OX=9823 GN=SDS PE=2 SV=1	SDS	34.231	Up	1.356	0.00141355	0.86	0.00684128	1.166	0.0332182	mitochondria	K17989	SDS, SDH, CHA1; L-serine/L-threonine ammonia-lyase [EC:4.3.1.17 4.3.1.19]	map00260 Glycine, serine and threonine metabolism; map00270 Cysteine and methionine metabolism; map00290 Valine, leucine and isoleucine biosynthesis; map01100 Metabolic pathways; map01200 Carbon metabolism; map01230 Biosynthesis of amino acids	GO:0001101 response to acid chemical; GO:0001505 regulation of neurotransmitter levels; GO:0005975 carbohydrate metabolic process; GO:0005996 monosaccharide metabolic process; GO:0006006 glucose metabolic process; GO:0006082 organic acid metabolic process; GO:0006090 pyruvate metabolic process; GO:0006094 gluconeogenesis; GO:0006520 cellular amino acid metabolic process; GO:0006544 glycine metabo…	GO:0005622 intracellular; GO:0005623 cell; GO:0005737 cytoplasm; GO:0005739 mitochondrion; GO:0005829 cytosol; GO:0043226 organelle; GO:0043227 membrane-bounded organelle; GO:0043229 intracellular organelle; GO:0043231 intracellular membrane-bounded organelle;	GO:0003824 catalytic activity; GO:0003941 L-serine ammonia-lyase activity; GO:0005488 binding; GO:0005515 protein binding; GO:0008144 drug binding; GO:0016829 lyase activity; GO:0016835 carbon-oxygen lyase activity; GO:0016836 hydro-lyase activity; GO:0016840 carbon-nitrogen lyase activity; GO:0016841 ammonia-lyase activity; GO:0019842 vitamin binding; GO:0030170 pyridoxal phosphate binding; GO:0…	0	0	E	KOG1250	Threonine/serine dehydratases
F6Q4U7	COUP transcription factor 2 isoform a OS=Sus scrofa OX=9823 GN=NR2F2 PE=3 SV=2	NR2F2	45.541	Down	0.736	0.00168928	1.215	0.00126961	0.894	0.0483721	nucleus	K08548	NR2F2, TFCOUP2; COUP transcription factor 2	0	GO:0000003 reproduction; GO:0000079 regulation of cyclin-dependent protein serine/threonine kinase activity; GO:0000122 negative regulation of transcription by RNA polymerase II; GO:0001568 blood vessel development; GO:0001701 in utero embryonic development; GO:0001764 neuron migration; GO:0001890 placenta development; GO:0001892 embryonic placenta development; GO:0001893 maternal placenta develo…	GO:0005622 intracellular; GO:0005623 cell; GO:0005634 nucleus; GO:0005654 nucleoplasm; GO:0005737 cytoplasm; GO:0005829 cytosol; GO:0031974 membrane-enclosed lumen; GO:0031981 nuclear lumen; GO:0043226 organelle; GO:0043227 membrane-bounded organelle; GO:0043229 intracellular organelle; GO:0043231 intracellular membrane-bounded organelle; GO:0043233 organelle lumen; GO:0070013 intracellular organ…	GO:0000981 DNA-binding transcription factor activity, RNA polymerase II-specific; GO:0001972 retinoic acid binding; GO:0003676 nucleic acid binding; GO:0003677 DNA binding; GO:0003700 DNA-binding transcription factor activity; GO:0003712 transcription coregulator activity; GO:0003714 transcription corepressor activity; GO:0004879 nuclear receptor activity; GO:0005488 binding; GO:0005501 retinoid …	PF00105; PF00104	Zinc finger, C4 type (two domains); Ligand-binding domain of nuclear hormone receptor	K	KOG3575	FOG: Hormone receptors
F1RW98	Ras suppressor protein 1 OS=Sus scrofa OX=9823 GN=RSU1 PE=1 SV=3	RSU1	31.51	Down	0.753	3.45759e-05	1.086	0.00402232	0.818	4.80139e-05	cytoplasm	0	0	0	GO:0007154 cell communication; GO:0007165 signal transduction; GO:0009987 cellular process; GO:0010810 regulation of cell-substrate adhesion; GO:0010811 positive regulation of cell-substrate adhesion; GO:0023052 signaling; GO:0030155 regulation of cell adhesion; GO:0043085 positive regulation of catalytic activity; GO:0043087 regulation of GTPase activity; GO:0043547 positive regulation of GTPase…	GO:0005622 intracellular; GO:0005623 cell; GO:0005737 cytoplasm; GO:0005829 cytosol; GO:0005912 adherens junction; GO:0005925 focal adhesion; GO:0030054 cell junction; GO:0030055 cell-substrate junction; GO:0070161 anchoring junction;	0	0	0	T	KOG0617	Ras suppressor protein (contains leucine-rich repeats)
I3LC77	Thymocyte nuclear protein 1 OS=Sus scrofa OX=9823 GN=THYN1 PE=1 SV=2	THYN1	26.078	Down	0.682	2.89047e-05	1.169	0.00490438	0.797	0.000739718	nucleus	0	0	0	0	GO:0005622 intracellular; GO:0005623 cell; GO:0005634 nucleus; GO:0043226 organelle; GO:0043227 membrane-bounded organelle; GO:0043229 intracellular organelle; GO:0043231 intracellular membrane-bounded organelle;	0	PF01878	EVE domain	S	KOG3383	Uncharacterized conserved protein
I3LPQ4	EMG1 N1-specific pseudouridine methyltransferase OS=Sus scrofa OX=9823 GN=EMG1 PE=3 SV=1	EMG1	26.868	Down	0.659	0.00602207	1.183	0.00995555	0.779	0.0145774	nucleus	K14568	EMG1, NEP1; rRNA small subunit pseudouridine methyltransferase Nep1 [EC:2.1.1.260]	map03008 Ribosome biogenesis in eukaryotes	GO:0000154 rRNA modification; GO:0000462 maturation of SSU-rRNA from tricistronic rRNA transcript (SSU-rRNA, 5.8S rRNA, LSU-rRNA); GO:0001510 RNA methylation; GO:0001701 in utero embryonic development; GO:0001824 blastocyst development; GO:0006139 nucleobase-containing compound metabolic process; GO:0006364 rRNA processing; GO:0006396 RNA processing; GO:0006725 cellular aromatic compound metaboli…	GO:0005622 intracellular; GO:0005623 cell; GO:0005634 nucleus; GO:0005654 nucleoplasm; GO:0005730 nucleolus; GO:0005737 cytoplasm; GO:0030684 preribosome; GO:0031974 membrane-enclosed lumen; GO:0031981 nuclear lumen; GO:0032040 small-subunit processome; GO:0032991 protein-containing complex; GO:0043226 organelle; GO:0043227 membrane-bounded organelle; GO:0043228 non-membrane-bounded organelle; GO…	GO:0003676 nucleic acid binding; GO:0003723 RNA binding; GO:0003824 catalytic activity; GO:0005488 binding; GO:0008168 methyltransferase activity; GO:0008173 RNA methyltransferase activity; GO:0008649 rRNA methyltransferase activity; GO:0008757 S-adenosylmethionine-dependent methyltransferase activity; GO:0016740 transferase activity; GO:0016741 transferase activity, transferring one-carbon group…	0	0	J	KOG3073	Protein required for 18S rRNA maturation and 40S ribosome biogenesis
F1RUL1	RNA binding motif protein 17 OS=Sus scrofa OX=9823 GN=RBM17 PE=1 SV=3	RBM17	44.931	Down	0.698	6.5497e-05	1.275	0.00125311	0.89	0.00934716	nucleus	K12840	RBM17, SPF45; splicing factor 45	map03040 Spliceosome	GO:0000375 RNA splicing, via transesterification reactions; GO:0000377 RNA splicing, via transesterification reactions with bulged adenosine as nucleophile; GO:0000380 alternative mRNA splicing, via spliceosome; GO:0000398 mRNA splicing, via spliceosome; GO:0006139 nucleobase-containing compound metabolic process; GO:0006396 RNA processing; GO:0006397 mRNA processing; GO:0006725 cellular aromatic…	GO:0005622 intracellular; GO:0005623 cell; GO:0005634 nucleus; GO:0005654 nucleoplasm; GO:0031974 membrane-enclosed lumen; GO:0031981 nuclear lumen; GO:0032991 protein-containing complex; GO:0043226 organelle; GO:0043227 membrane-bounded organelle; GO:0043229 intracellular organelle; GO:0043231 intracellular membrane-bounded organelle; GO:0043233 organelle lumen; GO:0070013 intracellular organell…	0	PF00076	RNA recognition motif. (a.k.a. RRM, RBD, or RNP domain)	A	KOG1996	mRNA splicing factor
F1S1N1	Ig-like domain-containing protein OS=Sus scrofa OX=9823 GN=LOC100513601 PE=1 SV=5	LOC100513601	40.076	Up	1.519	0.000130684	0.826	0.0181179	1.255	0.00548205	extracellular	K06751	MHC1; MHC class I antigen	map04144 Endocytosis; map04145 Phagosome; map04218 Cellular senescence; map04514 Cell adhesion molecules (CAMs); map04612 Antigen processing and presentation; map04940 Type I diabetes mellitus; map05163 Human cytomegalovirus infection; map05165 Human papillomavirus infection; map05166 Human T-cell leukemia virus 1 infection; map05167 Kaposi sarcoma-associated herpesvirus infection; map05168 Herpe…	0	GO:0016020 membrane;	0	PF00129; PF07654	Class I Histocompatibility antigen, domains alpha 1 and 2; Immunoglobulin C1-set domain	0	0	0
B7U9B0	NAD-dependent protein deacetylase OS=Sus scrofa OX=9823 GN=SIRT3 PE=1 SV=1	SIRT3	28.683	Down	0.765	2.3574e-05	1.221	0.000924148	0.935	0.0408326	cytoplasm	K11413	SIRT3, SIR2L3; NAD+-dependent protein deacetylase sirtuin 3 [EC:2.3.1.286]	map00760 Nicotinate and nicotinamide metabolism; map01100 Metabolic pathways; map05230 Central carbon metabolism in cancer	GO:0001932 regulation of protein phosphorylation; GO:0001933 negative regulation of protein phosphorylation; GO:0002791 regulation of peptide secretion; GO:0002793 positive regulation of peptide secretion; GO:0006091 generation of precursor metabolites and energy; GO:0006325 chromatin organization; GO:0006355 regulation of transcription, DNA-templated; GO:0006464 cellular protein modification pro…	GO:0005622 intracellular; GO:0005623 cell; GO:0005737 cytoplasm; GO:0005739 mitochondrion; GO:0005740 mitochondrial envelope; GO:0005743 mitochondrial inner membrane; GO:0005759 mitochondrial matrix; GO:0016020 membrane; GO:0019866 organelle inner membrane; GO:0031090 organelle membrane; GO:0031966 mitochondrial membrane; GO:0031967 organelle envelope; GO:0031974 membrane-enclosed lumen; GO:00319…	GO:0003676 nucleic acid binding; GO:0003677 DNA binding; GO:0003824 catalytic activity; GO:0003950 NAD+ ADP-ribosyltransferase activity; GO:0004407 histone deacetylase activity; GO:0005488 binding; GO:0005515 protein binding; GO:0008270 zinc ion binding; GO:0016740 transferase activity; GO:0016757 transferase activity, transferring glycosyl groups; GO:0016763 transferase activity, transferring pe…	0	0	BK	KOG2682	NAD-dependent histone deacetylases and class I sirtuins (SIR2 family)
A0A287B6R1	Mitochondrial amidoxime-reducing component 1 OS=Sus scrofa OX=9823 GN=MTARC1 PE=1 SV=1	MTARC1	38.009	Down	0.655	4.18794e-05	1.221	0.00263506	0.799	0.00265831	mitochondria	0	0	0	GO:0006082 organic acid metabolic process; GO:0006807 nitrogen compound metabolic process; GO:0008152 metabolic process; GO:0009636 response to toxic substance; GO:0009987 cellular process; GO:0042126 nitrate metabolic process; GO:0042221 response to chemical; GO:0043436 oxoacid metabolic process; GO:0044237 cellular metabolic process; GO:0044281 small molecule metabolic process; GO:0050896 respo…	GO:0005622 intracellular; GO:0005623 cell; GO:0005737 cytoplasm; GO:0005739 mitochondrion; GO:0005740 mitochondrial envelope; GO:0005741 mitochondrial outer membrane; GO:0016020 membrane; GO:0019867 outer membrane; GO:0031090 organelle membrane; GO:0031966 mitochondrial membrane; GO:0031967 organelle envelope; GO:0031968 organelle outer membrane; GO:0031975 envelope; GO:0043226 organelle; GO:0043…	GO:0003824 catalytic activity; GO:0005488 binding; GO:0008940 nitrate reductase activity; GO:0016491 oxidoreductase activity; GO:0016661 oxidoreductase activity, acting on other nitrogenous compounds as donors; GO:0030151 molybdenum ion binding; GO:0043167 ion binding; GO:0043169 cation binding; GO:0043546 molybdopterin cofactor binding; GO:0046872 metal ion binding; GO:0046914 transition metal i…	PF03476; PF03473	MOSC N-terminal beta barrel domain; MOSC domain	S	KOG2362	Uncharacterized Fe-S protein
F1RQ90	RNA-binding motif protein, X chromosome isoform 1 OS=Sus scrofa OX=9823 GN=RBMX PE=1 SV=1	RBMX	42.274	Down	0.761	0.000157814	1.173	2.47017e-05	0.892	0.0054316	nucleus	K12885	RBMX, HNRNPG; heterogeneous nuclear ribonucleoprotein G	map03040 Spliceosome	0	0	0	PF00076	RNA recognition motif. (a.k.a. RRM, RBD, or RNP domain)	A	KOG0226	RNA-binding proteins
A0A5G2RI50	Myosin IC OS=Sus scrofa OX=9823 GN=MYO1C PE=1 SV=1	MYO1C	119.99	Down	0.732	0.000204727	1.121	0.00369924	0.82	0.000229361	cytoplasm	K10356	MYO1; myosin I	map05130 Pathogenic Escherichia coli infection	GO:0002252 immune effector process; GO:0002253 activation of immune response; GO:0002376 immune system process; GO:0002429 immune response-activating cell surface receptor signaling pathway; GO:0002431 Fc receptor mediated stimulatory signaling pathway; GO:0002433 immune response-regulating cell surface receptor signaling pathway involved in phagocytosis; GO:0002682 regulation of immune system pr…	GO:0001726 ruffle; GO:0005622 intracellular; GO:0005623 cell; GO:0005634 nucleus; GO:0005635 nuclear envelope; GO:0005643 nuclear pore; GO:0005654 nucleoplasm; GO:0005730 nucleolus; GO:0005737 cytoplasm; GO:0005829 cytosol; GO:0005856 cytoskeleton; GO:0005884 actin filament; GO:0005886 plasma membrane; GO:0005902 microvillus; GO:0005903 brush border; GO:0009925 basal plasma membrane; GO:0012505 e…	GO:0000146 microfilament motor activity; GO:0000166 nucleotide binding; GO:0003774 motor activity; GO:0003779 actin binding; GO:0003824 catalytic activity; GO:0005102 signaling receptor binding; GO:0005488 binding; GO:0005515 protein binding; GO:0005516 calmodulin binding; GO:0005524 ATP binding; GO:0005543 phospholipid binding; GO:0008022 protein C-terminus binding; GO:0008092 cytoskeletal prote…	PF00063	Myosin head (motor domain)	Z	KOG0164	Myosin class I heavy chain
F2Z5T7	Peptidyl-prolyl cis-trans isomerase OS=Sus scrofa OX=9823 GN=PPIL3 PE=1 SV=1	PPIL3	18.154	Down	0.769	0.0426035	1.028	0.718091	0.79	0.0419681	cytoplasm	K12734	PPIL3; peptidyl-prolyl cis-trans isomerase-like 3 [EC:5.2.1.8]	0	GO:0000375 RNA splicing, via transesterification reactions; GO:0000377 RNA splicing, via transesterification reactions with bulged adenosine as nucleophile; GO:0000398 mRNA splicing, via spliceosome; GO:0000413 protein peptidyl-prolyl isomerization; GO:0006139 nucleobase-containing compound metabolic process; GO:0006396 RNA processing; GO:0006397 mRNA processing; GO:0006464 cellular protein modif…	GO:0005622 intracellular; GO:0005623 cell; GO:0005634 nucleus; GO:0005681 spliceosomal complex; GO:0032991 protein-containing complex; GO:0043226 organelle; GO:0043227 membrane-bounded organelle; GO:0043229 intracellular organelle; GO:0043231 intracellular membrane-bounded organelle; GO:0071013 catalytic step 2 spliceosome; GO:1902494 catalytic complex; GO:1990904 ribonucleoprotein complex;	GO:0003755 peptidyl-prolyl cis-trans isomerase activity; GO:0003824 catalytic activity; GO:0016853 isomerase activity; GO:0016859 cis-trans isomerase activity; GO:0140096 catalytic activity, acting on a protein;	PF00160	Cyclophilin type peptidyl-prolyl cis-trans isomerase/CLD	O	KOG0884	Similar to cyclophilin-type peptidyl-prolyl cis-trans isomerase
A0A287AI92	Carbonic anhydrase OS=Sus scrofa OX=9823 GN=CA1 PE=1 SV=1	CA1	28.975	Down	0.762	0.000118745	1.052	0.058295	0.802	0.000212824	cytoplasm	K01672	CA; carbonic anhydrase [EC:4.2.1.1]	map00910 Nitrogen metabolism; map01100 Metabolic pathways	GO:0006810 transport; GO:0006811 ion transport; GO:0006820 anion transport; GO:0007154 cell communication; GO:0007165 signal transduction; GO:0007166 cell surface receptor signaling pathway; GO:0009987 cellular process; GO:0010033 response to organic substance; GO:0015701 bicarbonate transport; GO:0015711 organic anion transport; GO:0019221 cytokine-mediated signaling pathway; GO:0023052 signalin…	GO:0005622 intracellular; GO:0005623 cell; GO:0005737 cytoplasm; GO:0005829 cytosol;	GO:0003824 catalytic activity; GO:0004064 arylesterase activity; GO:0004089 carbonate dehydratase activity; GO:0016787 hydrolase activity; GO:0016788 hydrolase activity, acting on ester bonds; GO:0016829 lyase activity; GO:0016835 carbon-oxygen lyase activity; GO:0016836 hydro-lyase activity; GO:0052689 carboxylic ester hydrolase activity;	PF00194	Eukaryotic-type carbonic anhydrase	P	KOG0382	Carbonic anhydrase
A0A287BP76	Nuclear pore complex protein Nup153 isoform 2 OS=Sus scrofa OX=9823 GN=NUP153 PE=1 SV=1	NUP153	148.17	Down	0.746	0.00282944	1.251	0.00738683	0.934	0.0413354	nucleus	K14296	NUP153; nuclear pore complex protein Nup153	map03013 RNA transport	GO:0000278 mitotic cell cycle; GO:0006403 RNA localization; GO:0006405 RNA export from nucleus; GO:0006406 mRNA export from nucleus; GO:0006606 protein import into nucleus; GO:0006611 protein export from nucleus; GO:0006810 transport; GO:0006886 intracellular protein transport; GO:0006913 nucleocytoplasmic transport; GO:0006996 organelle organization; GO:0006997 nucleus organization; GO:0006999 n…	GO:0005622 intracellular; GO:0005623 cell; GO:0005634 nucleus; GO:0005635 nuclear envelope; GO:0005642 annulate lamellae; GO:0005643 nuclear pore; GO:0005654 nucleoplasm; GO:0005730 nucleolus; GO:0005737 cytoplasm; GO:0005829 cytosol; GO:0012505 endomembrane system; GO:0016020 membrane; GO:0016234 inclusion body; GO:0031090 organelle membrane; GO:0031965 nuclear membrane; GO:0031967 organelle env…	GO:0003676 nucleic acid binding; GO:0003677 DNA binding; GO:0003682 chromatin binding; GO:0003690 double-stranded DNA binding; GO:0005048 signal sequence binding; GO:0005198 structural molecule activity; GO:0005488 binding; GO:0005515 protein binding; GO:0008139 nuclear localization sequence binding; GO:0008270 zinc ion binding; GO:0008536 Ran GTPase binding; GO:0017016 Ras GTPase binding; GO:001…	PF00641; PF10599	Zn-finger in Ran binding protein and others; Retro-transposon transporting motif	UY	KOG4719	Nuclear pore complex protein
F1SK31	Occludin OS=Sus scrofa OX=9823 GN=OCLN PE=3 SV=3	OCLN	59.131	Down	0.739	0.000251363	1.081	0.0298355	0.799	0.000158767	plasma membrane	K06088	OCLN; occludin	map04514 Cell adhesion molecules (CAMs); map04530 Tight junction; map04670 Leukocyte transendothelial migration; map05130 Pathogenic Escherichia coli infection; map05160 Hepatitis C	GO:0007043 cell-cell junction assembly; GO:0009987 cellular process; GO:0010033 response to organic substance; GO:0016043 cellular component organization; GO:0022607 cellular component assembly; GO:0034097 response to cytokine; GO:0034329 cell junction assembly; GO:0034330 cell junction organization; GO:0034612 response to tumor necrosis factor; GO:0042221 response to chemical; GO:0043297 apical …	GO:0005622 intracellular; GO:0005623 cell; GO:0005737 cytoplasm; GO:0005886 plasma membrane; GO:0005911 cell-cell junction; GO:0005923 bicellular tight junction; GO:0009986 cell surface; GO:0016020 membrane; GO:0016324 apical plasma membrane; GO:0016327 apicolateral plasma membrane; GO:0016328 lateral plasma membrane; GO:0030054 cell junction; GO:0030139 endocytic vesicle; GO:0031410 cytoplasmic …	GO:0005488 binding; GO:0005515 protein binding; GO:0019904 protein domain specific binding;	PF01284; PF07303	Membrane-associating domain; Occludin homology domain	0	0	0
K9J4R8	Protein S100-A13 OS=Sus scrofa OX=9823 GN=S100A13 PE=1 SV=1	S100A13	11.213	Down	0.615	5.38091e-06	1.281	0.000173743	0.788	0.000186479	cytoplasm	K23765	0	0	GO:0001775 cell activation; GO:0001816 cytokine production; GO:0002252 immune effector process; GO:0002263 cell activation involved in immune response; GO:0002274 myeloid leukocyte activation; GO:0002275 myeloid cell activation involved in immune response; GO:0002279 mast cell activation involved in immune response; GO:0002366 leukocyte activation involved in immune response; GO:0002376 immune sy…	GO:0005576 extracellular region; GO:0005615 extracellular space; GO:0005622 intracellular; GO:0005623 cell; GO:0005634 nucleus; GO:0005730 nucleolus; GO:0005737 cytoplasm; GO:0005829 cytosol; GO:0005886 plasma membrane; GO:0016020 membrane; GO:0031974 membrane-enclosed lumen; GO:0031981 nuclear lumen; GO:0043226 organelle; GO:0043227 membrane-bounded organelle; GO:0043228 non-membrane-bounded org…	GO:0005102 signaling receptor binding; GO:0005488 binding; GO:0005507 copper ion binding; GO:0005509 calcium ion binding; GO:0005515 protein binding; GO:0008144 drug binding; GO:0008270 zinc ion binding; GO:0017134 fibroblast growth factor binding; GO:0019838 growth factor binding; GO:0042802 identical protein binding; GO:0042803 protein homodimerization activity; GO:0043167 ion binding; GO:00431…	PF01023	S-100/ICaBP type calcium binding domain	0	0	0
F1S108	CDGSH iron sulfur domain 2 OS=Sus scrofa OX=9823 GN=CISD2 PE=1 SV=2	CISD2	15.308	Up	1.306	0.000116527	0.962	0.0515453	1.257	0.000509153	mitochondria	0	0	0	0	0	0	PF10660; PF09360	Iron-containing outer mitochondrial membrane protein N-terminus ; Iron-binding zinc finger CDGSH type	S	KOG3461	CDGSH-type Zn-finger containing protein
I3LH57	WD repeat-containing protein 43 OS=Sus scrofa OX=9823 GN=WDR43 PE=1 SV=3	WDR43	75.617	Down	0.761	0.0131409	1.057	0.250142	0.804	0.0203611	nucleus	K14546	UTP5, WDR43; U3 small nucleolar RNA-associated protein 5	map03008 Ribosome biogenesis in eukaryotes	GO:0006139 nucleobase-containing compound metabolic process; GO:0006355 regulation of transcription, DNA-templated; GO:0006356 regulation of transcription by RNA polymerase I; GO:0006364 rRNA processing; GO:0006396 RNA processing; GO:0006725 cellular aromatic compound metabolic process; GO:0006807 nitrogen compound metabolic process; GO:0008152 metabolic process; GO:0009889 regulation of biosynth…	GO:0001650 fibrillar center; GO:0005622 intracellular; GO:0005623 cell; GO:0005634 nucleus; GO:0005654 nucleoplasm; GO:0005730 nucleolus; GO:0031974 membrane-enclosed lumen; GO:0031981 nuclear lumen; GO:0043226 organelle; GO:0043227 membrane-bounded organelle; GO:0043228 non-membrane-bounded organelle; GO:0043229 intracellular organelle; GO:0043231 intracellular membrane-bounded organelle; GO:004…	0	0	0	S	KOG4547	WD40 repeat-containing protein
I3LPP4	Chromosome segregation 1-like protein OS=Sus scrofa OX=9823 GN=CSE1L PE=1 SV=2	CSE1L	110.65	Down	0.733	0.000224627	1.278	0.000740044	0.936	0.0063998	cytoplasm	K18423	CSE1, CAS, XPO2; exportin-2 (importin alpha re-exporter)	0	GO:0006606 protein import into nucleus; GO:0006611 protein export from nucleus; GO:0006810 transport; GO:0006886 intracellular protein transport; GO:0006913 nucleocytoplasmic transport; GO:0006915 apoptotic process; GO:0008104 protein localization; GO:0008219 cell death; GO:0008283 cell population proliferation; GO:0009987 cellular process; GO:0012501 programmed cell death; GO:0015031 protein tra…	GO:0005622 intracellular; GO:0005623 cell; GO:0005634 nucleus; GO:0005635 nuclear envelope; GO:0005654 nucleoplasm; GO:0005737 cytoplasm; GO:0005829 cytosol; GO:0012505 endomembrane system; GO:0031967 organelle envelope; GO:0031974 membrane-enclosed lumen; GO:0031975 envelope; GO:0031981 nuclear lumen; GO:0043226 organelle; GO:0043227 membrane-bounded organelle; GO:0043229 intracellular organelle…	GO:0005049 nuclear export signal receptor activity; GO:0140104 molecular carrier activity; GO:0140142 nucleocytoplasmic carrier activity;	0	0	UY	KOG1992	Nuclear export receptor CSE1/CAS (importin beta superfamily)
A0A286ZTC2	Phenazine biosynthesis like protein domain containing OS=Sus scrofa OX=9823 GN=PBLD PE=1 SV=1	PBLD	30.496	Up	1.315	0.00294729	0.907	0.25682	1.193	0.0448311	cytoplasm	0	0	0	GO:0001894 tissue homeostasis; GO:0001932 regulation of protein phosphorylation; GO:0001933 negative regulation of protein phosphorylation; GO:0003008 system process; GO:0007586 digestion; GO:0008285 negative regulation of cell population proliferation; GO:0009892 negative regulation of metabolic process; GO:0009966 regulation of signal transduction; GO:0009968 negative regulation of signal trans…	GO:0005622 intracellular; GO:0005623 cell; GO:0005737 cytoplasm;	GO:0005488 binding; GO:0005515 protein binding; GO:0042802 identical protein binding;	0	0	S	KOG3033	Predicted PhzC/PhzF-type epimerase
A0A480QBL1	Nucleoporin NUP53 OS=Sus scrofa OX=9823 GN=NUP35 PE=3 SV=1	NUP35	35.049	Down	0.758	0.000796321	1.06	0.0772369	0.804	0.000534548	nucleus	K14313	NUP35, NUP53; nuclear pore complex protein Nup53	map03013 RNA transport	GO:0006355 regulation of transcription, DNA-templated; GO:0006403 RNA localization; GO:0006405 RNA export from nucleus; GO:0006406 mRNA export from nucleus; GO:0006606 protein import into nucleus; GO:0006607 NLS-bearing protein import into nucleus; GO:0006611 protein export from nucleus; GO:0006810 transport; GO:0006886 intracellular protein transport; GO:0006913 nucleocytoplasmic transport; GO:0…	GO:0005622 intracellular; GO:0005623 cell; GO:0005634 nucleus; GO:0005635 nuclear envelope; GO:0005643 nuclear pore; GO:0005652 nuclear lamina; GO:0005654 nucleoplasm; GO:0005886 plasma membrane; GO:0012505 endomembrane system; GO:0016020 membrane; GO:0031090 organelle membrane; GO:0031965 nuclear membrane; GO:0031967 organelle envelope; GO:0031974 membrane-enclosed lumen; GO:0031975 envelope; GO…	GO:0003676 nucleic acid binding; GO:0003677 DNA binding; GO:0003697 single-stranded DNA binding; GO:0005488 binding; GO:0005515 protein binding; GO:0005543 phospholipid binding; GO:0008289 lipid binding; GO:0042802 identical protein binding; GO:0042803 protein homodimerization activity; GO:0043167 ion binding; GO:0043168 anion binding; GO:0046983 protein dimerization activity; GO:0097159 organic …	PF05172	Nup53/35/40-type RNA recognition motif	D	KOG4285	Mitotic phosphoprotein
F1RR90	Pantothenate kinase 3 OS=Sus scrofa OX=9823 GN=PANK3 PE=4 SV=3	PANK3	41.104	Down	0.764	0.0044671	1.066	0.219553	0.815	0.0350222	cytoplasm	K09680	coaW; type II pantothenate kinase [EC:2.7.1.33]	map00770 Pantothenate and CoA biosynthesis; map01100 Metabolic pathways	GO:0006139 nucleobase-containing compound metabolic process; GO:0006163 purine nucleotide metabolic process; GO:0006164 purine nucleotide biosynthetic process; GO:0006725 cellular aromatic compound metabolic process; GO:0006732 coenzyme metabolic process; GO:0006753 nucleoside phosphate metabolic process; GO:0006793 phosphorus metabolic process; GO:0006796 phosphate-containing compound metabolic …	GO:0005622 intracellular; GO:0005623 cell; GO:0005737 cytoplasm;	GO:0003824 catalytic activity; GO:0004594 pantothenate kinase activity; GO:0016301 kinase activity; GO:0016740 transferase activity; GO:0016772 transferase activity, transferring phosphorus-containing groups; GO:0016773 phosphotransferase activity, alcohol group as acceptor;	0	0	H	KOG2201	Pantothenate kinase PanK and related proteins
W8VSW6	Sterol regulatory element binding transcription factor 1 OS=Sus scrofa OX=9823 GN=SREBF1 PE=4 SV=1	SREBF1	121.47	Up	1.309	0.00113298	0.932	0.053917	1.22	0.00635219	nucleus	K07197	SREBP1, SREBF1; sterol regulatory element-binding transcription factor 1	map04152 AMPK signaling pathway; map04910 Insulin signaling pathway; map04931 Insulin resistance; map04932 Non-alcoholic fatty liver disease (NAFLD)	GO:0000122 negative regulation of transcription by RNA polymerase II; GO:0001101 response to acid chemical; GO:0002027 regulation of heart rate; GO:0002791 regulation of peptide secretion; GO:0002792 negative regulation of peptide secretion; GO:0003062 regulation of heart rate by chemical signal; GO:0006066 alcohol metabolic process; GO:0006139 nucleobase-containing compound metabolic process; GO…	GO:0000139 Golgi membrane; GO:0005622 intracellular; GO:0005623 cell; GO:0005634 nucleus; GO:0005635 nuclear envelope; GO:0005654 nucleoplasm; GO:0005737 cytoplasm; GO:0005783 endoplasmic reticulum; GO:0005789 endoplasmic reticulum membrane; GO:0005794 Golgi apparatus; GO:0005829 cytosol; GO:0012505 endomembrane system; GO:0016020 membrane; GO:0031090 organelle membrane; GO:0031967 organelle enve…	GO:0000976 transcription regulatory region sequence-specific DNA binding; GO:0000977 RNA polymerase II transcription regulatory region sequence-specific DNA binding; GO:0000978 RNA polymerase II cis-regulatory region sequence-specific DNA binding; GO:0000981 DNA-binding transcription factor activity, RNA polymerase II-specific; GO:0000987 cis-regulatory region sequence-specific DNA binding; GO:00…	PF00010	Helix-loop-helix DNA-binding domain	K	KOG2588	Predicted DNA-binding protein
K9IVQ0	Basic leucine zipper and W2 domain-containing protein 1 OS=Sus scrofa OX=9823 GN=BZW1 PE=1 SV=1	BZW1	48.043	Down	0.764	5.60145e-05	1.166	0.00112891	0.891	0.00132884	nucleus	0	0	0	0	GO:0005622 intracellular; GO:0005623 cell; GO:0005737 cytoplasm;	0	0	0	K	KOG2297	Predicted translation factor, contains W2 domain
A0A287AH85	Adenylate kinase 2, mitochondrial OS=Sus scrofa OX=9823 GN=AK2 PE=1 SV=1	AK2	25.64	Up	1.361	4.08442e-06	0.813	1.88638e-05	1.107	2.98133e-05	cytoplasm	K00939	adk, AK; adenylate kinase [EC:2.7.4.3]	map00230 Purine metabolism; map00730 Thiamine metabolism; map01100 Metabolic pathways	GO:0006139 nucleobase-containing compound metabolic process; GO:0006725 cellular aromatic compound metabolic process; GO:0006753 nucleoside phosphate metabolic process; GO:0006793 phosphorus metabolic process; GO:0006796 phosphate-containing compound metabolic process; GO:0006807 nitrogen compound metabolic process; GO:0008152 metabolic process; GO:0009058 biosynthetic process; GO:0009117 nucleot…	GO:0005622 intracellular; GO:0005623 cell; GO:0005737 cytoplasm; GO:0005739 mitochondrion; GO:0005740 mitochondrial envelope; GO:0005743 mitochondrial inner membrane; GO:0005758 mitochondrial intermembrane space; GO:0016020 membrane; GO:0019866 organelle inner membrane; GO:0031090 organelle membrane; GO:0031966 mitochondrial membrane; GO:0031967 organelle envelope; GO:0031970 organelle envelope l…	GO:0003824 catalytic activity; GO:0004017 adenylate kinase activity; GO:0016301 kinase activity; GO:0016740 transferase activity; GO:0016772 transferase activity, transferring phosphorus-containing groups; GO:0016776 phosphotransferase activity, phosphate group as acceptor; GO:0019205 nucleobase-containing compound kinase activity; GO:0050145 nucleoside monophosphate kinase activity;	PF00406; PF05191	Adenylate kinase; Adenylate kinase, active site lid	F	KOG3078	Adenylate kinase
A0A287A821	Threonine synthase-like 1 OS=Sus scrofa OX=9823 GN=THNSL1 PE=1 SV=2	THNSL1	83.272	Down	0.703	8.26467e-06	1.186	0.000118439	0.834	0.000293439	mitochondria	0	0	0	0	0	0	PF01202	Shikimate kinase	E	KOG2616	Pyridoxalphosphate-dependent enzyme/predicted threonine synthase
A0A481CJY0	Heterogeneous nuclear ribonucleoproteins A2/B1 OS=Sus scrofa OX=9823 GN=HNRNPA2B1 PE=1 SV=1	HNRNPA2B1	37.429	Down	0.698	1.4615e-05	1.284	6.25307e-05	0.895	2.04632e-05	nucleus	K13158	HNRNPA2B1; heterogeneous nuclear ribonucleoprotein A2/B1	0	GO:0000003 reproduction; GO:0000375 RNA splicing, via transesterification reactions; GO:0000377 RNA splicing, via transesterification reactions with bulged adenosine as nucleophile; GO:0000398 mRNA splicing, via spliceosome; GO:0000723 telomere maintenance; GO:0003006 developmental process involved in reproduction; GO:0006139 nucleobase-containing compound metabolic process; GO:0006259 DNA metabo…	GO:0000781 chromosome, telomeric region; GO:0000785 chromatin; GO:0005576 extracellular region; GO:0005615 extracellular space; GO:0005622 intracellular; GO:0005623 cell; GO:0005634 nucleus; GO:0005654 nucleoplasm; GO:0005681 spliceosomal complex; GO:0005694 chromosome; GO:0005737 cytoplasm; GO:0015030 Cajal body; GO:0016363 nuclear matrix; GO:0016604 nuclear body; GO:0031974 membrane-enclosed lu…	GO:0001067 regulatory region nucleic acid binding; GO:0001069 regulatory region RNA binding; GO:0003676 nucleic acid binding; GO:0003677 DNA binding; GO:0003697 single-stranded DNA binding; GO:0003723 RNA binding; GO:0003729 mRNA binding; GO:0003730 mRNA 3'-UTR binding; GO:0005488 binding; GO:0005515 protein binding; GO:0019899 enzyme binding; GO:0035198 miRNA binding; GO:0042162 telomeric DNA bi…	PF00076	RNA recognition motif. (a.k.a. RRM, RBD, or RNP domain)	A	KOG0118	FOG: RRM domain
B4F450	Ubiquitin-like protein 5 OS=Sus scrofa OX=9823 GN=UBL5 PE=2 SV=1	UBL5	8.5468	Down	0.768	3.36932e-05	1.228	0.000285494	0.943	0.0412846	extracellular	K13113	UBL5, HUB1; ubiquitin-like protein 5	map04212 Longevity regulating pathway - worm	GO:0000375 RNA splicing, via transesterification reactions; GO:0000377 RNA splicing, via transesterification reactions with bulged adenosine as nucleophile; GO:0000398 mRNA splicing, via spliceosome; GO:0006139 nucleobase-containing compound metabolic process; GO:0006396 RNA processing; GO:0006397 mRNA processing; GO:0006464 cellular protein modification process; GO:0006725 cellular aromatic comp…	GO:0005622 intracellular; GO:0005623 cell; GO:0005634 nucleus; GO:0005737 cytoplasm; GO:0043226 organelle; GO:0043227 membrane-bounded organelle; GO:0043229 intracellular organelle; GO:0043231 intracellular membrane-bounded organelle;	GO:0031386 protein tag;	PF00240	Ubiquitin family	O	KOG3493	Ubiquitin-like protein
F1RU12	Beta-lactamase-like protein 2 OS=Sus scrofa OX=9823 GN=LACTB2 PE=1 SV=1	LACTB2	32.734	Up	1.41	1.47639e-07	0.87	0.000159483	1.226	2.97866e-05	mitochondria	K16639	LACTB2; endoribonuclease LACTB2 [EC:3.1.27.-]	0	GO:0006139 nucleobase-containing compound metabolic process; GO:0006725 cellular aromatic compound metabolic process; GO:0006807 nitrogen compound metabolic process; GO:0008152 metabolic process; GO:0009987 cellular process; GO:0016070 RNA metabolic process; GO:0034641 cellular nitrogen compound metabolic process; GO:0043170 macromolecule metabolic process; GO:0044237 cellular metabolic process; …	GO:0005622 intracellular; GO:0005623 cell; GO:0005737 cytoplasm; GO:0005739 mitochondrion; GO:0005759 mitochondrial matrix; GO:0031974 membrane-enclosed lumen; GO:0043226 organelle; GO:0043227 membrane-bounded organelle; GO:0043229 intracellular organelle; GO:0043231 intracellular membrane-bounded organelle; GO:0043233 organelle lumen; GO:0070013 intracellular organelle lumen;	GO:0003676 nucleic acid binding; GO:0003723 RNA binding; GO:0003727 single-stranded RNA binding; GO:0003824 catalytic activity; GO:0004518 nuclease activity; GO:0004519 endonuclease activity; GO:0004521 endoribonuclease activity; GO:0004540 ribonuclease activity; GO:0005488 binding; GO:0008270 zinc ion binding; GO:0016787 hydrolase activity; GO:0016788 hydrolase activity, acting on ester bonds; G…	PF00753	Metallo-beta-lactamase superfamily	S	KOG0813	Glyoxylase
A0A287BQW3	Histone H1.0 OS=Sus scrofa OX=9823 GN=H1-0 PE=1 SV=1	H1-0	20.891	Down	0.72	0.00112354	1.246	0.00569604	0.897	0.0316999	nucleus	K11275	H1_5; histone H1/5	0	GO:0000737 DNA catabolic process, endonucleolytic; GO:0006139 nucleobase-containing compound metabolic process; GO:0006259 DNA metabolic process; GO:0006308 DNA catabolic process; GO:0006309 apoptotic DNA fragmentation; GO:0006725 cellular aromatic compound metabolic process; GO:0006807 nitrogen compound metabolic process; GO:0006915 apoptotic process; GO:0006921 cellular component disassembly in…	GO:0000228 nuclear chromosome; GO:0000785 chromatin; GO:0000790 nuclear chromatin; GO:0000791 euchromatin; GO:0005622 intracellular; GO:0005623 cell; GO:0005634 nucleus; GO:0005654 nucleoplasm; GO:0005694 chromosome; GO:0005719 nuclear euchromatin; GO:0005737 cytoplasm; GO:0005794 Golgi apparatus; GO:0005856 cytoskeleton; GO:0012505 endomembrane system; GO:0015629 actin cytoskeleton; GO:0016604 n…	GO:0003676 nucleic acid binding; GO:0003677 DNA binding; GO:0003680 AT DNA binding; GO:0003682 chromatin binding; GO:0003690 double-stranded DNA binding; GO:0005488 binding; GO:0031490 chromatin DNA binding; GO:0043565 sequence-specific DNA binding; GO:0097159 organic cyclic compound binding; GO:1901363 heterocyclic compound binding; GO:1990837 sequence-specific double-stranded DNA binding;	PF00538	linker histone H1 and H5 family	B	KOG4012	Histone H1
A0A480UJ69	3-ketoacyl-CoA thiolase, peroxisomal isoform X1 OS=Sus scrofa OX=9823 GN=ACAA1 PE=1 SV=1	ACAA1	44.501	Up	1.302	6.90289e-07	0.777	3.27224e-08	1.012	0.0672383	cytoplasm	K07513	ACAA1; acetyl-CoA acyltransferase 1 [EC:2.3.1.16]	map00071 Fatty acid degradation; map00280 Valine, leucine and isoleucine degradation; map00592 alpha-Linolenic acid metabolism; map01040 Biosynthesis of unsaturated fatty acids; map01100 Metabolic pathways; map01212 Fatty acid metabolism; map03320 PPAR signaling pathway; map04146 Peroxisome	GO:0000038 very long-chain fatty acid metabolic process; GO:0001676 long-chain fatty acid metabolic process; GO:0001775 cell activation; GO:0002252 immune effector process; GO:0002263 cell activation involved in immune response; GO:0002274 myeloid leukocyte activation; GO:0002275 myeloid cell activation involved in immune response; GO:0002283 neutrophil activation involved in immune response; GO:…	GO:0005576 extracellular region; GO:0005622 intracellular; GO:0005623 cell; GO:0005737 cytoplasm; GO:0005777 peroxisome; GO:0005782 peroxisomal matrix; GO:0005829 cytosol; GO:0012505 endomembrane system; GO:0030141 secretory granule; GO:0031410 cytoplasmic vesicle; GO:0031907 microbody lumen; GO:0031974 membrane-enclosed lumen; GO:0031982 vesicle; GO:0031983 vesicle lumen; GO:0034774 secretory gr…	GO:0003824 catalytic activity; GO:0003985 acetyl-CoA C-acetyltransferase activity; GO:0003988 acetyl-CoA C-acyltransferase activity; GO:0003997 acyl-CoA oxidase activity; GO:0008410 CoA-transferase activity; GO:0008775 acetate CoA-transferase activity; GO:0016401 palmitoyl-CoA oxidase activity; GO:0016407 acetyltransferase activity; GO:0016408 C-acyltransferase activity; GO:0016453 C-acetyltransf…	PF00108; PF02803	Thiolase, N-terminal domain; Thiolase, C-terminal domain	I	KOG1389	3-oxoacyl CoA thiolase
A0A480WBM1	Somatomedin B and thrombospondin type 1 domain containing OS=Sus scrofa OX=9823 GN=SBSPON PE=1 SV=1	SBSPON	29.125	Down	0.766	0.00682325	1.211	0.00153809	0.927	0.189482	extracellular	0	0	0	0	0	0	PF00090	Thrombospondin type 1 domain	0	0	0
F1SFW4	Integrator complex subunit 3 OS=Sus scrofa OX=9823 GN=INTS3 PE=1 SV=2	INTS3	117.85	Down	0.666	0.0111072	1.117	0.18038	0.744	0.0540771	cytoplasm	K13140	INTS3; integrator complex subunit 3	0	GO:0000075 cell cycle checkpoint; GO:0000278 mitotic cell cycle; GO:0006139 nucleobase-containing compound metabolic process; GO:0006259 DNA metabolic process; GO:0006281 DNA repair; GO:0006351 transcription, DNA-templated; GO:0006366 transcription by RNA polymerase II; GO:0006396 RNA processing; GO:0006725 cellular aromatic compound metabolic process; GO:0006807 nitrogen compound metabolic proce…	GO:0000428 DNA-directed RNA polymerase complex; GO:0005622 intracellular; GO:0005623 cell; GO:0005634 nucleus; GO:0005654 nucleoplasm; GO:0005730 nucleolus; GO:0005737 cytoplasm; GO:0016591 RNA polymerase II, holoenzyme; GO:0030880 RNA polymerase complex; GO:0031974 membrane-enclosed lumen; GO:0031981 nuclear lumen; GO:0032039 integrator complex; GO:0032991 protein-containing complex; GO:0043226 …	0	0	0	S	KOG4262	Uncharacterized conserved protein
A0A287B646	Heterogeneous nuclear ribonucleoprotein K OS=Sus scrofa OX=9823 GN=HNRNPK PE=1 SV=2	HNRNPK	48.501	Down	0.75	4.17452e-05	1.188	1.17446e-06	0.891	0.00140128	nucleus	K12886	HNRNPK; heterogeneous nuclear ribonucleoprotein K	map03040 Spliceosome; map05203 Viral carcinogenesis; map05206 MicroRNAs in cancer	0	0	0	PF08067; PF00013	ROKNT (NUC014) domain; KH domain	A	KOG2192	PolyC-binding hnRNP-K protein HRB57A/hnRNP, contains KH domain
F1S8K5	FACT complex subunit OS=Sus scrofa OX=9823 GN=SUPT16H PE=1 SV=2	SUPT16H	123.66	Down	0.694	1.59041e-06	1.207	0.00370282	0.838	0.00515389	nucleus	0	0	0	GO:0006139 nucleobase-containing compound metabolic process; GO:0006325 chromatin organization; GO:0006333 chromatin assembly or disassembly; GO:0006337 nucleosome disassembly; GO:0006351 transcription, DNA-templated; GO:0006354 DNA-templated transcription, elongation; GO:0006355 regulation of transcription, DNA-templated; GO:0006357 regulation of transcription by RNA polymerase II; GO:0006366 tr…	GO:0005622 intracellular; GO:0005623 cell; GO:0005634 nucleus; GO:0005654 nucleoplasm; GO:0005694 chromosome; GO:0008023 transcription elongation factor complex; GO:0031974 membrane-enclosed lumen; GO:0031981 nuclear lumen; GO:0032991 protein-containing complex; GO:0035101 FACT complex; GO:0043226 organelle; GO:0043227 membrane-bounded organelle; GO:0043228 non-membrane-bounded organelle; GO:0043…	GO:0003682 chromatin binding; GO:0005488 binding; GO:0005515 protein binding; GO:0031491 nucleosome binding; GO:0042393 histone binding; GO:0044877 protein-containing complex binding;	PF00557; PF08512	Metallopeptidase family M24; Histone chaperone Rttp106-like	K	KOG1189	Global transcriptional regulator, cell division control protein
F2Z5Q9	Nuclear cap-binding protein subunit 2 OS=Sus scrofa OX=9823 GN=NCBP2 PE=1 SV=1	NCBP2	18.001	Down	0.743	0.000593734	1.067	0.0624705	0.792	0.00125968	cytoplasm	K12883	NCBP2, CBP20; nuclear cap-binding protein subunit 2	map03013 RNA transport; map03015 mRNA surveillance pathway; map03040 Spliceosome	GO:0000184 nuclear-transcribed mRNA catabolic process, nonsense-mediated decay; GO:0000375 RNA splicing, via transesterification reactions; GO:0000377 RNA splicing, via transesterification reactions with bulged adenosine as nucleophile; GO:0000398 mRNA splicing, via spliceosome; GO:0000956 nuclear-transcribed mRNA catabolic process; GO:0006139 nucleobase-containing compound metabolic process; GO:…	GO:0005622 intracellular; GO:0005623 cell; GO:0005634 nucleus; GO:0005654 nucleoplasm; GO:0005737 cytoplasm; GO:0005829 cytosol; GO:0005845 mRNA cap binding complex; GO:0005846 nuclear cap binding complex; GO:0031974 membrane-enclosed lumen; GO:0031981 nuclear lumen; GO:0032991 protein-containing complex; GO:0034518 RNA cap binding complex; GO:0043226 organelle; GO:0043227 membrane-bounded organe…	GO:0000339 RNA cap binding; GO:0000340 RNA 7-methylguanosine cap binding; GO:0003676 nucleic acid binding; GO:0003723 RNA binding; GO:0003729 mRNA binding; GO:0005488 binding; GO:0017069 snRNA binding; GO:0097159 organic cyclic compound binding; GO:1901363 heterocyclic compound binding;	PF00076	RNA recognition motif. (a.k.a. RRM, RBD, or RNP domain)	A	KOG0121	Nuclear cap-binding protein complex, subunit CBP20 (RRM superfamily)
A0A287A2S2	MAGUK p55 subfamily member 6 isoform X1 OS=Sus scrofa OX=9823 GN=MPP6 PE=1 SV=1	MPP6	62.692	Down	0.75	0.000473277	1.183	0.00393863	0.887	0.000185622	cytoplasm	0	0	0	GO:0006139 nucleobase-containing compound metabolic process; GO:0006163 purine nucleotide metabolic process; GO:0006725 cellular aromatic compound metabolic process; GO:0006753 nucleoside phosphate metabolic process; GO:0006793 phosphorus metabolic process; GO:0006796 phosphate-containing compound metabolic process; GO:0006807 nitrogen compound metabolic process; GO:0008152 metabolic process; GO:…	GO:0005623 cell; GO:0005886 plasma membrane; GO:0016020 membrane; GO:0016021 integral component of membrane; GO:0031224 intrinsic component of membrane; GO:0071944 cell periphery;	GO:0003824 catalytic activity; GO:0004385 guanylate kinase activity; GO:0005488 binding; GO:0005515 protein binding; GO:0016301 kinase activity; GO:0016740 transferase activity; GO:0016772 transferase activity, transferring phosphorus-containing groups; GO:0016776 phosphotransferase activity, phosphate group as acceptor; GO:0019205 nucleobase-containing compound kinase activity; GO:0019904 protei…	PF02828; PF00595; PF07653; PF00625	L27 domain; PDZ domain (Also known as DHR or GLGF); Variant SH3 domain; Guanylate kinase	T	KOG0609	Calcium/calmodulin-dependent serine protein kinase/membrane-associated guanylate kinase
F1RUH5	Protein DEK OS=Sus scrofa OX=9823 GN=DEK PE=1 SV=3	DEK	42.601	Down	0.635	0.000227105	1.214	0.00714944	0.771	0.000666571	nucleus	K17046	DEK; protein DEK	0	GO:0006139 nucleobase-containing compound metabolic process; GO:0006282 regulation of DNA repair; GO:0006325 chromatin organization; GO:0006338 chromatin remodeling; GO:0006351 transcription, DNA-templated; GO:0006355 regulation of transcription, DNA-templated; GO:0006357 regulation of transcription by RNA polymerase II; GO:0006366 transcription by RNA polymerase II; GO:0006725 cellular aromatic …	GO:0005622 intracellular; GO:0005623 cell; GO:0005634 nucleus; GO:0005654 nucleoplasm; GO:0005737 cytoplasm; GO:0031974 membrane-enclosed lumen; GO:0031981 nuclear lumen; GO:0043226 organelle; GO:0043227 membrane-bounded organelle; GO:0043228 non-membrane-bounded organelle; GO:0043229 intracellular organelle; GO:0043231 intracellular membrane-bounded organelle; GO:0043232 intracellular non-membra…	GO:0003682 chromatin binding; GO:0005488 binding; GO:0005515 protein binding; GO:0042393 histone binding;	PF08766	DEK C terminal domain	B	KOG2266	Chromatin-associated protein Dek and related proteins, contains SAP DNA binding domain
Q7YRH5	Phosphatidylethanolamine N-methyltransferase OS=Sus scrofa OX=9823 GN=PEMT PE=1 SV=1	PEMT	22.01	Up	1.363	0.0330591	0.859	0.130268	1.171	0.185203	plasma membrane	K00551	PEMT; phosphatidylethanolamine/phosphatidyl-N-methylethanolamine N-methyltransferase [EC:2.1.1.17 2.1.1.71]	map00564 Glycerophospholipid metabolism; map01100 Metabolic pathways	GO:0001101 response to acid chemical; GO:0006082 organic acid metabolic process; GO:0006139 nucleobase-containing compound metabolic process; GO:0006520 cellular amino acid metabolic process; GO:0006575 cellular modified amino acid metabolic process; GO:0006629 lipid metabolic process; GO:0006643 membrane lipid metabolic process; GO:0006644 phospholipid metabolic process; GO:0006650 glycerophosph…	GO:0005622 intracellular; GO:0005623 cell; GO:0005737 cytoplasm; GO:0005739 mitochondrion; GO:0005740 mitochondrial envelope; GO:0005783 endoplasmic reticulum; GO:0005789 endoplasmic reticulum membrane; GO:0005886 plasma membrane; GO:0005903 brush border; GO:0012505 endomembrane system; GO:0016020 membrane; GO:0031253 cell projection membrane; GO:0031526 brush border membrane; GO:0031967 organell…	GO:0003824 catalytic activity; GO:0004608 phosphatidylethanolamine N-methyltransferase activity; GO:0005488 binding; GO:0005543 phospholipid binding; GO:0008168 methyltransferase activity; GO:0008170 N-methyltransferase activity; GO:0008289 lipid binding; GO:0008429 phosphatidylethanolamine binding; GO:0008757 S-adenosylmethionine-dependent methyltransferase activity; GO:0016740 transferase activ…	0	0	I	KOG4142	Phospholipid methyltransferase
A5GFZ6	Adenylyltransferase and sulfurtransferase MOCS3 OS=Sus scrofa OX=9823 GN=MOCS3 PE=3 SV=1	MOCS3	48.914	Down	0.752	0.00430779	1.287	0.00445371	0.968	0.348395	cytoplasm	K11996	MOCS3, UBA4; adenylyltransferase and sulfurtransferase [EC:2.7.7.80 2.8.1.11]	map04122 Sulfur relay system	GO:0002097 tRNA wobble base modification; GO:0002098 tRNA wobble uridine modification; GO:0002143 tRNA wobble position uridine thiolation; GO:0006139 nucleobase-containing compound metabolic process; GO:0006163 purine nucleotide metabolic process; GO:0006396 RNA processing; GO:0006399 tRNA metabolic process; GO:0006400 tRNA modification; GO:0006464 cellular protein modification process; GO:000672…	GO:0005622 intracellular; GO:0005623 cell; GO:0005737 cytoplasm; GO:0005829 cytosol;	GO:0003824 catalytic activity; GO:0004792 thiosulfate sulfurtransferase activity; GO:0008641 ubiquitin-like modifier activating enzyme activity; GO:0016740 transferase activity; GO:0016772 transferase activity, transferring phosphorus-containing groups; GO:0016779 nucleotidyltransferase activity; GO:0016782 transferase activity, transferring sulfur-containing groups; GO:0016783 sulfurtransferase …	PF00899; PF00581	ThiF family; Rhodanese-like domain	H	KOG2017	Molybdopterin synthase sulfurylase
P33198	Isocitrate dehydrogenase [NADP], mitochondrial (Fragment) OS=Sus scrofa OX=9823 GN=IDH2 PE=1 SV=1	IDH2	47.526	Up	1.312	1.68342e-06	0.882	2.45787e-05	1.157	2.23972e-05	cytoplasm	K00031	IDH1, IDH2, icd; isocitrate dehydrogenase [EC:1.1.1.42]	map00020 Citrate cycle (TCA cycle); map00480 Glutathione metabolism; map01100 Metabolic pathways; map01200 Carbon metabolism; map01210 2-Oxocarboxylic acid metabolism; map01230 Biosynthesis of amino acids; map04146 Peroxisome	GO:0002791 regulation of peptide secretion; GO:0002792 negative regulation of peptide secretion; GO:0005975 carbohydrate metabolic process; GO:0006082 organic acid metabolic process; GO:0006091 generation of precursor metabolites and energy; GO:0006099 tricarboxylic acid cycle; GO:0006101 citrate metabolic process; GO:0006102 isocitrate metabolic process; GO:0006103 2-oxoglutarate metabolic proce…	GO:0005622 intracellular; GO:0005623 cell; GO:0005737 cytoplasm; GO:0005739 mitochondrion; GO:0005740 mitochondrial envelope; GO:0005743 mitochondrial inner membrane; GO:0005759 mitochondrial matrix; GO:0005777 peroxisome; GO:0005829 cytosol; GO:0016020 membrane; GO:0019866 organelle inner membrane; GO:0031090 organelle membrane; GO:0031966 mitochondrial membrane; GO:0031967 organelle envelope; G…	GO:0000287 magnesium ion binding; GO:0003824 catalytic activity; GO:0004448 isocitrate dehydrogenase activity; GO:0004450 isocitrate dehydrogenase (NADP+) activity; GO:0005488 binding; GO:0016491 oxidoreductase activity; GO:0016614 oxidoreductase activity, acting on CH-OH group of donors; GO:0016616 oxidoreductase activity, acting on the CH-OH group of donors, NAD or NADP as acceptor; GO:0043167 …	PF00180	Isocitrate/isopropylmalate dehydrogenase	C	KOG1526	NADP-dependent isocitrate dehydrogenase
P15980	SLA class II histocompatibility antigen, DQ haplotype C alpha chain OS=Sus scrofa OX=9823 PE=2 SV=1	--	28.054	Down	0.563	0.0276359	1.031	0.840003	0.581	0.114174	peroxisome	K06752	MHC2; MHC class II antigen	map04145 Phagosome; map04514 Cell adhesion molecules (CAMs); map04612 Antigen processing and presentation; map04640 Hematopoietic cell lineage; map04658 Th1 and Th2 cell differentiation; map04659 Th17 cell differentiation; map04672 Intestinal immune network for IgA production; map04940 Type I diabetes mellitus; map05140 Leishmaniasis; map05145 Toxoplasmosis; map05150 Staphylococcus aureus infecti…	0	0	0	PF00993; PF07654	Class II histocompatibility antigen, alpha domain; Immunoglobulin C1-set domain	0	0	0
P49930	Antibacterial peptide PMAP-23 OS=Sus scrofa OX=9823 GN=PMAP23 PE=2 SV=1	PMAP23	17.486	Up	1.363	0.00238786	0.923	0.0254313	1.258	0.00750935	extracellular	K13916	CAMP, LL37; cathelicidin antimicrobial peptide	map04621 NOD-like receptor signaling pathway; map04970 Salivary secretion; map05150 Staphylococcus aureus infection; map05152 Tuberculosis	GO:0001775 cell activation; GO:0001817 regulation of cytokine production; GO:0001819 positive regulation of cytokine production; GO:0001878 response to yeast; GO:0001906 cell killing; GO:0001932 regulation of protein phosphorylation; GO:0001934 positive regulation of protein phosphorylation; GO:0002227 innate immune response in mucosa; GO:0002251 organ or tissue specific immune response; GO:00022…	GO:0005576 extracellular region; GO:0005615 extracellular space; GO:0005622 intracellular; GO:0005623 cell; GO:0005737 cytoplasm; GO:0012505 endomembrane system; GO:0030141 secretory granule; GO:0031410 cytoplasmic vesicle; GO:0031974 membrane-enclosed lumen; GO:0031982 vesicle; GO:0031983 vesicle lumen; GO:0034774 secretory granule lumen; GO:0035580 specific granule lumen; GO:0042581 specific gr…	0	PF00666	Cathelicidin	0	0	0
P02067	Hemoglobin subunit beta OS=Sus scrofa OX=9823 GN=HBB PE=1 SV=3	HBB	16.165	Down	0.706	0.00277671	1.117	0.00992282	0.789	0.00977484	cytoplasm	K13823	HBB; hemoglobin subunit beta	map05143 African trypanosomiasis; map05144 Malaria	GO:0000302 response to reactive oxygen species; GO:0001505 regulation of neurotransmitter levels; GO:0001775 cell activation; GO:0001932 regulation of protein phosphorylation; GO:0002252 immune effector process; GO:0002262 myeloid cell homeostasis; GO:0002263 cell activation involved in immune response; GO:0002274 myeloid leukocyte activation; GO:0002275 myeloid cell activation involved in immune…	GO:0005576 extracellular region; GO:0005615 extracellular space; GO:0005622 intracellular; GO:0005623 cell; GO:0005737 cytoplasm; GO:0005829 cytosol; GO:0005833 hemoglobin complex; GO:0012505 endomembrane system; GO:0030139 endocytic vesicle; GO:0030141 secretory granule; GO:0031410 cytoplasmic vesicle; GO:0031838 haptoglobin-hemoglobin complex; GO:0031974 membrane-enclosed lumen; GO:0031982 vesi…	GO:0005344 oxygen carrier activity; GO:0005488 binding; GO:0005515 protein binding; GO:0008144 drug binding; GO:0019825 oxygen binding; GO:0030492 hemoglobin binding; GO:0031721 hemoglobin alpha binding; GO:0031722 hemoglobin beta binding; GO:0036094 small molecule binding; GO:0140104 molecular carrier activity;	PF00042	Globin	C	KOG3378	Globins and related hemoproteins
Q7M2W6	Alpha-crystallin B chain OS=Sus scrofa OX=9823 GN=CRYAB PE=2 SV=1	CRYAB	20.129	Up	1.328	0.000246111	0.979	0.387744	1.3	0.000369127	mitochondria	K09542	CRYAB; crystallin, alpha B	map04141 Protein processing in endoplasmic reticulum; map04213 Longevity regulating pathway - multiple species	GO:0000165 MAPK cascade; GO:0000226 microtubule cytoskeleton organization; GO:0000302 response to reactive oxygen species; GO:0001558 regulation of cell growth; GO:0001654 eye development; GO:0001666 response to hypoxia; GO:0002088 lens development in camera-type eye; GO:0003008 system process; GO:0003012 muscle system process; GO:0006457 protein folding; GO:0006464 cellular protein modification …	GO:0005622 intracellular; GO:0005623 cell; GO:0005634 nucleus; GO:0005654 nucleoplasm; GO:0005737 cytoplasm; GO:0005739 mitochondrion; GO:0005794 Golgi apparatus; GO:0005829 cytosol; GO:0005856 cytoskeleton; GO:0005886 plasma membrane; GO:0009986 cell surface; GO:0012505 endomembrane system; GO:0014069 postsynaptic density; GO:0015629 actin cytoskeleton; GO:0015630 microtubule cytoskeleton; GO:00…	GO:0001540 amyloid-beta binding; GO:0005198 structural molecule activity; GO:0005212 structural constituent of eye lens; GO:0005488 binding; GO:0005515 protein binding; GO:0008017 microtubule binding; GO:0008092 cytoskeletal protein binding; GO:0015631 tubulin binding; GO:0033218 amide binding; GO:0042277 peptide binding; GO:0042802 identical protein binding; GO:0042803 protein homodimerization a…	0	0	O	KOG3591	Alpha crystallins
P54613	Serine/threonine-protein phosphatase 2A 65 kDa regulatory subunit A beta isoform (Fragment) OS=Sus scrofa OX=9823 GN=PPP2R1B PE=2 SV=1	PPP2R1B	66.213	Down	0.691	0.000133278	1.271	9.75891e-06	0.879	0.00620519	cytoplasm	K03456	PPP2R1; serine/threonine-protein phosphatase 2A regulatory subunit A	map03015 mRNA surveillance pathway; map04071 Sphingolipid signaling pathway; map04114 Oocyte meiosis; map04151 PI3K-Akt signaling pathway; map04152 AMPK signaling pathway; map04261 Adrenergic signaling in cardiomyocytes; map04350 TGF-beta signaling pathway; map04390 Hippo signaling pathway; map04391 Hippo signaling pathway - fly; map04530 Tight junction; map04728 Dopaminergic synapse; map04730 Lo…	GO:0006915 apoptotic process; GO:0008219 cell death; GO:0009653 anatomical structure morphogenesis; GO:0009966 regulation of signal transduction; GO:0009967 positive regulation of signal transduction; GO:0009987 cellular process; GO:0010646 regulation of cell communication; GO:0010647 positive regulation of cell communication; GO:0010941 regulation of cell death; GO:0010942 positive regulation of…	GO:0016020 membrane; GO:0045121 membrane raft; GO:0098589 membrane region; GO:0098805 whole membrane; GO:0098857 membrane microdomain;	0	0	0	T	KOG0211	Protein phosphatase 2A regulatory subunit A and related proteins
Q29373	Galectin-2 (Fragment) OS=Sus scrofa OX=9823 GN=LGALS2 PE=2 SV=1	LGALS2	13.021	Down	0.489	0.0275546	1.603	0.0597973	0.783	0.0257123	cytoplasm	K10090	LGALS2; galectin-2	0	0	0	GO:0005488 binding; GO:0016936 galactoside binding; GO:0097367 carbohydrate derivative binding;	PF00337	Galactoside-binding lectin	W	KOG3587	Galectin, galactose-binding lectin
Q71LE2	Histone H3.3 OS=Sus scrofa OX=9823 GN=H3-3A PE=2 SV=3	H3-3A	15.328	Down	0.757	2.02867e-05	1.24	0.000118143	0.939	0.0218866	nucleus	K11253	H3; histone H3	map05034 Alcoholism; map05131 Shigellosis; map05202 Transcriptional misregulation in cancer; map05322 Systemic lupus erythematosus	0	0	0	PF00125	Core histone H2A/H2B/H3/H4	B	KOG1745	Histones H3 and H4
P49924	Fatty acid-binding protein, liver OS=Sus scrofa OX=9823 GN=FABP1 PE=2 SV=1	FABP1	14.107	Up	1.547	4.5791e-07	0.821	6.12403e-05	1.27	5.6598e-05	cytoplasm	K08750	FABP1, L-FABP; fatty acid-binding protein 1, liver	map03320 PPAR signaling pathway; map04975 Fat digestion and absorption	GO:0000302 response to reactive oxygen species; GO:0001666 response to hypoxia; GO:0003008 system process; GO:0006629 lipid metabolic process; GO:0006638 neutral lipid metabolic process; GO:0006639 acylglycerol metabolic process; GO:0006641 triglyceride metabolic process; GO:0006810 transport; GO:0006811 ion transport; GO:0006820 anion transport; GO:0006869 lipid transport; GO:0006950 response to…	GO:0005622 intracellular; GO:0005623 cell; GO:0005634 nucleus; GO:0005654 nucleoplasm; GO:0005737 cytoplasm; GO:0005777 peroxisome; GO:0005782 peroxisomal matrix; GO:0005829 cytosol; GO:0005938 cell cortex; GO:0031907 microbody lumen; GO:0031974 membrane-enclosed lumen; GO:0031981 nuclear lumen; GO:0032991 protein-containing complex; GO:0042579 microbody; GO:0043226 organelle; GO:0043227 membrane…	GO:0003682 chromatin binding; GO:0005215 transporter activity; GO:0005319 lipid transporter activity; GO:0005324 long-chain fatty acid transporter activity; GO:0005488 binding; GO:0005504 fatty acid binding; GO:0005543 phospholipid binding; GO:0005548 phospholipid transporter activity; GO:0008144 drug binding; GO:0008289 lipid binding; GO:0016209 antioxidant activity; GO:0031406 carboxylic acid b…	0	0	I	KOG4015	Fatty acid-binding protein FABP
Q9GLV6	Antiviral innate immune response receptor RIG-I OS=Sus scrofa OX=9823 GN=DDX58 PE=2 SV=1	DDX58	107.58	Down	0.709	0.000833865	1.284	0.00153222	0.911	0.012323	cytoplasm	K12646	DDX58, RIG-I; ATP-dependent RNA helicase DDX58 [EC:3.6.4.13]	map04064 NF-kappa B signaling pathway; map04622 RIG-I-like receptor signaling pathway; map04623 Cytosolic DNA-sensing pathway; map05160 Hepatitis C; map05161 Hepatitis B; map05162 Measles; map05164 Influenza A; map05168 Herpes simplex virus 1 infection; map05169 Epstein-Barr virus infection	GO:0001817 regulation of cytokine production; GO:0001818 negative regulation of cytokine production; GO:0001819 positive regulation of cytokine production; GO:0002218 activation of innate immune response; GO:0002221 pattern recognition receptor signaling pathway; GO:0002230 positive regulation of defense response to virus by host; GO:0002252 immune effector process; GO:0002253 activation of immun…	GO:0001726 ruffle; GO:0005622 intracellular; GO:0005623 cell; GO:0005737 cytoplasm; GO:0005829 cytosol; GO:0005856 cytoskeleton; GO:0005886 plasma membrane; GO:0005911 cell-cell junction; GO:0005923 bicellular tight junction; GO:0015629 actin cytoskeleton; GO:0016020 membrane; GO:0030054 cell junction; GO:0031252 cell leading edge; GO:0031253 cell projection membrane; GO:0031256 leading edge memb…	GO:0003676 nucleic acid binding; GO:0003677 DNA binding; GO:0003690 double-stranded DNA binding; GO:0003723 RNA binding; GO:0003725 double-stranded RNA binding; GO:0003727 single-stranded RNA binding; GO:0005488 binding; GO:0005515 protein binding; GO:0008270 zinc ion binding; GO:0019899 enzyme binding; GO:0031625 ubiquitin protein ligase binding; GO:0042802 identical protein binding; GO:0043167 …	PF00270; PF11648	DEAD/DEAH box helicase; C-terminal domain of RIG-I	A	KOG0354	DEAD-box like helicase
Q28960	Carbonyl reductase [NADPH] 1 OS=Sus scrofa OX=9823 GN=CBR1 PE=1 SV=3	CBR1	31.693	Down	0.421	0.0336058	2.023	0.106878	0.851	0.674704	mitochondria	K00079	CBR1; carbonyl reductase 1 [EC:1.1.1.184 1.1.1.189 1.1.1.197]	map00590 Arachidonic acid metabolism; map00790 Folate biosynthesis; map00980 Metabolism of xenobiotics by cytochrome P450; map01100 Metabolic pathways; map05204 Chemical carcinogenesis	GO:0000003 reproduction; GO:0001516 prostaglandin biosynthetic process; GO:0001542 ovulation from ovarian follicle; GO:0001676 long-chain fatty acid metabolic process; GO:0002237 response to molecule of bacterial origin; GO:0003006 developmental process involved in reproduction; GO:0006082 organic acid metabolic process; GO:0006629 lipid metabolic process; GO:0006631 fatty acid metabolic process;…	GO:0005622 intracellular; GO:0005623 cell; GO:0005634 nucleus; GO:0005737 cytoplasm; GO:0005829 cytosol; GO:0005886 plasma membrane; GO:0005902 microvillus; GO:0016020 membrane; GO:0042995 cell projection; GO:0043226 organelle; GO:0043227 membrane-bounded organelle; GO:0043229 intracellular organelle; GO:0043231 intracellular membrane-bounded organelle; GO:0071944 cell periphery; GO:0098858 actin…	GO:0003824 catalytic activity; GO:0004090 carbonyl reductase (NADPH) activity; GO:0016491 oxidoreductase activity; GO:0016614 oxidoreductase activity, acting on CH-OH group of donors; GO:0016616 oxidoreductase activity, acting on the CH-OH group of donors, NAD or NADP as acceptor; GO:0016651 oxidoreductase activity, acting on NAD(P)H; GO:0016655 oxidoreductase activity, acting on NAD(P)H, quinone…	PF00106	short chain dehydrogenase	Q	KOG1208	Dehydrogenases with different specificities (related to short-chain alcohol dehydrogenases)
F1S605	Glutathione S-transferase OS=Sus scrofa OX=9823 GN=GSTM3 PE=1 SV=2	GSTM3	26.933	Down	0.754	0.0202344	1.276	0.0161979	0.962	0.6389	cytoplasm	K00799	GST, gst; glutathione S-transferase [EC:2.5.1.18]	map00480 Glutathione metabolism; map00980 Metabolism of xenobiotics by cytochrome P450; map00982 Drug metabolism - cytochrome P450; map00983 Drug metabolism - other enzymes; map01100 Metabolic pathways; map01524 Platinum drug resistance; map04212 Longevity regulating pathway - worm; map05200 Pathways in cancer; map05204 Chemical carcinogenesis; map05225 Hepatocellular carcinoma; map05418 Fluid sh…	GO:0001885 endothelial cell development; GO:0002064 epithelial cell development; GO:0003158 endothelium development; GO:0006518 peptide metabolic process; GO:0006575 cellular modified amino acid metabolic process; GO:0006725 cellular aromatic compound metabolic process; GO:0006749 glutathione metabolic process; GO:0006790 sulfur compound metabolic process; GO:0006805 xenobiotic metabolic process;…	GO:0005576 extracellular region; GO:0005622 intracellular; GO:0005623 cell; GO:0005737 cytoplasm; GO:0005829 cytosol; GO:0005929 cilium; GO:0031514 motile cilium; GO:0035686 sperm fibrous sheath; GO:0036126 sperm flagellum; GO:0042995 cell projection; GO:0043226 organelle; GO:0045171 intercellular bridge; GO:0097729 9+2 motile cilium; GO:0120025 plasma membrane bounded cell projection;	GO:0003824 catalytic activity; GO:0004364 glutathione transferase activity; GO:0005488 binding; GO:0005515 protein binding; GO:0016740 transferase activity; GO:0016765 transferase activity, transferring alkyl or aryl (other than methyl) groups; GO:0019899 enzyme binding; GO:0033218 amide binding; GO:0042277 peptide binding; GO:0042802 identical protein binding; GO:0042803 protein homodimerization…	PF02798; PF00043	Glutathione S-transferase, N-terminal domain; Glutathione S-transferase, C-terminal domain	O	KOG1695	Glutathione S-transferase
A0A287B9Y9	RNA binding motif protein 26 OS=Sus scrofa OX=9823 GN=RBM26 PE=1 SV=2	RBM26	109.07	Down	0.722	0.00121833	1.239	0.00114877	0.895	0.0371766	nucleus	K13192	RBM26; RNA-binding protein 26	0	GO:0009892 negative regulation of metabolic process; GO:0010563 negative regulation of phosphorus metabolic process; GO:0010921 regulation of phosphatase activity; GO:0010923 negative regulation of phosphatase activity; GO:0019220 regulation of phosphate metabolic process; GO:0019222 regulation of metabolic process; GO:0031323 regulation of cellular metabolic process; GO:0031324 negative regulati…	0	0	0	0	A	KOG2135	Proteins containing the RNA recognition motif
F2Z553	Eukaryotic translation initiation factor 1 OS=Sus scrofa OX=9823 GN=EIF1 PE=3 SV=2	EIF1	12.504	Down	0.751	0.000123633	1.175	0.00114538	0.883	0.000191838	cytoplasm	K03113	EIF1, SUI1; translation initiation factor 1	map03013 RNA transport	GO:0007549 dosage compensation; GO:0009048 dosage compensation by inactivation of X chromosome; GO:0010468 regulation of gene expression; GO:0019222 regulation of metabolic process; GO:0040029 regulation of gene expression, epigenetic; GO:0050789 regulation of biological process; GO:0060255 regulation of macromolecule metabolic process; GO:0065007 biological regulation;	0	0	PF01253	Translation initiation factor SUI1	J	KOG1770	Translation initiation factor 1 (eIF-1/SUI1)
A0A5G2QMQ0	Epidermal growth factor receptor pathway substrate 15 OS=Sus scrofa OX=9823 GN=EPS15 PE=1 SV=1	EPS15	90.828	Down	0.751	0.000168213	1.107	0.000581694	0.831	0.000868082	nucleus	K12472	EPS15; epidermal growth factor receptor substrate 15	map04144 Endocytosis	0	0	0	0	0	TU	KOG0998	Synaptic vesicle protein EHS-1 and related EH domain proteins
A0A5G2QXD8	Nucleolin OS=Sus scrofa OX=9823 GN=NCL PE=1 SV=1	NCL	75.649	Down	0.758	0.000148718	1.119	0.000270087	0.848	0.000792241	nucleus	K11294	NCL, NSR1; nucleolin	map05130 Pathogenic Escherichia coli infection	GO:0000003 reproduction; GO:0001525 angiogenesis; GO:0001568 blood vessel development; GO:0001817 regulation of cytokine production; GO:0001819 positive regulation of cytokine production; GO:0001889 liver development; GO:0001944 vasculature development; GO:0002237 response to molecule of bacterial origin; GO:0002791 regulation of peptide secretion; GO:0002793 positive regulation of peptide secret…	GO:0001650 fibrillar center; GO:0001651 dense fibrillar component; GO:0005622 intracellular; GO:0005623 cell; GO:0005634 nucleus; GO:0005654 nucleoplasm; GO:0005730 nucleolus; GO:0005737 cytoplasm; GO:0005938 cell cortex; GO:0009986 cell surface; GO:0031974 membrane-enclosed lumen; GO:0031981 nuclear lumen; GO:0032991 protein-containing complex; GO:0035770 ribonucleoprotein granule; GO:0036464 cy…	GO:0003676 nucleic acid binding; GO:0003677 DNA binding; GO:0003697 single-stranded DNA binding; GO:0003723 RNA binding; GO:0003729 mRNA binding; GO:0005102 signaling receptor binding; GO:0005488 binding; GO:0005509 calcium ion binding; GO:0005515 protein binding; GO:0008022 protein C-terminus binding; GO:0019843 rRNA binding; GO:0019899 enzyme binding; GO:0035368 selenocysteine insertion sequenc…	PF00076	RNA recognition motif. (a.k.a. RRM, RBD, or RNP domain)	A	KOG0123	Polyadenylate-binding protein (RRM superfamily)
A0A287B6I2	Alpha-1,4 glucan phosphorylase OS=Sus scrofa OX=9823 GN=PYGM PE=1 SV=2	PYGM	154.3	Down	0.714	1.78876e-05	1.139	0.0254454	0.814	0.00697647	nucleus	K00688	PYG, glgP; glycogen phosphorylase [EC:2.4.1.1]	map00500 Starch and sucrose metabolism; map01100 Metabolic pathways; map04217 Necroptosis; map04910 Insulin signaling pathway; map04922 Glucagon signaling pathway; map04931 Insulin resistance	GO:0000272 polysaccharide catabolic process; GO:0005975 carbohydrate metabolic process; GO:0005976 polysaccharide metabolic process; GO:0005977 glycogen metabolic process; GO:0005980 glycogen catabolic process; GO:0006073 cellular glucan metabolic process; GO:0006091 generation of precursor metabolites and energy; GO:0006112 energy reserve metabolic process; GO:0008152 metabolic process; GO:00090…	GO:0005622 intracellular; GO:0005623 cell; GO:0005737 cytoplasm;	GO:0003824 catalytic activity; GO:0004645 1,4-alpha-oligoglucan phosphorylase activity; GO:0005488 binding; GO:0008144 drug binding; GO:0008184 glycogen phosphorylase activity; GO:0016740 transferase activity; GO:0016757 transferase activity, transferring glycosyl groups; GO:0016758 transferase activity, transferring hexosyl groups; GO:0019842 vitamin binding; GO:0030170 pyridoxal phosphate bindi…	PF00013; PF00098	KH domain; Zinc knuckle	G	KOG2099	Glycogen phosphorylase
F1RII7	Hemoglobin subunit beta OS=Sus scrofa OX=9823 GN=HBB PE=1 SV=1	HBB	16.166	Down	0.71	0.0122067	1.134	0.0295431	0.806	0.0387884	cytoplasm	K13823	HBB; hemoglobin subunit beta	map05143 African trypanosomiasis; map05144 Malaria	GO:0000302 response to reactive oxygen species; GO:0001505 regulation of neurotransmitter levels; GO:0001775 cell activation; GO:0001932 regulation of protein phosphorylation; GO:0002252 immune effector process; GO:0002262 myeloid cell homeostasis; GO:0002263 cell activation involved in immune response; GO:0002274 myeloid leukocyte activation; GO:0002275 myeloid cell activation involved in immune…	GO:0005576 extracellular region; GO:0005615 extracellular space; GO:0005622 intracellular; GO:0005623 cell; GO:0005737 cytoplasm; GO:0005829 cytosol; GO:0005833 hemoglobin complex; GO:0012505 endomembrane system; GO:0030139 endocytic vesicle; GO:0030141 secretory granule; GO:0031410 cytoplasmic vesicle; GO:0031838 haptoglobin-hemoglobin complex; GO:0031974 membrane-enclosed lumen; GO:0031982 vesi…	GO:0005344 oxygen carrier activity; GO:0005488 binding; GO:0005515 protein binding; GO:0008144 drug binding; GO:0019825 oxygen binding; GO:0030492 hemoglobin binding; GO:0031721 hemoglobin alpha binding; GO:0031722 hemoglobin beta binding; GO:0036094 small molecule binding; GO:0140104 molecular carrier activity;	PF00042	Globin	C	KOG3378	Globins and related hemoproteins
F2Z5L8	RRM domain-containing protein OS=Sus scrofa OX=9823 GN=PABPN1 PE=1 SV=2	PABPN1	32.498	Down	0.748	4.10973e-05	1.276	0.000214049	0.955	0.0667672	nucleus	K14396	PABPN1, PABP2; polyadenylate-binding protein 2	map03015 mRNA surveillance pathway; map05164 Influenza A	GO:0000165 MAPK cascade; GO:0000375 RNA splicing, via transesterification reactions; GO:0000377 RNA splicing, via transesterification reactions with bulged adenosine as nucleophile; GO:0000398 mRNA splicing, via spliceosome; GO:0002237 response to molecule of bacterial origin; GO:0003008 system process; GO:0003012 muscle system process; GO:0006139 nucleobase-containing compound metabolic process;…	GO:0005622 intracellular; GO:0005623 cell; GO:0005634 nucleus; GO:0005654 nucleoplasm; GO:0016234 inclusion body; GO:0031974 membrane-enclosed lumen; GO:0031981 nuclear lumen; GO:0032991 protein-containing complex; GO:0042405 nuclear inclusion body; GO:0043226 organelle; GO:0043227 membrane-bounded organelle; GO:0043229 intracellular organelle; GO:0043231 intracellular membrane-bounded organelle;…	GO:0003676 nucleic acid binding; GO:0003723 RNA binding; GO:0003727 single-stranded RNA binding; GO:0005488 binding; GO:0005515 protein binding; GO:0008143 poly(A) binding; GO:0019899 enzyme binding; GO:0043621 protein self-association; GO:0070063 RNA polymerase binding; GO:0070717 poly-purine tract binding; GO:0097159 organic cyclic compound binding; GO:1901363 heterocyclic compound binding;	PF00076	RNA recognition motif. (a.k.a. RRM, RBD, or RNP domain)	A	KOG4209	Splicing factor RNPS1, SR protein superfamily
A0A5G2R715	Family with sequence similarity 98 member B OS=Sus scrofa OX=9823 GN=FAM98B PE=1 SV=1	FAM98B	36.541	Down	0.723	0.000147351	1.119	0.00278138	0.809	0.000646179	cytoplasm	K15434	FAM98B; protein FAM98B	0	GO:0006464 cellular protein modification process; GO:0006479 protein methylation; GO:0006807 nitrogen compound metabolic process; GO:0008152 metabolic process; GO:0008213 protein alkylation; GO:0008284 positive regulation of cell population proliferation; GO:0009893 positive regulation of metabolic process; GO:0009987 cellular process; GO:0010468 regulation of gene expression; GO:0010604 positive…	GO:0005622 intracellular; GO:0005623 cell; GO:0005634 nucleus; GO:0005654 nucleoplasm; GO:0005737 cytoplasm; GO:0031974 membrane-enclosed lumen; GO:0031981 nuclear lumen; GO:0032991 protein-containing complex; GO:0043226 organelle; GO:0043227 membrane-bounded organelle; GO:0043229 intracellular organelle; GO:0043231 intracellular membrane-bounded organelle; GO:0043233 organelle lumen; GO:0070013 …	GO:0003824 catalytic activity; GO:0005488 binding; GO:0005515 protein binding; GO:0008168 methyltransferase activity; GO:0008276 protein methyltransferase activity; GO:0016740 transferase activity; GO:0016741 transferase activity, transferring one-carbon groups; GO:0042802 identical protein binding; GO:0140096 catalytic activity, acting on a protein;	0	0	S	KOG3973	Uncharacterized conserved glycine-rich protein
I3LNH4	Calcium/calmodulin dependent protein kinase ID OS=Sus scrofa OX=9823 GN=CAMK1D PE=1 SV=3	CAMK1D	39.837	Down	0.765	0.00153309	1.034	0.245511	0.792	0.00199604	cytoplasm	K08794	CAMK1; calcium/calmodulin-dependent protein kinase I [EC:2.7.11.17]	map04020 Calcium signaling pathway; map04921 Oxytocin signaling pathway; map04925 Aldosterone synthesis and secretion; map05214 Glioma	GO:0002682 regulation of immune system process; GO:0002684 positive regulation of immune system process; GO:0002685 regulation of leukocyte migration; GO:0002687 positive regulation of leukocyte migration; GO:0002688 regulation of leukocyte chemotaxis; GO:0002690 positive regulation of leukocyte chemotaxis; GO:0006355 regulation of transcription, DNA-templated; GO:0006464 cellular protein modific…	GO:0005622 intracellular; GO:0005623 cell; GO:0005634 nucleus; GO:0005737 cytoplasm; GO:0043226 organelle; GO:0043227 membrane-bounded organelle; GO:0043229 intracellular organelle; GO:0043231 intracellular membrane-bounded organelle;	GO:0003824 catalytic activity; GO:0004672 protein kinase activity; GO:0004674 protein serine/threonine kinase activity; GO:0004683 calmodulin-dependent protein kinase activity; GO:0005488 binding; GO:0005515 protein binding; GO:0005516 calmodulin binding; GO:0016301 kinase activity; GO:0016740 transferase activity; GO:0016772 transferase activity, transferring phosphorus-containing groups; GO:001…	PF00069	Protein kinase domain	T	KOG0032	Ca2+/calmodulin-dependent protein kinase, EF-Hand protein superfamily
A0A5G2RFQ9	Plakophilin 4 OS=Sus scrofa OX=9823 GN=PKP4 PE=1 SV=1	PKP4	115.92	Down	0.715	0.0493694	1.271	0.0558746	0.909	0.327392	nucleus	0	0	0	GO:0007043 cell-cell junction assembly; GO:0007154 cell communication; GO:0007267 cell-cell signaling; GO:0007275 multicellular organism development; GO:0008219 cell death; GO:0008544 epidermis development; GO:0009888 tissue development; GO:0009913 epidermal cell differentiation; GO:0009987 cellular process; GO:0010564 regulation of cell cycle process; GO:0012501 programmed cell death; GO:0016043…	GO:0000922 spindle pole; GO:0001533 cornified envelope; GO:0005622 intracellular; GO:0005623 cell; GO:0005737 cytoplasm; GO:0005819 spindle; GO:0005856 cytoskeleton; GO:0005886 plasma membrane; GO:0005911 cell-cell junction; GO:0009898 cytoplasmic side of plasma membrane; GO:0015630 microtubule cytoskeleton; GO:0016020 membrane; GO:0030054 cell junction; GO:0030057 desmosome; GO:0030496 midbody; …	0	0	0	TW	KOG1048	Neural adherens junction protein Plakophilin and related Armadillo repeat proteins
F1SFI5	Histidine rich glycoprotein OS=Sus scrofa OX=9823 GN=HRG PE=1 SV=3	HRG	62.464	Up	1.388	0.0228675	0.805	0.00832926	1.117	0.158374	extracellular	K23410	HRG; histidine-rich glycoprotein	0	GO:0001558 regulation of cell growth; GO:0001775 cell activation; GO:0001906 cell killing; GO:0001932 regulation of protein phosphorylation; GO:0001952 regulation of cell-matrix adhesion; GO:0001954 positive regulation of cell-matrix adhesion; GO:0002376 immune system process; GO:0002576 platelet degranulation; GO:0002682 regulation of immune system process; GO:0002684 positive regulation of immu…	GO:0000323 lytic vacuole; GO:0005576 extracellular region; GO:0005615 extracellular space; GO:0005622 intracellular; GO:0005623 cell; GO:0005737 cytoplasm; GO:0005764 lysosome; GO:0005765 lysosomal membrane; GO:0005767 secondary lysosome; GO:0005768 endosome; GO:0005773 vacuole; GO:0005774 vacuolar membrane; GO:0005886 plasma membrane; GO:0009986 cell surface; GO:0012505 endomembrane system; GO:0…	GO:0004857 enzyme inhibitor activity; GO:0004866 endopeptidase inhibitor activity; GO:0004867 serine-type endopeptidase inhibitor activity; GO:0005102 signaling receptor binding; GO:0005488 binding; GO:0005515 protein binding; GO:0005539 glycosaminoglycan binding; GO:0008201 heparin binding; GO:0008270 zinc ion binding; GO:0019865 immunoglobulin binding; GO:0020037 heme binding; GO:0030234 enzyme…	PF00031	Cystatin domain	0	0	0
F1RMW4	X-ray repair cross complementing 1 OS=Sus scrofa OX=9823 GN=XRCC1 PE=1 SV=2	XRCC1	59.262	Down	0.76	0.000110289	1.173	0.00012523	0.891	0.00339736	nucleus	K10803	XRCC1; DNA-repair protein XRCC1	map03410 Base excision repair	0	0	0	PF01834	XRCC1 N terminal domain	L	KOG3226	DNA repair protein
A0A5G2Q9R6	Dynamin-like 120 kDa protein, form S1 OS=Sus scrofa OX=9823 GN=OPA1 PE=1 SV=1	OPA1	114.89	Down	0.737	0.00561348	1.135	0.0751888	0.836	0.00212602	mitochondria	K17079	OPA1; optic atrophy protein 1 [EC:3.6.5.5]	0	GO:0000002 mitochondrial genome maintenance; GO:0000266 mitochondrial fission; GO:0001101 response to acid chemical; GO:0001654 eye development; GO:0001666 response to hypoxia; GO:0001678 cellular glucose homeostasis; GO:0001838 embryonic epithelial tube formation; GO:0001841 neural tube formation; GO:0001843 neural tube closure; GO:0002009 morphogenesis of an epithelium; GO:0003008 system proces…	GO:0005622 intracellular; GO:0005623 cell; GO:0005634 nucleus; GO:0005654 nucleoplasm; GO:0005737 cytoplasm; GO:0005739 mitochondrion; GO:0005740 mitochondrial envelope; GO:0005741 mitochondrial outer membrane; GO:0005743 mitochondrial inner membrane; GO:0005758 mitochondrial intermembrane space; GO:0005829 cytosol; GO:0016020 membrane; GO:0019866 organelle inner membrane; GO:0019867 outer membra…	GO:0000287 magnesium ion binding; GO:0003824 catalytic activity; GO:0003924 GTPase activity; GO:0005488 binding; GO:0005515 protein binding; GO:0005543 phospholipid binding; GO:0008017 microtubule binding; GO:0008092 cytoskeletal protein binding; GO:0008289 lipid binding; GO:0015631 tubulin binding; GO:0016462 pyrophosphatase activity; GO:0016787 hydrolase activity; GO:0016817 hydrolase activity,…	PF00350	Dynamin family	S	KOG0447	Dynamin-like GTP binding protein
A0A287AVS9	Mitochondrial ribosomal protein S34 OS=Sus scrofa OX=9823 GN=MRPS34 PE=1 SV=1	MRPS34	55.618	Down	0.769	0.00719535	1.072	0.140383	0.825	0.0183461	nucleus	K17412	MRPS34; small subunit ribosomal protein S34	0	GO:0006412 translation; GO:0006414 translational elongation; GO:0006415 translational termination; GO:0006518 peptide metabolic process; GO:0006807 nitrogen compound metabolic process; GO:0008152 metabolic process; GO:0009058 biosynthetic process; GO:0009059 macromolecule biosynthetic process; GO:0009987 cellular process; GO:0010467 gene expression; GO:0016043 cellular component organization; GO:…	GO:0000313 organellar ribosome; GO:0000314 organellar small ribosomal subunit; GO:0005622 intracellular; GO:0005623 cell; GO:0005737 cytoplasm; GO:0005739 mitochondrion; GO:0005740 mitochondrial envelope; GO:0005743 mitochondrial inner membrane; GO:0005759 mitochondrial matrix; GO:0005761 mitochondrial ribosome; GO:0005763 mitochondrial small ribosomal subunit; GO:0005840 ribosome; GO:0015935 sma…	GO:0003735 structural constituent of ribosome; GO:0005198 structural molecule activity;	0	0	0	0	0
A0A287A3L8	Sorbin and SH3 domain-containing protein 2 OS=Sus scrofa OX=9823 GN=SORBS2 PE=1 SV=1	SORBS2	143.27	Down	0.632	0.00011175	1.297	0.000131632	0.819	0.00241249	nucleus	K23708	0	0	GO:0003008 system process; GO:0003012 muscle system process; GO:0003298 physiological muscle hypertrophy; GO:0003300 cardiac muscle hypertrophy; GO:0003301 physiological cardiac muscle hypertrophy; GO:0006996 organelle organization; GO:0007010 cytoskeleton organization; GO:0007154 cell communication; GO:0007165 signal transduction; GO:0007166 cell surface receptor signaling pathway; GO:0007219 No…	GO:0005622 intracellular; GO:0005623 cell; GO:0005634 nucleus; GO:0005654 nucleoplasm; GO:0005737 cytoplasm; GO:0005856 cytoskeleton; GO:0005886 plasma membrane; GO:0014069 postsynaptic density; GO:0015629 actin cytoskeleton; GO:0016020 membrane; GO:0030016 myofibril; GO:0030017 sarcomere; GO:0030018 Z disc; GO:0030425 dendrite; GO:0031674 I band; GO:0031974 membrane-enclosed lumen; GO:0031981 nu…	GO:0005198 structural molecule activity; GO:0005200 structural constituent of cytoskeleton; GO:0005488 binding; GO:0005515 protein binding; GO:0008092 cytoskeletal protein binding; GO:0008093 cytoskeletal anchor activity; GO:0008307 structural constituent of muscle; GO:0019904 protein domain specific binding; GO:0030674 protein-macromolecule adaptor activity; GO:0060090 molecular adaptor activity;	PF00018	SH3 domain	T	KOG4225	Sorbin and SH3 domain-containing protein
F1RUZ6	AH receptor-interacting protein OS=Sus scrofa OX=9823 GN=AIP PE=1 SV=1	AIP	37.71	Down	0.769	0.00022745	1.232	0.000711351	0.948	0.00436089	cytoplasm	K17767	AIP, XAP2; AH receptor-interacting protein	map04934 Cushing syndrome	GO:0006457 protein folding; GO:0006605 protein targeting; GO:0006626 protein targeting to mitochondrion; GO:0006805 xenobiotic metabolic process; GO:0006807 nitrogen compound metabolic process; GO:0006810 transport; GO:0006839 mitochondrial transport; GO:0006886 intracellular protein transport; GO:0006996 organelle organization; GO:0007005 mitochondrion organization; GO:0007154 cell communication…	GO:0005622 intracellular; GO:0005623 cell; GO:0005634 nucleus; GO:0005654 nucleoplasm; GO:0005667 transcription regulator complex; GO:0005737 cytoplasm; GO:0005829 cytosol; GO:0016020 membrane; GO:0031974 membrane-enclosed lumen; GO:0031981 nuclear lumen; GO:0032991 protein-containing complex; GO:0034751 aryl hydrocarbon receptor complex; GO:0043226 organelle; GO:0043227 membrane-bounded organell…	GO:0003712 transcription coregulator activity; GO:0003713 transcription coactivator activity; GO:0005102 signaling receptor binding; GO:0005488 binding; GO:0005515 protein binding; GO:0008134 transcription factor binding; GO:0017162 aryl hydrocarbon receptor binding; GO:0019904 protein domain specific binding; GO:0036004 GAF domain binding; GO:0051082 unfolded protein binding; GO:0140110 transcri…	PF00254	FKBP-type peptidyl-prolyl cis-trans isomerase	O	KOG0545	Aryl-hydrocarbon receptor-interacting protein
A0A5G2RAZ6	Interferon induced protein with tetratricopeptide repeats 2 OS=Sus scrofa OX=9823 GN=IFIT2 PE=4 SV=1	IFIT2	54.062	Down	0.736	0.0191393	0.962	0.844982	0.708	0.0606704	cytoplasm	0	0	0	GO:0002252 immune effector process; GO:0002376 immune system process; GO:0006915 apoptotic process; GO:0006950 response to stress; GO:0006952 defense response; GO:0006955 immune response; GO:0006996 organelle organization; GO:0007005 mitochondrion organization; GO:0007154 cell communication; GO:0007165 signal transduction; GO:0007166 cell surface receptor signaling pathway; GO:0008219 cell death;…	GO:0005622 intracellular; GO:0005623 cell; GO:0005737 cytoplasm; GO:0005783 endoplasmic reticulum; GO:0005829 cytosol; GO:0012505 endomembrane system; GO:0043226 organelle; GO:0043227 membrane-bounded organelle; GO:0043229 intracellular organelle; GO:0043231 intracellular membrane-bounded organelle;	0	0	0	S	KOG1124	FOG: TPR repeat
A0A287B8R9	Zinc finger CCCH domain-containing protein 14 OS=Sus scrofa OX=9823 GN=ZC3H14 PE=1 SV=1	ZC3H14	65.311	Down	0.718	4.40608e-05	1.295	0.000998058	0.93	0.0678187	nucleus	K23038	ZC3H14; zinc finger CCCH domain-containing protein 14	0	GO:0009892 negative regulation of metabolic process; GO:0009894 regulation of catabolic process; GO:0010468 regulation of gene expression; GO:0010605 negative regulation of macromolecule metabolic process; GO:0010608 posttranscriptional regulation of gene expression; GO:0010629 negative regulation of gene expression; GO:0019219 regulation of nucleobase-containing compound metabolic process; GO:00…	GO:0005622 intracellular; GO:0005623 cell; GO:0005634 nucleus; GO:0005654 nucleoplasm; GO:0005730 nucleolus; GO:0005737 cytoplasm; GO:0016604 nuclear body; GO:0016607 nuclear speck; GO:0030424 axon; GO:0030425 dendrite; GO:0031974 membrane-enclosed lumen; GO:0031981 nuclear lumen; GO:0032838 plasma membrane bounded cell projection cytoplasm; GO:0032839 dendrite cytoplasm; GO:0032991 protein-conta…	GO:0003676 nucleic acid binding; GO:0003723 RNA binding; GO:0003727 single-stranded RNA binding; GO:0005488 binding; GO:0008143 poly(A) binding; GO:0070717 poly-purine tract binding; GO:0097159 organic cyclic compound binding; GO:1901363 heterocyclic compound binding;	0	0	A	KOG3702	Nuclear polyadenylated RNA binding protein
K7GR72	Anion exchange protein OS=Sus scrofa OX=9823 GN=SLC4A1 PE=1 SV=1	SLC4A1	103.87	Down	0.722	1.3011e-05	1.188	0.000189217	0.857	5.39582e-05	plasma membrane	K06573	SLC4A1, AE1, CD233; solute carrier family 4 (anion exchanger), member 1	map04966 Collecting duct acid secretion	GO:0000302 response to reactive oxygen species; GO:0001101 response to acid chemical; GO:0002682 regulation of immune system process; GO:0002684 positive regulation of immune system process; GO:0002694 regulation of leukocyte activation; GO:0002696 positive regulation of leukocyte activation; GO:0006810 transport; GO:0006811 ion transport; GO:0006812 cation transport; GO:0006814 sodium ion transp…	GO:0005622 intracellular; GO:0005623 cell; GO:0005737 cytoplasm; GO:0005856 cytoskeleton; GO:0005886 plasma membrane; GO:0005887 integral component of plasma membrane; GO:0005911 cell-cell junction; GO:0005938 cell cortex; GO:0009986 cell surface; GO:0014704 intercalated disc; GO:0016020 membrane; GO:0016021 integral component of membrane; GO:0016323 basolateral plasma membrane; GO:0030016 myofib…	GO:0003779 actin binding; GO:0005215 transporter activity; GO:0005452 inorganic anion exchanger activity; GO:0005488 binding; GO:0005515 protein binding; GO:0008022 protein C-terminus binding; GO:0008092 cytoskeletal protein binding; GO:0008324 cation transmembrane transporter activity; GO:0008509 anion transmembrane transporter activity; GO:0008510 sodium:bicarbonate symporter activity; GO:00085…	PF07565	Band 3 cytoplasmic domain	P	KOG1172	Na+-independent Cl/HCO3 exchanger AE1 and related transporters (SLC4 family)
A0A287BCL0	Heterogeneous nuclear ribonucleoprotein H1 OS=Sus scrofa OX=9823 GN=HNRNPH1 PE=1 SV=1	HNRNPH1	47.829	Down	0.756	3.45648e-05	1.128	0.0054525	0.853	0.00325954	cytoplasm,nucleus	K12898	HNRNPF_H; heterogeneous nuclear ribonucleoprotein F/H	0	0	0	0	PF00076; PF08080	RNA recognition motif. (a.k.a. RRM, RBD, or RNP domain); RNPHF zinc finger	A	KOG4211	Splicing factor hnRNP-F and related RNA-binding proteins
A0A286ZTD7	Cleavage and polyadenylation specific factor 7 OS=Sus scrofa OX=9823 GN=CPSF7 PE=1 SV=2	CPSF7	45.204	Down	0.748	0.00926978	1.112	0.0639754	0.832	0.000677424	nucleus	K14398	CPSF6_7; cleavage and polyadenylation specificity factor subunit 6/7	map03015 mRNA surveillance pathway	GO:0000375 RNA splicing, via transesterification reactions; GO:0000377 RNA splicing, via transesterification reactions with bulged adenosine as nucleophile; GO:0000398 mRNA splicing, via spliceosome; GO:0006139 nucleobase-containing compound metabolic process; GO:0006351 transcription, DNA-templated; GO:0006353 DNA-templated transcription, termination; GO:0006366 transcription by RNA polymerase I…	GO:0005622 intracellular; GO:0005623 cell; GO:0005634 nucleus; GO:0005654 nucleoplasm; GO:0005737 cytoplasm; GO:0005847 mRNA cleavage and polyadenylation specificity factor complex; GO:0005849 mRNA cleavage factor complex; GO:0031974 membrane-enclosed lumen; GO:0031981 nuclear lumen; GO:0032991 protein-containing complex; GO:0043226 organelle; GO:0043227 membrane-bounded organelle; GO:0043229 int…	0	PF00076	RNA recognition motif. (a.k.a. RRM, RBD, or RNP domain)	A	KOG4849	mRNA cleavage factor I subunit/CPSF subunit
A0A287BLS6	A-kinase anchoring protein 1 OS=Sus scrofa OX=9823 GN=AKAP1 PE=4 SV=2	AKAP1	92.681	Down	0.728	0.00689163	1.117	0.134137	0.813	0.00728103	extracellular	K16518	AKAP1; A-kinase anchor protein 1, mitochondrial	0	GO:0006950 response to stress; GO:0007596 blood coagulation; GO:0007599 hemostasis; GO:0009611 response to wounding; GO:0009719 response to endogenous stimulus; GO:0009725 response to hormone; GO:0009892 negative regulation of metabolic process; GO:0009966 regulation of signal transduction; GO:0009987 cellular process; GO:0010033 response to organic substance; GO:0010243 response to organonitroge…	GO:0005622 intracellular; GO:0005623 cell; GO:0005737 cytoplasm; GO:0005739 mitochondrion; GO:0005740 mitochondrial envelope; GO:0005741 mitochondrial outer membrane; GO:0005743 mitochondrial inner membrane; GO:0005759 mitochondrial matrix; GO:0005783 endoplasmic reticulum; GO:0005811 lipid droplet; GO:0005829 cytosol; GO:0005886 plasma membrane; GO:0012505 endomembrane system; GO:0016020 membran…	GO:0005198 structural molecule activity; GO:0005488 binding; GO:0005515 protein binding; GO:0008017 microtubule binding; GO:0008092 cytoskeletal protein binding; GO:0015631 tubulin binding; GO:0019899 enzyme binding; GO:0019900 kinase binding; GO:0019901 protein kinase binding; GO:0019902 phosphatase binding; GO:0019903 protein phosphatase binding; GO:0019904 protein domain specific binding; GO:0…	PF00013; PF00567	KH domain; Tudor domain	T	KOG2279	Kinase anchor protein AKAP149, contains KH and Tudor RNA-binding domains
A0A287A472	Interferon induced protein 44 like OS=Sus scrofa OX=9823 GN=IFI44L PE=1 SV=1	IFI44L	47.633	Down	0.744	0.0160845	1.222	0.00834294	0.91	0.20432	cytoplasm	0	0	0	GO:0002252 immune effector process; GO:0002376 immune system process; GO:0006950 response to stress; GO:0006952 defense response; GO:0006955 immune response; GO:0009605 response to external stimulus; GO:0009607 response to biotic stimulus; GO:0009615 response to virus; GO:0043207 response to external biotic stimulus; GO:0050896 response to stimulus; GO:0051607 defense response to virus; GO:005170…	0	0	PF07534	TLD	0	0	0
I3LKQ5	Eukaryotic elongation factor, selenocysteine-tRNA specific OS=Sus scrofa OX=9823 GN=EEFSEC PE=1 SV=3	EEFSEC	58.683	Down	0.762	7.71595e-06	1.14	0.00763542	0.868	0.00489193	mitochondria	K03833	selB, EEFSEC; selenocysteine-specific elongation factor	0	GO:0001514 selenocysteine incorporation; GO:0006412 translation; GO:0006414 translational elongation; GO:0006417 regulation of translation; GO:0006451 translational readthrough; GO:0006518 peptide metabolic process; GO:0006807 nitrogen compound metabolic process; GO:0008152 metabolic process; GO:0009058 biosynthetic process; GO:0009059 macromolecule biosynthetic process; GO:0009889 regulation of …	GO:0005622 intracellular; GO:0005623 cell; GO:0005737 cytoplasm; GO:0005829 cytosol; GO:0032991 protein-containing complex; GO:1990904 ribonucleoprotein complex;	GO:0000049 tRNA binding; GO:0000166 nucleotide binding; GO:0001882 nucleoside binding; GO:0001883 purine nucleoside binding; GO:0003676 nucleic acid binding; GO:0003723 RNA binding; GO:0003729 mRNA binding; GO:0003746 translation elongation factor activity; GO:0003824 catalytic activity; GO:0003924 GTPase activity; GO:0005488 binding; GO:0005525 GTP binding; GO:0008135 translation factor activity…	PF00009	Elongation factor Tu GTP binding domain	J	KOG0461	Selenocysteine-specific elongation factor
A0A5G2QWH4	Heat shock protein family A (Hsp70) member 12A OS=Sus scrofa OX=9823 GN=HSPA12A PE=1 SV=1	HSPA12A	70.877	Down	0.734	0.0104287	1.13	0.193243	0.83	0.0765469	cytoplasm	0	0	0	0	0	0	0	0	O	KOG0101	Molecular chaperones HSP70/HSC70, HSP70 superfamily
A0A5G2QUM0	WD repeat domain 33 OS=Sus scrofa OX=9823 GN=WDR33 PE=4 SV=1	WDR33	37.581	Down	0.705	0.00730176	1.135	0.0609912	0.8	0.0536799	mitochondria	K15542	PFS2; polyadenylation factor subunit 2	map03015 mRNA surveillance pathway	GO:0000003 reproduction; GO:0000375 RNA splicing, via transesterification reactions; GO:0000377 RNA splicing, via transesterification reactions with bulged adenosine as nucleophile; GO:0000398 mRNA splicing, via spliceosome; GO:0006139 nucleobase-containing compound metabolic process; GO:0006259 DNA metabolic process; GO:0006281 DNA repair; GO:0006301 postreplication repair; GO:0006351 transcript…	GO:0001650 fibrillar center; GO:0005622 intracellular; GO:0005623 cell; GO:0005634 nucleus; GO:0005654 nucleoplasm; GO:0005730 nucleolus; GO:0005847 mRNA cleavage and polyadenylation specificity factor complex; GO:0005849 mRNA cleavage factor complex; GO:0031974 membrane-enclosed lumen; GO:0031981 nuclear lumen; GO:0032991 protein-containing complex; GO:0043226 organelle; GO:0043227 membrane-boun…	0	0	0	A	KOG0284	Polyadenylation factor I complex, subunit PFS2
A0A286ZP57	Methionine--tRNA ligase, cytoplasmic OS=Sus scrofa OX=9823 GN=MARS1 PE=1 SV=1	MARS1	97.192	Down	0.745	3.47047e-05	1.21	0.000376252	0.901	0.0015284	mitochondria	K01874	MARS, metG; methionyl-tRNA synthetase [EC:6.1.1.10]	map00450 Selenocompound metabolism; map00970 Aminoacyl-tRNA biosynthesis; map01100 Metabolic pathways	GO:0006082 organic acid metabolic process; GO:0006139 nucleobase-containing compound metabolic process; GO:0006351 transcription, DNA-templated; GO:0006355 regulation of transcription, DNA-templated; GO:0006356 regulation of transcription by RNA polymerase I; GO:0006399 tRNA metabolic process; GO:0006412 translation; GO:0006418 tRNA aminoacylation for protein translation; GO:0006431 methionyl-tRN…	GO:0005622 intracellular; GO:0005623 cell; GO:0005634 nucleus; GO:0005730 nucleolus; GO:0005737 cytoplasm; GO:0005829 cytosol; GO:0017101 aminoacyl-tRNA synthetase multienzyme complex; GO:0031974 membrane-enclosed lumen; GO:0031981 nuclear lumen; GO:0032991 protein-containing complex; GO:0043226 organelle; GO:0043227 membrane-bounded organelle; GO:0043228 non-membrane-bounded organelle; GO:004322…	GO:0003824 catalytic activity; GO:0004812 aminoacyl-tRNA ligase activity; GO:0004825 methionine-tRNA ligase activity; GO:0016874 ligase activity; GO:0016875 ligase activity, forming carbon-oxygen bonds; GO:0140098 catalytic activity, acting on RNA; GO:0140101 catalytic activity, acting on a tRNA;	PF00458	WHEP-TRS domain	J	KOG1247	Methionyl-tRNA synthetase
A0A287BIZ0	SIN3 transcription regulator family member A OS=Sus scrofa OX=9823 GN=SIN3A PE=1 SV=1	SIN3A	125.17	Down	0.738	0.0300398	1.096	0.210024	0.809	0.0878709	nucleus	K11644	SIN3A; paired amphipathic helix protein Sin3a	map04919 Thyroid hormone signaling pathway; map05016 Huntington disease; map05169 Epstein-Barr virus infection; map05202 Transcriptional misregulation in cancer	GO:0000122 negative regulation of transcription by RNA polymerase II; GO:0001678 cellular glucose homeostasis; GO:0001701 in utero embryonic development; GO:0002218 activation of innate immune response; GO:0002230 positive regulation of defense response to virus by host; GO:0002244 hematopoietic progenitor cell differentiation; GO:0002253 activation of immune response; GO:0002376 immune system pr…	GO:0000118 histone deacetylase complex; GO:0000228 nuclear chromosome; GO:0000775 chromosome, centromeric region; GO:0000776 kinetochore; GO:0000785 chromatin; GO:0000790 nuclear chromatin; GO:0005622 intracellular; GO:0005623 cell; GO:0005634 nucleus; GO:0005654 nucleoplasm; GO:0005667 transcription regulator complex; GO:0005694 chromosome; GO:0016580 Sin3 complex; GO:0017053 transcription repre…	GO:0000976 transcription regulatory region sequence-specific DNA binding; GO:0001067 regulatory region nucleic acid binding; GO:0001085 RNA polymerase II transcription factor binding; GO:0001102 RNA polymerase II activating transcription factor binding; GO:0001103 RNA polymerase II repressing transcription factor binding; GO:0003676 nucleic acid binding; GO:0003677 DNA binding; GO:0003682 chromat…	PF08295	Sin3 family co-repressor	B	KOG4204	Histone deacetylase complex, SIN3 component
A0A5G2RAE0	Pleckstrin homology like domain family B member 1 OS=Sus scrofa OX=9823 GN=PHLDB1 PE=4 SV=1	PHLDB1	144.84	Down	0.699	0.0112517	1.356	0.0729337	0.948	0.717477	nucleus	K23794	0	0	0	0	0	PF00169	PH domain	0	0	0
I3L9A0	Sulfotransferase OS=Sus scrofa OX=9823 GN=SULT1C2 PE=3 SV=2	SULT1C2	34.296	Down	0.768	0.000615109	1.085	0.133536	0.833	0.0086211	cytoplasm	K01025	SULT1; sulfotransferase [EC:2.8.2.-]	0	GO:0006790 sulfur compound metabolic process; GO:0008152 metabolic process; GO:0009987 cellular process; GO:0044237 cellular metabolic process; GO:0051923 sulfation;	GO:0000323 lytic vacuole; GO:0005622 intracellular; GO:0005623 cell; GO:0005737 cytoplasm; GO:0005764 lysosome; GO:0005773 vacuole; GO:0043226 organelle; GO:0043227 membrane-bounded organelle; GO:0043229 intracellular organelle; GO:0043231 intracellular membrane-bounded organelle;	GO:0003824 catalytic activity; GO:0008146 sulfotransferase activity; GO:0016740 transferase activity; GO:0016782 transferase activity, transferring sulfur-containing groups;	PF00685	Sulfotransferase domain	S	KOG1584	Sulfotransferase
A0A287BMF7	Far upstream element binding protein 1 OS=Sus scrofa OX=9823 GN=FUBP1 PE=1 SV=2	FUBP1	58.653	Down	0.747	0.00060784	1.083	0.0301741	0.809	0.000948355	cytoplasm	K13210	FUBP; far upstream element-binding protein	0	GO:0002376 immune system process; GO:0002520 immune system development; GO:0006139 nucleobase-containing compound metabolic process; GO:0006351 transcription, DNA-templated; GO:0006355 regulation of transcription, DNA-templated; GO:0006357 regulation of transcription by RNA polymerase II; GO:0006366 transcription by RNA polymerase II; GO:0006725 cellular aromatic compound metabolic process; GO:00…	GO:0005622 intracellular; GO:0005623 cell; GO:0005634 nucleus; GO:0005654 nucleoplasm; GO:0031974 membrane-enclosed lumen; GO:0031981 nuclear lumen; GO:0043226 organelle; GO:0043227 membrane-bounded organelle; GO:0043229 intracellular organelle; GO:0043231 intracellular membrane-bounded organelle; GO:0043233 organelle lumen; GO:0070013 intracellular organelle lumen;	GO:0000981 DNA-binding transcription factor activity, RNA polymerase II-specific; GO:0001228 DNA-binding transcription activator activity, RNA polymerase II-specific; GO:0003676 nucleic acid binding; GO:0003677 DNA binding; GO:0003697 single-stranded DNA binding; GO:0003700 DNA-binding transcription factor activity; GO:0005488 binding; GO:0097159 organic cyclic compound binding; GO:0140110 transc…	PF00013; PF09005	KH domain; Domain of unknown function (DUF1897)	A	KOG1676	K-homology type RNA binding proteins
A0A287BDB9	SWI/SNF related, matrix associated, actin dependent regulator of chromatin, subfamily b, member 1 OS=Sus scrofa OX=9823 GN=SMARCB1 PE=1 SV=1	SMARCB1	37.706	Down	0.753	0.0016707	1.158	0.00825597	0.872	0.0344265	cytoplasm	K11648	SMARCB1, SNF5, INI1; SWI/SNF-related matrix-associated actin-dependent regulator of chromatin subfamily B member 1	map04714 Thermogenesis; map05225 Hepatocellular carcinoma	GO:0001188 RNA polymerase I preinitiation complex assembly; GO:0001701 in utero embryonic development; GO:0001824 blastocyst development; GO:0001835 blastocyst hatching; GO:0006139 nucleobase-containing compound metabolic process; GO:0006259 DNA metabolic process; GO:0006281 DNA repair; GO:0006325 chromatin organization; GO:0006333 chromatin assembly or disassembly; GO:0006337 nucleosome disassem…	GO:0000228 nuclear chromosome; GO:0000785 chromatin; GO:0000790 nuclear chromatin; GO:0000803 sex chromosome; GO:0001650 fibrillar center; GO:0001741 XY body; GO:0005622 intracellular; GO:0005623 cell; GO:0005634 nucleus; GO:0005654 nucleoplasm; GO:0005694 chromosome; GO:0005730 nucleolus; GO:0016514 SWI/SNF complex; GO:0031974 membrane-enclosed lumen; GO:0031981 nuclear lumen; GO:0032991 protein…	GO:0000976 transcription regulatory region sequence-specific DNA binding; GO:0001046 core promoter sequence-specific DNA binding; GO:0001067 regulatory region nucleic acid binding; GO:0001163 RNA polymerase I transcription regulatory region sequence-specific DNA binding; GO:0001164 RNA polymerase I core promoter sequence-specific DNA binding; GO:0002039 p53 binding; GO:0003676 nucleic acid bindin…	0	0	B	KOG1649	SWI-SNF chromatin remodeling complex, Snf5 subunit
A0A5G2QCR7	Parvin alpha OS=Sus scrofa OX=9823 GN=PARVA PE=1 SV=1	PARVA	38.335	Down	0.644	2.87473e-06	1.21	0.000756657	0.779	0.000202613	cytoplasm	K06275	PARV; parvin	map04510 Focal adhesion	GO:0000902 cell morphogenesis; GO:0000904 cell morphogenesis involved in differentiation; GO:0001525 angiogenesis; GO:0001568 blood vessel development; GO:0001944 vasculature development; GO:0002040 sprouting angiogenesis; GO:0003007 heart morphogenesis; GO:0003148 outflow tract septum morphogenesis; GO:0003151 outflow tract morphogenesis; GO:0003205 cardiac chamber development; GO:0003206 cardia…	GO:0005622 intracellular; GO:0005623 cell; GO:0005634 nucleus; GO:0005737 cytoplasm; GO:0005829 cytosol; GO:0005856 cytoskeleton; GO:0005886 plasma membrane; GO:0005912 adherens junction; GO:0005925 focal adhesion; GO:0015629 actin cytoskeleton; GO:0016020 membrane; GO:0030016 myofibril; GO:0030017 sarcomere; GO:0030018 Z disc; GO:0030027 lamellipodium; GO:0030054 cell junction; GO:0030055 cell-s…	GO:0003779 actin binding; GO:0005488 binding; GO:0005515 protein binding; GO:0008092 cytoskeletal protein binding; GO:0019904 protein domain specific binding;	PF00307	Calponin homology (CH) domain	Z	KOG3631	Alpha-parvin and related focal adhesion proteins
A0A287AX73	Spectrin repeat containing nuclear envelope family member 3 OS=Sus scrofa OX=9823 GN=SYNE3 PE=1 SV=1	SYNE3	111.79	Down	0.743	0.000599798	1.189	0.0085159	0.884	0.0173753	peroxisome	K21761	SYNE3; nesprin-3	0	0	0	0	PF10541	Nuclear envelope localisation domain	Z	KOG0516	Dystonin, GAS (Growth-arrest-specific protein), and related proteins
K7GQV6	NF-kappa-B essential modulator OS=Sus scrofa OX=9823 GN=IKBKG PE=4 SV=3	IKBKG	37.253	Down	0.706	0.00116075	1.244	0.0052894	0.878	0.0120292	nucleus	K07210	IKBKG, IKKG, NEMO; inhibitor of nuclear factor kappa-B kinase subunit gamma	map01523 Antifolate resistance; map04010 MAPK signaling pathway; map04014 Ras signaling pathway; map04062 Chemokine signaling pathway; map04064 NF-kappa B signaling pathway; map04151 PI3K-Akt signaling pathway; map04210 Apoptosis; map04380 Osteoclast differentiation; map04620 Toll-like receptor signaling pathway; map04621 NOD-like receptor signaling pathway; map04622 RIG-I-like receptor signaling…	GO:0000165 MAPK cascade; GO:0000187 activation of MAPK activity; GO:0001776 leukocyte homeostasis; GO:0001782 B cell homeostasis; GO:0001932 regulation of protein phosphorylation; GO:0001934 positive regulation of protein phosphorylation; GO:0001959 regulation of cytokine-mediated signaling pathway; GO:0002218 activation of innate immune response; GO:0002220 innate immune response activating cell…	GO:0000151 ubiquitin ligase complex; GO:0000922 spindle pole; GO:0005622 intracellular; GO:0005623 cell; GO:0005634 nucleus; GO:0005737 cytoplasm; GO:0005819 spindle; GO:0005829 cytosol; GO:0005856 cytoskeleton; GO:0008385 IkappaB kinase complex; GO:0015630 microtubule cytoskeleton; GO:0032991 protein-containing complex; GO:0043226 organelle; GO:0043227 membrane-bounded organelle; GO:0043228 non-…	GO:0005102 signaling receptor binding; GO:0005488 binding; GO:0005515 protein binding; GO:0019899 enzyme binding; GO:0019904 protein domain specific binding; GO:0031593 polyubiquitin modification-dependent protein binding; GO:0031625 ubiquitin protein ligase binding; GO:0032182 ubiquitin-like protein binding; GO:0042802 identical protein binding; GO:0042803 protein homodimerization activity; GO:0…	0	0	0	0	0
F1RMA7	PDZ and LIM domain 2 OS=Sus scrofa OX=9823 GN=PDLIM2 PE=1 SV=2	PDLIM2	37.925	Down	0.713	0.000156846	1.15	0.00103889	0.82	0.00159232	nucleus	K23353	PDLIM1_2_3_4; PDZ and LIM domain protein 1/2/3/4	0	0	GO:0005622 intracellular; GO:0005623 cell; GO:0005634 nucleus; GO:0005737 cytoplasm; GO:0005856 cytoskeleton; GO:0043226 organelle; GO:0043227 membrane-bounded organelle; GO:0043228 non-membrane-bounded organelle; GO:0043229 intracellular organelle; GO:0043231 intracellular membrane-bounded organelle; GO:0043232 intracellular non-membrane-bounded organelle;	GO:0005488 binding; GO:0005515 protein binding; GO:0008092 cytoskeletal protein binding; GO:0017022 myosin binding; GO:0031005 filamin binding; GO:0032036 myosin heavy chain binding; GO:0042805 actinin binding; GO:0051371 muscle alpha-actinin binding; GO:0051393 alpha-actinin binding;	PF00595; PF00412	PDZ domain (Also known as DHR or GLGF); LIM domain	TZ	KOG1703	Adaptor protein Enigma and related PDZ-LIM proteins
A0A5K1VI30	Aminoacyl tRNA synthetase complex interacting multifunctional protein 1 OS=Sus scrofa OX=9823 GN=AIMP1 PE=1 SV=1	AIMP1	35.368	Down	0.646	0.000165605	1.297	0.00100882	0.838	0.000270456	mitochondria	K15437	AIMP1, ARC1; aminoacyl tRNA synthase complex-interacting multifunctional protein 1	0	GO:0001936 regulation of endothelial cell proliferation; GO:0001937 negative regulation of endothelial cell proliferation; GO:0002376 immune system process; GO:0002791 regulation of peptide secretion; GO:0002793 positive regulation of peptide secretion; GO:0006082 organic acid metabolic process; GO:0006139 nucleobase-containing compound metabolic process; GO:0006399 tRNA metabolic process; GO:000…	GO:0005576 extracellular region; GO:0005615 extracellular space; GO:0005622 intracellular; GO:0005623 cell; GO:0005737 cytoplasm; GO:0005829 cytosol; GO:0009986 cell surface; GO:0017101 aminoacyl-tRNA synthetase multienzyme complex; GO:0017102 methionyl glutamyl tRNA synthetase complex; GO:0032991 protein-containing complex;	GO:0000049 tRNA binding; GO:0003676 nucleic acid binding; GO:0003723 RNA binding; GO:0005102 signaling receptor binding; GO:0005125 cytokine activity; GO:0005488 binding; GO:0005515 protein binding; GO:0019899 enzyme binding; GO:0030545 receptor regulator activity; GO:0042802 identical protein binding; GO:0042803 protein homodimerization activity; GO:0046983 protein dimerization activity; GO:0048…	PF01588	Putative tRNA binding domain	J	KOG2241	tRNA-binding protein
A0A286ZK95	Transcription and mRNA export factor ENY2 OS=Sus scrofa OX=9823 GN=ENY2 PE=1 SV=1	ENY2	11.528	Down	0.766	0.0268255	1.078	0.0427547	0.825	0.0447539	cytoplasm	K11368	ENY2, DC6, SUS1; enhancer of yellow 2 transcription factor	0	GO:0002791 regulation of peptide secretion; GO:0002792 negative regulation of peptide secretion; GO:0006325 chromatin organization; GO:0006355 regulation of transcription, DNA-templated; GO:0006357 regulation of transcription by RNA polymerase II; GO:0006403 RNA localization; GO:0006405 RNA export from nucleus; GO:0006406 mRNA export from nucleus; GO:0006464 cellular protein modification process;…	GO:0000123 histone acetyltransferase complex; GO:0000124 SAGA complex; GO:0005622 intracellular; GO:0005623 cell; GO:0005634 nucleus; GO:0005654 nucleoplasm; GO:0005737 cytoplasm; GO:0005739 mitochondrion; GO:0031248 protein acetyltransferase complex; GO:0031974 membrane-enclosed lumen; GO:0031981 nuclear lumen; GO:0032991 protein-containing complex; GO:0043226 organelle; GO:0043227 membrane-boun…	GO:0003682 chromatin binding; GO:0003712 transcription coregulator activity; GO:0003713 transcription coactivator activity; GO:0005488 binding; GO:0030374 nuclear receptor transcription coactivator activity; GO:0140110 transcription regulator activity;	0	0	K	KOG4479	Transcription factor e(y)2
A0A5G2RMQ4	Catenin beta like 1 OS=Sus scrofa OX=9823 GN=CTNNBL1 PE=1 SV=1	CTNNBL1	56.791	Down	0.766	0.00277084	1.113	0.0547004	0.852	0.00445752	cytoplasm	K12864	CTNNBL1; beta-catenin-like protein 1	map03040 Spliceosome	0	0	0	PF08216	Eukaryotic domain of unknown function (DUF1716)	S	KOG2734	Uncharacterized conserved protein
F1SID1	PML nuclear body scaffold OS=Sus scrofa OX=9823 GN=PML PE=1 SV=3	PML	92.04	Down	0.701	0.0211299	1.233	0.0271793	0.865	0.140007	nucleus	K10054	PML, TRIM19; probable transcription factor PML	map04120 Ubiquitin mediated proteolysis; map04144 Endocytosis; map05164 Influenza A; map05168 Herpes simplex virus 1 infection; map05200 Pathways in cancer; map05202 Transcriptional misregulation in cancer; map05221 Acute myeloid leukemia	GO:0000075 cell cycle checkpoint; GO:0000077 DNA damage checkpoint; GO:0000278 mitotic cell cycle; GO:0001558 regulation of cell growth; GO:0001666 response to hypoxia; GO:0001667 ameboidal-type cell migration; GO:0001763 morphogenesis of a branching structure; GO:0001817 regulation of cytokine production; GO:0001818 negative regulation of cytokine production; GO:0001932 regulation of protein pho…	GO:0000228 nuclear chromosome; GO:0000781 chromosome, telomeric region; GO:0000784 nuclear chromosome, telomeric region; GO:0005622 intracellular; GO:0005623 cell; GO:0005634 nucleus; GO:0005635 nuclear envelope; GO:0005654 nucleoplasm; GO:0005694 chromosome; GO:0005730 nucleolus; GO:0005737 cytoplasm; GO:0005768 endosome; GO:0005769 early endosome; GO:0005783 endoplasmic reticulum; GO:0005789 en…	GO:0003712 transcription coregulator activity; GO:0003713 transcription coactivator activity; GO:0005488 binding; GO:0005515 protein binding; GO:0008270 zinc ion binding; GO:0019899 enzyme binding; GO:0031625 ubiquitin protein ligase binding; GO:0032182 ubiquitin-like protein binding; GO:0032183 SUMO binding; GO:0042802 identical protein binding; GO:0042803 protein homodimerization activity; GO:0…	PF00643	B-box zinc finger	O	KOG2177	Predicted E3 ubiquitin ligase
A0A5G2R3Z0	Frataxin intermediate form OS=Sus scrofa OX=9823 GN=FXN PE=1 SV=1	FXN	28.867	Up	1.302	0.00606007	0.885	0.038196	1.153	0.0127014	mitochondria	K19054	FXN; frataxin [EC:1.16.3.1]	map00860 Porphyrin and chlorophyll metabolism	GO:0000302 response to reactive oxygen species; GO:0001558 regulation of cell growth; GO:0003008 system process; GO:0006091 generation of precursor metabolites and energy; GO:0006119 oxidative phosphorylation; GO:0006139 nucleobase-containing compound metabolic process; GO:0006163 purine nucleotide metabolic process; GO:0006464 cellular protein modification process; GO:0006508 proteolysis; GO:000…	GO:0005622 intracellular; GO:0005623 cell; GO:0005737 cytoplasm; GO:0005739 mitochondrion; GO:0005759 mitochondrial matrix; GO:0005829 cytosol; GO:0031974 membrane-enclosed lumen; GO:0032991 protein-containing complex; GO:0043226 organelle; GO:0043227 membrane-bounded organelle; GO:0043229 intracellular organelle; GO:0043231 intracellular membrane-bounded organelle; GO:0043233 organelle lumen; GO…	GO:0003824 catalytic activity; GO:0004322 ferroxidase activity; GO:0005488 binding; GO:0005506 iron ion binding; GO:0005515 protein binding; GO:0008198 ferrous iron binding; GO:0008199 ferric iron binding; GO:0016491 oxidoreductase activity; GO:0016530 metallochaperone activity; GO:0016722 oxidoreductase activity, oxidizing metal ions; GO:0016724 oxidoreductase activity, oxidizing metal ions, oxy…	PF01491	Frataxin-like domain	P	KOG3413	Mitochondrial matrix protein frataxin, involved in Fe/S protein biosynthesis
A0A5G2RCS3	GST C-terminal domain-containing protein OS=Sus scrofa OX=9823 GN=EEF1E1 PE=1 SV=1	EEF1E1	14.484	Down	0.67	0.0175921	1.203	0.0878093	0.806	0.0514622	cytoplasm	K15439	EEF1E1, AIMP3; eukaryotic translation elongation factor 1 epsilon-1	0	GO:0006518 peptide metabolic process; GO:0006575 cellular modified amino acid metabolic process; GO:0006749 glutathione metabolic process; GO:0006790 sulfur compound metabolic process; GO:0006807 nitrogen compound metabolic process; GO:0008152 metabolic process; GO:0008285 negative regulation of cell population proliferation; GO:0009966 regulation of signal transduction; GO:0009967 positive regul…	GO:0005622 intracellular; GO:0005623 cell; GO:0005634 nucleus; GO:0005654 nucleoplasm; GO:0005730 nucleolus; GO:0005737 cytoplasm; GO:0005829 cytosol; GO:0017101 aminoacyl-tRNA synthetase multienzyme complex; GO:0031974 membrane-enclosed lumen; GO:0031981 nuclear lumen; GO:0032991 protein-containing complex; GO:0043226 organelle; GO:0043227 membrane-bounded organelle; GO:0043228 non-membrane-boun…	GO:0003824 catalytic activity; GO:0004364 glutathione transferase activity; GO:0016740 transferase activity; GO:0016765 transferase activity, transferring alkyl or aryl (other than methyl) groups;	0	0	O	KOG0867	Glutathione S-transferase
F1RZ09	DEF6 guanine nucleotide exchange factor OS=Sus scrofa OX=9823 GN=DEF6 PE=4 SV=2	DEF6	73.933	Down	0.754	0.0422891	1.02	0.837651	0.769	0.139245	cytoplasm	K20072	SWAP70; switch-associated protein 70	0	0	GO:0005622 intracellular; GO:0005623 cell; GO:0005634 nucleus; GO:0005654 nucleoplasm; GO:0005737 cytoplasm; GO:0005829 cytosol; GO:0005911 cell-cell junction; GO:0030054 cell junction; GO:0031974 membrane-enclosed lumen; GO:0031981 nuclear lumen; GO:0043226 organelle; GO:0043227 membrane-bounded organelle; GO:0043229 intracellular organelle; GO:0043231 intracellular membrane-bounded organelle; G…	0	PF00169	PH domain	0	0	0
F2Z513	Cilia-and flagella-associated protein 20 OS=Sus scrofa OX=9823 GN=CFAP20 PE=4 SV=1	CFAP20	22.748	Down	0.733	0.0177519	1.172	0.241527	0.859	0.259238	mitochondria	0	0	0	GO:0003352 regulation of cilium movement; GO:0003356 regulation of cilium beat frequency; GO:0006464 cellular protein modification process; GO:0006807 nitrogen compound metabolic process; GO:0006996 organelle organization; GO:0007275 multicellular organism development; GO:0008152 metabolic process; GO:0009987 cellular process; GO:0016043 cellular component organization; GO:0018095 protein polyglu…	GO:0005622 intracellular; GO:0005623 cell; GO:0005634 nucleus; GO:0005737 cytoplasm; GO:0005814 centriole; GO:0005815 microtubule organizing center; GO:0005856 cytoskeleton; GO:0005929 cilium; GO:0015630 microtubule cytoskeleton; GO:0036064 ciliary basal body; GO:0042995 cell projection; GO:0043226 organelle; GO:0043227 membrane-bounded organelle; GO:0043228 non-membrane-bounded organelle; GO:004…	0	0	0	K	KOG3213	Transcription factor IIB
A0A287APL1	GTP binding protein 3, mitochondrial OS=Sus scrofa OX=9823 GN=GTPBP3 PE=4 SV=1	GTPBP3	15.051	Down	0.703	0.0100157	1.24	0.0467195	0.871	0.12185	mitochondria	K03650	mnmE, trmE, MSS1; tRNA modification GTPase [EC:3.6.-.-]	0	0	GO:0005622 intracellular; GO:0005623 cell; GO:0005634 nucleus; GO:0005737 cytoplasm; GO:0005739 mitochondrion; GO:0043226 organelle; GO:0043227 membrane-bounded organelle; GO:0043229 intracellular organelle; GO:0043231 intracellular membrane-bounded organelle;	0	0	0	J	KOG1191	Mitochondrial GTPase
A0A287A830	Pentaxin OS=Sus scrofa OX=9823 GN=CRP PE=3 SV=1	CRP	22.546	Down	0.684	1.50897e-05	1.643	0.000219714	1.123	0.0440936	cytoplasm	K16143	CRP; C-reactive protein	0	GO:0001817 regulation of cytokine production; GO:0002791 regulation of peptide secretion; GO:0032677 regulation of interleukin-8 production; GO:0032879 regulation of localization; GO:0032880 regulation of protein localization; GO:0050707 regulation of cytokine secretion; GO:0050708 regulation of protein secretion; GO:0050789 regulation of biological process; GO:0050794 regulation of cellular proc…	0	0	PF00354	Pentaxin family	0	0	0
A0A286ZK28	MIF4G domain containing OS=Sus scrofa OX=9823 GN=MIF4GD PE=4 SV=1	MIF4GD	25.738	Down	0.745	0.00399625	1.319	0.00256598	0.983	0.658404	cytoplasm	0	0	0	0	0	0	0	0	J	KOG3942	MIF4G domain-containing protein
A0A287B626	IgM(predicted) OS=Sus scrofa OX=9823 PE=1 SV=2	--	44.17	Up	1.33	0.000193869	0.652	0.000114889	0.868	0.00612118	mitochondria	K06856	IGH; immunoglobulin heavy chain	map04020 Calcium signaling pathway; map04064 NF-kappa B signaling pathway; map04072 Phospholipase D signaling pathway; map04145 Phagosome; map04151 PI3K-Akt signaling pathway; map04640 Hematopoietic cell lineage; map04650 Natural killer cell mediated cytotoxicity; map04662 B cell receptor signaling pathway; map04664 Fc epsilon RI signaling pathway; map04666 Fc gamma R-mediated phagocytosis; map04…	0	0	0	PF07654; PF00047	Immunoglobulin C1-set domain; Immunoglobulin domain	0	0	0
I3L7S4	Caldesmon 1 OS=Sus scrofa OX=9823 GN=CALD1 PE=1 SV=3	CALD1	60.341	Down	0.756	7.7545e-05	1.33	1.65041e-05	1.005	0.80706	nucleus	K12327	CALD1; caldesmon	map04270 Vascular smooth muscle contraction	GO:0000003 reproduction; GO:0003008 system process; GO:0003012 muscle system process; GO:0006936 muscle contraction; GO:0006996 organelle organization; GO:0007010 cytoskeleton organization; GO:0007015 actin filament organization; GO:0007565 female pregnancy; GO:0009987 cellular process; GO:0016043 cellular component organization; GO:0022414 reproductive process; GO:0022607 cellular component asse…	GO:0005622 intracellular; GO:0005623 cell; GO:0005737 cytoplasm; GO:0005829 cytosol; GO:0005856 cytoskeleton; GO:0005884 actin filament; GO:0005886 plasma membrane; GO:0014069 postsynaptic density; GO:0015629 actin cytoskeleton; GO:0016020 membrane; GO:0030425 dendrite; GO:0032279 asymmetric synapse; GO:0036477 somatodendritic compartment; GO:0042995 cell projection; GO:0043005 neuron projection;…	GO:0003779 actin binding; GO:0005488 binding; GO:0005515 protein binding; GO:0005516 calmodulin binding; GO:0005523 tropomyosin binding; GO:0008092 cytoskeletal protein binding;	0	0	0	0	0
F1SSC9	Myb/SANT-like DNA-binding domain-containing protein 3 OS=Sus scrofa OX=9823 GN=MSANTD3-TMEFF1 PE=3 SV=2	MSANTD3-TMEFF1	30.374	Down	0.27	0.00175474	3.982	0.00105812	1.075	0.398106	cytoplasm	K23607	TMEFF1; tomoregulin-1	0	0	0	GO:0005488 binding; GO:0005515 protein binding; GO:0042802 identical protein binding;	PF13873	Myb/SANT-like DNA-binding domain	0	0	0
F1SA24	Retinol dehydrogenase 11 isoform 1(predicted) OS=Sus scrofa OX=9823 GN=RDH11 PE=1 SV=4	RDH11	33.881	Up	1.506	1.3116e-06	0.741	1.57513e-05	1.116	0.000583117	cytoplasm	K11152	RDH11; retinol dehydrogenase 11 [EC:1.1.1.300]	map00830 Retinol metabolism; map01100 Metabolic pathways	GO:0001523 retinoid metabolic process; GO:0006066 alcohol metabolic process; GO:0006081 cellular aldehyde metabolic process; GO:0006629 lipid metabolic process; GO:0006720 isoprenoid metabolic process; GO:0006721 terpenoid metabolic process; GO:0007154 cell communication; GO:0007165 signal transduction; GO:0007186 G protein-coupled receptor signaling pathway; GO:0007602 phototransduction; GO:0007…	GO:0001917 photoreceptor inner segment; GO:0005622 intracellular; GO:0005623 cell; GO:0005737 cytoplasm; GO:0005783 endoplasmic reticulum; GO:0005789 endoplasmic reticulum membrane; GO:0012505 endomembrane system; GO:0016020 membrane; GO:0031984 organelle subcompartment; GO:0042175 nuclear outer membrane-endoplasmic reticulum membrane network; GO:0043226 organelle; GO:0043227 membrane-bounded org…	GO:0003824 catalytic activity; GO:0004033 aldo-keto reductase (NADP) activity; GO:0004745 retinol dehydrogenase activity; GO:0008106 alcohol dehydrogenase (NADP+) activity; GO:0016491 oxidoreductase activity; GO:0016614 oxidoreductase activity, acting on CH-OH group of donors; GO:0016616 oxidoreductase activity, acting on the CH-OH group of donors, NAD or NADP as acceptor; GO:0052650 NADP-retinol…	PF00106	short chain dehydrogenase	Q	KOG1208	Dehydrogenases with different specificities (related to short-chain alcohol dehydrogenases)
A0A5K1U589	Ubiquitin-activating enzyme E1 OS=Sus scrofa OX=9823 GN=UBA1 PE=1 SV=1	UBA1	113.71	Down	0.642	1.30522e-06	1.518	2.78917e-07	0.974	0.0367318	cytoplasm	K03178	UBE1, UBA1; ubiquitin-activating enzyme E1 [EC:6.2.1.45]	map04120 Ubiquitin mediated proteolysis; map05012 Parkinson disease	GO:0006464 cellular protein modification process; GO:0006508 proteolysis; GO:0006511 ubiquitin-dependent protein catabolic process; GO:0006807 nitrogen compound metabolic process; GO:0006950 response to stress; GO:0006974 cellular response to DNA damage stimulus; GO:0008152 metabolic process; GO:0009056 catabolic process; GO:0009057 macromolecule catabolic process; GO:0009987 cellular process; GO…	GO:0005622 intracellular; GO:0005623 cell; GO:0005634 nucleus; GO:0005654 nucleoplasm; GO:0005737 cytoplasm; GO:0005739 mitochondrion; GO:0005829 cytosol; GO:0031974 membrane-enclosed lumen; GO:0031981 nuclear lumen; GO:0043226 organelle; GO:0043227 membrane-bounded organelle; GO:0043229 intracellular organelle; GO:0043231 intracellular membrane-bounded organelle; GO:0043233 organelle lumen; GO:0…	GO:0003824 catalytic activity; GO:0004839 ubiquitin activating enzyme activity; GO:0008641 ubiquitin-like modifier activating enzyme activity; GO:0016874 ligase activity; GO:0016877 ligase activity, forming carbon-sulfur bonds;	PF00899; PF10585; PF09358	ThiF family; Ubiquitin-activating enzyme active site ; Ubiquitin-activating enzyme e1 C-terminal domain	O	KOG2012	Ubiquitin activating enzyme UBA1
A0A287BMK6	leukotriene-B(4) omega-hydroxylase 2 isoform X1(predicted) OS=Sus scrofa OX=9823 GN=CYP4F3 PE=3 SV=2	CYP4F3	60.269	Up	1.81	0.0016295	0.633	0.00749275	1.146	0.063585	extracellular	K17726	CYP4F2_3; phylloquinone omega-hydroxylase / docosahexaenoic acid omega-hydroxylase / leukotriene-B4 20-monooxygenase [EC:1.14.14.78 1.14.14.79 1.14.14.94]	map00590 Arachidonic acid metabolism; map01100 Metabolic pathways	GO:0000038 very long-chain fatty acid metabolic process; GO:0001676 long-chain fatty acid metabolic process; GO:0003008 system process; GO:0003013 circulatory system process; GO:0006082 organic acid metabolic process; GO:0006629 lipid metabolic process; GO:0006631 fatty acid metabolic process; GO:0006690 icosanoid metabolic process; GO:0006691 leukotriene metabolic process; GO:0006732 coenzyme me…	GO:0005622 intracellular; GO:0005623 cell; GO:0005737 cytoplasm; GO:0005783 endoplasmic reticulum; GO:0005789 endoplasmic reticulum membrane; GO:0005886 plasma membrane; GO:0012505 endomembrane system; GO:0016020 membrane; GO:0016324 apical plasma membrane; GO:0031984 organelle subcompartment; GO:0042175 nuclear outer membrane-endoplasmic reticulum membrane network; GO:0043226 organelle; GO:00432…	GO:0003824 catalytic activity; GO:0004497 monooxygenase activity; GO:0008391 arachidonic acid monooxygenase activity; GO:0008392 arachidonic acid epoxygenase activity; GO:0016491 oxidoreductase activity; GO:0016614 oxidoreductase activity, acting on CH-OH group of donors; GO:0016705 oxidoreductase activity, acting on paired donors, with incorporation or reduction of molecular oxygen; GO:0016709 o…	PF00067	Cytochrome P450	IQ	KOG0157	Cytochrome P450 CYP4/CYP19/CYP26 subfamilies
A0A287A3K9	ADP-ribosylation factor-like protein 3 OS=Sus scrofa OX=9823 GN=ARL3 PE=3 SV=2	ARL3	17.655	Down	0.714	0.000422142	1.616	0.000410294	1.154	0.0167008	cytoplasm	K07944	ARL3; ADP-ribosylation factor-like protein 3	0	0	0	0	PF00025	ADP-ribosylation factor family	U	KOG0074	GTP-binding ADP-ribosylation factor-like protein ARL3
A0A287BEJ3	Niban apoptosis regulator 2 OS=Sus scrofa OX=9823 GN=NIBAN2 PE=1 SV=2	NIBAN2	83.428	Down	0.687	0.0407586	1.308	0.0170791	0.898	0.260695	cytoplasm	0	0	0	GO:0000902 cell morphogenesis; GO:0000904 cell morphogenesis involved in differentiation; GO:0003008 system process; GO:0006355 regulation of transcription, DNA-templated; GO:0006810 transport; GO:0006928 movement of cell or subcellular component; GO:0006935 chemotaxis; GO:0007154 cell communication; GO:0007267 cell-cell signaling; GO:0007275 multicellular organism development; GO:0007399 nervous…	GO:0005622 intracellular; GO:0005623 cell; GO:0005634 nucleus; GO:0005654 nucleoplasm; GO:0005737 cytoplasm; GO:0005829 cytosol; GO:0005886 plasma membrane; GO:0005912 adherens junction; GO:0016020 membrane; GO:0030054 cell junction; GO:0031974 membrane-enclosed lumen; GO:0031981 nuclear lumen; GO:0043226 organelle; GO:0043227 membrane-bounded organelle; GO:0043229 intracellular organelle; GO:004…	GO:0003712 transcription coregulator activity; GO:0003713 transcription coactivator activity; GO:0140110 transcription regulator activity;	0	0	0	0	0
F1RMF6	Glycine N-acyltransferase isoform a (Fragment)(predicted) OS=Sus scrofa OX=9823 GN=LOC100517803 PE=1 SV=3	LOC100517803	33.832	Up	1.672	2.47018e-06	0.642	7.11828e-06	1.073	0.000890965	cytoplasm	K15517	GLYAL; glycine N-phenylacetyltransferase [EC:2.3.1.192]	map00360 Phenylalanine metabolism	0	GO:0005622 intracellular; GO:0005623 cell; GO:0005737 cytoplasm; GO:0005739 mitochondrion; GO:0043226 organelle; GO:0043227 membrane-bounded organelle; GO:0043229 intracellular organelle; GO:0043231 intracellular membrane-bounded organelle;	0	0	0	0	0	0
F1RSV0	Parahox neighbor OS=Sus scrofa OX=9823 GN=URAD PE=3 SV=2	URAD	23.018	Down	0.518	9.93758e-07	1.659	7.62092e-07	0.859	0.00018732	extracellular	K13485	PRHOXNB, URAD; 2-oxo-4-hydroxy-4-carboxy-5-ureidoimidazoline decarboxylase [EC:4.1.1.97]	map00230 Purine metabolism; map01100 Metabolic pathways	0	0	0	PF09349	OHCU decarboxylase	K	KOG0850	Transcription factor DLX and related proteins with LIM Zn-binding and HOX domains
F1SEX5	Transportin 2 OS=Sus scrofa OX=9823 GN=TNPO2 PE=1 SV=4	TNPO2	102.6	Down	0.713	0.0271947	1.862	0.0195892	1.327	0.10771	cytoplasm	K18727	TNPO2, IPO3, KPNB2B; transportin-2	0	GO:0006606 protein import into nucleus; GO:0006607 NLS-bearing protein import into nucleus; GO:0006610 ribosomal protein import into nucleus; GO:0006810 transport; GO:0006886 intracellular protein transport; GO:0006913 nucleocytoplasmic transport; GO:0008104 protein localization; GO:0015031 protein transport; GO:0015833 peptide transport; GO:0017038 protein import; GO:0033036 macromolecule locali…	GO:0005622 intracellular; GO:0005623 cell; GO:0005634 nucleus; GO:0005635 nuclear envelope; GO:0005737 cytoplasm; GO:0012505 endomembrane system; GO:0016020 membrane; GO:0031090 organelle membrane; GO:0031965 nuclear membrane; GO:0031967 organelle envelope; GO:0031974 membrane-enclosed lumen; GO:0031975 envelope; GO:0031981 nuclear lumen; GO:0034399 nuclear periphery; GO:0043226 organelle; GO:004…	GO:0005048 signal sequence binding; GO:0005215 transporter activity; GO:0005488 binding; GO:0008139 nuclear localization sequence binding; GO:0033218 amide binding; GO:0042277 peptide binding;	0	0	UY	KOG2023	Nuclear transport receptor Karyopherin-beta2/Transportin (importin beta superfamily)
K7GKN2	Interferon-induced GTP-binding protein Mx1 OS=Sus scrofa OX=9823 GN=MX1 PE=1 SV=3	MX1	74.053	Down	0.503	0.000210095	2.377	0.000182312	1.195	0.095079	cytoplasm,nucleus	K14754	MX1; interferon-induced GTP-binding protein Mx1	map05160 Hepatitis C; map05162 Measles; map05164 Influenza A; map05165 Human papillomavirus infection	GO:0000266 mitochondrial fission; GO:0002252 immune effector process; GO:0002376 immune system process; GO:0003373 dynamin family protein polymerization involved in membrane fission; GO:0003374 dynamin family protein polymerization involved in mitochondrial fission; GO:0006810 transport; GO:0006915 apoptotic process; GO:0006950 response to stress; GO:0006952 defense response; GO:0006955 immune re…	GO:0005622 intracellular; GO:0005623 cell; GO:0005634 nucleus; GO:0005635 nuclear envelope; GO:0005737 cytoplasm; GO:0005739 mitochondrion; GO:0005740 mitochondrial envelope; GO:0005829 cytosol; GO:0012505 endomembrane system; GO:0016020 membrane; GO:0030133 transport vesicle; GO:0031090 organelle membrane; GO:0031410 cytoplasmic vesicle; GO:0031965 nuclear membrane; GO:0031966 mitochondrial memb…	GO:0000166 nucleotide binding; GO:0001882 nucleoside binding; GO:0001883 purine nucleoside binding; GO:0003824 catalytic activity; GO:0003924 GTPase activity; GO:0005488 binding; GO:0005515 protein binding; GO:0005525 GTP binding; GO:0008017 microtubule binding; GO:0008092 cytoskeletal protein binding; GO:0015631 tubulin binding; GO:0016462 pyrophosphatase activity; GO:0016787 hydrolase activity;…	PF00350	Dynamin family	U	KOG0446	Vacuolar sorting protein VPS1, dynamin, and related proteins
A0A5G2QNX9	Seizure related 6 homolog like 2 OS=Sus scrofa OX=9823 GN=SEZ6L2 PE=1 SV=1	SEZ6L2	86.796	Down	0.593	0.0109568	1.587	0.00268505	0.94	0.400202	extracellular	0	0	0	GO:0007275 multicellular organism development; GO:0007399 nervous system development; GO:0007417 central nervous system development; GO:0007420 brain development; GO:0007610 behavior; GO:0007626 locomotory behavior; GO:0008344 adult locomotory behavior; GO:0009966 regulation of signal transduction; GO:0009987 cellular process; GO:0010646 regulation of cell communication; GO:0016043 cellular compo…	GO:0005622 intracellular; GO:0005623 cell; GO:0005737 cytoplasm; GO:0005783 endoplasmic reticulum; GO:0012505 endomembrane system; GO:0036477 somatodendritic compartment; GO:0043025 neuronal cell body; GO:0043226 organelle; GO:0043227 membrane-bounded organelle; GO:0043229 intracellular organelle; GO:0043231 intracellular membrane-bounded organelle; GO:0044297 cell body;	0	PF00084; PF00431	Sushi domain (SCR repeat); CUB domain	0	0	0
K7GQ35	immunoglobulin-binding protein 1 isoform X1(predicted) OS=Sus scrofa OX=9823 GN=IGBP1 PE=1 SV=1	IGBP1	38.992	Down	0.762	0.000982334	1.311	0.00208805	0.999	0.983303	cytoplasm	K17606	IGBP1, TAP42; immunoglobulin-binding protein 1	map04136 Autophagy - other; map04140 Autophagy - animal	GO:0000122 negative regulation of transcription by RNA polymerase II; GO:0001932 regulation of protein phosphorylation; GO:0001933 negative regulation of protein phosphorylation; GO:0006355 regulation of transcription, DNA-templated; GO:0006357 regulation of transcription by RNA polymerase II; GO:0007154 cell communication; GO:0007165 signal transduction; GO:0009889 regulation of biosynthetic pro…	GO:0005622 intracellular; GO:0005623 cell; GO:0005737 cytoplasm; GO:0005829 cytosol; GO:0005856 cytoskeleton; GO:0005874 microtubule; GO:0015630 microtubule cytoskeleton; GO:0043226 organelle; GO:0043228 non-membrane-bounded organelle; GO:0043229 intracellular organelle; GO:0043232 intracellular non-membrane-bounded organelle; GO:0099080 supramolecular complex; GO:0099081 supramolecular polymer; …	GO:0005488 binding; GO:0005515 protein binding; GO:0019208 phosphatase regulator activity; GO:0019888 protein phosphatase regulator activity; GO:0019899 enzyme binding; GO:0019900 kinase binding; GO:0019901 protein kinase binding; GO:0019902 phosphatase binding; GO:0019903 protein phosphatase binding; GO:0019904 protein domain specific binding; GO:0030234 enzyme regulator activity; GO:0031434 mit…	0	0	T	KOG2830	Protein phosphatase 2A-associated protein
A0A5G2R8A8	GCN1 activator of EIF2AK4 OS=Sus scrofa OX=9823 GN=GCN1 PE=1 SV=1	GCN1	280.94	Down	0.71	9.3598e-06	1.32	6.65964e-06	0.937	0.00193167	plasma membrane	0	0	0	GO:0006355 regulation of transcription, DNA-templated; GO:0006357 regulation of transcription by RNA polymerase II; GO:0006412 translation; GO:0006518 peptide metabolic process; GO:0006807 nitrogen compound metabolic process; GO:0006950 response to stress; GO:0007154 cell communication; GO:0008152 metabolic process; GO:0009058 biosynthetic process; GO:0009059 macromolecule biosynthetic process; G…	GO:0005622 intracellular; GO:0005623 cell; GO:0005737 cytoplasm; GO:0005829 cytosol; GO:0005840 ribosome; GO:0005844 polysome; GO:0032991 protein-containing complex; GO:0043226 organelle; GO:0043228 non-membrane-bounded organelle; GO:0043229 intracellular organelle; GO:0043232 intracellular non-membrane-bounded organelle; GO:1990904 ribonucleoprotein complex;	GO:0003676 nucleic acid binding; GO:0003723 RNA binding; GO:0005488 binding; GO:0008135 translation factor activity, RNA binding; GO:0097159 organic cyclic compound binding; GO:1901363 heterocyclic compound binding;	0	0	J	KOG1242	Protein containing adaptin N-terminal region
A0A5G2R6N4	RanGAP1_C domain-containing protein OS=Sus scrofa OX=9823 GN=RANGAP1 PE=1 SV=1	RANGAP1	62.996	Down	0.681	0.000109614	1.479	3.24963e-05	1.008	0.774941	cytoplasm	K14319	RANGAP1; Ran GTPase-activating protein 1	map03013 RNA transport	GO:0007154 cell communication; GO:0007165 signal transduction; GO:0008104 protein localization; GO:0009719 response to endogenous stimulus; GO:0009725 response to hormone; GO:0009987 cellular process; GO:0010033 response to organic substance; GO:0010243 response to organonitrogen compound; GO:0023052 signaling; GO:0032386 regulation of intracellular transport; GO:0032387 negative regulation of in…	GO:0005622 intracellular; GO:0005623 cell; GO:0005634 nucleus; GO:0005635 nuclear envelope; GO:0005643 nuclear pore; GO:0005737 cytoplasm; GO:0005819 spindle; GO:0005829 cytosol; GO:0005856 cytoskeleton; GO:0012505 endomembrane system; GO:0015630 microtubule cytoskeleton; GO:0016020 membrane; GO:0016234 inclusion body; GO:0016235 aggresome; GO:0030424 axon; GO:0030425 dendrite; GO:0031090 organel…	GO:0003676 nucleic acid binding; GO:0003723 RNA binding; GO:0005096 GTPase activator activity; GO:0005488 binding; GO:0005515 protein binding; GO:0008047 enzyme activator activity; GO:0008536 Ran GTPase binding; GO:0017016 Ras GTPase binding; GO:0019899 enzyme binding; GO:0030234 enzyme regulator activity; GO:0030695 GTPase regulator activity; GO:0031267 small GTPase binding; GO:0031625 ubiquitin…	PF07834	RanGAP1 C-terminal domain	ATY	KOG1909	Ran GTPase-activating protein
F1S431	Alanine--tRNA ligase OS=Sus scrofa OX=9823 GN=AARS1 PE=1 SV=4	AARS1	106.7	Down	0.591	7.3709e-05	1.768	4.40592e-05	1.045	0.0456223	cytoplasm	K01872	AARS, alaS; alanyl-tRNA synthetase [EC:6.1.1.7]	map00970 Aminoacyl-tRNA biosynthesis	GO:0003008 system process; GO:0006082 organic acid metabolic process; GO:0006139 nucleobase-containing compound metabolic process; GO:0006396 RNA processing; GO:0006399 tRNA metabolic process; GO:0006400 tRNA modification; GO:0006412 translation; GO:0006417 regulation of translation; GO:0006418 tRNA aminoacylation for protein translation; GO:0006419 alanyl-tRNA aminoacylation; GO:0006448 regulati…	GO:0005622 intracellular; GO:0005623 cell; GO:0005737 cytoplasm; GO:0005829 cytosol;	GO:0000049 tRNA binding; GO:0000166 nucleotide binding; GO:0002161 aminoacyl-tRNA editing activity; GO:0002196 Ser-tRNA(Ala) hydrolase activity; GO:0003676 nucleic acid binding; GO:0003723 RNA binding; GO:0003824 catalytic activity; GO:0004812 aminoacyl-tRNA ligase activity; GO:0004813 alanine-tRNA ligase activity; GO:0005488 binding; GO:0005524 ATP binding; GO:0008144 drug binding; GO:0016597 am…	PF07973	Threonyl and Alanyl tRNA synthetase second additional domain	J	KOG0188	Alanyl-tRNA synthetase
F1SLD2	Protein FAM136A OS=Sus scrofa OX=9823 GN=FAM136A PE=1 SV=2	FAM136A	16.888	Up	1.303	0.0075266	0.756	0.000234649	0.986	0.763207	extracellular	0	0	0	0	0	0	0	0	S	KOG3377	Uncharacterized conserved protein
F1RYA3	Cysteinyl-tRNA synthetase OS=Sus scrofa OX=9823 GN=CARS1 PE=1 SV=4	CARS1	88.284	Down	0.768	0.00011102	1.365	3.13922e-05	1.048	0.0126543	nucleus	K01883	CARS, cysS; cysteinyl-tRNA synthetase [EC:6.1.1.16]	map00970 Aminoacyl-tRNA biosynthesis	GO:0006082 organic acid metabolic process; GO:0006139 nucleobase-containing compound metabolic process; GO:0006399 tRNA metabolic process; GO:0006412 translation; GO:0006418 tRNA aminoacylation for protein translation; GO:0006423 cysteinyl-tRNA aminoacylation; GO:0006518 peptide metabolic process; GO:0006520 cellular amino acid metabolic process; GO:0006725 cellular aromatic compound metabolic pr…	GO:0005622 intracellular; GO:0005623 cell; GO:0005737 cytoplasm; GO:0005829 cytosol;	GO:0000049 tRNA binding; GO:0000166 nucleotide binding; GO:0003676 nucleic acid binding; GO:0003723 RNA binding; GO:0003824 catalytic activity; GO:0004812 aminoacyl-tRNA ligase activity; GO:0004817 cysteine-tRNA ligase activity; GO:0005488 binding; GO:0005515 protein binding; GO:0005524 ATP binding; GO:0008144 drug binding; GO:0016874 ligase activity; GO:0016875 ligase activity, forming carbon-ox…	0	0	J	KOG2007	Cysteinyl-tRNA synthetase
A0A5G2RC86	Cancer-related nucleoside-triphosphatase isoform 1(predicted) OS=Sus scrofa OX=9823 GN=NTPCR PE=1 SV=1	NTPCR	19.186	Down	0.699	0.0031564	1.516	0.00350401	1.06	0.352106	cytoplasm,nucleus	K06928	NTPCR; nucleoside-triphosphatase [EC:3.6.1.15]	map00230 Purine metabolism; map00730 Thiamine metabolism; map01100 Metabolic pathways	0	0	0	PF03266	NTPase	0	0	0
A0A287A277	Tight junction protein ZO-2 isoform X4(predicted) OS=Sus scrofa OX=9823 GN=TJP2 PE=1 SV=2	TJP2	125.7	Down	0.76	0.000304994	1.449	0.00017321	1.101	0.000890003	nucleus	K06098	TJP2, ZO2; tight junction protein 2	map04530 Tight junction; map05110 Vibrio cholerae infection	GO:0001885 endothelial cell development; GO:0002064 epithelial cell development; GO:0002682 regulation of immune system process; GO:0002683 negative regulation of immune system process; GO:0002761 regulation of myeloid leukocyte differentiation; GO:0002762 negative regulation of myeloid leukocyte differentiation; GO:0003008 system process; GO:0003158 endothelium development; GO:0006139 nucleobase…	GO:0005622 intracellular; GO:0005623 cell; GO:0005634 nucleus; GO:0005654 nucleoplasm; GO:0005737 cytoplasm; GO:0005829 cytosol; GO:0005886 plasma membrane; GO:0005911 cell-cell junction; GO:0005921 gap junction; GO:0005923 bicellular tight junction; GO:0009986 cell surface; GO:0016020 membrane; GO:0030054 cell junction; GO:0031974 membrane-enclosed lumen; GO:0031981 nuclear lumen; GO:0043226 org…	GO:0003824 catalytic activity; GO:0004385 guanylate kinase activity; GO:0005488 binding; GO:0005515 protein binding; GO:0008022 protein C-terminus binding; GO:0016301 kinase activity; GO:0016740 transferase activity; GO:0016772 transferase activity, transferring phosphorus-containing groups; GO:0016776 phosphotransferase activity, phosphate group as acceptor; GO:0019205 nucleobase-containing comp…	PF00595; PF07653; PF00625	PDZ domain (Also known as DHR or GLGF); Variant SH3 domain; Guanylate kinase	T	KOG3580	Tight junction proteins
I3LLX8	Sulfotransferase OS=Sus scrofa OX=9823 GN=SULT1A3 PE=1 SV=3	SULT1A3	32.953	Down	0.582	3.33959e-07	2.094	1.65552e-07	1.218	8.62962e-05	cytoplasm	K01014	SULT1A; aryl sulfotransferase [EC:2.8.2.1]	map05204 Chemical carcinogenesis	GO:0003008 system process; GO:0003013 circulatory system process; GO:0006584 catecholamine metabolic process; GO:0006629 lipid metabolic process; GO:0006725 cellular aromatic compound metabolic process; GO:0006790 sulfur compound metabolic process; GO:0006805 xenobiotic metabolic process; GO:0006807 nitrogen compound metabolic process; GO:0008015 blood circulation; GO:0008152 metabolic process; G…	GO:0005622 intracellular; GO:0005623 cell; GO:0005737 cytoplasm; GO:0005829 cytosol;	GO:0000166 nucleotide binding; GO:0003824 catalytic activity; GO:0004062 aryl sulfotransferase activity; GO:0005488 binding; GO:0005515 protein binding; GO:0008146 sulfotransferase activity; GO:0016740 transferase activity; GO:0016782 transferase activity, transferring sulfur-containing groups; GO:0017076 purine nucleotide binding; GO:0030554 adenyl nucleotide binding; GO:0032553 ribonucleotide b…	PF00685	Sulfotransferase domain	S	KOG1584	Sulfotransferase
A0A5G2R986	Tensin-1(predicted) OS=Sus scrofa OX=9823 GN=TNS1 PE=1 SV=1	TNS1	183.16	Down	0.704	1.52762e-05	1.476	8.116e-06	1.039	0.00182599	nucleus	K18080	TNS; tensin	0	0	GO:0005912 adherens junction; GO:0005925 focal adhesion; GO:0030054 cell junction; GO:0030055 cell-substrate junction; GO:0070161 anchoring junction;	0	PF00017	SH2 domain	T	KOG2283	Clathrin coat dissociation kinase GAK/PTEN/Auxilin and related tyrosine phosphatases
A0A287BSQ4	Ladinin 1 OS=Sus scrofa OX=9823 GN=LAD1 PE=1 SV=1	LAD1	54.561	Down	0.703	0.000663246	1.745	0.000935861	1.226	0.0312934	nucleus	0	0	0	0	GO:0005622 intracellular; GO:0005623 cell; GO:0005856 cytoskeleton; GO:0015629 actin cytoskeleton; GO:0043226 organelle; GO:0043228 non-membrane-bounded organelle; GO:0043229 intracellular organelle; GO:0043232 intracellular non-membrane-bounded organelle;	GO:0005198 structural molecule activity;	0	0	0	0	0
A0A287B0S3	Syndecan OS=Sus scrofa OX=9823 GN=SDC1 PE=1 SV=1	SDC1	30.557	Up	1.578	2.97119e-05	0.59	6.96826e-05	0.931	0.0454389	mitochondria	K06257	SDC1, CD138; syndecan 1	map04512 ECM-receptor interaction; map04514 Cell adhesion molecules (CAMs); map05144 Malaria; map05205 Proteoglycans in cancer; map05418 Fluid shear stress and atherosclerosis	GO:0000003 reproduction; GO:0000302 response to reactive oxygen species; GO:0001523 retinoid metabolic process; GO:0001655 urogenital system development; GO:0001657 ureteric bud development; GO:0001822 kidney development; GO:0001823 mesonephros development; GO:0002064 epithelial cell development; GO:0002376 immune system process; GO:0003006 developmental process involved in reproduction; GO:00060…	GO:0000323 lytic vacuole; GO:0005576 extracellular region; GO:0005622 intracellular; GO:0005623 cell; GO:0005737 cytoplasm; GO:0005764 lysosome; GO:0005773 vacuole; GO:0005775 vacuolar lumen; GO:0005794 Golgi apparatus; GO:0005796 Golgi lumen; GO:0005886 plasma membrane; GO:0005887 integral component of plasma membrane; GO:0009897 external side of plasma membrane; GO:0009986 cell surface; GO:0012…	GO:0005488 binding; GO:0005515 protein binding; GO:0008022 protein C-terminus binding; GO:0042802 identical protein binding; GO:0050840 extracellular matrix binding;	0	0	0	0	0
A0A287AFG1	RNA binding motif protein 19 OS=Sus scrofa OX=9823 GN=RBM19 PE=4 SV=1	RBM19	102.18	Down	0.688	0.00821094	1.593	0.00634272	1.096	0.206398	nucleus	K14787	MRD1, RBM19; multiple RNA-binding domain-containing protein 1	0	GO:0040019 positive regulation of embryonic development; GO:0045995 regulation of embryonic development; GO:0048518 positive regulation of biological process; GO:0050789 regulation of biological process; GO:0050793 regulation of developmental process; GO:0051094 positive regulation of developmental process; GO:0051239 regulation of multicellular organismal process; GO:0051240 positive regulation …	GO:0005622 intracellular; GO:0005623 cell; GO:0005634 nucleus; GO:0005654 nucleoplasm; GO:0005694 chromosome; GO:0005730 nucleolus; GO:0005737 cytoplasm; GO:0031974 membrane-enclosed lumen; GO:0031981 nuclear lumen; GO:0043226 organelle; GO:0043227 membrane-bounded organelle; GO:0043228 non-membrane-bounded organelle; GO:0043229 intracellular organelle; GO:0043231 intracellular membrane-bounded o…	0	PF00076	RNA recognition motif. (a.k.a. RRM, RBD, or RNP domain)	A	KOG0110	RNA-binding protein (RRM superfamily)
F1RVE8	Ubiquitin like modifier activating enzyme 6 OS=Sus scrofa OX=9823 GN=UBA6 PE=1 SV=3	UBA6	115.6	Down	0.701	3.88764e-05	1.462	9.78264e-05	1.025	0.243185	nucleus	K10699	UBE1L2, UBA6; ubiquitin-activating enzyme E1-like protein 2 [EC:6.2.1.45]	map04120 Ubiquitin mediated proteolysis	GO:0003008 system process; GO:0006464 cellular protein modification process; GO:0006508 proteolysis; GO:0006511 ubiquitin-dependent protein catabolic process; GO:0006807 nitrogen compound metabolic process; GO:0006950 response to stress; GO:0006974 cellular response to DNA damage stimulus; GO:0007275 multicellular organism development; GO:0007399 nervous system development; GO:0007417 central ner…	GO:0005622 intracellular; GO:0005623 cell; GO:0005737 cytoplasm; GO:0005829 cytosol;	GO:0003824 catalytic activity; GO:0004839 ubiquitin activating enzyme activity; GO:0008641 ubiquitin-like modifier activating enzyme activity; GO:0016874 ligase activity; GO:0016877 ligase activity, forming carbon-sulfur bonds; GO:0019780 FAT10 activating enzyme activity;	PF00899; PF10585; PF09358	ThiF family; Ubiquitin-activating enzyme active site ; Ubiquitin-activating enzyme e1 C-terminal domain	O	KOG2012	Ubiquitin activating enzyme UBA1
A0A5G2Q8Q2	TPD52 like 1 OS=Sus scrofa OX=9823 GN=TPD52L1 PE=1 SV=1	TPD52L1	14.815	Up	1.41	0.0458132	0.664	0.0327232	0.937	0.035454	cytoplasm	0	0	0	GO:0000086 G2/M transition of mitotic cell cycle; GO:0000278 mitotic cell cycle; GO:0001932 regulation of protein phosphorylation; GO:0001934 positive regulation of protein phosphorylation; GO:0007049 cell cycle; GO:0009893 positive regulation of metabolic process; GO:0009966 regulation of signal transduction; GO:0009967 positive regulation of signal transduction; GO:0009987 cellular process; GO:…	GO:0005622 intracellular; GO:0005623 cell; GO:0005737 cytoplasm; GO:0005768 endosome; GO:0005769 early endosome; GO:0012505 endomembrane system; GO:0031410 cytoplasmic vesicle; GO:0031982 vesicle; GO:0043226 organelle; GO:0043227 membrane-bounded organelle; GO:0043229 intracellular organelle; GO:0048471 perinuclear region of cytoplasm; GO:0097708 intracellular vesicle;	GO:0005488 binding; GO:0005515 protein binding; GO:0042802 identical protein binding; GO:0042803 protein homodimerization activity; GO:0046982 protein heterodimerization activity; GO:0046983 protein dimerization activity;	0	0	S	KOG4010	Coiled-coil protein TPD52
F1RQB6	G3BP stress granule assembly factor 1 OS=Sus scrofa OX=9823 GN=G3BP1 PE=1 SV=3	G3BP1	45.354	Down	0.725	0.000829264	1.602	0.000200365	1.161	0.00738226	cytoplasm	K17265	G3BP1; Ras GTPase-activating protein-binding protein 1 [EC:3.6.4.12 3.6.4.13]	0	GO:0006996 organelle organization; GO:0007154 cell communication; GO:0007165 signal transduction; GO:0007264 small GTPase mediated signal transduction; GO:0007265 Ras protein signal transduction; GO:0009987 cellular process; GO:0016043 cellular component organization; GO:0022607 cellular component assembly; GO:0022613 ribonucleoprotein complex biogenesis; GO:0022618 ribonucleoprotein complex asse…	GO:0005622 intracellular; GO:0005623 cell; GO:0005634 nucleus; GO:0005737 cytoplasm; GO:0005829 cytosol; GO:0010494 cytoplasmic stress granule; GO:0032991 protein-containing complex; GO:0035770 ribonucleoprotein granule; GO:0036464 cytoplasmic ribonucleoprotein granule; GO:0043226 organelle; GO:0043227 membrane-bounded organelle; GO:0043228 non-membrane-bounded organelle; GO:0043229 intracellular…	GO:0003676 nucleic acid binding; GO:0003678 DNA helicase activity; GO:0003723 RNA binding; GO:0003724 RNA helicase activity; GO:0003729 mRNA binding; GO:0003824 catalytic activity; GO:0004386 helicase activity; GO:0005488 binding; GO:0008094 DNA-dependent ATPase activity; GO:0008186 RNA-dependent ATPase activity; GO:0016462 pyrophosphatase activity; GO:0016787 hydrolase activity; GO:0016817 hydro…	PF02136; PF00076	Nuclear transport factor 2 (NTF2) domain; RNA recognition motif. (a.k.a. RRM, RBD, or RNP domain)	T	KOG0116	RasGAP SH3 binding protein rasputin, contains NTF2 and RRM domains
F1RMM0	Caveolae associated protein 3 OS=Sus scrofa OX=9823 GN=CAVIN3 PE=1 SV=2	CAVIN3	27.351	Down	0.726	0.00116732	1.392	0.000384342	1.01	0.781675	cytoplasm	0	0	0	GO:0001558 regulation of cell growth; GO:0001932 regulation of protein phosphorylation; GO:0001934 positive regulation of protein phosphorylation; GO:0006996 organelle organization; GO:0007010 cytoskeleton organization; GO:0007623 circadian rhythm; GO:0009892 negative regulation of metabolic process; GO:0009893 positive regulation of metabolic process; GO:0009966 regulation of signal transduction…	GO:0005622 intracellular; GO:0005623 cell; GO:0005737 cytoplasm; GO:0005886 plasma membrane; GO:0005901 caveola; GO:0016020 membrane; GO:0032991 protein-containing complex; GO:0044853 plasma membrane raft; GO:0045121 membrane raft; GO:0071944 cell periphery; GO:0098589 membrane region; GO:0098590 plasma membrane region; GO:0098805 whole membrane; GO:0098857 membrane microdomain;	GO:0005080 protein kinase C binding; GO:0005488 binding; GO:0005515 protein binding; GO:0019899 enzyme binding; GO:0019900 kinase binding; GO:0019901 protein kinase binding;	0	0	0	0	0
A0A5G2QQU9	Profilin OS=Sus scrofa OX=9823 GN=PFN2 PE=1 SV=1	PFN2	20.783	Down	0.621	0.000192662	1.712	0.000639331	1.064	0.286642	plasma membrane	K05759	PFN; profilin	map04013 MAPK signaling pathway - fly; map04015 Rap1 signaling pathway; map04810 Regulation of actin cytoskeleton; map05131 Shigellosis; map05132 Salmonella infection	0	0	0	PF00235	Profilin	Z	KOG1755	Profilin
I3LJR6	S-adenosylmethionine synthase OS=Sus scrofa OX=9823 GN=MAT2A PE=1 SV=2	MAT2A	40.571	Down	0.65	3.63974e-05	1.526	2.94539e-05	0.992	0.688105	cytoplasm	K00789	metK; S-adenosylmethionine synthetase [EC:2.5.1.6]	map00270 Cysteine and methionine metabolism; map01100 Metabolic pathways; map01230 Biosynthesis of amino acids	GO:0006556 S-adenosylmethionine biosynthetic process; GO:0006732 coenzyme metabolic process; GO:0006790 sulfur compound metabolic process; GO:0007623 circadian rhythm; GO:0008152 metabolic process; GO:0009058 biosynthetic process; GO:0009108 coenzyme biosynthetic process; GO:0009314 response to radiation; GO:0009416 response to light stimulus; GO:0009628 response to abiotic stimulus; GO:0009719 r…	GO:0005622 intracellular; GO:0005623 cell; GO:0005737 cytoplasm; GO:0005829 cytosol; GO:0032991 protein-containing complex; GO:0048269 methionine adenosyltransferase complex; GO:1902494 catalytic complex; GO:1990234 transferase complex;	GO:0000166 nucleotide binding; GO:0003824 catalytic activity; GO:0004478 methionine adenosyltransferase activity; GO:0005488 binding; GO:0005515 protein binding; GO:0005524 ATP binding; GO:0008144 drug binding; GO:0016597 amino acid binding; GO:0016740 transferase activity; GO:0016765 transferase activity, transferring alkyl or aryl (other than methyl) groups; GO:0017076 purine nucleotide binding…	PF00438; PF02772; PF02773	S-adenosylmethionine synthetase, N-terminal domain; S-adenosylmethionine synthetase, central domain; S-adenosylmethionine synthetase, C-terminal domain	H	KOG1506	S-adenosylmethionine synthetase
A0A5G2QKU9	3-hydroxyisobutyrate dehydrogenase, mitochondrial OS=Sus scrofa OX=9823 GN=HIBADH PE=1 SV=1	HIBADH	32.508	Up	1.323	0.000380434	0.754	0.000205443	0.997	0.872849	mitochondria	K00020	mmsB, HIBADH; 3-hydroxyisobutyrate dehydrogenase [EC:1.1.1.31]	map00280 Valine, leucine and isoleucine degradation; map01100 Metabolic pathways	GO:0006082 organic acid metabolic process; GO:0006520 cellular amino acid metabolic process; GO:0006573 valine metabolic process; GO:0006574 valine catabolic process; GO:0006807 nitrogen compound metabolic process; GO:0008152 metabolic process; GO:0009056 catabolic process; GO:0009063 cellular amino acid catabolic process; GO:0009081 branched-chain amino acid metabolic process; GO:0009083 branche…	0	GO:0003824 catalytic activity; GO:0008442 3-hydroxyisobutyrate dehydrogenase activity; GO:0016491 oxidoreductase activity; GO:0016614 oxidoreductase activity, acting on CH-OH group of donors; GO:0016616 oxidoreductase activity, acting on the CH-OH group of donors, NAD or NADP as acceptor;	PF03446	NAD binding domain of 6-phosphogluconate dehydrogenase	I	KOG0409	Predicted dehydrogenase
K7GQ50	Protein S100-A1 OS=Sus scrofa OX=9823 GN=S100A1 PE=1 SV=3	S100A1	19.903	Down	0.613	0.000237822	1.323	0.00113769	0.812	0.0019462	nucleus	K23758	0	0	GO:0000122 negative regulation of transcription by RNA polymerase II; GO:0002218 activation of innate immune response; GO:0002221 pattern recognition receptor signaling pathway; GO:0002224 toll-like receptor signaling pathway; GO:0002253 activation of immune response; GO:0002376 immune system process; GO:0002682 regulation of immune system process; GO:0002684 positive regulation of immune system …	GO:0005576 extracellular region; GO:0005622 intracellular; GO:0005623 cell; GO:0005634 nucleus; GO:0005737 cytoplasm; GO:0005783 endoplasmic reticulum; GO:0012505 endomembrane system; GO:0016528 sarcoplasm; GO:0016529 sarcoplasmic reticulum; GO:0030016 myofibril; GO:0030017 sarcomere; GO:0030018 Z disc; GO:0031430 M band; GO:0031672 A band; GO:0031674 I band; GO:0032991 protein-containing complex…	GO:0005488 binding; GO:0005509 calcium ion binding; GO:0005515 protein binding; GO:0019899 enzyme binding; GO:0042802 identical protein binding; GO:0042803 protein homodimerization activity; GO:0043167 ion binding; GO:0043169 cation binding; GO:0044548 S100 protein binding; GO:0046872 metal ion binding; GO:0046983 protein dimerization activity; GO:0048306 calcium-dependent protein binding; GO:005…	PF01023	S-100/ICaBP type calcium binding domain	0	0	0
F1RNW3	LSM14A mRNA processing body assembly factor OS=Sus scrofa OX=9823 GN=LSM14A PE=3 SV=4	LSM14A	44.19	Down	0.763	0.00199921	1.342	0.000297587	1.024	0.469539	nucleus	K18749	LSM14, RAP55, SCD6; protein LSM14	0	GO:0001817 regulation of cytokine production; GO:0001819 positive regulation of cytokine production; GO:0001959 regulation of cytokine-mediated signaling pathway; GO:0001961 positive regulation of cytokine-mediated signaling pathway; GO:0002218 activation of innate immune response; GO:0002221 pattern recognition receptor signaling pathway; GO:0002252 immune effector process; GO:0002253 activation…	GO:0000932 P-body; GO:0005622 intracellular; GO:0005623 cell; GO:0005737 cytoplasm; GO:0005829 cytosol; GO:0010494 cytoplasmic stress granule; GO:0032991 protein-containing complex; GO:0035770 ribonucleoprotein granule; GO:0036464 cytoplasmic ribonucleoprotein granule; GO:0043226 organelle; GO:0043228 non-membrane-bounded organelle; GO:0043229 intracellular organelle; GO:0043232 intracellular non…	GO:0003676 nucleic acid binding; GO:0003677 DNA binding; GO:0003690 double-stranded DNA binding; GO:0003723 RNA binding; GO:0003725 double-stranded RNA binding; GO:0003727 single-stranded RNA binding; GO:0005488 binding; GO:0097159 organic cyclic compound binding; GO:1901363 heterocyclic compound binding;	PF12701; PF09532	Scd6-like Sm domain; FDF domain	U	KOG1073	Uncharacterized mRNA-associated protein RAP55
F1STY3	Alpha-1,3-glucosyltransferase OS=Sus scrofa OX=9823 GN=ALG8 PE=3 SV=4	ALG8	27.705	Up	1.727	0.000606926	0.478	0.000218906	0.825	0.000629838	plasma membrane	K03849	ALG8; alpha-1,3-glucosyltransferase [EC:2.4.1.265]	map00510 N-Glycan biosynthesis; map01100 Metabolic pathways	GO:0006464 cellular protein modification process; GO:0006486 protein glycosylation; GO:0006487 protein N-linked glycosylation; GO:0006488 dolichol-linked oligosaccharide biosynthetic process; GO:0006490 oligosaccharide-lipid intermediate biosynthetic process; GO:0006629 lipid metabolic process; GO:0006807 nitrogen compound metabolic process; GO:0008152 metabolic process; GO:0009058 biosynthetic p…	GO:0005622 intracellular; GO:0005623 cell; GO:0005737 cytoplasm; GO:0005783 endoplasmic reticulum; GO:0005789 endoplasmic reticulum membrane; GO:0012505 endomembrane system; GO:0016020 membrane; GO:0031984 organelle subcompartment; GO:0042175 nuclear outer membrane-endoplasmic reticulum membrane network; GO:0043226 organelle; GO:0043227 membrane-bounded organelle; GO:0043229 intracellular organel…	GO:0000030 mannosyltransferase activity; GO:0000033 alpha-1,3-mannosyltransferase activity; GO:0003824 catalytic activity; GO:0004583 dolichyl-phosphate-glucose-glycolipid alpha-glucosyltransferase activity; GO:0016740 transferase activity; GO:0016757 transferase activity, transferring glycosyl groups; GO:0016758 transferase activity, transferring hexosyl groups; GO:0042281 dolichyl pyrophosphate…	0	0	K	KOG2576	Glucosyltransferase - Alg8p
A0A287AT48	SERPIN domain-containing protein OS=Sus scrofa OX=9823 GN=LOC100156325 PE=1 SV=1	LOC100156325	46.976	Up	1.397	0.00176396	0.725	0.000207927	1.013	0.820765	endoplasmic reticulum	K04525	SERPINA; serpin A	0	GO:0001775 cell activation; GO:0001894 tissue homeostasis; GO:0002237 response to molecule of bacterial origin; GO:0002252 immune effector process; GO:0002263 cell activation involved in immune response; GO:0002274 myeloid leukocyte activation; GO:0002275 myeloid cell activation involved in immune response; GO:0002283 neutrophil activation involved in immune response; GO:0002366 leukocyte activat…	GO:0000323 lytic vacuole; GO:0005576 extracellular region; GO:0005615 extracellular space; GO:0005622 intracellular; GO:0005623 cell; GO:0005634 nucleus; GO:0005737 cytoplasm; GO:0005764 lysosome; GO:0005766 primary lysosome; GO:0005773 vacuole; GO:0005775 vacuolar lumen; GO:0012505 endomembrane system; GO:0030141 secretory granule; GO:0031091 platelet alpha granule; GO:0031093 platelet alpha gra…	GO:0003676 nucleic acid binding; GO:0003677 DNA binding; GO:0004857 enzyme inhibitor activity; GO:0004866 endopeptidase inhibitor activity; GO:0004867 serine-type endopeptidase inhibitor activity; GO:0004869 cysteine-type endopeptidase inhibitor activity; GO:0005488 binding; GO:0030234 enzyme regulator activity; GO:0030414 peptidase inhibitor activity; GO:0061134 peptidase regulator activity; GO:…	PF00079	Serpin (serine protease inhibitor)	V	KOG2392	Serpin
F1SHC0	Peripherin OS=Sus scrofa OX=9823 GN=PRPH PE=1 SV=3	PRPH	53.593	Down	0.608	0.000186497	1.334	0.00184481	0.811	0.00131342	nucleus	K07607	PRPH; peripherin	map05014 Amyotrophic lateral sclerosis (ALS)	GO:0006996 organelle organization; GO:0007010 cytoskeleton organization; GO:0009987 cellular process; GO:0016043 cellular component organization; GO:0045103 intermediate filament-based process; GO:0045104 intermediate filament cytoskeleton organization; GO:0071840 cellular component organization or biogenesis;	GO:0005622 intracellular; GO:0005623 cell; GO:0005856 cytoskeleton; GO:0005882 intermediate filament; GO:0030424 axon; GO:0036477 somatodendritic compartment; GO:0042995 cell projection; GO:0043005 neuron projection; GO:0043025 neuronal cell body; GO:0043195 terminal bouton; GO:0043226 organelle; GO:0043228 non-membrane-bounded organelle; GO:0043229 intracellular organelle; GO:0043232 intracellul…	GO:0005198 structural molecule activity; GO:0005488 binding; GO:0005515 protein binding; GO:0046982 protein heterodimerization activity; GO:0046983 protein dimerization activity;	0	0	0	0	0
A0A287AF88	Activating signal cointegrator 1 complex subunit 3 OS=Sus scrofa OX=9823 GN=ASCC3 PE=1 SV=1	ASCC3	250.9	Down	0.769	0.00635665	1.324	0.0146134	1.019	0.634672	mitochondria	K18663	ASCC3; activating signal cointegrator complex subunit 3 [EC:3.6.4.12]	0	GO:0006139 nucleobase-containing compound metabolic process; GO:0006259 DNA metabolic process; GO:0006281 DNA repair; GO:0006304 DNA modification; GO:0006307 DNA dealkylation involved in DNA repair; GO:0006725 cellular aromatic compound metabolic process; GO:0006807 nitrogen compound metabolic process; GO:0006950 response to stress; GO:0006974 cellular response to DNA damage stimulus; GO:0006996 …	GO:0005622 intracellular; GO:0005623 cell; GO:0005634 nucleus; GO:0005654 nucleoplasm; GO:0005737 cytoplasm; GO:0005829 cytosol; GO:0031974 membrane-enclosed lumen; GO:0031981 nuclear lumen; GO:0032991 protein-containing complex; GO:0043226 organelle; GO:0043227 membrane-bounded organelle; GO:0043229 intracellular organelle; GO:0043231 intracellular membrane-bounded organelle; GO:0043233 organell…	GO:0003678 DNA helicase activity; GO:0003824 catalytic activity; GO:0004386 helicase activity; GO:0008094 DNA-dependent ATPase activity; GO:0016462 pyrophosphatase activity; GO:0016787 hydrolase activity; GO:0016817 hydrolase activity, acting on acid anhydrides; GO:0016818 hydrolase activity, acting on acid anhydrides, in phosphorus-containing anhydrides; GO:0016887 ATPase activity; GO:0017111 nu…	PF00270	DEAD/DEAH box helicase	A	KOG0952	DNA/RNA helicase MER3/SLH1, DEAD-box superfamily
A0A287BEH6	PDZ and LIM domain 7 OS=Sus scrofa OX=9823 GN=PDLIM7 PE=1 SV=1	PDLIM7	55.287	Down	0.705	0.0002831	1.35	0.000586812	0.952	0.0427525	nucleus	K19867	LDB3; LIM domain-binding protein 3	0	GO:0000902 cell morphogenesis; GO:0000904 cell morphogenesis involved in differentiation; GO:0006810 transport; GO:0006897 endocytosis; GO:0006898 receptor-mediated endocytosis; GO:0006928 movement of cell or subcellular component; GO:0006935 chemotaxis; GO:0006996 organelle organization; GO:0007010 cytoskeleton organization; GO:0007275 multicellular organism development; GO:0007399 nervous syste…	GO:0001725 stress fiber; GO:0001726 ruffle; GO:0005622 intracellular; GO:0005623 cell; GO:0005634 nucleus; GO:0005737 cytoplasm; GO:0005829 cytosol; GO:0005856 cytoskeleton; GO:0005911 cell-cell junction; GO:0005912 adherens junction; GO:0005925 focal adhesion; GO:0015629 actin cytoskeleton; GO:0030054 cell junction; GO:0030055 cell-substrate junction; GO:0031252 cell leading edge; GO:0032432 act…	0	PF00595; PF00412	PDZ domain (Also known as DHR or GLGF); LIM domain	TZ	KOG1703	Adaptor protein Enigma and related PDZ-LIM proteins
A0A5G2R9X2	Signal recognition particle 9(predicted) OS=Sus scrofa OX=9823 GN=SRP9 PE=4 SV=1	SRP9	7.5016	Down	0.761	0.0262353	1.36	0.0209587	1.034	0.319384	cytoplasm	K03109	SRP9; signal recognition particle subunit SRP9	map03060 Protein export	GO:0006605 protein targeting; GO:0006612 protein targeting to membrane; GO:0006613 cotranslational protein targeting to membrane; GO:0006614 SRP-dependent cotranslational protein targeting to membrane; GO:0006616 SRP-dependent cotranslational protein targeting to membrane, translocation; GO:0006810 transport; GO:0006886 intracellular protein transport; GO:0008104 protein localization; GO:0015031 …	GO:0005622 intracellular; GO:0005623 cell; GO:0005737 cytoplasm; GO:0005783 endoplasmic reticulum; GO:0005785 signal recognition particle receptor complex; GO:0005786 signal recognition particle, endoplasmic reticulum targeting; GO:0005789 endoplasmic reticulum membrane; GO:0005791 rough endoplasmic reticulum; GO:0005829 cytosol; GO:0012505 endomembrane system; GO:0016020 membrane; GO:0030867 rou…	GO:0005047 signal recognition particle binding; GO:0005488 binding; GO:0043021 ribonucleoprotein complex binding; GO:0044877 protein-containing complex binding;	0	0	U	KOG3465	Signal recognition particle, subunit Srp9
I3LRN0	E3 ubiquitin-protein ligase OS=Sus scrofa OX=9823 GN=DTX3L PE=3 SV=3	DTX3L	82.445	Down	0.707	0.000585113	1.491	0.000480886	1.054	0.158034	nucleus	K06058	DTX; deltex [EC:2.3.2.27]	map04330 Notch signaling pathway	GO:0000209 protein polyubiquitination; GO:0002230 positive regulation of defense response to virus by host; GO:0002682 regulation of immune system process; GO:0002697 regulation of immune effector process; GO:0002831 regulation of response to biotic stimulus; GO:0006139 nucleobase-containing compound metabolic process; GO:0006259 DNA metabolic process; GO:0006281 DNA repair; GO:0006282 regulation…	GO:0000323 lytic vacuole; GO:0005622 intracellular; GO:0005623 cell; GO:0005634 nucleus; GO:0005654 nucleoplasm; GO:0005737 cytoplasm; GO:0005764 lysosome; GO:0005773 vacuole; GO:0005829 cytosol; GO:0031974 membrane-enclosed lumen; GO:0031981 nuclear lumen; GO:0032991 protein-containing complex; GO:0043226 organelle; GO:0043227 membrane-bounded organelle; GO:0043229 intracellular organelle; GO:00…	GO:0003824 catalytic activity; GO:0004842 ubiquitin-protein transferase activity; GO:0004857 enzyme inhibitor activity; GO:0005488 binding; GO:0005515 protein binding; GO:0008047 enzyme activator activity; GO:0016740 transferase activity; GO:0019787 ubiquitin-like protein transferase activity; GO:0019899 enzyme binding; GO:0030234 enzyme regulator activity; GO:0042393 histone binding; GO:0044389 …	PF13923	Zinc finger, C3HC4 type (RING finger)	0	0	0
F1SU27	GRIP and coiled-coil domain containing 2 OS=Sus scrofa OX=9823 GN=GCC2 PE=1 SV=4	GCC2	190.03	Down	0.722	5.04442e-05	1.45	9.62578e-05	1.047	0.0435105	cytoplasm	K20282	GCC2; GRIP and coiled-coil domain-containing protein 2	0	GO:0000226 microtubule cytoskeleton organization; GO:0006605 protein targeting; GO:0006622 protein targeting to lysosome; GO:0006623 protein targeting to vacuole; GO:0006810 transport; GO:0006886 intracellular protein transport; GO:0006996 organelle organization; GO:0007010 cytoskeleton organization; GO:0007017 microtubule-based process; GO:0007030 Golgi organization; GO:0007034 vacuolar transpor…	GO:0000139 Golgi membrane; GO:0005622 intracellular; GO:0005623 cell; GO:0005634 nucleus; GO:0005654 nucleoplasm; GO:0005737 cytoplasm; GO:0005794 Golgi apparatus; GO:0005802 trans-Golgi network; GO:0005829 cytosol; GO:0012505 endomembrane system; GO:0016020 membrane; GO:0031090 organelle membrane; GO:0031974 membrane-enclosed lumen; GO:0031981 nuclear lumen; GO:0031984 organelle subcompartment; …	GO:0005488 binding; GO:0005515 protein binding; GO:0042802 identical protein binding;	0	0	U	KOG0864	Ran-binding protein RANBP1 and related RanBD domain proteins
A0A5G2RK75	RNA helicase OS=Sus scrofa OX=9823 GN=DDX46 PE=1 SV=1	DDX46	113.26	Down	0.731	0.000812409	1.432	0.000911523	1.047	0.123851	nucleus	K12811	DDX46, PRP5; ATP-dependent RNA helicase DDX46/PRP5 [EC:3.6.4.13]	map03040 Spliceosome	GO:0000375 RNA splicing, via transesterification reactions; GO:0000377 RNA splicing, via transesterification reactions with bulged adenosine as nucleophile; GO:0000398 mRNA splicing, via spliceosome; GO:0006139 nucleobase-containing compound metabolic process; GO:0006396 RNA processing; GO:0006397 mRNA processing; GO:0006725 cellular aromatic compound metabolic process; GO:0006807 nitrogen compou…	GO:0001650 fibrillar center; GO:0005622 intracellular; GO:0005623 cell; GO:0005634 nucleus; GO:0005654 nucleoplasm; GO:0005730 nucleolus; GO:0005737 cytoplasm; GO:0016604 nuclear body; GO:0016607 nuclear speck; GO:0031974 membrane-enclosed lumen; GO:0031981 nuclear lumen; GO:0043226 organelle; GO:0043227 membrane-bounded organelle; GO:0043228 non-membrane-bounded organelle; GO:0043229 intracellul…	GO:0003724 RNA helicase activity; GO:0003824 catalytic activity; GO:0004386 helicase activity; GO:0008186 RNA-dependent ATPase activity; GO:0016462 pyrophosphatase activity; GO:0016787 hydrolase activity; GO:0016817 hydrolase activity, acting on acid anhydrides; GO:0016818 hydrolase activity, acting on acid anhydrides, in phosphorus-containing anhydrides; GO:0016887 ATPase activity; GO:0017111 nu…	PF00270	DEAD/DEAH box helicase	A	KOG0334	RNA helicase
F1SD71	Ras and Rab interactor 3 OS=Sus scrofa OX=9823 GN=RIN3 PE=3 SV=4	RIN3	100.1	Down	0.719	0.00794022	1.357	0.00788601	0.975	0.683227	nucleus	K23687	RIN2_3; Ras and Rab interactor 2/3	0	GO:0006810 transport; GO:0006897 endocytosis; GO:0016192 vesicle-mediated transport; GO:0051179 localization; GO:0051234 establishment of localization; GO:0065007 biological regulation; GO:0065009 regulation of molecular function; GO:0098657 import into cell;	GO:0005622 intracellular; GO:0005623 cell; GO:0005737 cytoplasm; GO:0005768 endosome; GO:0005769 early endosome; GO:0005829 cytosol; GO:0012505 endomembrane system; GO:0031410 cytoplasmic vesicle; GO:0031982 vesicle; GO:0043226 organelle; GO:0043227 membrane-bounded organelle; GO:0043229 intracellular organelle; GO:0097708 intracellular vesicle;	GO:0005085 guanyl-nucleotide exchange factor activity; GO:0005088 Ras guanyl-nucleotide exchange factor activity; GO:0005488 binding; GO:0005515 protein binding; GO:0017016 Ras GTPase binding; GO:0017112 Rab guanyl-nucleotide exchange factor activity; GO:0017137 Rab GTPase binding; GO:0019899 enzyme binding; GO:0031267 small GTPase binding; GO:0051020 GTPase binding; GO:0098772 molecular function…	0	0	T	KOG2320	RAS effector RIN1 (contains VPS domain)
A0A287BL93	Heterogeneous nuclear ribonucleoprotein M OS=Sus scrofa OX=9823 GN=HNRNPM PE=1 SV=2	HNRNPM	77.496	Down	0.675	6.45389e-05	1.464	1.04803e-05	0.988	0.650229	cytoplasm	K12887	HNRNPM; heterogeneous nuclear ribonucleoprotein M	map03040 Spliceosome	GO:0000375 RNA splicing, via transesterification reactions; GO:0000377 RNA splicing, via transesterification reactions with bulged adenosine as nucleophile; GO:0000380 alternative mRNA splicing, via spliceosome; GO:0000398 mRNA splicing, via spliceosome; GO:0002237 response to molecule of bacterial origin; GO:0006139 nucleobase-containing compound metabolic process; GO:0006396 RNA processing; GO:…	GO:0005622 intracellular; GO:0005623 cell; GO:0005634 nucleus; GO:0005654 nucleoplasm; GO:0005681 spliceosomal complex; GO:0009986 cell surface; GO:0016363 nuclear matrix; GO:0016604 nuclear body; GO:0031974 membrane-enclosed lumen; GO:0031981 nuclear lumen; GO:0032991 protein-containing complex; GO:0034399 nuclear periphery; GO:0042382 paraspeckles; GO:0043226 organelle; GO:0043227 membrane-boun…	GO:0003676 nucleic acid binding; GO:0003723 RNA binding; GO:0003823 antigen binding; GO:0005488 binding; GO:0005515 protein binding; GO:0019904 protein domain specific binding; GO:0048306 calcium-dependent protein binding; GO:0097159 organic cyclic compound binding; GO:1901363 heterocyclic compound binding; GO:1990405 protein antigen binding;	PF00076	RNA recognition motif. (a.k.a. RRM, RBD, or RNP domain)	A	KOG4212	RNA-binding protein hnRNP-M
F1S9T0	DnaJ heat shock protein family (Hsp40) member B4 OS=Sus scrofa OX=9823 GN=DNAJB4 PE=1 SV=2	DNAJB4	37.865	Down	0.719	0.000870177	1.41	0.000968974	1.013	0.693697	cytoplasm	K09510	DNAJB4; DnaJ homolog subfamily B member 4	0	GO:0006950 response to stress; GO:0006986 response to unfolded protein; GO:0009266 response to temperature stimulus; GO:0009408 response to heat; GO:0009628 response to abiotic stimulus; GO:0010033 response to organic substance; GO:0032781 positive regulation of ATPase activity; GO:0035966 response to topologically incorrect protein; GO:0042221 response to chemical; GO:0043085 positive regulation…	GO:0005622 intracellular; GO:0005623 cell; GO:0005634 nucleus; GO:0005654 nucleoplasm; GO:0005737 cytoplasm; GO:0005829 cytosol; GO:0005886 plasma membrane; GO:0016020 membrane; GO:0031974 membrane-enclosed lumen; GO:0031981 nuclear lumen; GO:0043226 organelle; GO:0043227 membrane-bounded organelle; GO:0043229 intracellular organelle; GO:0043231 intracellular membrane-bounded organelle; GO:004323…	GO:0001671 ATPase activator activity; GO:0005488 binding; GO:0005515 protein binding; GO:0008047 enzyme activator activity; GO:0030234 enzyme regulator activity; GO:0051082 unfolded protein binding; GO:0051087 chaperone binding; GO:0060589 nucleoside-triphosphatase regulator activity; GO:0060590 ATPase regulator activity; GO:0098772 molecular function regulator;	PF00226; PF01556	DnaJ domain; DnaJ C terminal domain	O	KOG0714	Molecular chaperone (DnaJ superfamily)
I3L638	Vitronectin OS=Sus scrofa OX=9823 GN=VTN PE=1 SV=3	VTN	54.992	Up	2.03	0.00158923	0.422	0.00105436	0.856	0.175987	extracellular	K06251	VTN; vitronectin	map04151 PI3K-Akt signaling pathway; map04510 Focal adhesion; map04512 ECM-receptor interaction; map04610 Complement and coagulation cascades; map05165 Human papillomavirus infection; map05205 Proteoglycans in cancer	GO:0001704 formation of primary germ layer; GO:0001706 endoderm formation; GO:0001889 liver development; GO:0001932 regulation of protein phosphorylation; GO:0001934 positive regulation of protein phosphorylation; GO:0002376 immune system process; GO:0002673 regulation of acute inflammatory response; GO:0002682 regulation of immune system process; GO:0002697 regulation of immune effector process;…	GO:0005576 extracellular region; GO:0005604 basement membrane; GO:0005615 extracellular space; GO:0005622 intracellular; GO:0005623 cell; GO:0005737 cytoplasm; GO:0005783 endoplasmic reticulum; GO:0005788 endoplasmic reticulum lumen; GO:0005791 rough endoplasmic reticulum; GO:0005794 Golgi apparatus; GO:0005796 Golgi lumen; GO:0005886 plasma membrane; GO:0012505 endomembrane system; GO:0016020 me…	GO:0005102 signaling receptor binding; GO:0005178 integrin binding; GO:0005488 binding; GO:0005515 protein binding; GO:0005518 collagen binding; GO:0005539 glycosaminoglycan binding; GO:0008201 heparin binding; GO:0042802 identical protein binding; GO:0043167 ion binding; GO:0043168 anion binding; GO:0044877 protein-containing complex binding; GO:0050839 cell adhesion molecule binding; GO:0050840…	0	0	OW	KOG1565	Gelatinase A and related matrix metalloproteases
F6PX38	Ig-like domain-containing protein OS=Sus scrofa OX=9823 GN=SLA-DQB1 PE=1 SV=1	SLA-DQB1	25.722	Down	0.722	6.86481e-05	1.502	0.000174327	1.084	0.0462559	extracellular	K06752	MHC2; MHC class II antigen	map04145 Phagosome; map04514 Cell adhesion molecules (CAMs); map04612 Antigen processing and presentation; map04640 Hematopoietic cell lineage; map04658 Th1 and Th2 cell differentiation; map04659 Th17 cell differentiation; map04672 Intestinal immune network for IgA production; map04940 Type I diabetes mellitus; map05140 Leishmaniasis; map05145 Toxoplasmosis; map05150 Staphylococcus aureus infecti…	0	0	0	PF00969; PF07654	Class II histocompatibility antigen, beta domain; Immunoglobulin C1-set domain	0	0	0
A0A286ZZP8	Signal recognition particle subunit SRP72 OS=Sus scrofa OX=9823 GN=SRP72 PE=1 SV=1	SRP72	72.001	Down	0.723	0.00105986	1.511	0.00119647	1.092	0.0372712	nucleus	K03108	SRP72; signal recognition particle subunit SRP72	map03060 Protein export	GO:0006605 protein targeting; GO:0006612 protein targeting to membrane; GO:0006613 cotranslational protein targeting to membrane; GO:0006614 SRP-dependent cotranslational protein targeting to membrane; GO:0006616 SRP-dependent cotranslational protein targeting to membrane, translocation; GO:0006810 transport; GO:0006886 intracellular protein transport; GO:0008104 protein localization; GO:0015031 …	GO:0005622 intracellular; GO:0005623 cell; GO:0005737 cytoplasm; GO:0005783 endoplasmic reticulum; GO:0005786 signal recognition particle, endoplasmic reticulum targeting; GO:0005829 cytosol; GO:0012505 endomembrane system; GO:0032991 protein-containing complex; GO:0043226 organelle; GO:0043227 membrane-bounded organelle; GO:0043229 intracellular organelle; GO:0043231 intracellular membrane-bound…	GO:0003676 nucleic acid binding; GO:0003723 RNA binding; GO:0005047 signal recognition particle binding; GO:0005488 binding; GO:0005515 protein binding; GO:0008312 7S RNA binding; GO:0019904 protein domain specific binding; GO:0030911 TPR domain binding; GO:0043021 ribonucleoprotein complex binding; GO:0044877 protein-containing complex binding; GO:0097159 organic cyclic compound binding; GO:1901…	PF08492	SRP72 RNA-binding domain	U	KOG2376	Signal recognition particle, subunit Srp72
A0A5G2QIU8	Methionine adenosyltransferase 2 subunit beta OS=Sus scrofa OX=9823 GN=MAT2B PE=1 SV=1	MAT2B	36.476	Down	0.752	0.00062901	1.345	0.000438712	1.012	0.596915	cytoplasm	K00789	metK; S-adenosylmethionine synthetase [EC:2.5.1.6]	map00270 Cysteine and methionine metabolism; map01100 Metabolic pathways; map01230 Biosynthesis of amino acids	GO:0006556 S-adenosylmethionine biosynthetic process; GO:0006732 coenzyme metabolic process; GO:0006790 sulfur compound metabolic process; GO:0008152 metabolic process; GO:0009058 biosynthetic process; GO:0009108 coenzyme biosynthetic process; GO:0009987 cellular process; GO:0017144 drug metabolic process; GO:0044237 cellular metabolic process; GO:0044249 cellular biosynthetic process; GO:0044272…	GO:0005622 intracellular; GO:0005623 cell; GO:0032991 protein-containing complex; GO:0048269 methionine adenosyltransferase complex; GO:1902494 catalytic complex; GO:1990234 transferase complex;	GO:0030234 enzyme regulator activity; GO:0048270 methionine adenosyltransferase regulator activity; GO:0098772 molecular function regulator;	PF04321	RmlD substrate binding domain	EI	KOG1430	C-3 sterol dehydrogenase/3-beta-hydroxysteroid dehydrogenase and related dehydrogenases
A0A286ZT82	Transgelin OS=Sus scrofa OX=9823 GN=TAGLN PE=1 SV=1	TAGLN	25.992	Down	0.642	1.54354e-05	1.329	8.48376e-05	0.853	0.000178944	cytoplasm	K20526	TAGLN; transgelin	0	GO:0009888 tissue development; GO:0009987 cellular process; GO:0030154 cell differentiation; GO:0030855 epithelial cell differentiation; GO:0032502 developmental process; GO:0048856 anatomical structure development; GO:0048869 cellular developmental process; GO:0060429 epithelium development;	0	GO:0003779 actin binding; GO:0005488 binding; GO:0005515 protein binding; GO:0008092 cytoskeletal protein binding; GO:0030674 protein-macromolecule adaptor activity; GO:0044877 protein-containing complex binding; GO:0051015 actin filament binding; GO:0060090 molecular adaptor activity;	PF00307	Calponin homology (CH) domain	Z	KOG2046	Calponin
K7GR63	Non-specific serine/threonine protein kinase OS=Sus scrofa OX=9823 GN=STK4 PE=3 SV=2	STK4	55.546	Down	0.766	0.0277822	1.548	0.00618817	1.187	0.00572073	cytoplasm,nucleus	K04411	STK4, MST1; serine/threonine kinase 4	map04010 MAPK signaling pathway; map04014 Ras signaling pathway; map04068 FoxO signaling pathway; map05200 Pathways in cancer; map05223 Non-small cell lung cancer	GO:0000003 reproduction; GO:0000902 cell morphogenesis; GO:0001525 angiogenesis; GO:0001568 blood vessel development; GO:0001569 branching involved in blood vessel morphogenesis; GO:0001701 in utero embryonic development; GO:0001763 morphogenesis of a branching structure; GO:0001838 embryonic epithelial tube formation; GO:0001841 neural tube formation; GO:0001890 placenta development; GO:0001892 …	GO:0005622 intracellular; GO:0005623 cell; GO:0005634 nucleus; GO:0005654 nucleoplasm; GO:0005737 cytoplasm; GO:0005829 cytosol; GO:0016604 nuclear body; GO:0031974 membrane-enclosed lumen; GO:0031981 nuclear lumen; GO:0032991 protein-containing complex; GO:0043226 organelle; GO:0043227 membrane-bounded organelle; GO:0043229 intracellular organelle; GO:0043231 intracellular membrane-bounded organ…	GO:0000166 nucleotide binding; GO:0000287 magnesium ion binding; GO:0003824 catalytic activity; GO:0004672 protein kinase activity; GO:0004674 protein serine/threonine kinase activity; GO:0005488 binding; GO:0005515 protein binding; GO:0005524 ATP binding; GO:0008047 enzyme activator activity; GO:0008134 transcription factor binding; GO:0008144 drug binding; GO:0016301 kinase activity; GO:0016740…	PF00069	Protein kinase domain	T	KOG0574	STE20-like serine/threonine kinase MST
A0A286ZY21	Matrin-3(predicted) OS=Sus scrofa OX=9823 GN=MATR3 PE=1 SV=1	MATR3	93.092	Down	0.516	0.000166277	2.411	5.84082e-06	1.245	0.00794944	nucleus	K13213	MATR3; matrin 3	0	GO:0002218 activation of innate immune response; GO:0002253 activation of immune response; GO:0002376 immune system process; GO:0002682 regulation of immune system process; GO:0002684 positive regulation of immune system process; GO:0003170 heart valve development; GO:0003205 cardiac chamber development; GO:0003231 cardiac ventricle development; GO:0003279 cardiac septum development; GO:0003281 v…	GO:0005622 intracellular; GO:0005623 cell; GO:0005634 nucleus; GO:0005635 nuclear envelope; GO:0005637 nuclear inner membrane; GO:0005737 cytoplasm; GO:0012505 endomembrane system; GO:0016020 membrane; GO:0016363 nuclear matrix; GO:0019866 organelle inner membrane; GO:0031090 organelle membrane; GO:0031965 nuclear membrane; GO:0031967 organelle envelope; GO:0031974 membrane-enclosed lumen; GO:003…	GO:0003676 nucleic acid binding; GO:0003723 RNA binding; GO:0005198 structural molecule activity; GO:0005488 binding; GO:0005515 protein binding; GO:0035198 miRNA binding; GO:0042802 identical protein binding; GO:0061980 regulatory RNA binding; GO:0097159 organic cyclic compound binding; GO:1901363 heterocyclic compound binding;	PF13893	RNA recognition motif. (a.k.a. RRM, RBD, or RNP domain)	0	0	0
A0A287AAA4	DNA helicase OS=Sus scrofa OX=9823 GN=CHD4 PE=1 SV=1	CHD4	212.3	Down	0.748	1.70884e-06	1.369	1.72293e-06	1.024	0.044131	nucleus	K11643	CHD4, MI2B; chromodomain-helicase-DNA-binding protein 4 [EC:3.6.4.12]	map05165 Human papillomavirus infection; map05203 Viral carcinogenesis	GO:0000122 negative regulation of transcription by RNA polymerase II; GO:0006325 chromatin organization; GO:0006355 regulation of transcription, DNA-templated; GO:0006357 regulation of transcription by RNA polymerase II; GO:0006464 cellular protein modification process; GO:0006476 protein deacetylation; GO:0006807 nitrogen compound metabolic process; GO:0006996 organelle organization; GO:0008152 …	GO:0000118 histone deacetylase complex; GO:0000228 nuclear chromosome; GO:0000785 chromatin; GO:0000790 nuclear chromatin; GO:0005622 intracellular; GO:0005623 cell; GO:0005634 nucleus; GO:0005654 nucleoplasm; GO:0005694 chromosome; GO:0005737 cytoplasm; GO:0005813 centrosome; GO:0005815 microtubule organizing center; GO:0005856 cytoskeleton; GO:0015630 microtubule cytoskeleton; GO:0016581 NuRD c…	GO:0001085 RNA polymerase II transcription factor binding; GO:0001103 RNA polymerase II repressing transcription factor binding; GO:0003676 nucleic acid binding; GO:0003677 DNA binding; GO:0003678 DNA helicase activity; GO:0003824 catalytic activity; GO:0004386 helicase activity; GO:0004407 histone deacetylase activity; GO:0005488 binding; GO:0005515 protein binding; GO:0008094 DNA-dependent ATPa…	PF08073; PF00628; PF00385; PF06465; PF06461; PF08074	CHDNT (NUC034) domain; PHD-finger; Chromo (CHRromatin Organisation MOdifier) domain; Domain of Unknown Function (DUF1087); Domain of Unknown Function (DUF1086); CHDCT2 (NUC038) domain	KL	KOG0383	Predicted helicase
A0A2C9F350	Medium-chain specific acyl-CoA dehydrogenase, mitochondrial OS=Sus scrofa OX=9823 GN=ACADM PE=3 SV=2	ACADM	45.846	Up	1.447	9.71975e-06	0.673	7.25244e-06	0.973	0.00178349	mitochondria	K00249	ACADM, acd; acyl-CoA dehydrogenase [EC:1.3.8.7]	map00071 Fatty acid degradation; map00280 Valine, leucine and isoleucine degradation; map01100 Metabolic pathways; map01212 Fatty acid metabolism; map03320 PPAR signaling pathway	GO:0000271 polysaccharide biosynthetic process; GO:0001889 liver development; GO:0005975 carbohydrate metabolic process; GO:0005976 polysaccharide metabolic process; GO:0005977 glycogen metabolic process; GO:0005978 glycogen biosynthetic process; GO:0006073 cellular glucan metabolic process; GO:0006082 organic acid metabolic process; GO:0006091 generation of precursor metabolites and energy; GO:0…	GO:0005622 intracellular; GO:0005623 cell; GO:0005634 nucleus; GO:0005654 nucleoplasm; GO:0005737 cytoplasm; GO:0005739 mitochondrion; GO:0005740 mitochondrial envelope; GO:0005759 mitochondrial matrix; GO:0016020 membrane; GO:0016604 nuclear body; GO:0016607 nuclear speck; GO:0030424 axon; GO:0031090 organelle membrane; GO:0031966 mitochondrial membrane; GO:0031967 organelle envelope; GO:0031974…	GO:0000062 fatty-acyl-CoA binding; GO:0000166 nucleotide binding; GO:0003824 catalytic activity; GO:0003995 acyl-CoA dehydrogenase activity; GO:0005488 binding; GO:0005515 protein binding; GO:0016491 oxidoreductase activity; GO:0016627 oxidoreductase activity, acting on the CH-CH group of donors; GO:0016853 isomerase activity; GO:0017076 purine nucleotide binding; GO:0030554 adenyl nucleotide bin…	PF02771; PF02770; PF00441	Acyl-CoA dehydrogenase, N-terminal domain; Acyl-CoA dehydrogenase, middle domain; Acyl-CoA dehydrogenase, C-terminal domain	I	KOG0140	Medium-chain acyl-CoA dehydrogenase
F1SHW5	Serine--pyruvate aminotransferase OS=Sus scrofa OX=9823 GN=AGXT PE=1 SV=3	AGXT	44.286	Up	1.404	4.49037e-05	0.627	7.951e-06	0.88	0.000222217	mitochondria	K00830	AGXT; alanine-glyoxylate transaminase / serine-glyoxylate transaminase / serine-pyruvate transaminase [EC:2.6.1.44 2.6.1.45 2.6.1.51]	map00250 Alanine, aspartate and glutamate metabolism; map00260 Glycine, serine and threonine metabolism; map00630 Glyoxylate and dicarboxylate metabolism; map01100 Metabolic pathways; map01200 Carbon metabolism; map04146 Peroxisome	GO:0000096 sulfur amino acid metabolic process; GO:0000098 sulfur amino acid catabolic process; GO:0001505 regulation of neurotransmitter levels; GO:0006081 cellular aldehyde metabolic process; GO:0006082 organic acid metabolic process; GO:0006090 pyruvate metabolic process; GO:0006520 cellular amino acid metabolic process; GO:0006522 alanine metabolic process; GO:0006524 alanine catabolic proces…	GO:0005622 intracellular; GO:0005623 cell; GO:0005737 cytoplasm; GO:0005739 mitochondrion; GO:0005759 mitochondrial matrix; GO:0005777 peroxisome; GO:0005782 peroxisomal matrix; GO:0005829 cytosol; GO:0031907 microbody lumen; GO:0031974 membrane-enclosed lumen; GO:0042579 microbody; GO:0043226 organelle; GO:0043227 membrane-bounded organelle; GO:0043229 intracellular organelle; GO:0043231 intrace…	GO:0003824 catalytic activity; GO:0004760 serine-pyruvate transaminase activity; GO:0005102 signaling receptor binding; GO:0005488 binding; GO:0005515 protein binding; GO:0008144 drug binding; GO:0008453 alanine-glyoxylate transaminase activity; GO:0008483 transaminase activity; GO:0016597 amino acid binding; GO:0016740 transferase activity; GO:0016769 transferase activity, transferring nitrogeno…	PF00266	Aminotransferase class-V	E	KOG2862	Alanine-glyoxylate aminotransferase AGT1
A0A287BSJ6	RAN binding protein 2(predicted) OS=Sus scrofa OX=9823 GN=RANBP2 PE=1 SV=2	RANBP2	350.03	Down	0.706	0.000785783	1.413	0.0010315	0.998	0.906839	mitochondria	K12172	RANBP2, NUP358; E3 SUMO-protein ligase RanBP2 [EC:2.3.2.-]	map03013 RNA transport	GO:0000082 G1/S transition of mitotic cell cycle; GO:0000226 microtubule cytoskeleton organization; GO:0000278 mitotic cell cycle; GO:0006109 regulation of carbohydrate metabolic process; GO:0006111 regulation of gluconeogenesis; GO:0006403 RNA localization; GO:0006405 RNA export from nucleus; GO:0006406 mRNA export from nucleus; GO:0006464 cellular protein modification process; GO:0006508 proteo…	GO:0005622 intracellular; GO:0005623 cell; GO:0005634 nucleus; GO:0005635 nuclear envelope; GO:0005642 annulate lamellae; GO:0005643 nuclear pore; GO:0005737 cytoplasm; GO:0005739 mitochondrion; GO:0005813 centrosome; GO:0005815 microtubule organizing center; GO:0005829 cytosol; GO:0005856 cytoskeleton; GO:0012505 endomembrane system; GO:0015630 microtubule cytoskeleton; GO:0016020 membrane; GO:0…	GO:0003824 catalytic activity; GO:0005488 binding; GO:0005515 protein binding; GO:0008536 Ran GTPase binding; GO:0016740 transferase activity; GO:0017016 Ras GTPase binding; GO:0019787 ubiquitin-like protein transferase activity; GO:0019789 SUMO transferase activity; GO:0019899 enzyme binding; GO:0031267 small GTPase binding; GO:0051020 GTPase binding; GO:0140096 catalytic activity, acting on a p…	PF00641; PF12185; PF00160	Zn-finger in Ran binding protein and others; Nup358/RanBP2 E3 ligase domain; Cyclophilin type peptidyl-prolyl cis-trans isomerase/CLD	OU	KOG0865	Cyclophilin type peptidyl-prolyl cis-trans isomerase
I3LVK3	Leucyl-tRNA synthetase OS=Sus scrofa OX=9823 GN=LARS1 PE=1 SV=2	LARS1	130.83	Down	0.621	3.60049e-05	1.621	6.30166e-05	1.006	0.810301	cytoplasm	K01869	LARS, leuS; leucyl-tRNA synthetase [EC:6.1.1.4]	map00970 Aminoacyl-tRNA biosynthesis	GO:0001101 response to acid chemical; GO:0006082 organic acid metabolic process; GO:0006139 nucleobase-containing compound metabolic process; GO:0006399 tRNA metabolic process; GO:0006412 translation; GO:0006418 tRNA aminoacylation for protein translation; GO:0006425 glutaminyl-tRNA aminoacylation; GO:0006429 leucyl-tRNA aminoacylation; GO:0006438 valyl-tRNA aminoacylation; GO:0006518 peptide met…	GO:0000323 lytic vacuole; GO:0005622 intracellular; GO:0005623 cell; GO:0005634 nucleus; GO:0005654 nucleoplasm; GO:0005737 cytoplasm; GO:0005764 lysosome; GO:0005773 vacuole; GO:0005783 endoplasmic reticulum; GO:0005829 cytosol; GO:0012505 endomembrane system; GO:0016604 nuclear body; GO:0017101 aminoacyl-tRNA synthetase multienzyme complex; GO:0031974 membrane-enclosed lumen; GO:0031981 nuclear…	GO:0003824 catalytic activity; GO:0004812 aminoacyl-tRNA ligase activity; GO:0004819 glutamine-tRNA ligase activity; GO:0004823 leucine-tRNA ligase activity; GO:0004832 valine-tRNA ligase activity; GO:0005096 GTPase activator activity; GO:0008047 enzyme activator activity; GO:0016874 ligase activity; GO:0016875 ligase activity, forming carbon-oxygen bonds; GO:0030234 enzyme regulator activity; GO…	PF08264	Anticodon-binding domain of tRNA	J	KOG0437	Leucyl-tRNA synthetase
A0A287AR13	Heterogeneous nuclear ribonucleoprotein M OS=Sus scrofa OX=9823 GN=HNRNPM PE=1 SV=2	HNRNPM	85.271	Down	0.728	6.95782e-05	1.479	7.8528e-05	1.077	0.0411314	cytoplasm,nucleus	K12887	HNRNPM; heterogeneous nuclear ribonucleoprotein M	map03040 Spliceosome	GO:0000375 RNA splicing, via transesterification reactions; GO:0000377 RNA splicing, via transesterification reactions with bulged adenosine as nucleophile; GO:0000380 alternative mRNA splicing, via spliceosome; GO:0000398 mRNA splicing, via spliceosome; GO:0002237 response to molecule of bacterial origin; GO:0006139 nucleobase-containing compound metabolic process; GO:0006396 RNA processing; GO:…	GO:0005622 intracellular; GO:0005623 cell; GO:0005634 nucleus; GO:0005654 nucleoplasm; GO:0005681 spliceosomal complex; GO:0009986 cell surface; GO:0016363 nuclear matrix; GO:0016604 nuclear body; GO:0031974 membrane-enclosed lumen; GO:0031981 nuclear lumen; GO:0032991 protein-containing complex; GO:0034399 nuclear periphery; GO:0042382 paraspeckles; GO:0043226 organelle; GO:0043227 membrane-boun…	GO:0003676 nucleic acid binding; GO:0003723 RNA binding; GO:0003823 antigen binding; GO:0005488 binding; GO:0005515 protein binding; GO:0019904 protein domain specific binding; GO:0048306 calcium-dependent protein binding; GO:0097159 organic cyclic compound binding; GO:1901363 heterocyclic compound binding; GO:1990405 protein antigen binding;	PF00076	RNA recognition motif. (a.k.a. RRM, RBD, or RNP domain)	A	KOG4212	RNA-binding protein hnRNP-M
A0A5G2QCP2	ADP ribosylation factor GTPase activating protein 2 OS=Sus scrofa OX=9823 GN=ARFGAP2 PE=1 SV=1	ARFGAP2	55.762	Down	0.712	0.000135328	1.72	2.22212e-05	1.224	0.00100377	nucleus	K12493	ARFGAP2_3; ADP-ribosylation factor GTPase-activating protein 2/3	map04144 Endocytosis	GO:0006810 transport; GO:0006888 endoplasmic reticulum to Golgi vesicle-mediated transport; GO:0006890 retrograde vesicle-mediated transport, Golgi to endoplasmic reticulum; GO:0016192 vesicle-mediated transport; GO:0046907 intracellular transport; GO:0048193 Golgi vesicle transport; GO:0051179 localization; GO:0051234 establishment of localization; GO:0051641 cellular localization; GO:0051649 es…	GO:0005622 intracellular; GO:0005623 cell; GO:0005737 cytoplasm; GO:0005794 Golgi apparatus; GO:0005829 cytosol; GO:0005886 plasma membrane; GO:0012505 endomembrane system; GO:0016020 membrane; GO:0043226 organelle; GO:0043227 membrane-bounded organelle; GO:0043229 intracellular organelle; GO:0043231 intracellular membrane-bounded organelle; GO:0071944 cell periphery;	0	PF01412	Putative GTPase activating protein for Arf	T	KOG0706	Predicted GTPase-activating protein
A0A287AUX6	Calponin OS=Sus scrofa OX=9823 GN=CNN3 PE=1 SV=1	CNN3	29.199	Down	0.507	0.000989175	1.669	0.00236368	0.846	0.077705	cytoplasm	0	0	0	GO:0032780 negative regulation of ATPase activity; GO:0043086 negative regulation of catalytic activity; GO:0043462 regulation of ATPase activity; GO:0044092 negative regulation of molecular function; GO:0050790 regulation of catalytic activity; GO:0051336 regulation of hydrolase activity; GO:0051346 negative regulation of hydrolase activity; GO:0065007 biological regulation; GO:0065009 regulatio…	GO:0005622 intracellular; GO:0005623 cell; GO:0005737 cytoplasm; GO:0005829 cytosol; GO:0005856 cytoskeleton; GO:0005874 microtubule; GO:0005884 actin filament; GO:0014069 postsynaptic density; GO:0015629 actin cytoskeleton; GO:0015630 microtubule cytoskeleton; GO:0030425 dendrite; GO:0032279 asymmetric synapse; GO:0036477 somatodendritic compartment; GO:0042995 cell projection; GO:0043005 neuron…	GO:0005488 binding; GO:0005515 protein binding; GO:0008017 microtubule binding; GO:0008092 cytoskeletal protein binding; GO:0015631 tubulin binding; GO:0030674 protein-macromolecule adaptor activity; GO:0060090 molecular adaptor activity;	PF00307	Calponin homology (CH) domain	Z	KOG2046	Calponin
A0A287BTM5	DNA mismatch repair protein Msh2 OS=Sus scrofa OX=9823 GN=MSH2 PE=1 SV=2	MSH2	91.777	Down	0.634	0.000587245	1.384	0.00113707	0.878	0.0166598	nucleus	K08735	MSH2; DNA mismatch repair protein MSH2	map01524 Platinum drug resistance; map03430 Mismatch repair; map05200 Pathways in cancer; map05210 Colorectal cancer	GO:0000003 reproduction; GO:0000018 regulation of DNA recombination; GO:0000075 cell cycle checkpoint; GO:0000077 DNA damage checkpoint; GO:0000278 mitotic cell cycle; GO:0001101 response to acid chemical; GO:0001701 in utero embryonic development; GO:0001775 cell activation; GO:0002200 somatic diversification of immune receptors; GO:0002204 somatic recombination of immunoglobulin genes involved …	GO:0005622 intracellular; GO:0005623 cell; GO:0005634 nucleus; GO:0005654 nucleoplasm; GO:0031974 membrane-enclosed lumen; GO:0031981 nuclear lumen; GO:0032300 mismatch repair complex; GO:0032301 MutSalpha complex; GO:0032302 MutSbeta complex; GO:0032991 protein-containing complex; GO:0043226 organelle; GO:0043227 membrane-bounded organelle; GO:0043229 intracellular organelle; GO:0043231 intracel…	GO:0000217 DNA secondary structure binding; GO:0000400 four-way junction DNA binding; GO:0000403 Y-form DNA binding; GO:0000404 heteroduplex DNA loop binding; GO:0000406 double-strand/single-strand DNA junction binding; GO:0003676 nucleic acid binding; GO:0003677 DNA binding; GO:0003684 damaged DNA binding; GO:0003690 double-stranded DNA binding; GO:0003824 catalytic activity; GO:0005488 binding;…	PF01624; PF05188; PF05192; PF05190; PF00488	MutS domain I; MutS domain II; MutS domain III; MutS family domain IV; MutS domain V	L	KOG0219	Mismatch repair ATPase MSH2 (MutS family)
F1RFM7	Aminoacyl tRNA synthase complex-interacting multifunctional protein 2 OS=Sus scrofa OX=9823 GN=AIMP2 PE=1 SV=2	AIMP2	35.185	Down	0.707	0.00152831	1.331	0.00116853	0.941	0.136651	cytoplasm	K15438	AIMP2; aminoacyl tRNA synthase complex-interacting multifunctional protein 2	0	GO:0006082 organic acid metabolic process; GO:0006139 nucleobase-containing compound metabolic process; GO:0006399 tRNA metabolic process; GO:0006412 translation; GO:0006418 tRNA aminoacylation for protein translation; GO:0006518 peptide metabolic process; GO:0006520 cellular amino acid metabolic process; GO:0006725 cellular aromatic compound metabolic process; GO:0006807 nitrogen compound metabo…	GO:0005622 intracellular; GO:0005623 cell; GO:0005634 nucleus; GO:0005737 cytoplasm; GO:0005829 cytosol; GO:0017101 aminoacyl-tRNA synthetase multienzyme complex; GO:0032991 protein-containing complex; GO:0043226 organelle; GO:0043227 membrane-bounded organelle; GO:0043229 intracellular organelle; GO:0043231 intracellular membrane-bounded organelle;	GO:0005198 structural molecule activity; GO:0005488 binding; GO:0005515 protein binding;	PF00043	Glutathione S-transferase, C-terminal domain	0	0	0
A0A287B3P5	Negative regulator of ubiquitin like proteins 1 OS=Sus scrofa OX=9823 GN=NUB1 PE=1 SV=1	NUB1	59.943	Down	0.765	2.08337e-05	1.426	2.58079e-05	1.092	0.00409789	nucleus	0	0	0	GO:0002376 immune system process; GO:0006464 cellular protein modification process; GO:0006508 proteolysis; GO:0006511 ubiquitin-dependent protein catabolic process; GO:0006807 nitrogen compound metabolic process; GO:0006950 response to stress; GO:0006952 defense response; GO:0006955 immune response; GO:0008152 metabolic process; GO:0009056 catabolic process; GO:0009057 macromolecule catabolic pr…	GO:0005622 intracellular; GO:0005623 cell; GO:0005634 nucleus; GO:0005730 nucleolus; GO:0005737 cytoplasm; GO:0005829 cytosol; GO:0031974 membrane-enclosed lumen; GO:0031981 nuclear lumen; GO:0043226 organelle; GO:0043227 membrane-bounded organelle; GO:0043228 non-membrane-bounded organelle; GO:0043229 intracellular organelle; GO:0043231 intracellular membrane-bounded organelle; GO:0043232 intrac…	0	PF00627	UBA/TS-N domain	OT	KOG2561	Adaptor protein NUB1, contains UBA domain
A0A287AQB9	Peptidylprolyl isomerase OS=Sus scrofa OX=9823 GN=FKBP5 PE=1 SV=2	FKBP5	51.363	Down	0.603	0.000127486	1.507	0.000218186	0.908	0.010431	cytoplasm	K09571	FKBP4_5; FK506-binding protein 4/5 [EC:5.2.1.8]	map04915 Estrogen signaling pathway	0	0	0	PF00254	FKBP-type peptidyl-prolyl cis-trans isomerase	O	KOG0543	FKBP-type peptidyl-prolyl cis-trans isomerase
A0A287B7N8	ATP-dependent 6-phosphofructokinase OS=Sus scrofa OX=9823 GN=PFKM PE=1 SV=1	PFKM	81.61	Down	0.659	0.00192313	1.368	0.00471384	0.902	0.0401401	cytoplasm	K00850	pfkA, PFK; 6-phosphofructokinase 1 [EC:2.7.1.11]	map00010 Glycolysis / Gluconeogenesis; map00030 Pentose phosphate pathway; map00051 Fructose and mannose metabolism; map00052 Galactose metabolism; map01100 Metabolic pathways; map01200 Carbon metabolism; map01230 Biosynthesis of amino acids; map03018 RNA degradation; map04066 HIF-1 signaling pathway; map04152 AMPK signaling pathway; map04922 Glucagon signaling pathway; map05230 Central carbon me…	GO:0005975 carbohydrate metabolic process; GO:0005996 monosaccharide metabolic process; GO:0006002 fructose 6-phosphate metabolic process; GO:0006006 glucose metabolic process; GO:0006007 glucose catabolic process; GO:0006082 organic acid metabolic process; GO:0006090 pyruvate metabolic process; GO:0006091 generation of precursor metabolites and energy; GO:0006096 glycolytic process; GO:0006139 n…	GO:0005622 intracellular; GO:0005623 cell; GO:0005634 nucleus; GO:0005737 cytoplasm; GO:0005829 cytosol; GO:0005886 plasma membrane; GO:0005945 6-phosphofructokinase complex; GO:0016020 membrane; GO:0016324 apical plasma membrane; GO:0032991 protein-containing complex; GO:0043226 organelle; GO:0043227 membrane-bounded organelle; GO:0043229 intracellular organelle; GO:0043231 intracellular membran…	GO:0000166 nucleotide binding; GO:0003824 catalytic activity; GO:0003872 6-phosphofructokinase activity; GO:0005488 binding; GO:0005515 protein binding; GO:0005524 ATP binding; GO:0008022 protein C-terminus binding; GO:0008144 drug binding; GO:0008443 phosphofructokinase activity; GO:0016301 kinase activity; GO:0016740 transferase activity; GO:0016772 transferase activity, transferring phosphorus…	PF00365	Phosphofructokinase	F	KOG2440	Pyrophosphate-dependent phosphofructo-1-kinase
A0A5G2Q7M2	Eukaryotic translation initiation factor 4E nuclear import factor 1 OS=Sus scrofa OX=9823 GN=EIF4ENIF1 PE=1 SV=1	EIF4ENIF1	88.262	Down	0.674	0.0329274	1.35	0.0197159	0.91	0.279892	nucleus	K18728	EIF4ENIF1; eukaryotic translation initiation factor 4E transporter	0	GO:0006417 regulation of translation; GO:0006810 transport; GO:0007275 multicellular organism development; GO:0007399 nervous system development; GO:0008104 protein localization; GO:0009889 regulation of biosynthetic process; GO:0009890 negative regulation of biosynthetic process; GO:0009892 negative regulation of metabolic process; GO:0009987 cellular process; GO:0010468 regulation of gene expre…	GO:0000932 P-body; GO:0005622 intracellular; GO:0005623 cell; GO:0005634 nucleus; GO:0005737 cytoplasm; GO:0005829 cytosol; GO:0032991 protein-containing complex; GO:0035770 ribonucleoprotein granule; GO:0036464 cytoplasmic ribonucleoprotein granule; GO:0043226 organelle; GO:0043227 membrane-bounded organelle; GO:0043228 non-membrane-bounded organelle; GO:0043229 intracellular organelle; GO:00432…	GO:0003676 nucleic acid binding; GO:0003723 RNA binding; GO:0003729 mRNA binding; GO:0005215 transporter activity; GO:0005488 binding; GO:0097159 organic cyclic compound binding; GO:1901363 heterocyclic compound binding;	0	0	0	0	0
A0A287AT38	AKAP2_C domain-containing protein OS=Sus scrofa OX=9823 GN=PALM2AKAP2 PE=1 SV=2	PALM2AKAP2	117.47	Down	0.762	0.00117076	1.302	0.00113756	0.992	0.829226	nucleus	K16519	AKAP2; A-kinase anchor protein 2	0	GO:0006996 organelle organization; GO:0007010 cytoskeleton organization; GO:0007015 actin filament organization; GO:0007154 cell communication; GO:0007165 signal transduction; GO:0007166 cell surface receptor signaling pathway; GO:0007167 enzyme linked receptor protein signaling pathway; GO:0007178 transmembrane receptor protein serine/threonine kinase signaling pathway; GO:0008104 protein locali…	GO:0032991 protein-containing complex;	GO:0005488 binding; GO:0005515 protein binding; GO:0019904 protein domain specific binding; GO:0051018 protein kinase A binding;	0	0	0	0	0
A0A287AMA9	RNA helicase OS=Sus scrofa OX=9823 GN=DDX42 PE=1 SV=2	DDX42	89.934	Down	0.726	0.000767556	1.464	0.000459323	1.064	0.186146	nucleus	K12835	DDX42, SF3B125; ATP-dependent RNA helicase DDX42 [EC:3.6.4.13]	map03040 Spliceosome	GO:0000375 RNA splicing, via transesterification reactions; GO:0000377 RNA splicing, via transesterification reactions with bulged adenosine as nucleophile; GO:0000398 mRNA splicing, via spliceosome; GO:0006139 nucleobase-containing compound metabolic process; GO:0006396 RNA processing; GO:0006397 mRNA processing; GO:0006725 cellular aromatic compound metabolic process; GO:0006807 nitrogen compou…	GO:0005622 intracellular; GO:0005623 cell; GO:0005634 nucleus; GO:0005654 nucleoplasm; GO:0005730 nucleolus; GO:0005737 cytoplasm; GO:0005829 cytosol; GO:0015030 Cajal body; GO:0016604 nuclear body; GO:0016607 nuclear speck; GO:0031974 membrane-enclosed lumen; GO:0031981 nuclear lumen; GO:0043226 organelle; GO:0043227 membrane-bounded organelle; GO:0043228 non-membrane-bounded organelle; GO:00432…	GO:0003724 RNA helicase activity; GO:0003824 catalytic activity; GO:0004386 helicase activity; GO:0008186 RNA-dependent ATPase activity; GO:0016462 pyrophosphatase activity; GO:0016787 hydrolase activity; GO:0016817 hydrolase activity, acting on acid anhydrides; GO:0016818 hydrolase activity, acting on acid anhydrides, in phosphorus-containing anhydrides; GO:0016887 ATPase activity; GO:0017111 nu…	PF00270	DEAD/DEAH box helicase	A	KOG0339	ATP-dependent RNA helicase
A0A287BLP0	TatD DNase domain containing 3 OS=Sus scrofa OX=9823 GN=TATDN3 PE=3 SV=2	TATDN3	21.34	Down	0.682	0.0171943	1.312	0.0378994	0.895	0.0482494	cytoplasm	K03424	tatD; TatD DNase family protein [EC:3.1.21.-]	0	0	0	0	PF01026	TatD related DNase	L	KOG3020	TatD-related DNase
A0A5G2QR54	LIM and senescent cell antigen-like-containing domain protein OS=Sus scrofa OX=9823 GN=LIMS2 PE=1 SV=1	LIMS2	39.042	Down	0.591	9.51541e-07	1.444	1.218e-05	0.854	8.67087e-05	nucleus	K23354	LIMS1_2, PINCH1_2; LIM and senescent cell antigen-like-containing domain protein 1/2	0	GO:0007155 cell adhesion; GO:0008285 negative regulation of cell population proliferation; GO:0009966 regulation of signal transduction; GO:0009967 positive regulation of signal transduction; GO:0009987 cellular process; GO:0010646 regulation of cell communication; GO:0010647 positive regulation of cell communication; GO:0010941 regulation of cell death; GO:0016043 cellular component organization…	GO:0005622 intracellular; GO:0005623 cell; GO:0005737 cytoplasm; GO:0005829 cytosol; GO:0005912 adherens junction; GO:0005925 focal adhesion; GO:0030054 cell junction; GO:0030055 cell-substrate junction; GO:0070161 anchoring junction;	0	PF00412	LIM domain	T	KOG2272	Focal adhesion protein PINCH-1, contains LIM domains
F1RVW6	Ectonucleoside triphosphate diphosphohydrolase 8 OS=Sus scrofa OX=9823 GN=ENTPD8 PE=1 SV=3	ENTPD8	53.907	Up	1.417	0.000273025	0.71	0.000869053	1.007	0.820966	plasma membrane	K01510	ENTPD1_3_8, CD39; apyrase [EC:3.6.1.5]	map00230 Purine metabolism; map00240 Pyrimidine metabolism; map01100 Metabolic pathways; map05169 Epstein-Barr virus infection	GO:0006139 nucleobase-containing compound metabolic process; GO:0006725 cellular aromatic compound metabolic process; GO:0006753 nucleoside phosphate metabolic process; GO:0006793 phosphorus metabolic process; GO:0006796 phosphate-containing compound metabolic process; GO:0006807 nitrogen compound metabolic process; GO:0008152 metabolic process; GO:0009056 catabolic process; GO:0009058 biosynthet…	GO:0005623 cell; GO:0005886 plasma membrane; GO:0016020 membrane; GO:0071944 cell periphery;	GO:0003824 catalytic activity; GO:0016462 pyrophosphatase activity; GO:0016787 hydrolase activity; GO:0016817 hydrolase activity, acting on acid anhydrides; GO:0016818 hydrolase activity, acting on acid anhydrides, in phosphorus-containing anhydrides; GO:0017110 nucleoside-diphosphatase activity; GO:0017111 nucleoside-triphosphatase activity;	0	0	F	KOG1386	Nucleoside phosphatase
A0A286ZSC4	Zinc finger and BTB domain-containing protein 16 isoform 1 (Fragment)(predicted) OS=Sus scrofa OX=9823 GN=ZBTB16 PE=4 SV=1	ZBTB16	74.225	Down	0.695	0.0387901	1.378	0.0081296	0.958	0.610686	nucleus	K10055	ZBTB16, PLZF; zinc finger and BTB domain-containing protein 16	map05200 Pathways in cancer; map05202 Transcriptional misregulation in cancer; map05221 Acute myeloid leukemia	GO:0000122 negative regulation of transcription by RNA polymerase II; GO:0001501 skeletal system development; GO:0001655 urogenital system development; GO:0001822 kidney development; GO:0001823 mesonephros development; GO:0002376 immune system process; GO:0002520 immune system development; GO:0002682 regulation of immune system process; GO:0002683 negative regulation of immune system process; GO:…	GO:0005622 intracellular; GO:0005623 cell; GO:0005634 nucleus; GO:0005654 nucleoplasm; GO:0005737 cytoplasm; GO:0005829 cytosol; GO:0016604 nuclear body; GO:0016605 PML body; GO:0016607 nuclear speck; GO:0017053 transcription repressor complex; GO:0031974 membrane-enclosed lumen; GO:0031981 nuclear lumen; GO:0032991 protein-containing complex; GO:0043226 organelle; GO:0043227 membrane-bounded org…	GO:0000976 transcription regulatory region sequence-specific DNA binding; GO:0000977 RNA polymerase II transcription regulatory region sequence-specific DNA binding; GO:0000981 DNA-binding transcription factor activity, RNA polymerase II-specific; GO:0001067 regulatory region nucleic acid binding; GO:0001227 DNA-binding transcription repressor activity, RNA polymerase II-specific; GO:0003676 nucl…	PF00651; PF13912; PF00096	BTB/POZ domain; C2H2-type zinc finger; Zinc finger, C2H2 type	K	KOG1721	FOG: Zn-finger
I3L780	SAP30 binding protein OS=Sus scrofa OX=9823 GN=SAP30BP PE=4 SV=2	SAP30BP	32.022	Down	0.685	0.00379572	1.315	0.00538598	0.901	0.148072	cytoplasm,nucleus	0	0	0	GO:0010941 regulation of cell death; GO:0010942 positive regulation of cell death; GO:0048518 positive regulation of biological process; GO:0048522 positive regulation of cellular process; GO:0050789 regulation of biological process; GO:0050794 regulation of cellular process; GO:0065007 biological regulation;	GO:0005622 intracellular; GO:0005623 cell; GO:0005634 nucleus; GO:0005654 nucleoplasm; GO:0005856 cytoskeleton; GO:0031974 membrane-enclosed lumen; GO:0031981 nuclear lumen; GO:0043226 organelle; GO:0043227 membrane-bounded organelle; GO:0043228 non-membrane-bounded organelle; GO:0043229 intracellular organelle; GO:0043231 intracellular membrane-bounded organelle; GO:0043232 intracellular non-mem…	0	0	0	K	KOG2959	Transcriptional regulator
A0A480Y7C8	CBP80/20-dependent translation initiation factor isoform X4 OS=Sus scrofa OX=9823 GN=CTIF PE=1 SV=1	CTIF	60.868	Down	0.678	0.0005551	1.48	0.00177181	1.002	0.93087	nucleus	0	0	0	0	0	0	0	0	J	KOG3942	MIF4G domain-containing protein
A0A287ABU6	Dihydrofolate reductase OS=Sus scrofa OX=9823 GN=DHFR PE=3 SV=1	DHFR	21.585	Down	0.603	9.23114e-08	1.546	1.1035e-06	0.932	0.00155066	cytoplasm	K00287	DHFR, folA; dihydrofolate reductase [EC:1.5.1.3]	map00670 One carbon pool by folate; map00790 Folate biosynthesis; map01100 Metabolic pathways; map01523 Antifolate resistance	GO:0000082 G1/S transition of mitotic cell cycle; GO:0000083 regulation of transcription involved in G1/S transition of mitotic cell cycle; GO:0000278 mitotic cell cycle; GO:0001101 response to acid chemical; GO:0006066 alcohol metabolic process; GO:0006082 organic acid metabolic process; GO:0006139 nucleobase-containing compound metabolic process; GO:0006213 pyrimidine nucleoside metabolic proce…	GO:0005622 intracellular; GO:0005623 cell; GO:0005737 cytoplasm; GO:0005739 mitochondrion; GO:0005740 mitochondrial envelope; GO:0005743 mitochondrial inner membrane; GO:0005759 mitochondrial matrix; GO:0005829 cytosol; GO:0016020 membrane; GO:0019866 organelle inner membrane; GO:0031090 organelle membrane; GO:0031966 mitochondrial membrane; GO:0031967 organelle envelope; GO:0031974 membrane-encl…	GO:0000166 nucleotide binding; GO:0000900 translation repressor activity, mRNA regulatory element binding; GO:0003676 nucleic acid binding; GO:0003723 RNA binding; GO:0003729 mRNA binding; GO:0003824 catalytic activity; GO:0004146 dihydrofolate reductase activity; GO:0005488 binding; GO:0005542 folic acid binding; GO:0008144 drug binding; GO:0016491 oxidoreductase activity; GO:0016645 oxidoreduct…	PF00186	Dihydrofolate reductase	H	KOG1324	Dihydrofolate reductase
A0A287B595	SET and MYND domain-containing protein 5 OS=Sus scrofa OX=9823 GN=SMYD5 PE=1 SV=1	SMYD5	47.063	Down	0.722	0.00190451	1.533	0.00211572	1.107	0.132126	extracellular	0	0	0	0	0	0	0	0	B	KOG2084	Predicted histone tail methylase containing SET domain
F1S451	Lactate dehydrogenase D OS=Sus scrofa OX=9823 GN=LDHD PE=1 SV=3	LDHD	51.995	Up	1.533	1.14225e-06	0.744	3.75288e-05	1.141	0.00145611	mitochondria	K00102	LDHD, dld; D-lactate dehydrogenase (cytochrome) [EC:1.1.2.4]	map00620 Pyruvate metabolism; map01100 Metabolic pathways	GO:0006139 nucleobase-containing compound metabolic process; GO:0006163 purine nucleotide metabolic process; GO:0006164 purine nucleotide biosynthetic process; GO:0006725 cellular aromatic compound metabolic process; GO:0006753 nucleoside phosphate metabolic process; GO:0006754 ATP biosynthetic process; GO:0006793 phosphorus metabolic process; GO:0006796 phosphate-containing compound metabolic pr…	GO:0005622 intracellular; GO:0005623 cell; GO:0005737 cytoplasm; GO:0005739 mitochondrion; GO:0005740 mitochondrial envelope; GO:0005743 mitochondrial inner membrane; GO:0016020 membrane; GO:0019866 organelle inner membrane; GO:0031090 organelle membrane; GO:0031966 mitochondrial membrane; GO:0031967 organelle envelope; GO:0031975 envelope; GO:0043226 organelle; GO:0043227 membrane-bounded organe…	GO:0003824 catalytic activity; GO:0004457 lactate dehydrogenase activity; GO:0008720 D-lactate dehydrogenase activity; GO:0016491 oxidoreductase activity; GO:0016614 oxidoreductase activity, acting on CH-OH group of donors; GO:0016616 oxidoreductase activity, acting on the CH-OH group of donors, NAD or NADP as acceptor;	PF01565; PF02913	FAD binding domain ; FAD linked oxidases, C-terminal domain	C	KOG1231	Proteins containing the FAD binding domain
F1SGX4	Carbonyl reductase 3 OS=Sus scrofa OX=9823 GN=CBR3 PE=1 SV=1	CBR3	30.663	Down	0.627	2.85803e-05	1.659	3.71849e-05	1.041	0.275806	mitochondria	K00084	CBR3; carbonyl reductase 3 [EC:1.1.1.184]	map00590 Arachidonic acid metabolism; map00980 Metabolism of xenobiotics by cytochrome P450; map01100 Metabolic pathways	GO:0003008 system process; GO:0006805 xenobiotic metabolic process; GO:0008152 metabolic process; GO:0009410 response to xenobiotic stimulus; GO:0009987 cellular process; GO:0032501 multicellular organismal process; GO:0042221 response to chemical; GO:0044237 cellular metabolic process; GO:0050877 nervous system process; GO:0050890 cognition; GO:0050896 response to stimulus; GO:0051716 cellular r…	GO:0005622 intracellular; GO:0005623 cell; GO:0005634 nucleus; GO:0005654 nucleoplasm; GO:0005737 cytoplasm; GO:0005829 cytosol; GO:0031974 membrane-enclosed lumen; GO:0031981 nuclear lumen; GO:0043226 organelle; GO:0043227 membrane-bounded organelle; GO:0043229 intracellular organelle; GO:0043231 intracellular membrane-bounded organelle; GO:0043233 organelle lumen; GO:0070013 intracellular organ…	GO:0000166 nucleotide binding; GO:0003824 catalytic activity; GO:0004090 carbonyl reductase (NADPH) activity; GO:0005488 binding; GO:0016491 oxidoreductase activity; GO:0016614 oxidoreductase activity, acting on CH-OH group of donors; GO:0016616 oxidoreductase activity, acting on the CH-OH group of donors, NAD or NADP as acceptor; GO:0036094 small molecule binding; GO:0043167 ion binding; GO:0043…	PF00106	short chain dehydrogenase	Q	KOG1208	Dehydrogenases with different specificities (related to short-chain alcohol dehydrogenases)
F1S458	Lysine--tRNA ligase OS=Sus scrofa OX=9823 GN=KARS1 PE=1 SV=2	KARS1	71.43	Down	0.607	4.52598e-05	1.353	0.000233411	0.821	0.00044259	mitochondria	K04567	KARS, lysS; lysyl-tRNA synthetase, class II [EC:6.1.1.6]	map00970 Aminoacyl-tRNA biosynthesis	0	0	0	PF01336; PF00152	OB-fold nucleic acid binding domain; tRNA synthetases class II (D, K and N)	J	KOG1885	Lysyl-tRNA synthetase (class II)
F1SNG6	Exocyst complex component Sec8 OS=Sus scrofa OX=9823 GN=EXOC4 PE=1 SV=3	EXOC4	110.56	Down	0.73	0.000303584	1.303	0.000979923	0.952	0.0709038	nucleus	K06111	EXOC4, SEC8; exocyst complex component 4	0	GO:0001704 formation of primary germ layer; GO:0001707 mesoderm formation; GO:0006605 protein targeting; GO:0006612 protein targeting to membrane; GO:0006810 transport; GO:0006886 intracellular protein transport; GO:0006887 exocytosis; GO:0006892 post-Golgi vesicle-mediated transport; GO:0006893 Golgi to plasma membrane transport; GO:0006903 vesicle targeting; GO:0007154 cell communication; GO:00…	GO:0000145 exocyst; GO:0005622 intracellular; GO:0005623 cell; GO:0005737 cytoplasm; GO:0005829 cytosol; GO:0005886 plasma membrane; GO:0005902 microvillus; GO:0005938 cell cortex; GO:0014069 postsynaptic density; GO:0016020 membrane; GO:0030424 axon; GO:0030425 dendrite; GO:0030426 growth cone; GO:0030427 site of polarized growth; GO:0031252 cell leading edge; GO:0032279 asymmetric synapse; GO:0…	GO:0005488 binding; GO:0005515 protein binding; GO:0017016 Ras GTPase binding; GO:0017160 Ral GTPase binding; GO:0019899 enzyme binding; GO:0019904 protein domain specific binding; GO:0030165 PDZ domain binding; GO:0031267 small GTPase binding; GO:0044877 protein-containing complex binding; GO:0047485 protein N-terminus binding; GO:0051020 GTPase binding;	PF04048	Sec8 exocyst complex component specific domain	U	KOG3691	Exocyst complex subunit Sec8
A0A286ZS59	Family with sequence similarity 210 member B OS=Sus scrofa OX=9823 GN=FAM210B PE=1 SV=1	FAM210B	19.007	Up	1.611	1.82945e-05	0.6	6.56777e-05	0.967	0.372336	plasma membrane	0	0	0	GO:0002682 regulation of immune system process; GO:0002684 positive regulation of immune system process; GO:0009719 response to endogenous stimulus; GO:0009725 response to hormone; GO:0009987 cellular process; GO:0010033 response to organic substance; GO:0014070 response to organic cyclic compound; GO:0032355 response to estradiol; GO:0032870 cellular response to hormone stimulus; GO:0033993 resp…	GO:0005622 intracellular; GO:0005623 cell; GO:0005737 cytoplasm; GO:0005739 mitochondrion; GO:0005740 mitochondrial envelope; GO:0005741 mitochondrial outer membrane; GO:0016020 membrane; GO:0019867 outer membrane; GO:0031090 organelle membrane; GO:0031224 intrinsic component of membrane; GO:0031966 mitochondrial membrane; GO:0031967 organelle envelope; GO:0031968 organelle outer membrane; GO:003…	0	0	0	S	KOG4526	Predicted membrane protein
F2Z5M9	Signal recognition particle 54 kDa protein OS=Sus scrofa OX=9823 GN=SRP54 PE=1 SV=1	SRP54	55.704	Down	0.712	7.286e-05	1.475	6.92929e-05	1.05	0.14044	cytoplasm	K03106	SRP54, ffh; signal recognition particle subunit SRP54 [EC:3.6.5.4]	map03060 Protein export	GO:0006605 protein targeting; GO:0006612 protein targeting to membrane; GO:0006613 cotranslational protein targeting to membrane; GO:0006614 SRP-dependent cotranslational protein targeting to membrane; GO:0006616 SRP-dependent cotranslational protein targeting to membrane, translocation; GO:0006617 SRP-dependent cotranslational protein targeting to membrane, signal sequence recognition; GO:000681…	GO:0005622 intracellular; GO:0005623 cell; GO:0005634 nucleus; GO:0005737 cytoplasm; GO:0005786 signal recognition particle, endoplasmic reticulum targeting; GO:0005829 cytosol; GO:0032991 protein-containing complex; GO:0043226 organelle; GO:0043227 membrane-bounded organelle; GO:0043229 intracellular organelle; GO:0043231 intracellular membrane-bounded organelle; GO:0048500 signal recognition pa…	GO:0000166 nucleotide binding; GO:0001882 nucleoside binding; GO:0001883 purine nucleoside binding; GO:0003676 nucleic acid binding; GO:0003723 RNA binding; GO:0005048 signal sequence binding; GO:0005488 binding; GO:0005525 GTP binding; GO:0008144 drug binding; GO:0008312 7S RNA binding; GO:0017076 purine nucleotide binding; GO:0019001 guanyl nucleotide binding; GO:0019003 GDP binding; GO:0030942…	PF02881; PF00448; PF02978	SRP54-type protein, helical bundle domain; SRP54-type protein, GTPase domain; Signal peptide binding domain	U	KOG0780	Signal recognition particle, subunit Srp54
I3LSQ7	Deoxynucleoside triphosphate triphosphohydrolase SAMHD1 OS=Sus scrofa OX=9823 GN=SAMHD1 PE=1 SV=2	SAMHD1	67.318	Down	0.621	5.22055e-05	1.532	3.67785e-05	0.951	0.0523168	cytoplasm	K22544	SAMHD1; deoxynucleoside triphosphate triphosphohydrolase SAMHD1 [EC:3.1.5.-]	map05170 Human immunodeficiency virus 1 infection	GO:0002252 immune effector process; GO:0002376 immune system process; GO:0002682 regulation of immune system process; GO:0006139 nucleobase-containing compound metabolic process; GO:0006163 purine nucleotide metabolic process; GO:0006195 purine nucleotide catabolic process; GO:0006203 dGTP catabolic process; GO:0006725 cellular aromatic compound metabolic process; GO:0006753 nucleoside phosphate …	GO:0005622 intracellular; GO:0005623 cell; GO:0005634 nucleus; GO:0005654 nucleoplasm; GO:0005886 plasma membrane; GO:0016020 membrane; GO:0031974 membrane-enclosed lumen; GO:0031981 nuclear lumen; GO:0043226 organelle; GO:0043227 membrane-bounded organelle; GO:0043229 intracellular organelle; GO:0043231 intracellular membrane-bounded organelle; GO:0043233 organelle lumen; GO:0070013 intracellula…	GO:0000166 nucleotide binding; GO:0003676 nucleic acid binding; GO:0003723 RNA binding; GO:0003824 catalytic activity; GO:0004518 nuclease activity; GO:0004540 ribonuclease activity; GO:0005488 binding; GO:0005515 protein binding; GO:0008270 zinc ion binding; GO:0008832 dGTPase activity; GO:0016787 hydrolase activity; GO:0016788 hydrolase activity, acting on ester bonds; GO:0016793 triphosphoric …	PF07647	SAM domain (Sterile alpha motif)	S	KOG2681	Metal-dependent phosphohydrolase
A0A286ZTN0	Nuclear receptor binding protein 1 OS=Sus scrofa OX=9823 GN=NRBP1 PE=1 SV=1	NRBP1	59.83	Down	0.728	0.00217188	1.508	0.000709014	1.098	0.00685788	nucleus	K08875	NRBP; nuclear receptor-binding protein	0	GO:0006139 nucleobase-containing compound metabolic process; GO:0006351 transcription, DNA-templated; GO:0006352 DNA-templated transcription, initiation; GO:0006366 transcription by RNA polymerase II; GO:0006367 transcription initiation from RNA polymerase II promoter; GO:0006464 cellular protein modification process; GO:0006468 protein phosphorylation; GO:0006725 cellular aromatic compound metab…	GO:0005622 intracellular; GO:0005623 cell; GO:0005634 nucleus; GO:0005654 nucleoplasm; GO:0005737 cytoplasm; GO:0005829 cytosol; GO:0012505 endomembrane system; GO:0031974 membrane-enclosed lumen; GO:0031981 nuclear lumen; GO:0043226 organelle; GO:0043227 membrane-bounded organelle; GO:0043229 intracellular organelle; GO:0043231 intracellular membrane-bounded organelle; GO:0043233 organelle lumen…	GO:0003824 catalytic activity; GO:0004672 protein kinase activity; GO:0004674 protein serine/threonine kinase activity; GO:0005488 binding; GO:0005515 protein binding; GO:0016301 kinase activity; GO:0016740 transferase activity; GO:0016772 transferase activity, transferring phosphorus-containing groups; GO:0016773 phosphotransferase activity, alcohol group as acceptor; GO:0042802 identical protei…	PF07714	Protein tyrosine kinase	T	KOG1266	Protein kinase
I3LVF1	Hydroxyacid oxidase 1 OS=Sus scrofa OX=9823 GN=HAO1 PE=1 SV=1	HAO1	40.97	Up	1.616	2.91419e-06	0.652	4.76024e-06	1.053	0.00310554	cytoplasm	K11517	HAO; (S)-2-hydroxy-acid oxidase [EC:1.1.3.15]	map00630 Glyoxylate and dicarboxylate metabolism; map01100 Metabolic pathways; map01200 Carbon metabolism; map04146 Peroxisome	GO:0001561 fatty acid alpha-oxidation; GO:0006066 alcohol metabolic process; GO:0006082 organic acid metabolic process; GO:0006605 protein targeting; GO:0006625 protein targeting to peroxisome; GO:0006629 lipid metabolic process; GO:0006631 fatty acid metabolic process; GO:0006807 nitrogen compound metabolic process; GO:0006810 transport; GO:0006886 intracellular protein transport; GO:0006996 org…	GO:0005622 intracellular; GO:0005623 cell; GO:0005737 cytoplasm; GO:0005777 peroxisome; GO:0005782 peroxisomal matrix; GO:0005829 cytosol; GO:0031907 microbody lumen; GO:0031974 membrane-enclosed lumen; GO:0042579 microbody; GO:0043226 organelle; GO:0043227 membrane-bounded organelle; GO:0043229 intracellular organelle; GO:0043231 intracellular membrane-bounded organelle; GO:0043233 organelle lum…	GO:0000166 nucleotide binding; GO:0003824 catalytic activity; GO:0003973 (S)-2-hydroxy-acid oxidase activity; GO:0005102 signaling receptor binding; GO:0005488 binding; GO:0005515 protein binding; GO:0008891 glycolate oxidase activity; GO:0010181 FMN binding; GO:0016491 oxidoreductase activity; GO:0016614 oxidoreductase activity, acting on CH-OH group of donors; GO:0016623 oxidoreductase activity…	PF01070	FMN-dependent dehydrogenase	C	KOG0538	Glycolate oxidase
H6UWK6	Olfactomedin-like protein 3 OS=Sus scrofa OX=9823 GN=OLFML3 PE=1 SV=1	OLFML3	45.926	Down	0.636	0.000626182	1.392	0.000565196	0.885	0.0890503	extracellular	0	0	0	0	0	0	0	0	W	KOG3545	Olfactomedin and related extracellular matrix glycoproteins
A0A287AAG0	UDP-N-acetylglucosamine pyrophosphorylase 1 like 1 OS=Sus scrofa OX=9823 GN=UAP1L1 PE=4 SV=1	UAP1L1	55.944	Down	0.675	1.86899e-05	1.518	4.15687e-06	1.025	0.105681	nucleus	K00972	UAP1; UDP-N-acetylglucosamine/UDP-N-acetylgalactosamine diphosphorylase [EC:2.7.7.23 2.7.7.83]	map00520 Amino sugar and nucleotide sugar metabolism; map01100 Metabolic pathways	GO:0006040 amino sugar metabolic process; GO:0006047 UDP-N-acetylglucosamine metabolic process; GO:0006048 UDP-N-acetylglucosamine biosynthetic process; GO:0006139 nucleobase-containing compound metabolic process; GO:0006725 cellular aromatic compound metabolic process; GO:0006793 phosphorus metabolic process; GO:0006807 nitrogen compound metabolic process; GO:0008152 metabolic process; GO:000905…	GO:0005622 intracellular; GO:0005623 cell; GO:0005737 cytoplasm; GO:0005829 cytosol;	GO:0003824 catalytic activity; GO:0003977 UDP-N-acetylglucosamine diphosphorylase activity; GO:0016740 transferase activity; GO:0016772 transferase activity, transferring phosphorus-containing groups; GO:0016779 nucleotidyltransferase activity; GO:0070569 uridylyltransferase activity;	0	0	M	KOG2388	UDP-N-acetylglucosamine pyrophosphorylase
A0A286ZWN9	Retinol dehydrogenase 13 OS=Sus scrofa OX=9823 GN=RDH13 PE=3 SV=1	RDH13	36.206	Down	0.739	0.0100447	1.361	0.00585213	1.006	0.9565	extracellular	K11161	RDH13; retinol dehydrogenase 13 [EC:1.1.1.300]	0	GO:0001523 retinoid metabolic process; GO:0001654 eye development; GO:0001754 eye photoreceptor cell differentiation; GO:0003407 neural retina development; GO:0006066 alcohol metabolic process; GO:0006629 lipid metabolic process; GO:0006720 isoprenoid metabolic process; GO:0006721 terpenoid metabolic process; GO:0007275 multicellular organism development; GO:0007399 nervous system development; GO…	GO:0005622 intracellular; GO:0005623 cell; GO:0005737 cytoplasm; GO:0005739 mitochondrion; GO:0005740 mitochondrial envelope; GO:0005743 mitochondrial inner membrane; GO:0016020 membrane; GO:0019866 organelle inner membrane; GO:0031090 organelle membrane; GO:0031966 mitochondrial membrane; GO:0031967 organelle envelope; GO:0031975 envelope; GO:0043226 organelle; GO:0043227 membrane-bounded organe…	GO:0003824 catalytic activity; GO:0004033 aldo-keto reductase (NADP) activity; GO:0008106 alcohol dehydrogenase (NADP+) activity; GO:0016491 oxidoreductase activity; GO:0016614 oxidoreductase activity, acting on CH-OH group of donors; GO:0016616 oxidoreductase activity, acting on the CH-OH group of donors, NAD or NADP as acceptor; GO:0052650 NADP-retinol dehydrogenase activity;	PF00106	short chain dehydrogenase	Q	KOG1208	Dehydrogenases with different specificities (related to short-chain alcohol dehydrogenases)
F1S847	Alpha-internexin OS=Sus scrofa OX=9823 GN=INA PE=1 SV=1	INA	55.391	Down	0.619	4.31538e-05	1.313	7.71055e-06	0.813	0.00109027	nucleus	K07608	NF66, INA; internexin neuronal intermediate filament protein, alpha	0	GO:0006950 response to stress; GO:0006996 organelle organization; GO:0007010 cytoskeleton organization; GO:0009611 response to wounding; GO:0009888 tissue development; GO:0009987 cellular process; GO:0010033 response to organic substance; GO:0016043 cellular component organization; GO:0031099 regeneration; GO:0032502 developmental process; GO:0034097 response to cytokine; GO:0040007 growth; GO:00…	GO:0005622 intracellular; GO:0005623 cell; GO:0005634 nucleus; GO:0005635 nuclear envelope; GO:0005654 nucleoplasm; GO:0005737 cytoplasm; GO:0005856 cytoskeleton; GO:0005882 intermediate filament; GO:0005883 neurofilament; GO:0012505 endomembrane system; GO:0016020 membrane; GO:0031090 organelle membrane; GO:0031965 nuclear membrane; GO:0031967 organelle envelope; GO:0031974 membrane-enclosed lum…	GO:0005198 structural molecule activity; GO:0005200 structural constituent of cytoskeleton; GO:0005488 binding; GO:0005515 protein binding; GO:0046982 protein heterodimerization activity; GO:0046983 protein dimerization activity;	0	0	0	0	0
A0A287ABA8	Arf-GAP domain and FG repeat-containing protein 2 isoform X1 OS=Sus scrofa OX=9823 GN=AGFG2 PE=1 SV=2	AGFG2	49.766	Down	0.71	0.00238724	1.386	0.00494619	0.984	0.680309	nucleus	0	0	0	0	0	0	PF01412	Putative GTPase activating protein for Arf	T	KOG0702	Predicted GTPase-activating protein
F1SDQ0	Solute carrier family 35 member F6 OS=Sus scrofa OX=9823 GN=SLC35F6 PE=3 SV=1	SLC35F6	40.153	Down	0.764	0.0396255	1.327	0.0195763	1.014	0.780066	plasma membrane	0	0	0	GO:0006810 transport; GO:0006839 mitochondrial transport; GO:0006996 organelle organization; GO:0007005 mitochondrion organization; GO:0007006 mitochondrial membrane organization; GO:0008284 positive regulation of cell population proliferation; GO:0009966 regulation of signal transduction; GO:0009968 negative regulation of signal transduction; GO:0009987 cellular process; GO:0010639 negative regu…	GO:0000323 lytic vacuole; GO:0005622 intracellular; GO:0005623 cell; GO:0005634 nucleus; GO:0005654 nucleoplasm; GO:0005737 cytoplasm; GO:0005739 mitochondrion; GO:0005764 lysosome; GO:0005765 lysosomal membrane; GO:0005773 vacuole; GO:0005774 vacuolar membrane; GO:0005829 cytosol; GO:0016020 membrane; GO:0031090 organelle membrane; GO:0031974 membrane-enclosed lumen; GO:0031981 nuclear lumen; GO…	0	0	0	EG	KOG3912	Predicted integral membrane protein
F1RUY9	Carnosine synthase 1 OS=Sus scrofa OX=9823 GN=CARNS1 PE=1 SV=2	CARNS1	101.5	Down	0.74	4.85673e-07	1.516	2.7841e-07	1.122	8.5765e-05	cytoplasm	K14755	CRNS1, ATPGD1; carnosine synthase [EC:6.3.2.11]	map00330 Arginine and proline metabolism; map00340 Histidine metabolism; map00410 beta-Alanine metabolism; map01100 Metabolic pathways	GO:0006082 organic acid metabolic process; GO:0006518 peptide metabolic process; GO:0006520 cellular amino acid metabolic process; GO:0006547 histidine metabolic process; GO:0006548 histidine catabolic process; GO:0006575 cellular modified amino acid metabolic process; GO:0006725 cellular aromatic compound metabolic process; GO:0006807 nitrogen compound metabolic process; GO:0008152 metabolic pro…	GO:0005622 intracellular; GO:0005623 cell; GO:0005737 cytoplasm; GO:0005829 cytosol;	GO:0003824 catalytic activity; GO:0016462 pyrophosphatase activity; GO:0016787 hydrolase activity; GO:0016817 hydrolase activity, acting on acid anhydrides; GO:0016818 hydrolase activity, acting on acid anhydrides, in phosphorus-containing anhydrides; GO:0016874 ligase activity; GO:0016879 ligase activity, forming carbon-nitrogen bonds; GO:0016881 acid-amino acid ligase activity; GO:0016887 ATPas…	PF13535	ATP-grasp domain	0	0	0
A0A5G2R4Z1	Sorting nexin-3 OS=Sus scrofa OX=9823 GN=SNX3 PE=1 SV=1	SNX3	18.762	Down	0.741	0.00136304	1.338	0.00171444	0.991	0.570268	cytoplasm	K17918	SNX3_12; sorting nexin-3/12	map04144 Endocytosis	GO:0000041 transition metal ion transport; GO:0006464 cellular protein modification process; GO:0006508 proteolysis; GO:0006725 cellular aromatic compound metabolic process; GO:0006778 porphyrin-containing compound metabolic process; GO:0006779 porphyrin-containing compound biosynthetic process; GO:0006783 heme biosynthetic process; GO:0006807 nitrogen compound metabolic process; GO:0006810 trans…	GO:0005622 intracellular; GO:0005623 cell; GO:0005737 cytoplasm; GO:0005768 endosome; GO:0005769 early endosome; GO:0005829 cytosol; GO:0010008 endosome membrane; GO:0012505 endomembrane system; GO:0016020 membrane; GO:0019898 extrinsic component of membrane; GO:0030135 coated vesicle; GO:0030136 clathrin-coated vesicle; GO:0030139 endocytic vesicle; GO:0031090 organelle membrane; GO:0031410 cyto…	GO:0005488 binding; GO:0005515 protein binding; GO:0005543 phospholipid binding; GO:0008289 lipid binding; GO:0010314 phosphatidylinositol-5-phosphate binding; GO:0019899 enzyme binding; GO:0019902 phosphatase binding; GO:0019903 protein phosphatase binding; GO:0032266 phosphatidylinositol-3-phosphate binding; GO:0035091 phosphatidylinositol binding; GO:0043167 ion binding; GO:0043168 anion bindi…	PF00787	PX domain	U	KOG2527	Sorting nexin SNX11
A0A286ZZJ6	Sp1 transcription factor OS=Sus scrofa OX=9823 GN=SP1 PE=4 SV=1	SP1	80.843	Down	0.614	8.4799e-05	1.634	0.000416202	1.004	0.9307	nucleus	K04684	SP1; transcription factor Sp1	map01522 Endocrine resistance; map04137 Mitophagy - animal; map04350 TGF-beta signaling pathway; map04915 Estrogen signaling pathway; map04927 Cortisol synthesis and secretion; map04928 Parathyroid hormone synthesis, secretion and action; map04934 Cushing syndrome; map05016 Huntington disease; map05163 Human cytomegalovirus infection; map05200 Pathways in cancer; map05202 Transcriptional misregul…	GO:0000003 reproduction; GO:0001501 skeletal system development; GO:0001503 ossification; GO:0001654 eye development; GO:0001701 in utero embryonic development; GO:0001824 blastocyst development; GO:0001825 blastocyst formation; GO:0001829 trophectodermal cell differentiation; GO:0001889 liver development; GO:0001890 placenta development; GO:0001892 embryonic placenta development; GO:0001936 regu…	GO:0000228 nuclear chromosome; GO:0000785 chromatin; GO:0000790 nuclear chromatin; GO:0005622 intracellular; GO:0005623 cell; GO:0005634 nucleus; GO:0005654 nucleoplasm; GO:0005694 chromosome; GO:0017053 transcription repressor complex; GO:0031974 membrane-enclosed lumen; GO:0031981 nuclear lumen; GO:0032991 protein-containing complex; GO:0032993 protein-DNA complex; GO:0043226 organelle; GO:0043…	GO:0000976 transcription regulatory region sequence-specific DNA binding; GO:0000977 RNA polymerase II transcription regulatory region sequence-specific DNA binding; GO:0000978 RNA polymerase II cis-regulatory region sequence-specific DNA binding; GO:0000981 DNA-binding transcription factor activity, RNA polymerase II-specific; GO:0000987 cis-regulatory region sequence-specific DNA binding; GO:00…	PF00096	Zinc finger, C2H2 type	K	KOG1721	FOG: Zn-finger
I3LDJ0	Cytochrome P450 2B6(predicted) OS=Sus scrofa OX=9823 GN=LOC102165015 PE=1 SV=3	LOC102165015	56.279	Down	0.716	3.49096e-06	1.568	1.2385e-05	1.123	0.00384592	endoplasmic reticulum	K07412	CYP2B; cytochrome P450 family 2 subfamily B [EC:1.14.14.1]	map00140 Steroid hormone biosynthesis; map00590 Arachidonic acid metabolism; map00830 Retinol metabolism; map01100 Metabolic pathways; map05204 Chemical carcinogenesis	GO:0001676 long-chain fatty acid metabolic process; GO:0006082 organic acid metabolic process; GO:0006629 lipid metabolic process; GO:0006631 fatty acid metabolic process; GO:0006690 icosanoid metabolic process; GO:0006805 xenobiotic metabolic process; GO:0007568 aging; GO:0008152 metabolic process; GO:0008202 steroid metabolic process; GO:0009056 catabolic process; GO:0009410 response to xenobio…	GO:0005622 intracellular; GO:0005623 cell; GO:0005737 cytoplasm; GO:0005783 endoplasmic reticulum; GO:0005789 endoplasmic reticulum membrane; GO:0012505 endomembrane system; GO:0016020 membrane; GO:0031090 organelle membrane; GO:0031984 organelle subcompartment; GO:0042175 nuclear outer membrane-endoplasmic reticulum membrane network; GO:0043226 organelle; GO:0043227 membrane-bounded organelle; G…	GO:0003824 catalytic activity; GO:0004497 monooxygenase activity; GO:0005488 binding; GO:0008391 arachidonic acid monooxygenase activity; GO:0008392 arachidonic acid epoxygenase activity; GO:0008395 steroid hydroxylase activity; GO:0016491 oxidoreductase activity; GO:0016705 oxidoreductase activity, acting on paired donors, with incorporation or reduction of molecular oxygen; GO:0020037 heme bind…	PF00067	Cytochrome P450	Q	KOG0156	Cytochrome P450 CYP2 subfamily
F1SKT8	Peptidylprolyl isomerase domain and WD repeat-containing 1 OS=Sus scrofa OX=9823 GN=PPWD1 PE=1 SV=1	PPWD1	73.469	Down	0.743	0.000615732	1.35	0.000137131	1.003	0.937564	cytoplasm	K12736	PPWD1; peptidylprolyl isomerase domain and WD repeat-containing protein 1 [EC:5.2.1.8]	0	GO:0000375 RNA splicing, via transesterification reactions; GO:0000377 RNA splicing, via transesterification reactions with bulged adenosine as nucleophile; GO:0000398 mRNA splicing, via spliceosome; GO:0000413 protein peptidyl-prolyl isomerization; GO:0006139 nucleobase-containing compound metabolic process; GO:0006396 RNA processing; GO:0006397 mRNA processing; GO:0006464 cellular protein modif…	GO:0005622 intracellular; GO:0005623 cell; GO:0005634 nucleus; GO:0005654 nucleoplasm; GO:0005681 spliceosomal complex; GO:0016604 nuclear body; GO:0031974 membrane-enclosed lumen; GO:0031981 nuclear lumen; GO:0032991 protein-containing complex; GO:0043226 organelle; GO:0043227 membrane-bounded organelle; GO:0043229 intracellular organelle; GO:0043231 intracellular membrane-bounded organelle; GO:…	GO:0003755 peptidyl-prolyl cis-trans isomerase activity; GO:0003824 catalytic activity; GO:0005488 binding; GO:0008144 drug binding; GO:0016018 cyclosporin A binding; GO:0016853 isomerase activity; GO:0016859 cis-trans isomerase activity; GO:0033218 amide binding; GO:0042277 peptide binding; GO:0140096 catalytic activity, acting on a protein;	PF00160	Cyclophilin type peptidyl-prolyl cis-trans isomerase/CLD	O	KOG0882	Cyclophilin-related peptidyl-prolyl cis-trans isomerase
A0A287A8P8	UDP-glucose 4-epimerase OS=Sus scrofa OX=9823 GN=GALE PE=1 SV=1	GALE	34.169	Down	0.735	3.08535e-05	1.31	1.6104e-05	0.963	0.0190063	cytoplasm	K01784	galE, GALE; UDP-glucose 4-epimerase [EC:5.1.3.2]	map00052 Galactose metabolism; map00520 Amino sugar and nucleotide sugar metabolism; map01100 Metabolic pathways	GO:0005975 carbohydrate metabolic process; GO:0005996 monosaccharide metabolic process; GO:0006012 galactose metabolic process; GO:0006082 organic acid metabolic process; GO:0006090 pyruvate metabolic process; GO:0006091 generation of precursor metabolites and energy; GO:0006096 glycolytic process; GO:0006139 nucleobase-containing compound metabolic process; GO:0006163 purine nucleotide metabolic…	GO:0005622 intracellular; GO:0005623 cell; GO:0005737 cytoplasm; GO:0005829 cytosol;	GO:0003824 catalytic activity; GO:0003978 UDP-glucose 4-epimerase activity; GO:0005488 binding; GO:0005515 protein binding; GO:0016853 isomerase activity; GO:0016854 racemase and epimerase activity; GO:0016857 racemase and epimerase activity, acting on carbohydrates and derivatives; GO:0042802 identical protein binding; GO:0042803 protein homodimerization activity; GO:0046983 protein dimerization…	0	0	M	KOG1371	UDP-glucose 4-epimerase/UDP-sulfoquinovose synthase
I3LAL5	Kynurenine 3-monooxygenase OS=Sus scrofa OX=9823 GN=KMO PE=3 SV=2	KMO	54.729	Down	0.726	2.07109e-07	1.367	2.96051e-06	0.992	0.346714	extracellular	K00486	KMO; kynurenine 3-monooxygenase [EC:1.14.13.9]	map00380 Tryptophan metabolism; map01100 Metabolic pathways	GO:0001505 regulation of neurotransmitter levels; GO:0001956 positive regulation of neurotransmitter secretion; GO:0002237 response to molecule of bacterial origin; GO:0006082 organic acid metabolic process; GO:0006139 nucleobase-containing compound metabolic process; GO:0006520 cellular amino acid metabolic process; GO:0006568 tryptophan metabolic process; GO:0006569 tryptophan catabolic process…	GO:0005622 intracellular; GO:0005623 cell; GO:0005737 cytoplasm; GO:0005739 mitochondrion; GO:0005740 mitochondrial envelope; GO:0005741 mitochondrial outer membrane; GO:0005829 cytosol; GO:0016020 membrane; GO:0019867 outer membrane; GO:0031090 organelle membrane; GO:0031966 mitochondrial membrane; GO:0031967 organelle envelope; GO:0031968 organelle outer membrane; GO:0031975 envelope; GO:004322…	GO:0000166 nucleotide binding; GO:0003824 catalytic activity; GO:0004497 monooxygenase activity; GO:0004502 kynurenine 3-monooxygenase activity; GO:0005488 binding; GO:0016174 NAD(P)H oxidase (H(2)O(2)-forming activity; GO:0016491 oxidoreductase activity; GO:0016651 oxidoreductase activity, acting on NAD(P)H; GO:0016705 oxidoreductase activity, acting on paired donors, with incorporation or reduc…	0	0	C	KOG2614	Kynurenine 3-monooxygenase and related flavoprotein monooxygenases
A0A5G2R7F0	Glutathione transferase OS=Sus scrofa OX=9823 PE=1 SV=1	--	25.444	Up	1.638	0.00385497	0.62	0.00370123	1.016	0.709685	cytoplasm	K00799	GST, gst; glutathione S-transferase [EC:2.5.1.18]	map00480 Glutathione metabolism; map00980 Metabolism of xenobiotics by cytochrome P450; map00982 Drug metabolism - cytochrome P450; map00983 Drug metabolism - other enzymes; map01100 Metabolic pathways; map01524 Platinum drug resistance; map04212 Longevity regulating pathway - worm; map05200 Pathways in cancer; map05204 Chemical carcinogenesis; map05225 Hepatocellular carcinoma; map05418 Fluid sh…	GO:0001676 long-chain fatty acid metabolic process; GO:0006082 organic acid metabolic process; GO:0006518 peptide metabolic process; GO:0006575 cellular modified amino acid metabolic process; GO:0006629 lipid metabolic process; GO:0006631 fatty acid metabolic process; GO:0006633 fatty acid biosynthetic process; GO:0006749 glutathione metabolic process; GO:0006790 sulfur compound metabolic process…	GO:0005576 extracellular region; GO:0005622 intracellular; GO:0005623 cell; GO:0005737 cytoplasm; GO:0005829 cytosol; GO:0045171 intercellular bridge;	GO:0003824 catalytic activity; GO:0004364 glutathione transferase activity; GO:0005488 binding; GO:0005515 protein binding; GO:0016740 transferase activity; GO:0016765 transferase activity, transferring alkyl or aryl (other than methyl) groups; GO:0019899 enzyme binding; GO:0033218 amide binding; GO:0042277 peptide binding; GO:0042802 identical protein binding; GO:0042803 protein homodimerization…	PF02798	Glutathione S-transferase, N-terminal domain	O	KOG1695	Glutathione S-transferase
A0A287B401	RNA binding motif protein 14 OS=Sus scrofa OX=9823 GN=RBM14 PE=1 SV=1	RBM14	69.561	Down	0.759	0.001477	1.323	0.00116948	1.004	0.810989	nucleus	K13189	RBM14; RNA-binding protein 14	0	GO:0000226 microtubule cytoskeleton organization; GO:0002218 activation of innate immune response; GO:0002253 activation of immune response; GO:0002376 immune system process; GO:0002682 regulation of immune system process; GO:0002684 positive regulation of immune system process; GO:0006139 nucleobase-containing compound metabolic process; GO:0006259 DNA metabolic process; GO:0006260 DNA replicati…	GO:0005622 intracellular; GO:0005623 cell; GO:0005634 nucleus; GO:0005654 nucleoplasm; GO:0005667 transcription regulator complex; GO:0005737 cytoplasm; GO:0016592 mediator complex; GO:0016604 nuclear body; GO:0016607 nuclear speck; GO:0031974 membrane-enclosed lumen; GO:0031981 nuclear lumen; GO:0032991 protein-containing complex; GO:0043226 organelle; GO:0043227 membrane-bounded organelle; GO:0…	GO:0003712 transcription coregulator activity; GO:0003713 transcription coactivator activity; GO:0005488 binding; GO:0005515 protein binding; GO:0030374 nuclear receptor transcription coactivator activity; GO:0030674 protein-macromolecule adaptor activity; GO:0060090 molecular adaptor activity; GO:0140110 transcription regulator activity;	PF00076	RNA recognition motif. (a.k.a. RRM, RBD, or RNP domain)	A	KOG0109	RNA-binding protein LARK, contains RRM and retroviral-type Zn-finger domains
A0A287AA47	GCS light chain OS=Sus scrofa OX=9823 GN=GCLM PE=1 SV=1	GCLM	30.49	Down	0.76	0.00011447	1.603	5.3322e-05	1.218	0.000509494	mitochondria	K11205	GCLM; glutamate--cysteine ligase regulatory subunit	map00270 Cysteine and methionine metabolism; map00480 Glutathione metabolism; map01100 Metabolic pathways; map04216 Ferroptosis	GO:0000096 sulfur amino acid metabolic process; GO:0001101 response to acid chemical; GO:0001678 cellular glucose homeostasis; GO:0001775 cell activation; GO:0003008 system process; GO:0003013 circulatory system process; GO:0003018 vascular process in circulatory system; GO:0003254 regulation of membrane depolarization; GO:0006082 organic acid metabolic process; GO:0006518 peptide metabolic proce…	GO:0005622 intracellular; GO:0005623 cell; GO:0005737 cytoplasm; GO:0005829 cytosol; GO:0017109 glutamate-cysteine ligase complex; GO:0032991 protein-containing complex; GO:1902494 catalytic complex;	GO:0003824 catalytic activity; GO:0004357 glutamate-cysteine ligase activity; GO:0005488 binding; GO:0005515 protein binding; GO:0016874 ligase activity; GO:0016879 ligase activity, forming carbon-nitrogen bonds; GO:0016881 acid-amino acid ligase activity; GO:0019899 enzyme binding; GO:0030234 enzyme regulator activity; GO:0035226 glutamate-cysteine ligase catalytic subunit binding; GO:0046982 pr…	PF00248	Aldo/keto reductase family	E	KOG3023	Glutamate-cysteine ligase regulatory subunit
F1SIM7	DnaJ heat shock protein family (Hsp40) member B9 OS=Sus scrofa OX=9823 GN=DNAJB9 PE=4 SV=1	DNAJB9	25.68	Down	0.684	6.32715e-05	1.572	5.72896e-05	1.076	0.0237268	extracellular	K09515	DNAJB9; DnaJ homolog subfamily B member 9	0	GO:0001775 cell activation; GO:0002376 immune system process; GO:0002377 immunoglobulin production; GO:0002440 production of molecular mediator of immune response; GO:0002520 immune system development; GO:0002521 leukocyte differentiation; GO:0006508 proteolysis; GO:0006511 ubiquitin-dependent protein catabolic process; GO:0006807 nitrogen compound metabolic process; GO:0006950 response to stress…	GO:0005622 intracellular; GO:0005623 cell; GO:0005634 nucleus; GO:0005730 nucleolus; GO:0005737 cytoplasm; GO:0005783 endoplasmic reticulum; GO:0005788 endoplasmic reticulum lumen; GO:0005789 endoplasmic reticulum membrane; GO:0012505 endomembrane system; GO:0016020 membrane; GO:0031974 membrane-enclosed lumen; GO:0031981 nuclear lumen; GO:0031984 organelle subcompartment; GO:0042175 nuclear oute…	GO:0005488 binding; GO:0005515 protein binding; GO:0030544 Hsp70 protein binding; GO:0031072 heat shock protein binding; GO:0051087 chaperone binding; GO:0051787 misfolded protein binding;	PF00226	DnaJ domain	O	KOG0714	Molecular chaperone (DnaJ superfamily)
A0A287BBV4	Phosphatidylinositol-3-phosphate phosphatase OS=Sus scrofa OX=9823 GN=MTMR6 PE=3 SV=1	MTMR6	71.475	Down	0.735	0.000111605	1.584	0.000357789	1.164	0.0257291	cytoplasm	K18083	MTMR6_7_8; myotubularin-related protein 6/7/8 [EC:3.1.3.64 3.1.3.95]	map00562 Inositol phosphate metabolism; map01100 Metabolic pathways; map04070 Phosphatidylinositol signaling system	GO:0006464 cellular protein modification process; GO:0006470 protein dephosphorylation; GO:0006629 lipid metabolic process; GO:0006644 phospholipid metabolic process; GO:0006650 glycerophospholipid metabolic process; GO:0006661 phosphatidylinositol biosynthetic process; GO:0006793 phosphorus metabolic process; GO:0006796 phosphate-containing compound metabolic process; GO:0006807 nitrogen compoun…	GO:0005622 intracellular; GO:0005623 cell; GO:0005634 nucleus; GO:0005635 nuclear envelope; GO:0005737 cytoplasm; GO:0005829 cytosol; GO:0012505 endomembrane system; GO:0031967 organelle envelope; GO:0031975 envelope; GO:0043226 organelle; GO:0043227 membrane-bounded organelle; GO:0043229 intracellular organelle; GO:0043231 intracellular membrane-bounded organelle;	GO:0003824 catalytic activity; GO:0004438 phosphatidylinositol-3-phosphatase activity; GO:0004721 phosphoprotein phosphatase activity; GO:0004722 protein serine/threonine phosphatase activity; GO:0004725 protein tyrosine phosphatase activity; GO:0005215 transporter activity; GO:0005216 ion channel activity; GO:0005227 calcium activated cation channel activity; GO:0005261 cation channel activity; …	PF06602	Myotubularin-related	S	KOG1089	Myotubularin-related phosphatidylinositol 3-phosphate 3-phosphatase MTM6
[truncated: 769 more rows]
