# Supplementary material for: Quantitative Proteomic Analysis of Tibetan Pig Livers at Different Altitudes
Source: Molecules. 2023 Feb 10;28(4):1694. doi: 10.3390/molecules28041694 (PMC9960092; doi:10.3390/molecules28041694)
Supplement: Supplementary file 1 [file molecules-28-01694-s001.zip › Table S5 GO enrichment.xlsx]

## Sheet: LZT vs JZT
Table S3 GO enrichment information of differentially expressed proteins in LZT/JZT
GO Terms Level 1	GO Terms Description	GO Terms Level	GO Terms ID	Mapping	Background	All Mapping	All Background	Fold Enrichment	Fisher's exact test p value	-log10(p value)	Related proteins
Cellular Component	blood microparticle	5	GO:0072562	10	18	432	5799	7.46	1.2087e-07	6.92	F1RX36 A0A5G2QXT5 A0A5G2RHA4 A0A5S6HM44 A0A5G2QUU1 A0A287ATT2 A0A287BM29 K7GQF2 P01846 O46409
	lipoprotein particle	4	GO:1990777	9	18	432	5799	6.71	1.72604e-06	5.76	I3L9F5 A0A5S6HM44 A0A287BM29 A0A5G2QLU1 A0A287AG13 A0A480SQW7 Q2LE37 O46409 F6PSJ3
	plasma lipoprotein particle	5	GO:0034358	9	18	432	5799	6.71	1.72604e-06	5.76	I3L9F5 A0A5S6HM44 A0A287BM29 A0A5G2QLU1 A0A287AG13 A0A480SQW7 Q2LE37 O46409 F6PSJ3
	very-low-density lipoprotein particle	7	GO:0034361	7	12	432	5799	7.83	6.92121e-06	5.16	I3L9F5 A0A287BM29 A0A5G2QLU1 A0A287AG13 Q2LE37 O46409 F6PSJ3
	triglyceride-rich plasma lipoprotein particle	6	GO:0034385	7	12	432	5799	7.83	6.92121e-06	5.16	I3L9F5 A0A287BM29 A0A5G2QLU1 A0A287AG13 Q2LE37 O46409 F6PSJ3
	protein-lipid complex	3	GO:0032994	9	21	432	5799	5.75	8.51943e-06	5.07	I3L9F5 A0A5S6HM44 A0A287BM29 A0A5G2QLU1 A0A287AG13 A0A480SQW7 Q2LE37 O46409 F6PSJ3
	spherical high-density lipoprotein particle	7	GO:0034366	5	7	432	5799	9.59	4.15461e-05	4.38	A0A5S6HM44 A0A5G2QLU1 A0A480SQW7 Q2LE37 F6PSJ3
	high-density lipoprotein particle	6	GO:0034364	7	15	432	5799	6.26	4.61391e-05	4.34	A0A5S6HM44 A0A287BM29 A0A5G2QLU1 A0A480SQW7 Q2LE37 O46409 F6PSJ3
Molecular Function	monooxygenase activity	4	GO:0004497	18	48	393	4937	4.71	8.83857e-09	8.05	A0A287A389 A0A287BMK6 A0A5G2QDD7 A0A5G2QB90 I3LCZ8 A0A287AB94 F1SIE9 Q8SQ68 F1SJ26 I3LDJ0 F1S8V6 I3LAL5 Q7YRB2 Q8SPK1 O46420 I3L9H9 F1S7Z0 I3LAB7
	arachidonic acid epoxygenase activity	6	GO:0008392	9	15	393	4937	7.54	3.81671e-07	6.42	A0A287BMK6 A0A5G2QB90 I3LCZ8 Q8SQ68 I3LDJ0 F1S8V6 Q8SPK1 I3L9H9 F1S7Z0
	arachidonic acid monooxygenase activity	5	GO:0008391	9	16	393	4937	7.07	8.11431e-07	6.09	A0A287BMK6 A0A5G2QB90 I3LCZ8 Q8SQ68 I3LDJ0 F1S8V6 Q8SPK1 I3L9H9 F1S7Z0
	cofactor binding	3	GO:0048037	39	235	393	4937	2.08	9.60627e-06	5.02	A0A5G2RAT9 A0A5G2QNW6 F1SDP3 A0A5G2QH61 I3LAA3 I3LDH3 A0A5G2R6F3 F1S762 A0A5G2R726 A0A286ZI83 F1SMN8 A0A287B6H6 A0A287BA08 I3LC73 A0A2C9F350 F1SHW5 A0A287BMB4 A0A287AMK0 A0A287AIN1 A0A287BSL9 A0A287B0C7 A0A287AYK3 A0A287ABU6 F1SGX4 Q8SQ68 F1SJ26 I3LVF1 F1S126 I3LDJ0 I3LAL5 A0A5G2R7F0 P00371 P50828 O46420 A0A5G2QAK8 F1S2I4 A0A286ZRW0 A0A5G2QMJ3 I3LCW1
	vitamin binding	4	GO:0019842	15	54	393	4937	3.49	1.20534e-05	4.92	A0A5G2QNW6 F1SDP3 A0A5G2QH61 A0A286ZSF1 A0A5G2R726 F1SMN8 A0A287BA08 F1SHW5 A0A287BMB4 A0A287AMK0 A0A287AIN1 A0A287AYK3 A0A287ABU6 F1S126 A0A286ZRW0
	antigen binding	3	GO:0003823	9	21	393	4937	5.38	1.45242e-05	4.84	A0A5G2QXT5 A0A286ZUJ9 A0A287BL93 F1SB81 A0A287AR13 A0A287ATT2 Q31072 P01846 P06867
	coenzyme binding	4	GO:0050662	29	160	393	4937	2.28	1.89425e-05	4.72	A0A5G2QNW6 F1SDP3 A0A5G2QH61 I3LAA3 I3LDH3 A0A5G2R6F3 F1S762 A0A5G2R726 F1SMN8 A0A287B6H6 I3LC73 A0A2C9F350 F1SHW5 A0A287BMB4 A0A287AMK0 A0A287AIN1 A0A287BSL9 A0A287AYK3 A0A287ABU6 F1SGX4 I3LVF1 F1S126 I3LAL5 P00371 A0A5G2QAK8 F1S2I4 A0A286ZRW0 A0A5G2QMJ3 I3LCW1
	steroid hydroxylase activity	5	GO:0008395	9	22	393	4937	5.14	2.28687e-05	4.64	A0A287A389 A0A5G2QDD7 I3LCZ8 F1SIE9 Q8SQ68 I3LDJ0 F1S8V6 Q7YRB2 I3LAB7
Biological Process	carboxylic acid metabolic process	6	GO:0019752	96	631	428	5649	2.01	3.99006e-12	11.4	Q02745 A0A287AJA7 A0A5G2QT92 A0A287A389 A0A286ZRB6 A0A287BMK6 A0A2C9F3C0 A0A5G2RAT9 A0A5G2QNW6 F1S006 F1SDP3 I3LHS9 F1S431 F1RYA3 A0A5G2QH61 A0A287A1B2 F1SK15 F1SP14 A0A287AYI3 A0A286ZRG9 A0A287ANQ8 A0A5G2QDD7 A0A5G2QB90 A0A5G2R6F3 A0A5G2QKU9 A0A287AXT4 I3L9F5 A0A287B348 A0A287A2J6 F1SMN8 A0A287APX1 I3LCZ8 A0A287B6H6 F1S9R7 A0A287B885 A0A286ZMH6 A0A287B8R8 I3LC73 A0A2C9F350 F1SHW5 A0A287BMB4 I3LV…
	carboxylic acid biosynthetic process	7	GO:0046394	46	232	428	5649	2.62	6.14484e-10	9.21	A0A287AJA7 A0A5G2QT92 A0A287A389 F1SDP3 F1SP14 A0A287ANQ8 A0A5G2QDD7 A0A5G2QB90 A0A287B348 A0A287A2J6 A0A287APX1 A0A287B8R8 I3LC73 F1SHW5 A0A287BMB4 A0A5G2QTM2 A0A287B7N8 A0A287AIN1 A0A286ZYD6 A0A287AYK3 F1SLB4 F1SIE9 I3L882 Q30E20 F1S4Y0 A0A287ABU6 F1SJ26 I3LEF9 F1RVY7 F1SNJ5 F1RUY9 D2D0E6 A0A287A8P8 A0A5G2R7F0 Q6Q2C2 Q9N1F5 P00503 Q7YRB2 P50441 Q8SPK1 A0A287BL83 F1S0C2 A0A287AEW5 I3LAB7 I3LCW1 …
	isoprenoid metabolic process	6	GO:0006720	22	68	428	5649	4.27	2.0032e-09	8.7	F1SA24 F1SP14 A0A287B0S3 A0A286ZXY8 A0A5G2QDD7 A0A5G2R726 A0A287BM29 F1SIE9 A0A5G2QLU1 A0A287AG13 F1SJ26 A0A286ZWN9 F1SVB2 Q29081 Q2LE37 O46409 I3L9H9 F1S7Z0 F6PSJ3 F1S2I4 A0A287BJF0 F1SM94
	regulation of lipid metabolic process	6	GO:0019216	44	225	428	5649	2.58	2.36141e-09	8.63	A0A5G2RI19 A0A287A389 A0A286ZQQ4 A0A287AYI3 A0A286ZXY8 A0A5G2QB90 F1S762 A0A287BS37 A0A287AT48 F1S5Q3 F1S9R7 A0A287B885 A0A287B8R8 I3LC73 A0A2C9F350 F1RY68 A0A287BM29 F1SCC9 A0A5K1VB96 F1SIE9 A0A5G2QLU1 A0A286ZQX5 D0G0B6 A0A287AG13 D2D0E6 A0A287BQ16 Q6Q2C2 Q29081 Q5EE05 O02772 O02734 Q29550 Q8SPK1 O46420 O46409 F6PSJ3 A0A5G2QAK8 F1S2Y2 F1S2I4 K7GLV2 A0A287AH53 A0A287BNA5 A0A5G2QMJ3 I3LCW1
	monocarboxylic acid metabolic process	7	GO:0032787	60	360	428	5649	2.2	2.94251e-09	8.53	A0A287AJA7 A0A5G2QT92 A0A287A389 A0A286ZRB6 A0A287BMK6 A0A5G2RAT9 A0A5G2QNW6 A0A5G2QH61 A0A287A1B2 F1SK15 F1SP14 A0A287AYI3 A0A286ZRG9 A0A5G2QDD7 A0A5G2QB90 A0A5G2R6F3 A0A287AXT4 A0A287B348 A0A287APX1 I3LCZ8 A0A287B6H6 F1S9R7 A0A287B885 A0A287B8R8 I3LC73 A0A2C9F350 F1SHW5 A0A5G2QTM2 A0A287B7N8 A0A286ZYD6 F1RY68 A0A5K1VB96 F1SIE9 I3L882 F1S4Y0 Q8SQ68 F1SJ26 I3LVF1 F1RVY7 F1SNJ5 I3LDJ0 D2D0E6 F1S8V…
	terpenoid metabolic process	7	GO:0006721	20	58	428	5649	4.55	3.12379e-09	8.51	F1SA24 A0A287B0S3 A0A286ZXY8 A0A5G2QDD7 A0A5G2R726 A0A287BM29 F1SIE9 A0A5G2QLU1 A0A287AG13 F1SJ26 A0A286ZWN9 F1SVB2 Q2LE37 O46409 I3L9H9 F1S7Z0 F6PSJ3 F1S2I4 A0A287BJF0 F1SM94
	icosanoid metabolic process	7	GO:0006690	22	82	428	5649	3.54	9.32872e-08	7.03	A0A287BMK6 I3LHS9 A0A287ANQ8 A0A5G2QB90 A0A287APX1 I3LCZ8 A0A286ZMH6 A0A5G2QTM2 F1SIE9 Q8SQ68 F1SJ26 I3LEF9 I3LDJ0 F1S8V6 A0A480SQW7 Q6Q2C2 Q8SPK1 I3L9H9 F1S7Z0 A0A287BL83 A0A287AEW5 A0A287B7R3
	secondary alcohol metabolic process	6	GO:1902652	21	77	428	5649	3.6	1.35156e-07	6.87	A0A5G2QT92 A0A287A389 A0A286ZXY8 A0A5G2QDD7 A0A5G2QBJ9 A0A287B348 F1S9R7 A0A287B885 A0A287BSL9 A0A287BM29 A0A5G2QLU1 A0A287AG13 F1SNJ5 Q29081 Q29550 O46420 O46409 F1S2I4 I3LAB7 A0A287BBJ9 A0A287BNA5
	cholesterol metabolic process	7	GO:0008203	20	72	428	5649	3.67	1.94109e-07	6.71	A0A5G2QT92 A0A287A389 A0A286ZXY8 A0A5G2QBJ9 A0A287B348 F1S9R7 A0A287B885 A0A287BSL9 A0A287BM29 A0A5G2QLU1 A0A287AG13 F1SNJ5 Q29081 Q29550 O46420 O46409 F1S2I4 I3LAB7 A0A287BBJ9 A0A287BNA5
	sterol metabolic process	6	GO:0016125	21	79	428	5649	3.51	2.18368e-07	6.66	A0A5G2QT92 A0A287A389 A0A286ZXY8 A0A5G2QBJ9 A0A287B348 F1S9R7 A0A287B885 A0A287BSL9 A0A287BM29 A0A5G2QLU1 A0A287AG13 F1SNJ5 Q29081 Q7YRB2 Q29550 O46420 O46409 F1S2I4 I3LAB7 A0A287BBJ9 A0A287BNA5
	steroid biosynthetic process	6	GO:0006694	20	80	428	5649	3.3	1.2424e-06	5.91	A0A5G2QT92 A0A287A389 F1SP14 A0A286ZXY8 A0A5G2QDD7 F1S762 F1S9R7 A0A287B885 A0A287BSL9 A0A287BM29 F1SNJ5 Q29081 Q7YRB2 Q29550 O46420 O46409 F1S2I4 I3LAB7 A0A287BNA5 A0A5G2QMJ3
	alcohol biosynthetic process	6	GO:0046165	17	61	428	5649	3.68	1.54749e-06	5.81	A0A286ZXY8 A0A5G2QDD7 F1S762 F1S9R7 A0A287B885 A0A287BSL9 A0A287BM29 A0A287ABU6 Q29081 P00503 Q29550 O46420 O46409 F1S2I4 I3LAB7 A0A287BNA5 A0A5G2QMJ3
	regulation of lipid biosynthetic process	7	GO:0046890	24	112	428	5649	2.83	2.2076e-06	5.66	A0A287A389 A0A286ZQQ4 A0A286ZXY8 F1S762 F1S5Q3 F1S9R7 A0A287B8R8 I3LC73 A0A287BM29 A0A5K1VB96 A0A5G2QLU1 A0A286ZQX5 A0A287AG13 Q29081 O02772 O46420 O46409 F6PSJ3 A0A5G2QAK8 F1S2Y2 F1S2I4 A0A287BNA5 A0A5G2QMJ3 I3LCW1
	neutral lipid catabolic process	7	GO:0046461	9	19	428	5649	6.25	3.52448e-06	5.45	A0A287B348 A0A287B885 A0A287BM29 A0A5G2QLU1 A0A286ZYT1 A0A287AG13 O02772 Q29550 O46409

## Sheet: SNT vs JZT
Table S3 GO enrichment information of differentially expressed proteins in SNT/JZT
GO Terms Level 1	GO Terms Description	GO Terms Level	GO Terms ID	Mapping	Background	All Mapping	All Background	Fold Enrichment	Fisher's exact test p value	-log10(p value)	Related proteins
Cellular Component	endoplasmic reticulum	6	GO:0005783	139	921	488	5799	1.79	1.81361e-13	12.74	F1RQU7 F1SCT4 A0A5G2R9B0 F1SDC7 F1SM28 F1RX36 A0A287B2T8 A0A287A389 I3LJW4 A0A286ZRB6 A0A5G2RLN9 A0A5G2QMD8 F1S123 I3LHS9 A0A5G2QHH7 A0A286ZXY8 A0A5G2QDD7 K7N7E5 A0A5G2QB90 A0A287B1J6 F1S762 A0A286ZKG9 K7GNN0 F1RQQ2 A0A287BS37 F1RYS9 A0A286ZLX7 A0A5G2QCK9 A0A286ZNK2 A0A5G2RHA4 A0A286ZUJ9 A0A287AND2 A0A287ARZ1 I3LJ21 A0A287ARK3 A0A5G2QKC4 A0A287B348 A0A286ZI83 A0A287BIB3 A0A287BNK0 I3LCZ8 A0A5G2RF…
	extracellular region	3	GO:0005576	118	775	488	5799	1.81	1.24879e-11	10.9	K7GKE2 F1RX36 A0A286ZYC8 A0A5G2QXT5 A0A2C9F3C0 A0A5G2QMD8 F1S1Q7 A0A5G2Q9G3 A0A5G2QCJ6 A0A5G2QNZ1 A0A5G2R416 K7GLM4 A0A287ANQ8 A0A5G2QB90 F1S0J1 I3LM99 A0A5G2QBJ9 K7GNN0 A0A287BS37 F1RS82 A0A5G2RHA4 I3L9F5 A0A287ARZ1 A0A287BH21 F1RHJ2 I3LKR4 A0A287B348 F1S557 A0A286ZI83 A0A287BQR8 A0A287BIB3 F1SB81 I3L5P4 A0A287AIJ3 I3L6Q6 A0A287BMB4 A0A5S6HM44 A0A287AM22 A0A5G2QUU1 F1RVE6 A0A287ATT2 A0A287A2E2 A…
	extracellular space	4	GO:0005615	73	408	488	5799	2.13	1.99169e-10	9.7	K7GKE2 F1RX36 A0A5G2QXT5 A0A2C9F3C0 A0A5G2QMD8 A0A5G2QCJ6 A0A5G2QNZ1 K7GLM4 A0A5G2QB90 A0A5G2QBJ9 A0A287BS37 F1RS82 A0A5G2RHA4 I3L9F5 A0A287BH21 F1RHJ2 A0A287B348 A0A286ZI83 A0A287BQR8 A0A287BIB3 F1SB81 A0A287AIJ3 A0A287BMB4 A0A5S6HM44 A0A5G2QUU1 A0A287ATT2 A0A287BM29 I3LI92 I3L5Z3 A0A287A2R1 F1SCC9 F1STR1 A0A5G2QLU1 A0A5G2R6M7 K7GMF9 F1RUT4 I3LDM1 M3UZ63 A0A287AG13 A0A287B5C1 F6KQD9 F1SN68 F1SAD…
	endoplasmic reticulum membrane	6	GO:0005789	80	514	488	5799	1.85	2.42149e-08	7.62	F1RQU7 F1SCT4 F1SDC7 F1SM28 A0A287B2T8 A0A287A389 F1S123 I3LHS9 A0A286ZXY8 A0A5G2QDD7 K7N7E5 A0A5G2QB90 A0A287B1J6 F1RQQ2 A0A286ZNK2 A0A286ZUJ9 A0A287AND2 A0A287ARK3 A0A5G2QKC4 A0A287BIB3 A0A287BNK0 I3LCZ8 F1S9R7 A0A286ZMH6 A0A287B8R8 A0A5G2R5F8 I3LKI5 A0A287AB94 A0A2C9F385 A0A286ZU34 F1S441 A0A287BMG2 I3L5D6 A0A5G2QNF7 F1SIE9 F1SSE6 I3LM80 Q8SQ68 D0G6T0 A0A287AG13 F1SJ26 F1SIR4 I3LE25 F1S2D0 F1S…
	blood microparticle	5	GO:0072562	11	18	488	5799	7.26	2.48214e-08	7.61	F1RX36 A0A5G2QXT5 A0A5G2RHA4 A0A5S6HM44 A0A5G2QUU1 A0A287ATT2 A0A287BM29 F2Z5C1 P01846 O46409 K7GM40
	endoplasmic reticulum subcompartment	7	GO:0098827	80	517	488	5799	1.84	2.74104e-08	7.56	F1RQU7 F1SCT4 F1SDC7 F1SM28 A0A287B2T8 A0A287A389 F1S123 I3LHS9 A0A286ZXY8 A0A5G2QDD7 K7N7E5 A0A5G2QB90 A0A287B1J6 F1RQQ2 A0A286ZNK2 A0A286ZUJ9 A0A287AND2 A0A287ARK3 A0A5G2QKC4 A0A287BIB3 A0A287BNK0 I3LCZ8 F1S9R7 A0A286ZMH6 A0A287B8R8 A0A5G2R5F8 I3LKI5 A0A287AB94 A0A2C9F385 A0A286ZU34 F1S441 A0A287BMG2 I3L5D6 A0A5G2QNF7 F1SIE9 F1SSE6 I3LM80 Q8SQ68 D0G6T0 A0A287AG13 F1SJ26 F1SIR4 I3LE25 F1S2D0 F1S…
	lipoprotein particle	4	GO:1990777	10	18	488	5799	6.6	3.83892e-07	6.42	I3L9F5 A0A5S6HM44 A0A287BM29 A0A5G2QLU1 A0A287AG13 A0A480SQW7 F1SR90 O46409 F6PSJ3 K7GM40
	plasma lipoprotein particle	5	GO:0034358	10	18	488	5799	6.6	3.83892e-07	6.42	I3L9F5 A0A5S6HM44 A0A287BM29 A0A5G2QLU1 A0A287AG13 A0A480SQW7 F1SR90 O46409 F6PSJ3 K7GM40
Molecular Function	monooxygenase activity	4	GO:0004497	24	48	450	4937	5.49	2.45104e-13	12.61	F1SCT4 A0A287A389 F1S123 A0A5G2QDD7 A0A5G2QB90 A0A287B1J6 I3LUU1 F1RQQ2 A0A287BIB3 A0A287BNK0 I3LCZ8 A0A287AB94 A0A5G2QNF7 F1SIE9 Q8SQ68 F1SJ26 F1S8V6 F1SRG4 Q6UGB2 Q7YRB2 P79383 O46420 I3L9H9 F1S7Z0
	oxidoreductase activity	3	GO:0016491	87	443	450	4937	2.15	5.44145e-13	12.26	F1RQU7 F1SCT4 F1SDC7 A0A287B2T8 A0A287A389 F1S123 I3LCI2 A0A286ZZ49 I3LAA3 F1ST54 A0A5G2R718 A0A5G2QDD7 K7N7E5 A0A5G2QB90 A0A5G2R6F3 A0A287B1J6 A0A287AXT4 I3LUU1 F1RQQ2 A0A287AG70 I3L9F5 A0A5G2R726 I3LHQ6 F1ST43 A0A5G2QKC4 A0A286ZI83 A0A287BIB3 A0A287BNK0 I3LCZ8 A0A287AIJ3 A0A287B6H6 F1S9R7 F1SGL4 I3LKI5 I3LDH5 A0A287AB94 F1SLF0 A0A287BMG2 A0A5G2QNF7 F1SIE9 A0A287B0I6 I3LRS5 I3LM80 Q8SQ68 D0G6T0 …
	steroid hydroxylase activity	5	GO:0008395	13	22	450	4937	6.48	5.8693e-09	8.23	F1SCT4 A0A287A389 F1S123 A0A5G2QDD7 F1RQQ2 I3LCZ8 A0A5G2QNF7 F1SIE9 Q8SQ68 F1S8V6 F1SRG4 Q7YRB2 P79383
	arachidonic acid monooxygenase activity	5	GO:0008391	10	16	450	4937	6.86	1.74154e-07	6.76	F1SCT4 A0A5G2QB90 A0A287BIB3 I3LCZ8 Q8SQ68 F1S8V6 F1SRG4 P79383 I3L9H9 F1S7Z0
	arachidonic acid epoxygenase activity	6	GO:0008392	9	15	450	4937	6.58	1.22169e-06	5.91	F1SCT4 A0A5G2QB90 A0A287BIB3 I3LCZ8 Q8SQ68 F1S8V6 P79383 I3L9H9 F1S7Z0
	cofactor binding	3	GO:0048037	42	235	450	4937	1.96	1.31978e-05	4.88	F1RQU7 F1SCT4 I3LJW4 I3LP02 F1SDP3 A0A286ZZ49 I3LAA3 F1ST54 A0A5G2R6F3 F1S762 A0A5G2R726 F1ST43 A0A286ZI83 I3L5P4 A0A287B6H6 I3LC73 A0A287BMB4 I3LKI5 I3LDH5 F1SLF0 A0A287B0C7 I3LRS5 Q8SQ68 F1SJ26 F1S126 F1SRG4 F1RUH7 A0A480I1V1 P79382 P83686 P00371 P04366 P00336 P80031 Q8HXW0 P79383 O46420 A0A5G2QAK8 F1S2I4 A0A286ZYN1 A0A5G2QMJ3 I3LCW1
	coenzyme binding	4	GO:0050662	31	160	450	4937	2.13	3.70726e-05	4.43	F1RQU7 F1SCT4 I3LP02 F1SDP3 I3LAA3 F1ST54 A0A5G2R6F3 F1S762 A0A5G2R726 F1ST43 I3L5P4 A0A287B6H6 I3LC73 A0A287BMB4 I3LKI5 I3LDH5 F1SLF0 I3LRS5 F1S126 F1RUH7 A0A480I1V1 P83686 P00371 P00336 Q8HXW0 P79383 A0A5G2QAK8 F1S2I4 A0A286ZYN1 A0A5G2QMJ3 I3LCW1
	oxygen binding	4	GO:0019825	8	17	450	4937	5.16	5.19597e-05	4.28	F1SCT4 A0A5G2QDD7 A0A5G2QNF7 F1SIE9 Q8SQ68 Q7YRB2 P79383 F1RII5
Biological Process	carboxylic acid metabolic process	6	GO:0019752	124	631	481	5649	2.31	3.57374e-21	20.45	A0A287A592 F1SCT4 F1SDC7 F1SM28 A0A287A389 I3LJW4 A0A286ZRB6 A0A2C9F3C0 I3LP02 A0A5G2QUN4 A0A5G2QJ54 I3LLT2 F1S123 F1S006 I3LCI2 F1SDP3 I3LHS9 A0A5G2Q9G3 A0A287A1B2 A0A286ZZ49 F1SP14 A0A287AYI3 A0A5G2R718 A0A287ANQ8 A0A5G2QDD7 K7N7E5 A0A287B5F1 A0A5G2QB90 A0A5G2R6F3 A0A287B1J6 A0A287AXT4 F1RQQ2 A0A287AG70 F1RS82 I3L9F5 A0A5G2QHS8 F1ST43 A0A5G2QKC4 A0A287B348 A0A287A2J6 A0A287BIB3 A0A287ADM4 I3L5P…
	monocarboxylic acid metabolic process	7	GO:0032787	87	360	481	5649	2.84	8.84505e-21	20.05	F1SCT4 F1SDC7 F1SM28 A0A287A389 A0A286ZRB6 I3LP02 A0A5G2QJ54 F1S123 I3LCI2 A0A287A1B2 A0A286ZZ49 F1SP14 A0A287AYI3 A0A5G2R718 A0A5G2QDD7 K7N7E5 A0A5G2QB90 A0A5G2R6F3 A0A287B1J6 A0A287AXT4 F1RQQ2 A0A287AG70 F1RS82 F1ST43 A0A5G2QKC4 A0A287B348 A0A287BIB3 A0A287ADM4 I3L5P4 I3LCZ8 A0A287B6H6 F1S9R7 A0A287B885 A0A287B8R8 I3LC73 A0A5G2QTM2 A0A5G2QX61 A0A286ZYD6 A0A5G2RAW3 A0A287ARJ4 F1RY68 A0A287BMG2 A…
	steroid biosynthetic process	6	GO:0006694	35	80	481	5649	5.14	1.73521e-17	16.76	F1RQU7 A0A287A389 F1SP14 A0A286ZXY8 A0A5G2QDD7 F1S762 F1RQQ2 A0A287AND2 A0A5G2QXL8 I3LHQ6 A0A5G2QKC4 A0A287BNK0 F1S9R7 A0A287B885 I3LKI5 A0A5G2QST4 A0A287BM29 A0A286ZU34 A0A5G2QNF7 I3LM80 F1SNJ5 F1S2D0 A0A287BB42 Q6UGB2 Q29081 Q7YRB2 Q29550 O46420 O46409 F1S2I4 A0A287BNA5 K7GM40 A0A5G2QMJ3 A0A287BDD8 A0A287ABG3
	isoprenoid metabolic process	6	GO:0006720	32	68	481	5649	5.53	3.06222e-17	16.51	F1SCT4 A0A5G2R9B0 F1SDC7 F1SM28 A0A286ZZ49 F1SP14 A0A286ZXY8 A0A5G2QDD7 A0A287B1J6 A0A5G2R726 A0A5G2QST4 A0A287BM29 A0A5G2QNF7 F1SIE9 A0A5G2QLU1 I3LRS5 A0A287AG13 F1SJ26 F1SVB2 F1SRG4 F1SC80 Q29081 P79383 O46409 I3L9H9 F1S7Z0 F6PSJ3 A0A286ZUS8 F1S2I4 A0A287BJF0 F1SM94 K7GM40
	terpenoid metabolic process	7	GO:0006721	29	58	481	5649	5.87	1.23007e-16	15.91	F1SCT4 A0A5G2R9B0 F1SDC7 F1SM28 A0A286ZXY8 A0A5G2QDD7 A0A287B1J6 A0A5G2R726 A0A5G2QST4 A0A287BM29 A0A5G2QNF7 F1SIE9 A0A5G2QLU1 I3LRS5 A0A287AG13 F1SJ26 F1SVB2 F1SRG4 F1SC80 P79383 O46409 I3L9H9 F1S7Z0 F6PSJ3 A0A286ZUS8 F1S2I4 A0A287BJF0 F1SM94 K7GM40
	secondary alcohol metabolic process	6	GO:1902652	33	77	481	5649	5.03	3.19135e-16	15.5	F1RQU7 A0A287A389 A0A286ZXY8 A0A5G2QDD7 A0A5G2QBJ9 F1RQQ2 A0A287AND2 A0A5G2QXL8 A0A5G2QKC4 A0A287B348 A0A287BNK0 F1S9R7 A0A287B885 I3LKI5 A0A5G2QST4 A0A287BM29 A0A286ZU34 A0A5G2QNF7 A0A5G2QLU1 I3LM80 A0A287AG13 F1SNJ5 F1S2D0 Q6UGB2 Q29081 Q29550 O46420 O46409 F1S2I4 A0A287BBJ9 A0A287BNA5 K7GM40 A0A287ABG3
	secondary alcohol biosynthetic process	7	GO:1902653	22	34	481	5649	7.6	3.85062e-16	15.41	F1RQU7 A0A286ZXY8 A0A287AND2 A0A5G2QXL8 A0A287BNK0 F1S9R7 A0A287B885 I3LKI5 A0A5G2QST4 A0A287BM29 A0A286ZU34 I3LM80 F1S2D0 Q6UGB2 Q29081 Q29550 O46420 O46409 F1S2I4 A0A287BNA5 K7GM40 A0A287ABG3
	sterol biosynthetic process	7	GO:0016126	22	34	481	5649	7.6	3.85062e-16	15.41	F1RQU7 A0A286ZXY8 A0A287AND2 A0A5G2QXL8 A0A287BNK0 F1S9R7 A0A287B885 I3LKI5 A0A5G2QST4 A0A287BM29 A0A286ZU34 I3LM80 F1S2D0 Q6UGB2 Q29081 Q29550 O46420 O46409 F1S2I4 A0A287BNA5 K7GM40 A0A287ABG3
	alcohol biosynthetic process	6	GO:0046165	29	61	481	5649	5.58	6.99764e-16	15.16	F1RQU7 A0A286ZXY8 A0A5G2QDD7 F1S762 A0A287AND2 A0A5G2QXL8 A0A287BNK0 F1S9R7 A0A287B885 I3LKI5 A0A2C9F385 A0A5G2QST4 F1SLF0 A0A287BM29 A0A286ZU34 A0A5G2QNF7 I3LM80 F1S2D0 Q6UGB2 Q29081 Q29550 O46420 O46409 F1S2I4 A0A287BNA5 K7GM40 A0A5G2QMJ3 A0A287ABG3 F1S475
	sterol metabolic process	6	GO:0016125	33	79	481	5649	4.91	8.08038e-16	15.09	F1RQU7 A0A287A389 A0A286ZXY8 A0A287B1J6 A0A5G2QBJ9 F1RQQ2 A0A287AND2 A0A5G2QXL8 A0A5G2QKC4 A0A287B348 A0A287BNK0 F1S9R7 A0A287B885 I3LKI5 A0A5G2QST4 A0A287BM29 A0A286ZU34 A0A5G2QLU1 I3LM80 A0A287AG13 F1SNJ5 F1S2D0 Q6UGB2 Q29081 Q7YRB2 Q29550 O46420 O46409 F1S2I4 A0A287BBJ9 A0A287BNA5 K7GM40 A0A287ABG3
	cholesterol metabolic process	7	GO:0008203	30	72	481	5649	4.89	1.88808e-14	13.72	F1RQU7 A0A287A389 A0A286ZXY8 A0A5G2QBJ9 F1RQQ2 A0A5G2QXL8 A0A5G2QKC4 A0A287B348 A0A287BNK0 F1S9R7 A0A287B885 I3LKI5 A0A5G2QST4 A0A287BM29 A0A286ZU34 A0A5G2QLU1 I3LM80 A0A287AG13 F1SNJ5 F1S2D0 Q6UGB2 Q29081 Q29550 O46420 O46409 F1S2I4 A0A287BBJ9 A0A287BNA5 K7GM40 A0A287ABG3
	regulation of lipid metabolic process	6	GO:0019216	56	225	481	5649	2.92	4.08335e-14	13.39	F1RQU7 F1SM28 A0A287A389 A0A5G2QEF4 F1RW28 A0A287AYI3 A0A286ZXY8 K7N7E5 A0A5G2QB90 I3LA28 F1S762 A0A287BS37 A0A287BH21 F1ST43 A0A287BIB3 A0A287BNK0 F1S9R7 A0A287B885 A0A287B8R8 I3LC73 I3LKI5 A0A5G2QST4 F1RY68 A0A287BM29 A0A286ZU34 F1SCC9 A0A5K1VB96 F1SIE9 A0A5G2QLU1 A0A286ZQX5 D0G6T0 D0G0B6 A0A287AG13 D2D0E6 A0A287BQ16 A0A287BK93 Q6Q2C2 O02858 Q29081 Q5EE05 O02772 Q29550 F1S5L4 O46420 O46409 A0A2…
	regulation of lipid biosynthetic process	7	GO:0046890	37	112	481	5649	3.88	9.78762e-14	13.01	F1RQU7 A0A287A389 A0A5G2QEF4 F1RW28 A0A286ZXY8 I3LA28 F1S762 F1ST43 A0A287BNK0 F1S9R7 A0A287B8R8 I3LC73 I3LKI5 A0A5G2QST4 A0A287BM29 A0A286ZU34 A0A5K1VB96 A0A5G2QLU1 A0A286ZQX5 A0A287AG13 O02858 Q29081 O02772 F1S5L4 O46420 O46409 A0A287BPU3 F6PSJ3 A0A5G2QAK8 F1S2I4 A0A287BNA5 K7GM40 A0A5G2QMJ3 I3LCW1 F1SJB5 A0A286ZI56 A0A5G2QAX8
	regulation of steroid metabolic process	7	GO:0019218	28	69	481	5649	4.77	3.2094e-13	12.49	F1RQU7 F1SM28 A0A287A389 A0A287AYI3 A0A286ZXY8 I3LA28 F1S762 F1ST43 A0A287BNK0 F1S9R7 I3LC73 I3LKI5 A0A5G2QST4 A0A287BM29 A0A286ZU34 A0A287AG13 Q6Q2C2 O02858 Q29081 F1S5L4 O46420 O46409 A0A287BPU3 F1S2I4 A0A287BNA5 K7GM40 A0A5G2QMJ3 I3LCW1

## Sheet: SNT VS LZT
Table S3 GO enrichment information of differentially expressed proteins in SNT/LZT
GO Terms Level 1	GO Terms Description	GO Terms Level	GO Terms ID	Mapping	Background	All Mapping	All Background	Fold Enrichment	Fisher's exact test p value	-log10(p value)	Related proteins
Cellular Component	aminoacyl-tRNA synthetase multienzyme complex	3	GO:0017101	8	12	493	5799	7.84	9.41133e-07	6.03	A0A287AKF4 A0A5G2RDY5 A0A286ZQW0 I3LVK3 F1RFM7 A0A286ZP57 A0A5K1VI30 A0A5G2RCS3
	transcription repressor complex	4	GO:0017053	8	25	493	5799	3.76	0.000759509	3.12	A0A287AYU1 A0A5G2QNF3 F1RHJ2 A0A287AAA4 A0A5G2R154 A0A286ZSC4 A0A286ZZJ6 A0A287BIZ0
	nuclear inclusion body	7	GO:0042405	4	9	493	5799	5.23	0.00459881	2.34	A0A287BSJ6 I3LNX4 A0A287BP76 F2Z5L8
	CHD-type complex	11	GO:0090545	3	5	493	5799	7.06	0.00536155	2.27	A0A287AYU1 A0A287AAA4 A0A5G2R154
	hemoglobin complex	5	GO:0005833	3	5	493	5799	7.06	0.00536155	2.27	P83686 P02067 F1RII7
	nuclear pore nuclear basket	9	GO:0044615	3	5	493	5799	7.06	0.00536155	2.27	A0A287BSJ6 A0A287BP76 A0A480QBL1
	NuRD complex	12	GO:0016581	3	5	493	5799	7.06	0.00536155	2.27	A0A287AYU1 A0A287AAA4 A0A5G2R154
	signal recognition particle	4	GO:0048500	3	5	493	5799	7.06	0.00536155	2.27	A0A5G2R9X2 A0A286ZZP8 F2Z5M9
Molecular Function	monooxygenase activity	4	GO:0004497	15	48	441	4937	3.5	9.98218e-06	5	A0A287A389 A0A287BMK6 A0A5G2QDD7 A0A5G2QB90 A0A287B1J6 F1RQQ2 A0A287B146 A0A5G2QNF7 I3LDJ0 I3LAL5 F1SRG4 Q6UGB2 P79383 Q8SPK1 I3L9H9
	arachidonic acid monooxygenase activity	5	GO:0008391	8	16	441	4937	5.6	2.57378e-05	4.59	A0A287BMK6 A0A5G2QB90 A0A287B146 I3LDJ0 F1SRG4 P79383 Q8SPK1 I3L9H9
	ligase activity	3	GO:0016874	25	120	441	4937	2.33	5.23281e-05	4.28	A0A5K1U589 I3LP02 I3LLT2 F1S431 F1RYA3 A0A287A1B2 F1RVE8 A0A287AKF4 F1RZ96 A0A5G2RDY5 A0A286ZQW0 A0A287B8R8 F1RPB1 I3LVK3 A0A287AYW7 F1RNU6 F1S4Y0 F1SFW5 F1RUY9 A0A287BK93 A0A287AA47 A0A480I1V1 A5GFZ6 A0A286ZP57 A0A286ZI56
	oxidoreductase activity	3	GO:0016491	64	443	441	4937	1.62	7.38603e-05	4.13	F1RQU7 A0A287AEH6 F1SDC7 A0A287A389 F1SA24 A0A287BMK6 A0A5G2RC40 F1ST54 A0A5G2QDD7 K7N7E5 A0A5G2QB90 I3LLU0 A0A287B1J6 A0A5G2QKU9 F1RQQ2 A0A287AG70 I3LHQ6 A0A287B146 A0A287AIJ3 F1S9R7 A0A2C9F350 I3LKI5 I3LDH5 F1SK95 A0A5G2QNF7 A0A287ABU6 I3LRS5 I3LM80 F1S451 F1SGX4 A0A287B6R1 D0G6T0 I3LL15 D0G6R7 I3LVF1 A0A286ZWN9 A0A286ZID9 G9F6X8 I3LDJ0 I3LAL5 A0A287ALM2 F1SRG4 A0A481A893 A0A287BB42 A0A480UJ69 …
	arachidonic acid epoxygenase activity	6	GO:0008392	7	15	441	4937	5.22	0.000147623	3.83	A0A287BMK6 A0A5G2QB90 A0A287B146 I3LDJ0 P79383 Q8SPK1 I3L9H9
	ligase activity, forming carbon-sulfur bonds	4	GO:0016877	12	42	441	4937	3.2	0.000204191	3.69	A0A5K1U589 A0A287A1B2 F1RVE8 A0A287B8R8 F1RPB1 A0A287AYW7 F1RNU6 F1S4Y0 F1SFW5 A0A287BK93 A5GFZ6 A0A286ZI56
	steroid hydroxylase activity	5	GO:0008395	8	22	441	4937	4.07	0.000394625	3.4	A0A287A389 A0A5G2QDD7 F1RQQ2 A0A287B146 A0A5G2QNF7 I3LDJ0 F1SRG4 P79383
	fatty acid ligase activity	6	GO:0015645	7	18	441	4937	4.35	0.000575609	3.24	A0A287A1B2 A0A287B8R8 F1RPB1 A0A287AYW7 F1SFW5 A0A287BK93 A0A286ZI56
Biological Process	carboxylic acid metabolic process	6	GO:0019752	109	631	481	5649	2.03	3.3424e-14	13.48	A0A287A592 F1SDC7 F1SM28 A0A287A389 I3LJW4 A0A286ZRB6 A0A287BMK6 A0A287BE46 I3LP02 A0A5G2QJ54 I3LLT2 F1SDP3 A0A5G2QMF9 I3LIL5 F1S431 F1RYA3 K7GRJ9 A0A287A1B2 A0A5G2QDD7 K7N7E5 A0A5G2QB90 A0A287B1J6 A0A5G2QKU9 A0A287AKF4 F1RQQ2 A0A287AG70 F1RS82 F1RZ96 A0A286ZNQ7 A0A5G2QPY9 F1S2A1 A0A5G2RDY5 A0A286ZQW0 A0A287B146 F1S9R7 A0A287B885 A0A287B8R8 I3LC73 A0A2C9F350 F1RPB1 F1SND2 A0A5G2Q8A8 F1SHW5 I3LVK3…
	monocarboxylic acid metabolic process	7	GO:0032787	72	360	481	5649	2.35	1.33953e-12	11.87	F1SDC7 F1SM28 A0A287A389 A0A286ZRB6 A0A287BMK6 A0A287BE46 I3LP02 A0A5G2QJ54 K7GRJ9 A0A287A1B2 A0A5G2QDD7 K7N7E5 A0A5G2QB90 A0A287B1J6 F1RQQ2 A0A287AG70 F1RS82 A0A286ZNQ7 A0A5G2QPY9 F1S2A1 A0A287B146 F1S9R7 A0A287B885 A0A287B8R8 I3LC73 A0A2C9F350 F1RPB1 F1SND2 F1SHW5 A0A287B7N8 A0A5G2QX61 A0A5G2RAW3 A0A287ARJ4 A0A287AYW7 A0A5G2QNF7 A0A5K1VB96 F1S4Y0 K9IVJ5 D0G6T0 I3LVF1 A0A286ZZC3 F1SFW5 A0A286ZID…
	xenobiotic metabolic process	6	GO:0006805	24	76	481	5649	3.71	6.81374e-09	8.17	A0A287A592 F1SM28 A0A286ZRB6 I3LLX8 A0A5G2RC40 A0A5G2QDD7 A0A287B885 I3LDH5 A0A5G2R9J7 A0A5G2QNF7 F1SGX4 D0G6R7 I3LDJ0 A0A5G2R7F0 F1SRG4 P79382 Q6Q2C2 P80031 Q29550 P79383 I3L9H9 F1S605 I3LBU0 F1RUZ6
	terpenoid metabolic process	7	GO:0006721	20	58	481	5649	4.05	2.35305e-08	7.63	F1SDC7 F1SM28 F1SA24 A0A287B0S3 A0A286ZXY8 A0A5G2QDD7 A0A287B1J6 A0A287BM29 A0A5G2QNF7 I3LRS5 A0A286ZWN9 F1SRG4 F1SC80 Q2LE37 P79383 O46409 I3L9H9 F6PSJ3 A0A287BJF0 F1SM94
	isoprenoid metabolic process	6	GO:0006720	20	68	481	5649	3.45	4.65343e-07	6.33	F1SDC7 F1SM28 F1SA24 A0A287B0S3 A0A286ZXY8 A0A5G2QDD7 A0A287B1J6 A0A287BM29 A0A5G2QNF7 I3LRS5 A0A286ZWN9 F1SRG4 F1SC80 Q2LE37 P79383 O46409 I3L9H9 F6PSJ3 A0A287BJF0 F1SM94
	secondary alcohol metabolic process	6	GO:1902652	21	77	481	5649	3.2	9.67015e-07	6.01	F1RQU7 A0A287A389 A0A286ZXY8 A0A5G2QDD7 A0A5G2QBJ9 F1RQQ2 A0A287AND2 A0A5G2QXL8 F1S9R7 A0A287B885 I3LKI5 F6Q5X1 A0A287BM29 A0A5G2QNF7 I3LM80 W8VSW6 Q6UGB2 Q29550 O46409 A0A287BBJ9 A0A287BNA5
	carboxylic acid biosynthetic process	7	GO:0046394	42	232	481	5649	2.13	1.70071e-06	5.77	A0A287A389 A0A287BE46 A0A5G2QJ54 I3LLT2 F1SDP3 A0A5G2QMF9 K7GRJ9 A0A5G2QDD7 K7N7E5 A0A5G2QB90 F1RQQ2 A0A287B8R8 I3LC73 F1RPB1 F1SND2 A0A5G2Q8A8 F1SHW5 A0A287B7N8 A0A287AYW7 A0A5G2QNF7 F1S4Y0 A0A287ABU6 K9IVJ5 D0G6T0 D0G6R7 A0A286ZID9 F1RUY9 A0A287A8P8 A0A5G2R7F0 F1SRG4 A0A480I1V1 Q6Q2C2 O02858 P00503 P36968 P50441 P79383 Q28960 Q8SPK1 A0A287BL83 I3LCW1 F1SSG0
	secondary alcohol biosynthetic process	7	GO:1902653	13	34	481	5649	4.49	1.84152e-06	5.73	F1RQU7 A0A286ZXY8 A0A287AND2 A0A5G2QXL8 F1S9R7 A0A287B885 I3LKI5 A0A287BM29 I3LM80 Q6UGB2 Q29550 O46409 A0A287BNA5
	sterol biosynthetic process	7	GO:0016126	13	34	481	5649	4.49	1.84152e-06	5.73	F1RQU7 A0A286ZXY8 A0A287AND2 A0A5G2QXL8 F1S9R7 A0A287B885 I3LKI5 A0A287BM29 I3LM80 Q6UGB2 Q29550 O46409 A0A287BNA5
	sterol metabolic process	6	GO:0016125	20	79	481	5649	2.97	6.17148e-06	5.21	F1RQU7 A0A287A389 A0A286ZXY8 A0A287B1J6 A0A5G2QBJ9 F1RQQ2 A0A287AND2 A0A5G2QXL8 F1S9R7 A0A287B885 I3LKI5 F6Q5X1 A0A287BM29 I3LM80 W8VSW6 Q6UGB2 Q29550 O46409 A0A287BBJ9 A0A287BNA5
	alcohol biosynthetic process	6	GO:0046165	17	61	481	5649	3.27	7.68486e-06	5.11	F1RQU7 A0A286ZXY8 A0A5G2QDD7 A0A287AND2 A0A5G2QXL8 F1S9R7 A0A287B885 I3LKI5 A0A287BM29 A0A5G2QNF7 A0A287ABU6 I3LM80 Q6UGB2 P00503 Q29550 O46409 A0A287BNA5
	cholesterol metabolic process	7	GO:0008203	18	72	481	5649	2.94	2.16804e-05	4.66	F1RQU7 A0A287A389 A0A286ZXY8 A0A5G2QBJ9 F1RQQ2 A0A5G2QXL8 F1S9R7 A0A287B885 I3LKI5 F6Q5X1 A0A287BM29 I3LM80 W8VSW6 Q6UGB2 Q29550 O46409 A0A287BBJ9 A0A287BNA5
	glutathione metabolic process	7	GO:0006749	13	42	481	5649	3.64	2.67917e-05	4.57	A0A287AG70 A0A287AXU5 A0A287AIJ3 F1RPW9 A0A5G2R7F0 A0A287AA47 P79382 P02067 P80031 P36968 F1S605 F1RII7 A0A5G2RCS3
	steroid biosynthetic process	6	GO:0006694	19	80	481	5649	2.79	2.81542e-05	4.55	F1RQU7 A0A287A389 A0A286ZXY8 A0A5G2QDD7 F1RQQ2 A0A287AND2 A0A5G2QXL8 I3LHQ6 F1S9R7 A0A287B885 I3LKI5 A0A287BM29 A0A5G2QNF7 I3LM80 A0A287BB42 Q6UGB2 Q29550 O46409 A0A287BNA5
