# Supplementary material for: Quantitative Proteomic Analysis of Tibetan Pig Livers at Different Altitudes
Source: Molecules. 2023 Feb 10;28(4):1694. doi: 10.3390/molecules28041694 (PMC9960092; doi:10.3390/molecules28041694)
Supplement: Supplementary file 1 [file molecules-28-01694-s001.zip › Table S6 KEGG pathway enrichment.xlsx]

## Sheet: LZ vs JZ all
Table S4 KEGG enrichment information of differentially expressed proteins in LZT/JZT
KEGG pathway	Mapping	Background	All Mapping	All Background	Fold Enrichment	Fisher's exact test p value	-log10(p value)	Related proteins
map05310 Asthma	10	19	307	3628	6.22	7.56402e-07	6.12	A0A287B626 A0A5G2QXT5 A0A286ZUJ9 F6PX38 A0A287ATT2 Q7YQ94 Q31072 P15983 F1RSB4 A0A287BAB3
map04672 Intestinal immune network for IgA production	9	19	307	3628	5.6	8.55533e-06	5.07	A0A287B626 A0A5G2QXT5 A0A286ZUJ9 F6PX38 A0A287ATT2 Q7YQ94 Q31072 P15983 A0A287BAB3
map05330 Allograft rejection	10	25	307	3628	4.73	1.68499e-05	4.77	A0A287B626 A0A5G2QXT5 A0A286ZUJ9 F6PX38 A0A287ATT2 F1SGS2 Q7YQ94 Q31072 P15983 A0A287BAB3
map05320 Autoimmune thyroid disease	10	25	307	3628	4.73	1.68499e-05	4.77	A0A287B626 A0A5G2QXT5 A0A286ZUJ9 F6PX38 A0A287ATT2 F1SGS2 Q7YQ94 Q31072 P15983 A0A287BAB3
map04977 Vitamin digestion and absorption	3	8	307	3628	4.43	0.0243727	1.61	A0A287BM29 A0A287AG13 O46409
map00120 Primary bile acid biosynthesis	7	19	307	3628	4.35	0.000598958	3.22	A0A287A389 F1SP14 F1S762 F1SNJ5 Q7YRB2 I3LAB7 A0A5G2QMJ3
map05321 Inflammatory bowel disease (IBD)	8	22	307	3628	4.3	0.000267237	3.57	Q19S50 F1RPR3 A0A286ZUJ9 F6PX38 A0A287BKW1 Q7YQ94 Q31072 P15983
map04640 Hematopoietic cell lineage	13	37	307	3628	4.15	4.89596e-06	5.31	A0A287B626 A0A5G2QXT5 A0A286ZUJ9 K7GLM8 F6PX38 A0A287ATT2 K7GMF9 B7TY21 Q7YQ94 B6ECP2 Q31072 P15983 A0A287BAB3
map00830 Retinol metabolism	15	45	307	3628	3.94	1.93309e-06	5.71	F1SA24 I3LJ68 A0A286ZRB6 A0A5G2QDD7 A0A5G2R726 I3LCZ8 F1SIE9 F1RUQ4 Q8SQ68 F1SJ26 I3LDJ0 F1S8V6 F1SVB2 Q8SPK1 F1SL81
map05332 Graft-versus-host disease	6	18	307	3628	3.94	0.00270401	2.57	A0A286ZUJ9 F6PX38 F1SGS2 Q7YQ94 Q31072 P15983
map05340 Primary immunodeficiency	5	15	307	3628	3.94	0.00619627	2.21	A0A287B626 A0A5G2QXT5 A0A287ATT2 P01846 A0A287BAB3
map00590 Arachidonic acid metabolism	15	47	307	3628	3.77	3.60085e-06	5.44	A0A287BMK6 A0A5G2R092 I3LHS9 A0A287APX1 A0A286ZMH6 A0A5G2QTM2 F1SGX4 I3LDJ0 F1S8V6 A0A287B1Q2 Q6Q2C2 Q8SPK1 I3L9H9 F1S7Z0 A0A287BL83
map04940 Type I diabetes mellitus	6	19	307	3628	3.73	0.00367557	2.43	A0A286ZUJ9 F6PX38 F1SGS2 Q7YQ94 Q31072 P15983
map00591 Linoleic acid metabolism	5	16	307	3628	3.69	0.00839958	2.08	A0A5G2QDD7 F1SJ26 F1S8V6 I3L9H9 F1S7Z0
map00900 Terpenoid backbone biosynthesis	5	16	307	3628	3.69	0.00839958	2.08	I3L9F5 Q29081 O02734 F1S2I4 A0A287BNA5
map05140 Leishmaniasis	14	46	307	3628	3.6	1.42536e-05	4.85	A0A287B626 A0A5G2QXT5 A0A5G2QYP2 A0A286ZUJ9 K7GLM8 F6PX38 F6Q7E6 A0A287ATT2 A0A288CG57 A0A287BKW1 Q7YQ94 Q31072 P15983 A0A287BAB3
map05204 Chemical carcinogenesis	17	57	307	3628	3.52	2.30576e-06	5.64	F1S7C8 I3LJ68 A0A286ZRB6 I3LLX8 A0A5G2QDD7 A0A5G2R726 I3LCZ8 F1SIE9 Q3S3F7 F1RUQ4 F1SJ26 F1SRV4 I3LDJ0 F1S8V6 A0A5G2R7F0 Q9N1F5 A0A287BL83
map00360 Phenylalanine metabolism	4	14	307	3628	3.38	0.0254627	1.59	F1RMF6 A0A286ZI83 P00503 A0A286ZRW0
map00980 Metabolism of xenobiotics by cytochrome P450	13	46	307	3628	3.34	6.93157e-05	4.16	F1S7C8 I3LJ68 A0A286ZRB6 A0A5G2R726 F1SIE9 Q3S3F7 F1SGX4 F1RUQ4 F1SJ26 F1SRV4 A0A5G2R7F0 Q9N1F5 A0A287BL83
map03320 PPAR signaling pathway	18	66	307	3628	3.22	4.82575e-06	5.32	A0A287A389 A0A5G2RAT9 A0A287A1B2 A0A286ZRG9 A0A5G2R6F3 F1S762 A0A287B8R8 A0A2C9F350 F1RY68 A0A5G2QLU1 D0G0B6 O02772 Q7YRB2 O02734 Q8SPK1 I3LAB7 A0A287BNA5 A0A5G2QMJ3
map00140 Steroid hormone biosynthesis	12	46	307	3628	3.08	0.000303969	3.52	A0A287A389 I3LJ68 A0A286ZRB6 A0A5G2QDD7 F1SIE9 F1RUQ4 F1SJ26 F1SNJ5 A0A286ZW98 I3LDJ0 F1S8V6 Q9N119
map05150 Staphylococcus aureus infection	13	52	307	3628	2.95	0.000271206	3.57	A0A287B626 A0A5G2QXT5 A0A286ZUJ9 F6PX38 F1SB81 F1S0J8 A0A5G2QUU1 A0A287ATT2 Q7YQ94 Q31072 P06867 P15983 A0A287BAB3
map05143 African trypanosomiasis	5	21	307	3628	2.81	0.0275827	1.56	A0A287B626 A0A5G2QXT5 A0A287ATT2 A0A287BAB3 F1RII5
map00983 Drug metabolism - other enzymes	13	56	307	3628	2.74	0.000591675	3.23	F1S7C8 I3LJ68 A0A286ZRB6 A0A2C9F3C0 A0A287B885 F1RUQ4 A0A5G2R361 F1S1E7 A0A5G2R7F0 Q9N1F5 Q29561 Q29550 A0A5G2QGQ8
map00410 beta-Alanine metabolism	6	26	307	3628	2.73	0.0188436	1.72	A0A5G2R6F3 A0A286ZI83 A0A5G2R361 F1S1E7 F1RUY9 D2D0E6
map05323 Rheumatoid arthritis	9	40	307	3628	2.66	0.00514315	2.29	A0A287B626 A0A5G2QXT5 A0A286ZUJ9 F6PX38 A0A287ATT2 Q7YQ94 Q31072 P15983 A0A287BAB3
map04658 Th1 and Th2 cell differentiation	8	36	307	3628	2.63	0.00887462	2.05	A0A287AYI3 A0A286ZUJ9 F6PX38 F1S5Q3 A0A287BKW1 Q7YQ94 Q31072 P15983
map00982 Drug metabolism - cytochrome P450	9	42	307	3628	2.53	0.00721687	2.14	F1S7C8 I3LJ68 A0A286ZRB6 A0A5G2R726 F1RUQ4 F1SJ26 F1SRV4 A0A5G2R7F0 Q9N1F5
map04659 Th17 cell differentiation	10	47	307	3628	2.51	0.00496629	2.3	Q19S50 F1RPR3 A0A287AYI3 A0A286ZUJ9 F6PX38 F1S5Q3 A0A287BKW1 Q7YQ94 Q31072 P15983
map05416 Viral myocarditis	9	43	307	3628	2.47	0.00846768	2.07	A0A287B626 A0A5G2QXT5 A0A286ZUJ9 F6PX38 A0A287ATT2 Q7YQ94 Q31072 P15983 A0A287BAB3
map04917 Prolactin signaling pathway	7	34	307	3628	2.43	0.0212337	1.67	Q19S50 A0A287AYI3 F1S5Q3 A0A287BKW1 A0A5G2RHW3 K7GLV2 F1SSG0
map00260 Glycine, serine and threonine metabolism	8	39	307	3628	2.42	0.0144493	1.84	A0A286ZI83 F1SMN8 A0A287BA24 F1SHW5 A0A287AIN1 A0A287AYK3 P00371 P50441
map00480 Glutathione metabolism	8	40	307	3628	2.36	0.0167758	1.78	F1S7C8 A0A287BSL9 K7GMF9 F1SRV4 A0A5G2R7F0 A0A287AA47 Q9N1F5 A0A5G2QGQ8
map00630 Glyoxylate and dicarboxylate metabolism	7	36	307	3628	2.3	0.0284995	1.55	F1SMN8 A0A287BA08 A0A287BA24 F1SHW5 A0A287AIN1 F1S4Y0 I3LVF1
map04979 Cholesterol metabolism	9	47	307	3628	2.26	0.01517	1.82	A0A287A389 A0A287B348 A0A287BM29 A0A5G2QLU1 A0A287AG13 O46409 F6PSJ3 I3LAB7 A0A287BBJ9
map05202 Transcriptional misregulation in cancer	9	52	307	3628	2.05	0.0379703	1.42	A0A287B626 A0A5G2QXT5 A0A287ATT2 F1SGS2 A0A286ZSC4 A0A286ZZJ6 K7GPY4 A0A5G2QPF5 A0A287BAB3
map01212 Fatty acid metabolism	9	52	307	3628	2.05	0.0379703	1.42	A0A287AJA7 A0A5G2R6F3 F1S762 A0A287B8R8 I3LC73 A0A2C9F350 F1RY68 A0A5G2QMJ3 I3LCW1
map05145 Toxoplasmosis	10	62	307	3628	1.91	0.0373025	1.43	Q19S50 A0A286ZUJ9 F6PX38 F1S5Q3 F6Q7E6 A0A287BKW1 Q7YQ94 Q31072 P15983 K7GLV2
map04146 Peroxisome	13	82	307	3628	1.87	0.024546	1.61	A0A5G2QH61 F1SP14 A0A5G2R6F3 F1S762 A0A287B8R8 F1SHW5 I3LVF1 F1SRV4 D2D0E6 Q6Q2C2 P00371 Q29081 A0A5G2QMJ3
map05164 Influenza A	14	90	307	3628	1.84	0.0206549	1.68	K7GKN2 A0A286ZUJ9 F6PX38 K7GR70 F1SB81 F6Q7E6 A0A287BKW1 A0A5G2RHW3 Q7YQ94 Q31072 Q29599 P06867 P15983 K7GLV2
map01200 Carbon metabolism	17	114	307	3628	1.76	0.0240359	1.62	F1SDW6 A0A5G2RAT9 A0A286ZRG9 A0A5G2R6F3 A0A287AXT4 F1SMN8 A0A287BA08 A0A287BA24 F1SHW5 A0A287BMB4 A0A287B7N8 A0A287AIN1 A0A287BSL9 F1S4Y0 I3LVF1 P00503 F1SSG0
map05152 Tuberculosis	15	102	307	3628	1.74	0.0291502	1.54	A0A287B626 A0A5G2QXT5 A0A286ZUJ9 K7GLM8 F6PX38 I3L5U6 F1S5Q3 F6Q7E6 A0A287ATT2 A0A287BKW1 Q7YQ94 Q31072 P15983 K7GLV2 A0A287BAB3
map05169 Epstein-Barr virus infection	17	123	307	3628	1.63	0.0453111	1.34	Q19S50 A0A287B626 A0A5G2QXT5 A0A288CG47 A0A286ZUJ9 F6PX38 F1S5Q3 F6Q7E6 A0A287ATT2 A0A287BKW1 F1RVW6 Q7YQ94 Q31072 Q29599 P15983 K7GLV2 A0A287BAB3

## Sheet: SN vs JZ all
Table S4 KEGG enrichment information of differentially expressed proteins in SNT/JZT
KEGG pathway	Mapping	Background	All Mapping	All Background	Fold Enrichment	Fisher's exact test p value	-log10(p value)	Related proteins
map00100 Steroid biosynthesis	11	15	351	3628	7.58	5.73573e-09	8.24	F1RQU7 A0A286ZXY8 A0A287BNK0 F1S9R7 I3LKI5 A0A286ZU34 I3LM80 F1S2D0 Q6UGB2 O46420 A0A287ABG3
map00981 Insect hormone biosynthesis	2	3	351	3628	6.89	0.0262108	1.58	F1SDC7 F1ST54
map04977 Vitamin digestion and absorption	5	8	351	3628	6.46	0.000360881	3.44	F1RS82 A0A287BM29 A0A287AG13 O46409 K7GM40
map00053 Ascorbate and aldarate metabolism	13	24	351	3628	5.6	4.88587e-08	7.31	F1SDC7 F1SM28 I3LJ68 A0A286ZRB6 F1SM17 I3LAA3 F1ST54 A0A5G2QX61 I3LTQ3 F1RUQ4 Q8HXW0 I3LBU0 A0A287B562
map00120 Primary bile acid biosynthesis	10	19	351	3628	5.44	2.64154e-06	5.58	A0A287A389 F1SP14 F1S762 F1RQQ2 A0A5G2QKC4 A0A287ARJ4 F1SNJ5 Q7YRB2 A0A5G2QMJ3 A0A287BDD8
map00140 Steroid hormone biosynthesis	24	46	351	3628	5.39	2.31448e-13	12.64	F1SCT4 F1SM28 A0A287A389 I3LJ68 A0A286ZRB6 F1SM17 A0A5G2QDD7 I3LHQ6 A0A287A4X5 A0A5G2QX61 A0A5G2QNF7 F1SIE9 I3LTQ3 F1RUQ4 F1SJ26 F1SNJ5 F1S8V6 F1SRG4 A0A287BB42 Q9N119 P79383 I3LBU0 A0A287B562 A0A287ABG3
map00830 Retinol metabolism	23	45	351	3628	5.28	1.32475e-12	11.88	F1SM28 I3LJ68 A0A286ZRB6 F1SM17 A0A5G2QDD7 A0A5G2R726 I3LHQ6 I3LCZ8 I3LDH5 A0A5G2QX61 A0A5G2QNF7 F1SIE9 I3LTQ3 I3LRS5 F1RUQ4 Q8SQ68 F1SJ26 F1S8V6 F1SVB2 A0A286ZUS8 I3LBU0 F1SL81 A0A287B562
map00980 Metabolism of xenobiotics by cytochrome P450	23	46	351	3628	5.17	2.41804e-12	11.62	F1SCT4 F1SM28 F1S7C8 I3LJ68 A0A286ZRB6 F1SM17 A0A5G2R726 A0A287AXU5 A0A5G2QX61 A0A2C9F385 F1SIE9 I3LTQ3 Q3S3F7 F1RUQ4 F1SJ26 F1SRV4 A0A286ZID9 P79382 Q9TV69 P80031 P79383 I3LBU0 A0A287B562
map00591 Linoleic acid metabolism	8	16	351	3628	5.17	4.55539e-05	4.34	F1SCT4 A0A5G2QDD7 A0A5G2QNF7 F1SJ26 F1S8V6 P79383 I3L9H9 F1S7Z0
map00430 Taurine and hypotaurine metabolism	4	8	351	3628	5.17	0.00439737	2.36	A0A287A592 A0A287ARJ4 D0G6R7 P20735
map05204 Chemical carcinogenesis	27	57	351	3628	4.9	1.48214e-13	12.83	F1SCT4 F1SM28 F1S7C8 I3LJ68 A0A286ZRB6 A0A5G2QJ54 F1SM17 A0A5G2QDD7 A0A5G2R726 A0A287AXU5 I3LCZ8 A0A5G2QX61 A0A2C9F385 A0A5G2QNF7 F1SIE9 I3LTQ3 Q3S3F7 F1RUQ4 F1SJ26 F1SRV4 A0A286ZID9 F1S8V6 P79382 P80031 P79383 I3LBU0 A0A287B562
map05310 Asthma	9	19	351	3628	4.9	2.57647e-05	4.59	A0A5G2QXT5 A0A286ZUJ9 A0A287ATT2 A0A287B5C1 Q7YQ94 P15983 F1RSB4 A0A287BAB3 Q85ZW4
map00982 Drug metabolism - cytochrome P450	19	42	351	3628	4.68	1.85704e-09	8.73	F1SCT4 F1SM28 F1S7C8 I3LJ68 A0A286ZRB6 F1SM17 A0A5G2R726 A0A287AXU5 I3LDH5 A0A5G2QX61 I3LTQ3 F1RUQ4 F1SJ26 F1SRV4 P79382 P80031 P79383 I3LBU0 A0A287B562
map00061 Fatty acid biosynthesis	6	14	351	3628	4.43	0.00120348	2.92	A0A287B8R8 I3LC73 A0A287BK93 A0A480I1V1 I3LCW1 A0A286ZI56
map04672 Intestinal immune network for IgA production	8	19	351	3628	4.35	0.000205963	3.69	A0A5G2QXT5 A0A286ZUJ9 A0A287ATT2 A0A287B5C1 Q7YQ94 P15983 A0A287BAB3 Q85ZW4
map00983 Drug metabolism - other enzymes	22	56	351	3628	4.06	2.51753e-09	8.6	F1SCT4 F1SM28 F1S7C8 I3LJ68 A0A286ZRB6 A0A2C9F3C0 F1SM17 A0A287AXU5 A0A287B885 A0A5G2QX61 I3LTQ3 F1RUQ4 A0A5G2R361 F1S1E7 F1RUH7 P79382 P80031 Q29550 P79383 I3LBU0 A0A287B562 A0A5G2QGQ8
map00040 Pentose and glucuronate interconversions	11	28	351	3628	4.06	2.8123e-05	4.55	F1SM28 I3LJ68 A0A286ZRB6 A0A2C9F3C0 F1SM17 A0A5G2QX61 I3LTQ3 F1RUQ4 Q9TV69 I3LBU0 A0A287B562
map00900 Terpenoid backbone biosynthesis	6	16	351	3628	3.88	0.00271375	2.57	I3LP02 I3L9F5 A0A5G2QST4 Q29081 F1S2I4 A0A287BNA5
map05330 Allograft rejection	9	25	351	3628	3.72	0.000336089	3.47	A0A5G2QXT5 A0A286ZUJ9 A0A287ATT2 F1SGS2 A0A287B5C1 Q7YQ94 P15983 A0A287BAB3 Q85ZW4
map05320 Autoimmune thyroid disease	9	25	351	3628	3.72	0.000336089	3.47	A0A5G2QXT5 A0A286ZUJ9 A0A287ATT2 F1SGS2 A0A287B5C1 Q7YQ94 P15983 A0A287BAB3 Q85ZW4
map04640 Hematopoietic cell lineage	13	37	351	3628	3.63	2.15405e-05	4.67	A0A5G2QXT5 A0A5G2QNZ1 A0A286ZUJ9 K7GLM8 A0A287ATT2 K7GMF9 B7TY21 A0A287B5C1 Q7YQ94 B6ECP2 P15983 A0A287BAB3 Q85ZW4
map01040 Biosynthesis of unsaturated fatty acids	9	27	351	3628	3.45	0.000647052	3.19	K7N7E5 A0A5G2R6F3 F1S762 A0A287A4X5 A0A287ARJ4 A0A287BMG2 D0G6T0 O02858 A0A5G2QMJ3
map05340 Primary immunodeficiency	5	15	351	3628	3.45	0.0109233	1.96	A0A5G2QXT5 A0A287ATT2 A0A287B5C1 P01846 A0A287BAB3
map01212 Fatty acid metabolism	17	52	351	3628	3.38	3.58822e-06	5.45	I3LP02 K7N7E5 A0A5G2R6F3 F1S762 F1ST43 A0A287A4X5 A0A287B8R8 I3LC73 F1RY68 A0A287BMG2 D0G6T0 A0A287BK93 A0A480I1V1 O02858 A0A5G2QMJ3 I3LCW1 A0A286ZI56
map00590 Arachidonic acid metabolism	15	47	351	3628	3.3	1.89237e-05	4.72	F1SCT4 F1S123 I3LHS9 A0A287AG70 A0A287AIJ3 A0A286ZMH6 A0A5G2QTM2 A0A286ZID9 F1S8V6 A0A287B1Q2 Q6Q2C2 P20735 P79383 I3L9H9 F1S7Z0
map00860 Porphyrin and chlorophyll metabolism	11	35	351	3628	3.25	0.000292719	3.53	F1SM28 I3LJ68 A0A286ZRB6 A0A2C9F3C0 F1SM17 A0A5G2QX61 I3LTQ3 F1RUQ4 A0A287AWS9 I3LBU0 A0A287B562
map00480 Glutathione metabolism	12	40	351	3628	3.1	0.000254325	3.59	F1S7C8 A0A287AG70 A0A287AXU5 A0A287AIJ3 K7GMF9 F1SRV4 A0A481A893 P79382 P80031 P36968 P20735 A0A5G2QGQ8
map00380 Tryptophan metabolism	10	34	351	3628	3.04	0.000992125	3	F1SDC7 I3LP02 A0A5G2QJ54 F1ST54 A0A287B5F1 I3LDH5 F1SIE9 A0A287B0Z8 F1SJ26 A0A287ALM2
map03320 PPAR signaling pathway	19	66	351	3628	2.98	8.02484e-06	5.1	A0A287A389 A0A5G2QEF4 A0A287A1B2 A0A5G2R6F3 F1S762 F1S7K4 A0A287B8R8 F1RY68 A0A5G2QLU1 D0G0B6 A0A287BK93 O02858 O02772 Q7YRB2 A0A287BNA5 K7GM40 A0A5G2QMJ3 A0A287BDD8 A0A286ZI56
map05143 African trypanosomiasis	6	21	351	3628	2.95	0.012128	1.92	A0A5G2QXT5 A0A287ATT2 A0A287B5C1 K7GM40 A0A287BAB3 F1RII5
map05332 Graft-versus-host disease	5	18	351	3628	2.87	0.0244731	1.61	A0A286ZUJ9 F1SGS2 Q7YQ94 P15983 Q85ZW4
map00071 Fatty acid degradation	10	37	351	3628	2.79	0.00202409	2.69	F1SDC7 I3LP02 F1ST54 A0A5G2R6F3 A0A5G2R726 F1ST43 A0A287B8R8 F1RY68 A0A287BK93 A0A286ZI56
map00410 beta-Alanine metabolism	7	26	351	3628	2.78	0.00970173	2.01	F1SDC7 F1ST54 A0A5G2R6F3 A0A286ZI83 A0A5G2R361 F1S1E7 D2D0E6
map00620 Pyruvate metabolism	10	38	351	3628	2.72	0.00251602	2.6	F1SDC7 I3LP02 I3LCI2 F1ST54 A0A5G2R718 A0A287AXT4 F1RUV5 F1S4Y0 A0A480I1V1 P00336
map04940 Type I diabetes mellitus	5	19	351	3628	2.72	0.0306569	1.51	A0A286ZUJ9 F1SGS2 Q7YQ94 P15983 Q85ZW4
map04978 Mineral absorption	7	28	351	3628	2.58	0.0147553	1.83	A0A287AL10 F1RIP3 A0A287ACJ9 B6VCB0 A0A287AWS9 P19133 A0A288CFV5
map04216 Ferroptosis	10	41	351	3628	2.52	0.00458716	2.34	A0A287AL10 F1RIP3 A0A287B8R8 A0A287AWS9 A0A287BK93 A0A481BA38 P19133 P36968 A0A288CFV5 A0A286ZI56
map04146 Peroxisome	19	82	351	3628	2.39	0.00021257	3.67	A0A287AV17 A0A286ZZ49 F1SP14 A0A5G2R6F3 F1S762 A0A287ADM4 A0A287B8R8 A0A287ARJ4 F1RHS6 F1SRV4 D2D0E6 A0A287BK93 Q6Q2C2 P00371 Q29081 A0A287A606 A0A5G2QMJ3 A0A287ABC6 A0A286ZI56
map05150 Staphylococcus aureus infection	12	52	351	3628	2.39	0.00322554	2.49	A0A5G2QXT5 A0A286ZUJ9 F1SB81 F1S0J8 A0A5G2QUU1 A0A287ATT2 A0A287B5C1 Q7YQ94 Q9XSW3 P15983 A0A287BAB3 Q85ZW4
map04913 Ovarian steroidogenesis	6	26	351	3628	2.39	0.0340963	1.47	F1SIE9 A0A287BB42 Q9N119 I3L9H9 F1S7Z0 A0A287ABG3
map05140 Leishmaniasis	9	46	351	3628	2.02	0.0383362	1.42	A0A5G2QXT5 A0A286ZUJ9 K7GLM8 A0A287ATT2 A0A287B5C1 Q7YQ94 P15983 A0A287BAB3 Q85ZW4
map04979 Cholesterol metabolism	9	47	351	3628	1.98	0.0414322	1.38	A0A287A389 A0A287B348 A0A287BM29 A0A5G2QLU1 A0A287AG13 O46409 F6PSJ3 A0A287BBJ9 K7GM40
map04610 Complement and coagulation cascades	13	74	351	3628	1.82	0.027802	1.56	F1RX36 F1S0J1 K7GNN0 A0A5G2RHA4 K7GLM8 F1SB81 I3L6Q6 A0A5G2QUU1 K7GQL2 I3LKJ7 Q9XSW3 Q03472 A0A287AH22

## Sheet: SN vs LZ all
Table S4 KEGG enrichment information of differentially expressed proteins in SNT/LZT
KEGG pathway	Mapping	Background	All Mapping	All Background	Fold Enrichment	Fisher's exact test p value	-log10(p value)	Related proteins
map00981 Insect hormone biosynthesis	2	3	342	3628	7.07	0.024926	1.6	F1SDC7 F1ST54
map04122 Sulfur relay system	3	6	342	3628	5.3	0.0133776	1.87	A5GFZ6 A0A286ZTN2 A0A5G2Q6K7
map00400 Phenylalanine, tyrosine and tryptophan biosynthesis	2	4	342	3628	5.3	0.0467611	1.33	F1S3D1 P00503
map00061 Fatty acid biosynthesis	6	14	342	3628	4.55	0.0010476	2.98	A0A287B8R8 I3LC73 A0A287BK93 A0A480I1V1 I3LCW1 A0A286ZI56
map00100 Steroid biosynthesis	6	15	342	3628	4.24	0.00160903	2.79	F1RQU7 A0A286ZXY8 F1S9R7 I3LKI5 I3LM80 Q6UGB2
map00072 Synthesis and degradation of ketone bodies	4	10	342	3628	4.24	0.0102885	1.99	I3LP02 I3LIL5 O02734 A0A287BNA5
map00430 Taurine and hypotaurine metabolism	3	8	342	3628	3.98	0.0324714	1.49	A0A287A592 A0A287ARJ4 D0G6R7
map04977 Vitamin digestion and absorption	3	8	342	3628	3.98	0.0324714	1.49	F1RS82 A0A287BM29 O46409
map05204 Chemical carcinogenesis	20	57	342	3628	3.72	8.29318e-08	7.08	F1SM28 A0A286ZRB6 A0A5G2QJ54 I3LLX8 A0A5G2QDD7 A0A287AXU5 A0A287B146 A0A5G2QX61 A0A5G2QNF7 A0A286ZID9 I3LDJ0 A0A5G2R7F0 P79382 P80031 P79383 Q28960 F1S605 A0A287BL83 I3LBU0 A0A287B562
map00980 Metabolism of xenobiotics by cytochrome P450	16	46	342	3628	3.69	1.95331e-06	5.71	F1SM28 A0A286ZRB6 A0A287AXU5 A0A5G2QX61 F1SGX4 A0A286ZID9 A0A5G2R7F0 P79382 Q9TV69 P80031 P79383 Q28960 F1S605 A0A287BL83 I3LBU0 A0A287B562
map00830 Retinol metabolism	15	45	342	3628	3.54	7.5451e-06	5.12	F1SM28 F1SA24 A0A286ZRB6 A0A5G2QDD7 I3LHQ6 A0A287B146 I3LDH5 A0A5G2QX61 A0A5G2QNF7 I3LRS5 I3LDJ0 Q8SPK1 I3LBU0 F1SL81 A0A287B562
map05332 Graft-versus-host disease	6	18	342	3628	3.54	0.00467521	2.33	A0A287AFM5 F6PX38 A0A287AAB2 F1S1N1 Q31072 P15980
map05330 Allograft rejection	8	25	342	3628	3.39	0.00147826	2.83	A0A287B626 A0A287AFM5 F6PX38 A0A287AAB2 F1S1N1 Q31072 P15980 A0A287BAB3
map05320 Autoimmune thyroid disease	8	25	342	3628	3.39	0.00147826	2.83	A0A287B626 A0A287AFM5 F6PX38 A0A287AAB2 F1S1N1 Q31072 P15980 A0A287BAB3
map04940 Type I diabetes mellitus	6	19	342	3628	3.35	0.00630101	2.2	A0A287AFM5 F6PX38 A0A287AAB2 F1S1N1 Q31072 P15980
map00450 Selenocompound metabolism	5	16	342	3628	3.32	0.0131731	1.88	A0A5G2QJ54 A0A5G2Q8A8 F1SJI1 A0A287B0Z8 A0A286ZP57
map00140 Steroid hormone biosynthesis	14	46	342	3628	3.23	4.88489e-05	4.31	F1SM28 A0A287A389 A0A286ZRB6 A0A5G2QDD7 I3LHQ6 A0A5G2QX61 A0A5G2QNF7 I3LDJ0 F1SRG4 A0A287BB42 Q9N119 P79383 I3LBU0 A0A287B562
map00053 Ascorbate and aldarate metabolism	7	24	342	3628	3.09	0.00523336	2.28	F1SDC7 F1SM28 A0A286ZRB6 F1ST54 A0A5G2QX61 I3LBU0 A0A287B562
map00982 Drug metabolism - cytochrome P450	12	42	342	3628	3.03	0.000330274	3.48	F1SM28 A0A286ZRB6 A0A287AXU5 I3LDH5 A0A5G2QX61 A0A5G2R7F0 P79382 P80031 P79383 F1S605 I3LBU0 A0A287B562
map00360 Phenylalanine metabolism	4	14	342	3628	3.03	0.0362548	1.44	F1RMF6 F1S3D1 P00503 A0A286ZRW0
map00480 Glutathione metabolism	11	40	342	3628	2.92	0.000835697	3.08	A0A287AG70 A0A287AXU5 A0A287AIJ3 A0A5G2R7F0 A0A481A893 A0A287AA47 P79382 P33198 P80031 P36968 F1S605
map00270 Cysteine and methionine metabolism	11	41	342	3628	2.85	0.00104776	2.98	A0A5G2QJ54 I3LJR6 A0A5G2QIU8 F1SND2 A0A5G2Q8A8 F1S3D1 K9IVJ5 D0G6R7 A0A287AA47 P00503 A0A286ZTN2
map04216 Ferroptosis	11	41	342	3628	2.85	0.00104776	2.98	A0A287AL10 F1RIP3 A0A287B8R8 I3LEC2 A0A287BK93 A0A287AA47 A0A481BA38 P19133 P36968 A0A288CFV5 A0A286ZI56
map00380 Tryptophan metabolism	9	34	342	3628	2.81	0.00329423	2.48	F1SDC7 I3LP02 A0A5G2QJ54 F1ST54 I3LDH5 A0A287B0Z8 I3LAL5 A0A287ALM2 A0A286ZRW0
map04672 Intestinal immune network for IgA production	5	19	342	3628	2.79	0.0277304	1.56	A0A287B626 F6PX38 Q31072 P15980 A0A287BAB3
map05310 Asthma	5	19	342	3628	2.79	0.0277304	1.56	A0A287B626 F6PX38 Q31072 P15980 A0A287BAB3
map00590 Arachidonic acid metabolism	12	47	342	3628	2.71	0.00101125	3	A0A287BMK6 A0A287AG70 A0A287AIJ3 F1SGX4 A0A286ZID9 I3LDJ0 Q6Q2C2 P79383 Q28960 Q8SPK1 I3L9H9 A0A287BL83
map00983 Drug metabolism - other enzymes	14	56	342	3628	2.65	0.00049201	3.31	F1SM28 A0A286ZRB6 A0A287AXU5 A0A287B885 A0A5G2QX61 A0A5G2R7F0 P79382 P80031 Q29561 Q29550 P79383 F1S605 I3LBU0 A0A287B562
map00040 Pentose and glucuronate interconversions	7	28	342	3628	2.65	0.0128877	1.89	F1SM28 A0A286ZRB6 A0A5G2QMF9 A0A5G2QX61 Q9TV69 I3LBU0 A0A287B562
map00650 Butanoate metabolism	6	24	342	3628	2.65	0.020897	1.68	I3LP02 I3LIL5 F1RPB1 A0A287AYW7 O02734 A0A287BNA5
map00071 Fatty acid degradation	9	37	342	3628	2.58	0.0060647	2.22	F1SDC7 I3LP02 F1ST54 A0A287B8R8 A0A2C9F350 A0A287BK93 A0A480UJ69 Q8SPK1 A0A286ZI56
map01212 Fatty acid metabolism	12	52	342	3628	2.45	0.00259168	2.59	I3LP02 K7N7E5 A0A287B8R8 I3LC73 A0A2C9F350 D0G6T0 A0A287BK93 A0A480UJ69 A0A480I1V1 O02858 I3LCW1 A0A286ZI56
map00860 Porphyrin and chlorophyll metabolism	8	35	342	3628	2.42	0.0139543	1.86	F1SM28 A0A286ZRB6 A0A286ZQW0 A0A5G2QX61 F1SK95 I3LBU0 A0A287B562 A0A5G2R3Z0
map00280 Valine, leucine and isoleucine degradation	11	49	342	3628	2.38	0.00485872	2.31	F1SDC7 I3LP02 I3LIL5 F1ST54 A0A5G2QKU9 A0A2C9F350 F1SND2 I3LDH5 A0A480UJ69 O02734 A0A287BNA5
map04978 Mineral absorption	6	28	342	3628	2.27	0.0425235	1.37	A0A287AL10 F1RIP3 A0A287ACJ9 B6VCB0 P19133 A0A288CFV5
map03320 PPAR signaling pathway	14	66	342	3628	2.25	0.00410598	2.39	A0A287A389 A0A287A8C3 A0A287A1B2 A0A287B8R8 A0A2C9F350 D0G0B6 A0A287BK93 A0A480UJ69 O02858 O02734 P49924 Q8SPK1 A0A287BNA5 A0A286ZI56
map00330 Arginine and proline metabolism	7	33	342	3628	2.25	0.0309345	1.51	F1SDC7 F1SDP3 F1ST54 F1RUY9 Q29594 P00503 P50441
map05416 Viral myocarditis	9	43	342	3628	2.22	0.0166089	1.78	A0A287B626 A0A287AFM5 F6PX38 I3LMH4 A0A287AAB2 F1S1N1 Q31072 P15980 A0A287BAB3
map05202 Transcriptional misregulation in cancer	10	52	342	3628	2.04	0.0266968	1.57	A0A287B626 K7GSY7 A0A5G2RGR9 A0A286ZU00 A0A286ZSC4 A0A286ZZJ6 Q71LE2 A0A287BIZ0 A0A287BAB3 F1SID1
map00970 Aminoacyl-tRNA biosynthesis	9	47	342	3628	2.03	0.0379793	1.42	F1S431 F1RYA3 A0A287AKF4 F1RZ96 A0A5G2RDY5 A0A286ZQW0 I3LVK3 F1S458 A0A286ZP57
map04212 Longevity regulating pathway - worm	10	55	342	3628	1.93	0.0344608	1.46	A0A5G2QYC7 I3LMG0 A0A5G2QM17 A0A287AXU5 A0A287ACJ9 A0A5G2R7F0 B4F450 P79382 O02858 F1S605
